# Supplementary material for: O-GlcNAcylation determines the biological function of YTHDF proteins
Source: Nat Cell Biol. Author manuscript; Available in PMC 2025 May 8. (PMC12060179; doi:10.1038/s41556-023-01258-x)
Supplement: SI 2 [file NIHMS2063183-supplement-SI_2.xlsx]

## Sheet: YTHDF1-293T-IP
ACCID	PROTEIN	Classification	Enrichment	FULLNAME	y1_wt_re1	y1_wt_re2	y1_wt_re3	y1_dm_re1	y1_dm_re2	y1_dm_re3	mean_.y1_wt	sd_.y1_wt	mean_.y1_dm	sd_.y1_dm	log10(wt)	log10(dm)	log10(wt)_log10(dm)	id
A2NJV5	KV229	Others	Both	Immunoglobulin kappa variable 2-29	695000000	14700000000	15200000000	1330000000	21600000000	40400000000	10200000000	8240000000	21100000000	19600000000	10.0088	10.3248	-0.315975	30
A0A0A0MS14	HV145	Others	Both	Immunoglobulin heavy variable 1-45	113000000	2170000000	2610000000	207000000	2630000000	3660000000	1630000000	1330000000	2160000000	1770000000	9.21213	9.3354	-0.123271	31
A0A0B4J1V6	HV373	Others	Both	Immunoglobulin heavy variable 3-73	41500000	3090000000	2390000000	225000000	3420000000	5080000000	1840000000	1600000000	2910000000	2470000000	9.26551	9.46323	-0.197728	32
A0A0A0MT36	KVD21	Others	Both	Immunoglobulin kappa variable 6D-21	1	82400000	85700000	1	154000000	1	56000000	48500000	51500000	89200000	7.74836	7.71163	0.0367266	33
A0A0B4J1X8	HV343	Others	Both	Immunoglobulin heavy variable 3-43	1	312000000	278000000	33400000	422000000	739000000	196000000	171000000	398000000	353000000	8.2933	8.59998	-0.306681	36
P01624	KV315	Others	Both	Immunoglobulin kappa variable 3-15	1	1890000000	2020000000	124000000	1	3490000000	1300000000	1130000000	1200000000	1980000000	9.11552	9.08071	0.0348147	40
A0A0J9YX35	HV64D	Others	Both	Immunoglobulin heavy variable 3-64D	71000000	1300000000	1640000000	145000000	1680000000	2370000000	1000000000	825000000	1400000000	1140000000	9.00129	9.14546	-0.144173	42
A6NHQ2	FBLL1	Others	Both	rRNA/tRNA 2-O-methyltransferase fibrillarin-like protein 1	10000000	63600000	38900000	1	105000000	117000000	37500000	26800000	74200000	64500000	7.57394	7.8702	-0.29626	49
P07355	ANXA2	Others	Both	Annexin A2	1	11400000	7230000	1	22400000	1	6210000	5760000	7470000	12900000	6.79276	6.87321	-0.0804484	51
Q99613	EIF3C	EIF	Mut	Eukaryotic translation initiation factor 3 subunit C	245000	21300000	1	650000	37200000	67900000	7180000	12200000	35300000	33700000	6.85642	7.54721	-0.690794	53
O00148	DX39A	Others	Both	ATP-dependent RNA helicase DDX39A	124000000	143000000	74300000	76800000	57200000	83100000	114000000	35400000	72400000	13500000	8.05621	7.85962	0.196593	57
O00159	MYO1C	Others	Both	Unconventional myosin-Ic	3940000	4090000	1	2850000	1	1	2680000	2320000	948000	1640000	6.42753	5.97703	0.450505	59
O00203	AP3B1	Others	Mut	AP-3 complex subunit beta-1	3870000	1	1	2570000	9890000	1	1290000	2240000	4150000	5130000	6.1111	6.61851	-0.507407	62
O00303	EIF3F	EIF	Both	Eukaryotic translation initiation factor 3 subunit F	13800000	149000000	109000000	41900000	154000000	213000000	90600000	69600000	137000000	87100000	7.95727	8.13522	-0.177942	65
O00410	IPO5	Others	Both	Importin-5	4670000	1	7320000	7870000	1	1	4000000	3710000	2620000	4550000	6.60185	6.4191	0.182748	66
O00422	SAP18	Others	Both	Histone deacetylase complex subunit SAP18	1	714000000	226000000	1	630000000	1130000000	313000000	365000000	587000000	567000000	8.49613	8.76884	-0.272706	67
O00541	PESC	Others	Both	Pescadillo homolog	1	52000000	39100000	1	104000000	172000000	30400000	27100000	91900000	86500000	7.48234	7.96317	-0.480823	70
O00567	NOP56	Others	Both	Nucleolar protein 56	149000	1390000000	359000000	1060000	2670000000	2260000000	584000000	724000000	1640000000	1440000000	8.7667	9.21573	-0.449026	71
O00571	DDX3X	Others	Both	ATP-dependent RNA helicase DDX3X	13900000	258000000	224000000	20400000	336000000	210000000	165000000	132000000	189000000	159000000	8.21837	8.27619	-0.0578155	72
O14617	AP3D1	Others	Both	AP-3 complex subunit delta-1	8830000	715000000	370000000	1080000	1100000000	1770000000	365000000	353000000	957000000	892000000	8.56182	8.98075	-0.418935	75
O14654	IRS4	Others	Both	Insulin receptor substrate 4	22300000	2120000	1	21500000	14700000	1	8150000	12300000	12100000	11000000	6.91102	7.08217	-0.17115	76
O14744	ANM5	Others	Mut	Protein arginine N-methyltransferase 5	1	125000000	14100000	1	118000000	490000000	46300000	68400000	203000000	256000000	7.66584	8.30684	-0.641001	79
O14980	XPO1	Others	Both	Exportin-1	10000000	4970000	1	6980000	1	1	5000000	5010000	2330000	4030000	6.69863	6.36672	0.331912	84
O15226	NKRF	Others	WT	NF-kappa-B-repressing factor	44400000	11400000	1	15700000	1	1	18600000	23100000	5250000	9090000	7.26982	6.71999	0.549831	87
O43143	DHX15	Others	Mut	Pre-mRNA-splicing factor ATP-dependent RNA helicase DHX15	1090000	214000000	45200000	1	231000000	2050000000	86900000	113000000	761000000	1120000000	7.93889	8.88122	-0.942326	92
O43242	PSMD3	Others	Both	26S proteasome non-ATPase regulatory subunit 3	180000000	178000000	51300000	124000000	82400000	92200000	137000000	73900000	99700000	22000000	8.13535	7.99855	0.136801	95
O43324	MCA3	Others	WT	Eukaryotic translation elongation factor 1 epsilon-1	11400000	52500000	27900000	24800000	1	1	30600000	20700000	8280000	14300000	7.48592	6.91818	0.567731	98
O43660	PLRG1	Others	Both	Pleiotropic regulator 1	1	136000000	1	1	40000000	95200000	45500000	78700000	45100000	47800000	7.65761	7.65379	0.00381902	101
O43684	BUB3	Others	Mut	Mitotic checkpoint protein BUB3	1	1	21800000	3570000	62100000	58400000	7270000	12600000	41400000	32800000	6.86147	7.61659	-0.755127	103
O60508	PRP17	Others	Both	Pre-mRNA-processing factor 17	1	216000000	36800000	1	205000000	256000000	84200000	115000000	154000000	135000000	7.92529	8.18617	-0.260875	109
O60684	IMA7	Others	Both	Importin subunit alpha-7	11800000	27500000	1	18700000	1	56200000	13100000	13800000	25000000	28600000	7.11753	7.39711	-0.279575	112
O60762	DPM1	Others	Both	Dolichol-phosphate mannosyltransferase subunit 1	38400000	32400000	1	44900000	49200000	84300000	23600000	20700000	59500000	21600000	7.37286	7.77453	-0.401669	116
Q99880	H2B1L	Others	Both	Histone H2B type 1-L	12900000	1170000000	950000000	41700000	1420000000	2560000000	711000000	614000000	1340000000	1260000000	8.85167	9.1276	-0.275932	117
O60832	DKC1	Others	Mut	H/ACA ribonucleoprotein complex subunit DKC1	1	47000000	16300000	1	153000000	181000000	21100000	23800000	111000000	97300000	7.3241	8.04614	-0.72204	118
O60841	IF2P	EIF	Mut	Eukaryotic translation initiation factor 5B	1	23300000	1	1	178000000	242000000	7750000	13400000	140000000	125000000	6.88937	8.14545	-1.25608	119
O75494	SRS10	Others	Both	Serine/arginine-rich splicing factor 10	1	5250000000	1450000000	1	4650000000	5100000000	2230000000	2710000000	3250000000	2830000000	9.34862	9.51221	-0.163588	130
O75533	SF3B1	Others	WT	Splicing factor 3B subunit 1	3790000	23900000	1	8580000	1	1	9240000	12900000	2860000	4950000	6.96563	6.45619	0.509436	132
O75643	U520	Others	Mut	U5 small nuclear ribonucleoprotein 200 kDa helicase	1	8910000	1	837000	22500000	44000000	2970000	5140000	22400000	21600000	6.4728	7.35083	-0.878029	133
O75934	SPF27	Others	Both	Pre-mRNA-splicing factor SPF27	1	965000000	233000000	1	782000000	1180000000	399000000	504000000	652000000	598000000	8.60127	8.81448	-0.213209	137
O76021	RL1D1	60S subunit	Mut	Ribosomal L1 domain-containing protein 1	13700000	271000000	70900000	7350000	987000000	1350000000	118000000	135000000	781000000	693000000	8.07359	8.89241	-0.81882	139
O76094	SRP72	Others	Mut	Signal recognition particle subunit SRP72	1	12000000	5860000	1	48000000	28300000	5970000	6020000	25400000	24100000	6.7757	7.40503	-0.62933	140
O95232	LC7L3	Others	Mut	Luc7-like protein 3	1	265000000	39600000	1	391000000	637000000	101000000	143000000	343000000	321000000	8.00618	8.53479	-0.528612	145
O95433	AHSA1	Others	Both	Activator of 90 kDa heat shock protein ATPase homolog 1	97600000	1	89600000	83000000	55900000	1	62400000	54200000	46300000	42300000	7.79535	7.66559	0.129763	147
O95478	NSA2	Others	Both	Ribosome biogenesis protein NSA2 homolog	1	326000000	214000000	1	408000000	729000000	180000000	166000000	379000000	365000000	8.25549	8.57879	-0.323302	149
O95881	TXD12	Others	Both	Thioredoxin domain-containing protein 12	2450000	151000000	110000000	8020000	84800000	82600000	87900000	76800000	58500000	43700000	7.94412	7.76702	0.177101	155
P00338	LDHA	Others	Both	L-lactate dehydrogenase A chain	23100000	260000000	274000000	31400000	301000000	460000000	186000000	141000000	264000000	216000000	8.26853	8.4216	-0.153066	158
P00751	CFAB	Others	Both	Complement factor B	687000	1	62100000	4660000	96000000	89800000	20900000	35700000	63500000	51100000	7.32107	7.80281	-0.481733	164
P01024	CO3	Others	Both	Complement C3	15500000	477000000	450000000	28300000	424000000	767000000	314000000	259000000	407000000	370000000	8.4974	8.60907	-0.111669	166
P01764	HV323	Others	Both	Immunoglobulin heavy variable 3-23	1	114000000	127000000	8590000	147000000	1	80300000	69800000	51700000	82200000	7.90455	7.71354	0.191016	167
P01871	IGHM	Others	Both	Immunoglobulin heavy constant mu	26000000	767000000	875000000	60700000	907000000	1360000000	556000000	462000000	777000000	660000000	8.74492	8.89014	-0.145222	171
P02649	APOE	Others	Both	Apolipoprotein E	3530000	54300000	74300000	5590000	77300000	109000000	44000000	36500000	64000000	53000000	7.64393	7.80632	-0.162381	172
P02745	C1QA	Others	Both	Complement C1q subcomponent subunit A	1	1	827000000	103000000	1	1670000000	276000000	477000000	592000000	937000000	8.4402	8.77211	-0.331908	174
P02746	C1QB	Others	Both	Complement C1q subcomponent subunit B	13300000	662000000	585000000	70100000	801000000	1310000000	420000000	354000000	726000000	622000000	8.62328	8.86113	-0.237852	175
P02751	FINC	Others	Both	Fibronectin	147000	9040000	8990000	1080000	9600000	18900000	6060000	5120000	9850000	8900000	6.78258	6.99343	-0.210856	176
P04259	K2C6B	Others	Both	Keratin, type II cytoskeletal 6B	1790000	28000000	26000000	1	33900000	1	18600000	14600000	11300000	19600000	7.26916	7.05363	0.215531	178
P04406	G3P	Others	Both	Glyceraldehyde-3-phosphate dehydrogenase	15600000	45100000	1	8320000	65200000	117000000	20200000	22900000	63500000	54400000	7.30591	7.80305	-0.497144	181
P04843	RPN1	Others	WT	Dolichyl-diphosphooligosaccharide--protein glycosyltransferase subunit 1	7590000	21300000	1	1800000	1	1	9610000	10800000	600000	1040000	6.98288	5.77842	1.20446	184
Q99878	H2A1J	Others	Both	Histone H2A type 1-J	1	261000000	284000000	1	539000000	353000000	182000000	158000000	298000000	274000000	8.25954	8.47356	-0.214026	186
P05023	AT1A1	Others	Mut	Sodium/potassium-transporting ATPase subunit alpha-1	2740000	1	1	1200000	8850000	1	913000	1580000	3350000	4800000	5.9605	6.52521	-0.564707	187
P05141	ADT2	Others	Both	ADP/ATP translocase 2	1100000000	799000000	507000000	744000000	892000000	1350000000	803000000	298000000	994000000	313000000	8.90491	8.99725	-0.0923348	188
P05386	RLA1	60S subunit	Both	60S acidic ribosomal protein P1	771000000	626000000	1	1090000000	1	1	466000000	410000000	364000000	630000000	8.66809	8.56067	0.107422	190
P06312	KV401	Others	Both	Immunoglobulin kappa variable 4-1	74900000	7110000000	9100000000	517000000	11800000000	19900000000	5430000000	4740000000	10700000000	9730000000	9.73483	10.0311	-0.296265	194
P06576	ATPB	Others	Both	ATP synthase subunit beta, mitochondrial	203000000	97100000	13400000	190000000	42500000	1	104000000	94800000	77500000	99800000	8.01853	7.88937	0.129165	196
P06733	ENOA	Others	Both	Alpha-enolase	2810000	114000000	106000000	30000000	138000000	298000000	74100000	61900000	155000000	135000000	7.87	8.19163	-0.321631	197
P07196	NFL	Others	Both	Neurofilament light polypeptide	148000000	217000000	54200000	131000000	71200000	210000000	140000000	81900000	138000000	69800000	8.14608	8.13852	0.00756449	200
P07197	NFM	Others	Both	Neurofilament medium polypeptide	173000000	209000000	116000000	126000000	117000000	248000000	166000000	47100000	164000000	73500000	8.21964	8.21415	0.00549376	201
P07437	TBB5	Others	Both	Tubulin beta chain	719000000	1120000000	911000000	498000000	1150000000	1510000000	915000000	198000000	1050000000	514000000	8.96154	9.02251	-0.0609655	203
P07814	SYEP	Others	Both	Bifunctional glutamate/proline--tRNA ligase	26500000	25600000	16700000	34200000	9670000	6050000	22900000	5410000	16600000	15300000	7.36046	7.22077	0.13969	205
P07910	HNRPC	HNRNP	Both	Heterogeneous nuclear ribonucleoproteins C1/C2	69700000	1210000000	847000000	108000000	1440000000	1340000000	707000000	581000000	964000000	743000000	8.8496	8.98413	-0.134531	207
P08238	HS90B	Others	Both	Heat shock protein HSP 90-beta	159000000	471000000	391000000	164000000	695000000	880000000	340000000	162000000	580000000	372000000	8.53201	8.76314	-0.231131	210
P08621	RU17	Others	Both	U1 small nuclear ribonucleoprotein 70 kDa	9520000	92600000	65900000	20600000	59300000	173000000	56000000	42400000	84400000	79500000	7.74811	7.92652	-0.178411	212
P08670	VIME	Others	Both	Vimentin	197000000	677000000	437000000	240000000	644000000	690000000	437000000	240000000	524000000	248000000	8.64015	8.7197	-0.0795466	213
P08865	RSSA	40S subunit	Both	40S ribosomal protein SA	1	62900000	125000000	1	172000000	141000000	62700000	62600000	104000000	91700000	7.79727	8.01878	-0.221503	214
P09651	ROA1	Others	WT	Heterogeneous nuclear ribonucleoprotein A1	4850000	2380000	31400000	10500000	1	1	12900000	16100000	3500000	6060000	7.10945	6.54414	0.565312	216
P09874	PARP1	Others	Both	Poly [ADP-ribose] polymerase 1	3310000	1010000000	332000000	1350000	1430000000	1090000000	449000000	513000000	839000000	745000000	8.65182	8.92402	-0.272192	218
P0C0L4	CO4A	Others	Both	Complement C4-A	4070000	124000000	93800000	12500000	184000000	211000000	73800000	62200000	136000000	108000000	7.8681	8.1332	-0.265097	219
Q71UI9	H2AV	Others	Both	Histone H2A.V	6760000	704000000	608000000	46300000	1190000000	1350000000	440000000	378000000	862000000	710000000	8.64318	8.93533	-0.292148	220
P0DMV9	HS71B	Others	Both	Heat shock 70 kDa protein 1B	1030000000	2120000000	1430000000	1170000000	2410000000	3440000000	1530000000	552000000	2340000000	1140000000	9.1836	9.36906	-0.185463	221
P0DP01	HV108	Others	Both	Immunoglobulin heavy variable 1-8	1	779000000	878000000	1	87300000	1800000000	552000000	481000000	628000000	1010000000	8.74212	8.79773	-0.0556108	224
P10599	THIO	Others	Both	Thioredoxin	1	74200000	1	18800000	88100000	1	24700000	42800000	35600000	46400000	7.3933	7.55175	-0.158452	227
P10809	CH60	Others	Both	60 kDa heat shock protein, mitochondrial	5960000	5260000	4550000	6060000	4540000	7490000	5260000	705000	6030000	1470000	6.72084	6.78059	-0.0597549	228
P11021	BIP	Others	Both	Endoplasmic reticulum chaperone BiP	82400000	35600000	4160000	30100000	35800000	46500000	40700000	39400000	37500000	8310000	7.6098	7.57352	0.0362794	229
P11142	HSP7C	Others	Both	Heat shock cognate 71 kDa protein	594000000	759000000	536000000	472000000	772000000	1290000000	630000000	116000000	845000000	415000000	8.79909	8.92706	-0.127971	230
P11387	TOP1	Others	Mut	DNA topoisomerase 1	1	1330000000	383000000	1	3680000000	4380000000	571000000	685000000	2690000000	2350000000	8.75646	9.42959	-0.673126	234
P12004	PCNA	Others	Both	Proliferating cell nuclear antigen	70200000	53000000	1	70600000	1	1	41100000	36600000	23500000	40700000	7.61347	7.37142	0.242051	239
P12236	ADT3	Others	Both	ADP/ATP translocase 3	250000000	324000000	216000000	198000000	310000000	136000000	264000000	55200000	215000000	88000000	8.42092	8.33192	0.089005	241
P13010	XRCC5	Others	WT	X-ray repair cross-complementing protein 5	5530000	18200000	1	2730000	1	1	7920000	9350000	911000	1580000	6.89871	5.95971	0.939	244
P13639	EF2	Others	Both	Elongation factor 2	72600000	143000000	197000000	69000000	369000000	369000000	138000000	62600000	269000000	173000000	8.13884	8.42947	-0.290621	245
P13667	PDIA4	Others	Mut	Protein disulfide-isomerase A4	1	1	1	477000	8050000	12000000	1	0	6860000	5870000	0	6.83611	-6.83611	246
P14618	KPYM	Others	Both	Pyruvate kinase PKM	5060000	230000000	207000000	21100000	445000000	604000000	147000000	124000000	357000000	301000000	8.16853	8.55215	-0.383624	248
P63162	RSMN	Others	Mut	Small nuclear ribonucleoprotein-associated protein N	16500000	51000000	19200000	11100000	143000000	130000000	28900000	19200000	94700000	72700000	7.46091	7.97652	-0.515617	249
P14866	HNRPL	HNRNP	Both	Heterogeneous nuclear ribonucleoprotein L	44600000	166000000	98200000	29900000	247000000	192000000	103000000	60800000	156000000	113000000	8.01252	8.19415	-0.181633	250
P14868	SYDC	Others	Both	Aspartate--tRNA ligase, cytoplasmic	12900000	19400000	18400000	27000000	4130000	1	16900000	3520000	10400000	14500000	7.22713	7.01585	0.211278	251
P15144	AMPN	Others	Both	Aminopeptidase N	1	137000000	48000000	1	112000000	154000000	61800000	69700000	88800000	79700000	7.79076	7.94845	-0.157685	253
P15880	RS2	40S subunit	Both	40S ribosomal protein S2	256000000	551000000	276000000	203000000	766000000	782000000	361000000	165000000	583000000	330000000	8.55743	8.76603	-0.208603	254
P16403	H12	Others	Mut	Histone H1.2	1	5020000000	330000000	1	8030000000	11000000000	1780000000	2810000000	6340000000	5690000000	9.25119	9.8022	-0.55101	257
P17066	HSP76	Others	Both	Heat shock 70 kDa protein 6	55300000	259000000	228000000	92700000	299000000	384000000	181000000	110000000	258000000	150000000	8.25699	8.41213	-0.155142	260
P17812	PYRG1	Others	Both	CTP synthase 1	109000000	38700000	33000000	91500000	21000000	1	60300000	42400000	37500000	47900000	7.78044	7.57412	0.206322	261
P17844	DDX5	Others	Both	Probable ATP-dependent RNA helicase DDX5	185000000	63400000	52400000	150000000	39900000	141000000	100000000	73400000	110000000	61300000	8.00064	8.04328	-0.0426383	262
P17987	TCPA	Others	Both	T-complex protein 1 subunit alpha	160000000	328000000	402000000	131000000	316000000	559000000	297000000	124000000	335000000	215000000	8.4724	8.52548	-0.0530798	264
P18085	ARF4	Others	Both	ADP-ribosylation factor 4	137000000	331000000	240000000	175000000	306000000	198000000	236000000	96700000	227000000	69900000	8.37327	8.35514	0.0181278	266
P18124	RL7	60S subunit	Both	60S ribosomal protein L7	141000000	823000000	238000000	153000000	1150000000	1790000000	401000000	369000000	1030000000	826000000	8.60262	9.01355	-0.410927	267
P18583	SON	Others	Both	Protein SON	1	681000000	182000000	705000	1030000000	1140000000	288000000	352000000	721000000	627000000	8.45902	8.85818	-0.399163	268
P18621	RL17	60S subunit	Mut	60S ribosomal protein L17	138000000	404000000	66000000	132000000	1040000000	1130000000	203000000	178000000	765000000	550000000	8.30671	8.88379	-0.57708	269
P19784	CSK22	Others	Both	Casein kinase II subunit alpha	1	48200000	38900000	1	67200000	133000000	29000000	25600000	66900000	66700000	7.46311	7.82533	-0.362217	271
P21127	CD11B	Others	Mut	Cyclin-dependent kinase 11B	896000	1	1	1	13500000	12300000	299000	517000	8600000	7480000	5.47525	6.93457	-1.45932	273
P22087	FBRL	Others	Both	rRNA 2-O-methyltransferase fibrillarin	34800000	201000000	20600000	1	183000000	1	85400000	100000000	61100000	106000000	7.93136	7.78633	0.145036	276
P22102	PUR2	Others	Both	Trifunctional purine biosynthetic protein adenosine-3	76600000	33700000	1	56000000	69000000	59300000	36800000	38400000	61400000	6780000	7.56543	7.78846	-0.22303	277
P22626	ROA2	Others	Both	Heterogeneous nuclear ribonucleoproteins A2/B1	105000000	374000000	420000000	217000000	336000000	194000000	300000000	170000000	249000000	76400000	8.47683	8.39628	0.0805542	279
P23246	SFPQ	Others	Both	Splicing factor, proline- and glutamine-rich	1020000	31400000	22400000	1970000	20500000	28100000	18300000	15600000	16800000	13400000	7.26211	7.22647	0.0356412	281
P23396	RS3	40S subunit	Both	40S ribosomal protein S3	587000000	1680000000	1070000000	512000000	1810000000	2650000000	1110000000	548000000	1660000000	1080000000	9.0457	9.21957	-0.173867	283
P23528	COF1	Others	Both	Cofilin-1	220000000	209000000	318000000	174000000	417000000	660000000	249000000	60000000	417000000	243000000	8.39619	8.62023	-0.224039	285
P25398	RS12	40S subunit	Both	40S ribosomal protein S12	179000000	239000000	172000000	205000000	131000000	306000000	197000000	37200000	214000000	87800000	8.29374	8.33111	-0.0373709	289
P25705	ATPA	Others	Both	ATP synthase subunit alpha, mitochondrial	824000000	777000000	526000000	633000000	765000000	1020000000	709000000	160000000	804000000	194000000	8.85071	8.90539	-0.0546766	290
P26373	RL13	60S subunit	Both	60S ribosomal protein L13	35500000	357000000	222000000	35200000	296000000	334000000	205000000	162000000	222000000	163000000	8.31155	8.34633	-0.0347746	293
P26641	EF1G	Others	Both	Elongation factor 1-gamma	55500000	128000000	1	49600000	56500000	1	61100000	64000000	35400000	30800000	7.78571	7.54861	0.237099	294
P27635	RL10	60S subunit	Mut	60S ribosomal protein L10	179000000	249000000	1	137000000	495000000	809000000	143000000	128000000	480000000	336000000	8.1545	8.68158	-0.527083	296
P27708	PYR1	Others	Both	CAD protein	121000000	46200000	26600000	94100000	21400000	1	64500000	49600000	38500000	49300000	7.80952	7.58567	0.223852	297
P27918	PROP	Others	Both	Properdin	5900000	414000000	415000000	18200000	714000000	821000000	278000000	236000000	518000000	436000000	8.44467	8.71428	-0.269609	299
P30041	PRDX6	Others	Both	Peroxiredoxin-6	160000000	75200000	1	140000000	49200000	65000000	78400000	80000000	84700000	48500000	7.89433	7.92782	-0.0334841	305
P30101	PDIA3	Others	Mut	Protein disulfide-isomerase A3	1	1	1	5140000	31300000	31000000	1	0	22500000	15000000	0	7.35163	-7.35163	307
P30414	NKTR	Others	Mut	NK-tumor recognition protein	1	30400000	9890000	1	91100000	66700000	13400000	15500000	52600000	47100000	7.12769	7.72081	-0.593111	308
P31942	HNRH3	HNRNP	Mut	Heterogeneous nuclear ribonucleoprotein H3	5070000	21500000	17700000	16300000	1	313000000	14700000	8590000	110000000	176000000	7.16864	8.04015	-0.87151	314
P31943	HNRH1	HNRNP	Both	Heterogeneous nuclear ribonucleoprotein H	490000000	2100000000	2220000000	728000000	2540000000	4100000000	1600000000	966000000	2450000000	1690000000	9.20501	9.3899	-0.184885	315
P31946	1433B	Others	Mut	14-3-3 protein beta/alpha	1	7730000	8350000	1	8210000	267000000	5360000	4650000	91700000	152000000	6.72903	7.96237	-1.23334	316
P33991	MCM4	Others	Both	DNA replication licensing factor MCM4	43600000	9800000	8630000	23100000	13300000	16800000	20700000	19900000	17700000	4990000	7.31542	7.24882	0.0665987	322
P35232	PHB	Others	Both	Prohibitin	99800000	57700000	1	106000000	1	29900000	52500000	50100000	45500000	54900000	7.72024	7.65769	0.0625534	328
P35268	RL22	60S subunit	Both	60S ribosomal protein L22	1200000000	11900000000	5880000000	539000000	21700000000	36700000000	6340000000	5390000000	19700000000	18200000000	9.8022	10.2936	-0.491373	332
P35637	FUS	Others	Both	RNA-binding protein FUS	31600000	702000000	560000000	124000000	978000000	1620000000	431000000	353000000	909000000	752000000	8.63469	8.95854	-0.323842	334
P35998	PRS7	Others	Both	26S proteasome regulatory subunit 7	3440000	6850000	5950000	2780000	5160000	1	5410000	1770000	2650000	2580000	6.73349	6.42248	0.31101	335
P36542	ATPG	Others	Both	ATP synthase subunit gamma, mitochondrial	530000000	415000000	290000000	357000000	389000000	357000000	412000000	120000000	368000000	18500000	8.61442	8.56553	0.0488867	340
P36578	RL4	60S subunit	Mut	60S ribosomal protein L4	48300000	2260000000	1410000000	80400000	5360000000	7380000000	1240000000	1110000000	4270000000	3770000000	9.09228	9.63081	-0.538525	341
P38159	RBMX	Others	Both	RNA-binding motif protein, X chromosome	1	552000000	159000000	1	687000000	1020000000	237000000	284000000	568000000	518000000	8.37471	8.75397	-0.379258	343
P38432	COIL	Others	Both	Coilin	1	636000000	181000000	1	880000000	1010000000	273000000	328000000	629000000	549000000	8.43554	8.79879	-0.363254	344
P38646	GRP75	Others	Both	Stress-70 protein, mitochondrial	11400000	17900000	1	13600000	19200000	1	9760000	9050000	10900000	9870000	6.98951	7.03869	-0.049184	346
P38919	IF4A3	EIF	Both	Eukaryotic initiation factor 4A-III	233000000	276000000	127000000	200000000	208000000	280000000	212000000	76800000	229000000	44400000	8.32581	8.36034	-0.0345283	347
P39023	RL3	60S subunit	Both	60S ribosomal protein L3	918000000	1500000000	1280000000	834000000	3190000000	3970000000	1230000000	295000000	2660000000	1630000000	9.09109	9.42538	-0.334285	348
P39656	OST48	Others	Both	Dolichyl-diphosphooligosaccharide--protein glycosyltransferase 48 kDa subunit	1	19100000	1	3050000	16600000	1	6350000	11000000	6550000	8840000	6.80289	6.81611	-0.0132203	349
P40227	TCPZ	Others	Both	T-complex protein 1 subunit zeta	119000000	148000000	24600000	103000000	155000000	174000000	97300000	64700000	144000000	36500000	7.98791	8.15868	-0.170772	350
P40429	RL13A	60S subunit	Both	60S ribosomal protein L13a	414000000	1500000000	632000000	404000000	956000000	2700000000	847000000	572000000	1350000000	1200000000	8.92801	9.13129	-0.203282	351
P41091	IF2G	EIF	Mut	Eukaryotic translation initiation factor 2 subunit 3	53800000	1	1	164000000	2420000000	1	17900000	31100000	861000000	1350000000	7.25404	8.9352	-1.68115	357
P42677	RS27	40S subunit	Both	40S ribosomal protein S27	854000000	1890000000	698000000	767000000	1720000000	4060000000	1150000000	649000000	2180000000	1690000000	9.05989	9.33858	-0.278686	364
P42696	RBM34	Others	Mut	RNA-binding protein 34	1	268000000	53100000	1	596000000	859000000	107000000	142000000	485000000	440000000	8.03003	8.68564	-0.655606	365
P46087	NOP2	Others	Both	Probable 28S rRNA (cytosine(4447)-C(5))-methyltransferase	51400000	362000000	98200000	33800000	595000000	597000000	171000000	167000000	409000000	325000000	8.23182	8.61143	-0.379613	373
P46776	RL27A	60S subunit	Both	60S ribosomal protein L27a	207000000	1340000000	477000000	146000000	742000000	1450000000	674000000	590000000	780000000	655000000	8.8284	8.89223	-0.063828	376
P46777	RL5	60S subunit	Both	60S ribosomal protein L5	587000000	1360000000	842000000	667000000	2600000000	3040000000	929000000	392000000	2100000000	1260000000	8.96797	9.32268	-0.354719	377
P46778	RL21	60S subunit	Both	60S ribosomal protein L21	213000000	597000000	264000000	123000000	317000000	531000000	358000000	208000000	324000000	204000000	8.5538	8.51026	0.0435386	378
P46779	RL28	60S subunit	Both	60S ribosomal protein L28	422000000	1150000000	855000000	173000000	1460000000	1620000000	808000000	365000000	1090000000	795000000	8.90745	9.03589	-0.128441	379
P46781	RS9	40S subunit	Both	40S ribosomal protein S9	336000000	774000000	404000000	351000000	1260000000	1210000000	504000000	236000000	944000000	514000000	8.70274	8.97479	-0.272044	380
P47897	SYQ	Others	Both	Glutamine--tRNA ligase	6830000	1	23100000	9150000	39100000	1	9990000	11900000	16100000	20400000	6.9995	7.20636	-0.206854	384
P47914	RL29	60S subunit	Both	60S ribosomal protein L29	11800000	430000000	428000000	1	762000000	886000000	290000000	241000000	549000000	480000000	8.46265	8.7399	-0.277246	385
P48444	COPD	Others	Both	Coatomer subunit delta	33900000	7920000	5720000	31500000	28400000	6100000	15900000	15700000	22000000	13900000	7.20025	7.34242	-0.142167	386
P48643	TCPE	Others	Mut	T-complex protein 1 subunit epsilon	6530000	23300000	1	12400000	38600000	44500000	9950000	12000000	31800000	17100000	6.99772	7.50281	-0.505099	388
P49207	RL34	60S subunit	Both	60S ribosomal protein L34	134000000	418000000	304000000	182000000	1	688000000	285000000	143000000	290000000	356000000	8.45489	8.46223	-0.00733756	390
P49327	FAS	Others	Both	Fatty acid synthase	168000000	319000000	230000000	155000000	229000000	310000000	239000000	76000000	232000000	77500000	8.37814	8.36476	0.0133738	391
P49368	TCPG	Others	Both	T-complex protein 1 subunit gamma	34700000	21700000	1	23300000	1	1	18800000	17500000	7770000	13500000	7.27382	6.89033	0.383492	392
P49411	EFTU	Others	Both	Elongation factor Tu, mitochondrial	334000000	116000000	112000000	221000000	126000000	129000000	187000000	127000000	159000000	53800000	8.27278	8.20013	0.0726521	393
P49756	RBM25	Others	Mut	RNA-binding protein 25	1	75400000	1	1	138000000	138000000	25100000	43500000	92000000	79600000	7.40017	7.96363	-0.563458	400
P49848	TAF6	Others	Both	Transcription initiation factor TFIID subunit 6	1	2020000	1	1	2840000	2820000	672000	1160000	1890000	1630000	5.82723	6.27572	-0.448495	403
P50914	RL14	60S subunit	Both	60S ribosomal protein L14	274000000	1920000000	1250000000	356000000	3000000000	4030000000	1150000000	828000000	2460000000	1900000000	9.06052	9.39127	-0.330747	409
P50991	TCPD	Others	Both	T-complex protein 1 subunit delta	48600000	35900000	1	40100000	34700000	18900000	28200000	25200000	31200000	11000000	7.44967	7.49477	-0.0451009	410
P51991	ROA3	Others	Both	Heterogeneous nuclear ribonucleoprotein A3	19800000	40600000	41300000	44400000	1	189000000	33900000	12300000	77700000	98700000	7.5303	7.89049	-0.360186	417
P52292	IMA1	Others	Both	Importin subunit alpha-1	96600000	1	1	70700000	18600000	1	32200000	55800000	29800000	36700000	7.50802	7.47379	0.0342277	419
P52294	IMA5	Others	Both	Importin subunit alpha-5	29600000	80200000	1	39500000	1	52900000	36600000	40600000	30800000	27500000	7.56364	7.48879	0.0748544	420
P52434	RPAB3	Others	Mut	DNA-directed RNA polymerases I, II, and III subunit RPABC3	54900000	83000000	16200000	127000000	487000000	629000000	51300000	33500000	414000000	259000000	7.71054	8.61731	-0.906771	421
P52597	HNRPF	HNRNP	Both	Heterogeneous nuclear ribonucleoprotein F	23900000	1	1	35700000	27900000	1	7970000	13800000	21200000	18800000	6.90134	7.32642	-0.425081	422
P54136	SYRC	Others	Both	Arginine--tRNA ligase, cytoplasmic	25700000	1	9700000	32400000	12000000	1	11800000	13000000	14800000	16400000	7.07229	7.17041	-0.0981148	434
P54886	P5CS	Others	Both	Delta-1-pyrroline-5-carboxylate synthase	155000000	88900000	55100000	138000000	76200000	89600000	99600000	50800000	101000000	32700000	7.99842	8.00605	-0.00762876	437
P55795	HNRH2	HNRNP	Mut	Heterogeneous nuclear ribonucleoprotein H2	4570000	26700000	1	17000000	36100000	61000000	10400000	14300000	38000000	22100000	7.01827	7.57998	-0.561704	442
P56192	SYMC	Others	Both	Methionine--tRNA ligase, cytoplasmic	16200000	34100000	1	18600000	46400000	1	16800000	17100000	21600000	23300000	7.22426	7.33546	-0.111193	445
P57088	TMM33	Others	Both	Transmembrane protein 33	110000000	54800000	46300000	106000000	68700000	145000000	70300000	34400000	107000000	38000000	7.84673	8.02785	-0.181116	448
P60709	ACTB	Others	Both	Actin, cytoplasmic 1	2280000	42300000	31000000	1	46200000	97000000	25200000	20600000	47700000	48500000	7.40133	7.67863	-0.277292	452
P60842	IF4A1	EIF	Both	Eukaryotic initiation factor 4A-I	627000000	1340000000	825000000	735000000	1340000000	2140000000	931000000	368000000	1400000000	703000000	8.96876	9.14718	-0.178414	453
P60866	RS20	40S subunit	Both	40S ribosomal protein S20	171000000	845000000	152000000	42600000	525000000	695000000	389000000	395000000	421000000	339000000	8.59029	8.62422	-0.0339261	454
P60891	PRPS1	Others	Both	Ribose-phosphate pyrophosphokinase 1	2850000	118000000	103000000	20800000	119000000	239000000	74600000	62500000	126000000	109000000	7.87273	8.10101	-0.228276	455
P84077	ARF1	Others	Both	ADP-ribosylation factor 1	26900000	77900000	82900000	11000000	1	115000000	62600000	31000000	41900000	63300000	7.79636	7.62213	0.17423	461
P61247	RS3A	40S subunit	Both	40S ribosomal protein S3a	114000000	182000000	60500000	110000000	355000000	220000000	119000000	61100000	228000000	123000000	8.07537	8.35848	-0.283104	462
P61254	RL26	60S subunit	Both	60S ribosomal protein L26	203000000	378000000	161000000	160000000	143000000	209000000	247000000	115000000	171000000	34000000	8.39337	8.23199	0.161382	463
P61313	RL15	60S subunit	Both	60S ribosomal protein L15	294000000	2650000000	1700000000	474000000	3410000000	4870000000	1550000000	1180000000	2920000000	2240000000	9.18928	9.46515	-0.275867	465
P61353	RL27	60S subunit	Mut	60S ribosomal protein L27	26700000	189000000	1	51400000	414000000	740000000	72000000	102000000	402000000	344000000	7.85703	8.60389	-0.74686	466
P61978	HNRPK	HNRNP	Both	Heterogeneous nuclear ribonucleoprotein K	22000000	278000000	257000000	40700000	487000000	549000000	186000000	142000000	359000000	277000000	8.26865	8.55479	-0.286142	468
P62081	RS7	40S subunit	Both	40S ribosomal protein S7	130000000	138000000	34500000	87500000	301000000	458000000	101000000	57600000	282000000	186000000	8.00368	8.45034	-0.446659	469
P62195	PRS8	Others	Both	26S proteasome regulatory subunit 8	5550000	3190000	1	12800000	1	1	2910000	2780000	4280000	7410000	6.46402	6.63107	-0.167048	471
P62241	RS8	40S subunit	Mut	40S ribosomal protein S8	1950000000	12800000000	7950000000	1650000000	27900000000	43500000000	7570000000	5450000000	24300000000	21100000000	9.87934	10.3862	-0.506883	472
P62244	RS15A	40S subunit	Both	40S ribosomal protein S15a	342000000	677000000	303000000	507000000	1220000000	1090000000	441000000	206000000	939000000	379000000	8.64427	8.9726	-0.32833	473
P62249	RS16	40S subunit	Both	40S ribosomal protein S16	87800000	134000000	96600000	78800000	57700000	90600000	106000000	24700000	75700000	16700000	8.02627	7.87908	0.147193	474
P62258	1433E	Others	Both	14-3-3 protein epsilon	1	190000000	81400000	6090000	170000000	123000000	90500000	95400000	99700000	84400000	7.95665	7.99869	-0.0420343	475
P62263	RS14	40S subunit	Both	40S ribosomal protein S14	926000000	1170000000	732000000	628000000	1740000000	972000000	944000000	221000000	1110000000	569000000	8.97493	9.0463	-0.0713729	476
P62266	RS23	40S subunit	Mut	40S ribosomal protein S23	195000000	3060000000	1570000000	404000000	4820000000	10900000000	1610000000	1430000000	5390000000	5290000000	9.20605	9.73127	-0.52522	477
P62280	RS11	40S subunit	Both	40S ribosomal protein S11	753000000	1230000000	1000000000	801000000	1760000000	2980000000	994000000	238000000	1850000000	1090000000	8.99758	9.26674	-0.269167	479
P62306	RUXF	Others	Both	Small nuclear ribonucleoprotein F	61300000	150000000	1	21800000	1	329000000	70400000	75300000	117000000	184000000	7.84748	8.068	-0.220524	481
P62314	SMD1	Others	Both	Small nuclear ribonucleoprotein Sm D1	158000000	1980000000	1170000000	177000000	3960000000	4040000000	1100000000	914000000	2720000000	2210000000	9.04269	9.43516	-0.392478	482
P62316	SMD2	Others	Both	Small nuclear ribonucleoprotein Sm D2	1	412000000	1	12100000	483000000	350000000	137000000	238000000	282000000	243000000	8.1374	8.44974	-0.312336	483
P62318	SMD3	Others	Mut	Small nuclear ribonucleoprotein Sm D3	40700000	89100000	186000000	37600000	760000000	742000000	105000000	73900000	513000000	412000000	8.0222	8.71027	-0.688066	484
P62424	RL7A	60S subunit	Both	60S ribosomal protein L7a	715000000	6800000000	3090000000	1000000000	12100000000	14200000000	3540000000	3070000000	9080000000	7070000000	9.54839	9.95786	-0.409465	487
P62495	ERF1	Others	Both	Eukaryotic peptide chain release factor subunit 1	63000000	1	1	41500000	13400000	1	21000000	36400000	18300000	21200000	7.32229	7.26294	0.0593441	488
P62701	RS4X	40S subunit	Both	40S ribosomal protein S4, X isoform	82700000	882000000	433000000	95800000	897000000	1490000000	466000000	400000000	827000000	699000000	8.66813	8.91775	-0.249619	489
P62750	RL23A	60S subunit	Mut	60S ribosomal protein L23a	27000000	264000000	35400000	70800000	630000000	900000000	109000000	135000000	533000000	423000000	8.03717	8.72703	-0.689859	490
P62753	RS6	40S subunit	Both	40S ribosomal protein S6	648000000	2480000000	2720000000	835000000	3860000000	4620000000	1950000000	1130000000	3100000000	2000000000	9.29012	9.49194	-0.201813	491
P62805	H4	Others	Both	Histone H4	15500000	359000000	687000000	1	451000000	334000000	354000000	336000000	262000000	234000000	8.54888	8.41777	0.131105	492
P62826	RAN	Others	Both	GTP-binding nuclear protein Ran	771000000	3490000000	2970000000	640000000	3390000000	3790000000	2410000000	1440000000	2610000000	1720000000	9.38164	9.41611	-0.0344659	493
P62829	RL23	60S subunit	Both	60S ribosomal protein L23	257000000	753000000	324000000	317000000	787000000	1140000000	445000000	269000000	748000000	413000000	8.64795	8.87414	-0.226191	494
P62847	RS24	40S subunit	Both	40S ribosomal protein S24	364000000	5370000000	2360000000	391000000	8090000000	12200000000	2700000000	2520000000	6880000000	5980000000	9.43155	9.83766	-0.406109	495
P62854	RS26	40S subunit	Both	40S ribosomal protein S26	154000000	2950000000	1480000000	185000000	4910000000	2120000000	1530000000	1400000000	2400000000	2370000000	9.18452	9.38058	-0.196056	496
P62857	RS28	40S subunit	Both	40S ribosomal protein S28	24800000	629000000	1	50500000	582000000	815000000	218000000	356000000	482000000	392000000	8.33826	8.6833	-0.345044	497
P62888	RL30	60S subunit	Both	60S ribosomal protein L30	226000000	649000000	147000000	210000000	447000000	1160000000	341000000	270000000	605000000	493000000	8.5323	8.78181	-0.24951	499
P62899	RL31	60S subunit	Both	60S ribosomal protein L31	285000000	116000000	116000000	233000000	432000000	417000000	172000000	97700000	361000000	111000000	8.23605	8.55726	-0.321213	501
P62910	RL32	60S subunit	Mut	60S ribosomal protein L32	67300000	1190000000	542000000	40900000	2590000000	4550000000	600000000	564000000	2390000000	2260000000	8.77796	9.37923	-0.601266	502
P62913	RL11	60S subunit	Both	60S ribosomal protein L11	295000000	811000000	654000000	400000000	1030000000	1090000000	587000000	264000000	842000000	384000000	8.7686	8.9252	-0.1566	503
P62917	RL8	60S subunit	Both	60S ribosomal protein L8	383000000	1750000000	690000000	127000000	2310000000	1950000000	941000000	716000000	1460000000	1170000000	8.97339	9.16534	-0.191942	504
P62937	PPIA	Others	Both	Peptidyl-prolyl cis-trans isomerase A	1	116000000	53000000	38200000	60200000	1	56300000	58100000	32800000	30500000	7.75058	7.51599	0.234587	505
P62979	RS27A	40S subunit	Both	Ubiquitin-40S ribosomal protein S27a	381000000	32000000000	13900000000	416000000	43000000000	42500000000	15400000000	15900000000	28700000000	24500000000	10.1889	10.4573	-0.268466	506
P62995	TRA2B	Others	Both	Transformer-2 protein homolog beta	1	9350000000	2220000000	1	9140000000	10200000000	3860000000	4890000000	6430000000	5590000000	9.58638	9.80842	-0.222043	507
P63104	1433Z	Others	Both	14-3-3 protein zeta/delta	25300000	682000000	425000000	63800000	1170000000	1140000000	378000000	331000000	793000000	632000000	8.57695	8.89913	-0.322183	509
P63244	RACK1	Others	Both	Receptor of activated protein C kinase 1	2010000000	2520000000	1920000000	1800000000	2640000000	3640000000	2150000000	326000000	2690000000	925000000	9.33243	9.43022	-0.0977855	513
P63261	ACTG	Others	Both	Actin, cytoplasmic 2	93000000	1220000000	1160000000	110000000	1330000000	2100000000	824000000	634000000	1180000000	1000000000	8.91605	9.07186	-0.155808	514
P67870	CSK2B	Others	WT	Casein kinase II subunit beta	1	280000000	111000000	1	19700000	1	130000000	141000000	6580000	11400000	8.11548	6.81831	1.29717	515
P68032	ACTC	Others	Both	Actin, alpha cardiac muscle 1	1	117000000	161000000	15600000	220000000	189000000	92400000	83000000	141000000	110000000	7.96567	8.15053	-0.184863	516
P68104	EF1A1	Others	Both	Elongation factor 1-alpha 1	1700000000	3050000000	2290000000	1240000000	3460000000	4560000000	2350000000	677000000	3090000000	1690000000	9.3711	9.48934	-0.118246	517
P68363	TBA1B	Others	Both	Tubulin alpha-1B chain	576000000	525000000	408000000	392000000	472000000	521000000	503000000	86000000	462000000	65200000	8.70141	8.66437	0.0370422	518
P68371	TBB4B	Others	Both	Tubulin beta-4B chain	3150000000	3600000000	3320000000	2790000000	4050000000	4740000000	3350000000	228000000	3860000000	986000000	9.52545	9.58654	-0.0610903	520
P68400	CSK21	Others	Both	Casein kinase II subunit alpha	1	133000000	149000000	1	156000000	14400000	94000000	81800000	56900000	86400000	7.97336	7.75501	0.218348	521
P78346	RPP30	Others	Both	Ribonuclease P protein subunit p30	41700000	16300000	1	31200000	1	1	19300000	21000000	10400000	18000000	7.28607	7.0167	0.26937	523
P78527	PRKDC	Others	Both	DNA-dependent protein kinase catalytic subunit	22600000	28600000	3950000	28100000	4620000	1	18400000	12800000	10900000	15100000	7.26413	7.0375	0.226635	524
P83731	RL24	60S subunit	Both	60S ribosomal protein L24	171000000	559000000	551000000	306000000	1820000000	437000000	427000000	221000000	855000000	840000000	8.63059	8.93192	-0.301332	528
Q969Q0	RL36L	60S subunit	Both	60S ribosomal protein L36a-like	212000000	2130000000	1130000000	173000000	4540000000	4830000000	1160000000	961000000	3180000000	2610000000	9.06449	9.50243	-0.437946	529
P84085	ARF5	Others	Both	ADP-ribosylation factor 5	8640000	9280000	1	7950000	1	1	5970000	5180000	2650000	4590000	6.7763	6.42316	0.353146	530
P84098	RL19	60S subunit	Both	60S ribosomal protein L19	1	79100000	72200000	10300000	109000000	96300000	50400000	43800000	71900000	53700000	7.70285	7.85657	-0.153718	531
Q00325	MPCP	Others	Both	Phosphate carrier protein, mitochondrial	58600000	62600000	40000000	52300000	67200000	102000000	53700000	12000000	73800000	25500000	7.73029	7.86803	-0.137741	534
Q00839	HNRPU	HNRNP	Both	Heterogeneous nuclear ribonucleoprotein U	51900000	17500000	17700000	29400000	1	1	29000000	19800000	9800000	17000000	7.46258	6.99124	0.471339	539
Q02543	RL18A	60S subunit	Both	60S ribosomal protein L18a	587000000	2800000000	1870000000	716000000	3390000000	3250000000	1750000000	1110000000	2450000000	1510000000	9.24393	9.38944	-0.145513	542
Q02878	RL6	60S subunit	Mut	60S ribosomal protein L6	617000000	3510000000	3250000000	584000000	11700000000	12400000000	2460000000	1600000000	8220000000	6620000000	9.39072	9.91473	-0.524012	543
Q02978	M2OM	Others	Both	Mitochondrial 2-oxoglutarate/malate carrier protein	169000000	130000000	119000000	136000000	134000000	177000000	139000000	26600000	149000000	24500000	8.14391	8.17241	-0.0284999	544
Q05519	SRS11	Others	Mut	Serine/arginine-rich splicing factor 11	1	87300000	1	1	229000000	185000000	29100000	50400000	138000000	122000000	7.46371	8.13999	-0.676278	550
Q06830	PRDX1	Others	Both	Peroxiredoxin-1	30300000	389000000	266000000	39900000	580000000	951000000	228000000	182000000	524000000	458000000	8.35832	8.71918	-0.360858	553
Q07020	RL18	60S subunit	Both	60S ribosomal protein L18	823000000	3230000000	1760000000	815000000	6500000000	9320000000	1940000000	1210000000	5550000000	4330000000	9.28699	9.74406	-0.457079	554
Q07021	C1QBP	Others	Both	Complement component 1 Q subcomponent-binding protein, mitochondrial	20900000	3020000000	2120000000	36900000	1790000000	4500000000	1720000000	1540000000	2110000000	2250000000	9.23507	9.32387	-0.0888073	555
Q07955	SRSF1	Others	Both	Serine/arginine-rich splicing factor 1	1	34700000000	13800000000	1	43700000000	73600000000	16200000000	17500000000	39100000000	37000000000	10.2085	10.5922	-0.38367	557
Q08211	DHX9	Others	Both	ATP-dependent RNA helicase A	164000000	112000000	60000000	150000000	97700000	93500000	112000000	52100000	114000000	31800000	8.0495	8.05642	-0.00692295	558
Q08945	SSRP1	Others	Both	FACT complex subunit SSRP1	2140000	12500000	1	1	20900000	1	4890000	6700000	6980000	12100000	6.68919	6.84371	-0.154526	560
Q12769	NU160	Others	Both	Nuclear pore complex protein Nup160	5750000	7220000	1	5830000	1	1	4320000	3820000	1940000	3360000	6.6359	6.28832	0.347576	562
Q12931	TRAP1	Others	Both	Heat shock protein 75 kDa, mitochondrial	66500000	218000000	35800000	56200000	112000000	176000000	107000000	97500000	115000000	60100000	8.02837	8.06053	-0.0321553	568
Q13148	TADBP	Others	Both	TAR DNA-binding protein 43	73400000	50600000	61400000	60600000	41000000	1	61800000	11400000	33900000	30900000	7.79078	7.52996	0.260818	571
Q13151	ROA0	Others	Both	Heterogeneous nuclear ribonucleoprotein A0	200000000	86800000	106000000	172000000	191000000	191000000	131000000	60700000	185000000	11200000	8.11734	8.26702	-0.149686	572
Q13242	SRSF9	Others	Both	Serine/arginine-rich splicing factor 9	1	1710000000	420000000	1	1170000000	1750000000	710000000	891000000	973000000	892000000	8.85133	8.98823	-0.136902	575
Q13247	SRSF6	Others	Both	Serine/arginine-rich splicing factor 6	1	1220000000	190000000	1	533000000	1230000000	470000000	656000000	589000000	618000000	8.67222	8.76994	-0.0977189	576
Q13347	EIF3I	EIF	Both	Eukaryotic translation initiation factor 3 subunit I	1230000	21300000	17500000	2030000	15500000	19100000	13300000	10600000	12200000	8990000	7.12477	7.08635	0.0384213	578
Q13427	PPIG	Others	Both	Peptidyl-prolyl cis-trans isomerase G	1	230000000	110000000	1	268000000	361000000	113000000	115000000	210000000	187000000	8.05489	8.32122	-0.266331	580
Q13428	TCOF	Others	Mut	Treacle protein	1	25900000	8590000	1	79800000	95200000	11500000	13200000	58300000	51100000	7.06078	7.76576	-0.704972	581
Q13523	PRP4B	Others	Both	Serine/threonine-protein kinase PRP4 homolog	1	1800000000	402000000	1	1440000000	2180000000	734000000	945000000	1210000000	1110000000	8.86568	9.08154	-0.215859	582
Q13573	SNW1	Others	Both	SNW domain-containing protein 1	1	274000000	79600000	1	269000000	385000000	118000000	141000000	218000000	197000000	8.07137	8.33795	-0.26658	584
Q13595	TRA2A	Others	Both	Transformer-2 protein homolog alpha	1	3350000000	1150000000	1	3820000000	5350000000	1500000000	1700000000	3060000000	2760000000	9.17591	9.48541	-0.309496	585
Q13823	NOG2	Others	Mut	Nucleolar GTP-binding protein 2	1520000	217000000	20300000	1	557000000	615000000	79600000	119000000	391000000	340000000	7.90107	8.59191	-0.690845	588
Q14103	HNRPD	HNRNP	Both	Heterogeneous nuclear ribonucleoprotein D0	68400000	162000000	36100000	75600000	284000000	208000000	89000000	65600000	189000000	105000000	7.9492	8.27621	-0.327001	591
Q14137	BOP1	Others	Both	Ribosome biogenesis protein BOP1	6810000	324000000	178000000	2480000	200000000	783000000	169000000	159000000	328000000	406000000	8.22917	8.5163	-0.287128	592
Q14203	DCTN1	Others	Both	Dynactin subunit 1	13200000	1	1810000	3400000	1800000	1	5020000	7180000	1730000	1700000	6.70069	6.23879	0.461904	595
Q14204	DYHC1	Others	Both	Cytoplasmic dynein 1 heavy chain 1	3650000	1	3900000	4430000	1	1	2520000	2180000	1480000	2560000	6.40088	6.16929	0.231584	596
Q14331	FRG1	Others	Mut	Protein FRG1	5960000	103000000	1	7840000	205000000	205000000	36500000	58100000	139000000	114000000	7.56205	8.14324	-0.581181	601
Q14690	RRP5	Others	Both	Protein RRP5 homolog	5290000	8130000	1	6850000	1	1	4470000	4130000	2280000	3960000	6.65071	6.35884	0.29187	609
Q14739	LBR	Others	Mut	Lamin-B receptor	54200000	80000000	98600000	45100000	351000000	396000000	77600000	22300000	264000000	191000000	7.88993	8.42139	-0.531452	611
Q14839	CHD4	Others	Mut	Chromodomain-helicase-DNA-binding protein 4	1	50700000	3750000	1	116000000	177000000	18100000	28200000	97600000	89800000	7.25874	7.98945	-0.730716	613
Q14974	IMB1	Others	WT	Importin subunit beta-1	5500000	14900000	11000000	6350000	1	1	10500000	4710000	2120000	3670000	7.01952	6.32582	0.693704	614
Q14978	NOLC1	Others	Both	Nucleolar and coiled-body phosphoprotein 1	1	3550000000	1860000000	1	4520000000	6250000000	1800000000	1770000000	3590000000	3220000000	9.25589	9.55483	-0.298935	615
Q15029	U5S1	Others	Both	116 kDa U5 small nuclear ribonucleoprotein component	1	278000000	68400000	1	349000000	546000000	115000000	145000000	298000000	276000000	8.06193	8.47437	-0.412447	621
Q15233	NONO	Others	Both	Non-POU domain-containing octamer-binding protein	104000000	1180000000	670000000	209000000	1520000000	1360000000	651000000	537000000	1030000000	716000000	8.81357	9.01293	-0.199352	626
Q15287	RNPS1	Others	Both	RNA-binding protein with serine-rich domain 1	1	701000000	293000000	1	974000000	985000000	331000000	352000000	653000000	566000000	8.52036	8.81505	-0.294692	627
Q15365	PCBP1	Others	Both	Poly(rC)-binding protein 1	57900000	306000000	162000000	76600000	465000000	355000000	175000000	125000000	299000000	200000000	8.24367	8.47529	-0.231625	629
Q15366	PCBP2	Others	Both	Poly(rC)-binding protein 2	266000000	382000000	304000000	136000000	429000000	697000000	317000000	59500000	421000000	281000000	8.50162	8.62394	-0.122321	630
Q15645	PCH2	Others	Both	Pachytene checkpoint protein 2 homolog	36100000	8750000	13700000	29900000	1	1	19500000	14600000	9970000	17300000	7.29061	6.99887	0.291741	638
Q15738	NSDHL	Others	Both	Sterol-4-alpha-carboxylate 3-dehydrogenase, decarboxylating	8670000	1	1	7690000	13400000	1	2890000	5010000	7030000	6720000	6.461	6.84677	-0.38577	640
Q16186	ADRM1	Others	Both	Proteasomal ubiquitin receptor ADRM1	572000	6120000	1	4130000	1	1	2230000	3380000	1380000	2380000	6.34833	6.1386	0.209729	644
Q16629	SRSF7	Others	Both	Serine/arginine-rich splicing factor 7	1	13000000000	3070000000	1	13600000000	17100000000	5360000000	6800000000	10200000000	9020000000	9.72881	10.0094	-0.280579	645
Q16891	MIC60	Others	Both	MICOS complex subunit MIC60	1	39200000	54800000	171000	63300000	86900000	31300000	28200000	50100000	44800000	7.49587	7.70012	-0.204242	648
Q1ED39	KNOP1	Others	Both	Lysine-rich nucleolar protein 1	1	90600000	1	1	82000000	103000000	30200000	52300000	61700000	54500000	7.47992	7.79028	-0.310358	649
Q3ZCM7	TBB8	Others	Both	Tubulin beta-8 chain	191000000	260000000	156000000	133000000	219000000	427000000	202000000	52800000	260000000	151000000	8.30575	8.4147	-0.108952	654
Q3ZCQ8	TIM50	Others	WT	Mitochondrial import inner membrane translocase subunit TIM50	40900000	7580000	1	9460000	1	1	16200000	21800000	3150000	5460000	7.20884	6.49864	0.710194	655
Q4G0J3	LARP7	Others	Mut	La-related protein 7	1	170000000	20100000	1	347000000	342000000	63300000	92900000	230000000	199000000	7.80156	8.3609	-0.559336	656
Q5T200	ZC3HD	Others	Both	Zinc finger CCCH domain-containing protein 13	1	14100000	3240000	1	7630000	4810000	5780000	7390000	4140000	3860000	6.76212	6.61746	0.144659	669
Q5T3I0	GPTC4	Others	Both	G patch domain-containing protein 4	1	137000000	1	1	156000000	55200000	45600000	79000000	70400000	79100000	7.65906	7.84751	-0.188445	670
Q5VTL8	PR38B	Others	Both	Pre-mRNA-splicing factor 38B	1	8470000	1	1	13400000	10800000	2820000	4890000	8060000	7100000	6.45093	6.90654	-0.455607	674
Q66PJ3	AR6P4	Others	Both	ADP-ribosylation factor-like protein 6-interacting protein 4	1	195000000	80400000	1	496000000	242000000	91700000	97900000	246000000	248000000	7.96247	8.39051	-0.428043	678
Q6DKI1	RL7L	60S subunit	Both	60S ribosomal protein L7-like 1	7660000	252000000	179000000	27800000	488000000	680000000	146000000	125000000	398000000	335000000	8.16526	8.60033	-0.43507	679
Q6P2Q9	PRP8	Others	Both	Pre-mRNA-processing-splicing factor 8	1	126000000	25400000	1	77700000	168000000	50400000	66500000	82000000	84300000	7.70213	7.91392	-0.211794	684
Q6RFH5	WDR74	Others	Mut	WD repeat-containing protein 74	1	51100000	1	1	86500000	116000000	17000000	29500000	67600000	60400000	7.23116	7.83003	-0.598869	690
Q71DI3	H32	Others	Both	Histone H3.2	20500000	1530000000	468000000	1	1260000000	1450000000	671000000	773000000	904000000	789000000	8.82693	8.95637	-0.129442	694
Q7Z6E9	RBBP6	Others	Both	E3 ubiquitin-protein ligase RBBP6	1	171000000	16200000	1	117000000	129000000	62400000	94500000	82000000	71300000	7.79536	7.91389	-0.118529	706
Q86UY6	NAA40	Others	Mut	N-alpha-acetyltransferase 40	1	37200000	1	1	94200000	120000000	12400000	21500000	71300000	63000000	7.09375	7.85281	-0.759059	709
Q86X55	CARM1	Others	Mut	Histone-arginine methyltransferase CARM1	1	1	1	2510000	31100000	70800000	1	0	34800000	34300000	0	7.54169	-7.54169	712
Q86YT6	MIB1	Others	Both	E3 ubiquitin-protein ligase MIB1	1	9920000	5250000	1	11200000	9900000	5060000	4960000	7040000	6130000	6.70402	6.8477	-0.143678	714
Q8IY81	SPB1	Others	Mut	pre-rRNA processing protein FTSJ3	1	447000000	179000000	1	898000000	1920000000	208000000	225000000	940000000	961000000	8.31905	8.97302	-0.653973	721
Q8IYB3	SRRM1	Others	Both	Serine/arginine repetitive matrix protein 1	1	1230000000	225000000	1	1400000000	1560000000	485000000	655000000	988000000	859000000	8.68571	8.99455	-0.308834	722
Q8N5F7	NKAP	Others	Both	NF-kappa-B-activating protein	1	782000000	243000000	1	1020000000	1950000000	342000000	400000000	992000000	977000000	8.5336	8.99631	-0.462711	729
Q8N5G2	MACOI	Others	Both	Macoilin	1	78500000	1	4960000	26200000	144000000	26200000	45300000	58500000	75000000	7.41754	7.76684	-0.349292	730
Q8NBS9	TXND5	Others	Both	Thioredoxin domain-containing protein 5	1520000	17000000	9040000	2660000	23700000	18100000	9190000	7750000	14800000	10900000	6.96331	7.17057	-0.207256	735
Q8NCA5	FA98A	Others	Both	Protein FAM98A	4520000	24600000	1	17200000	1	53700000	9720000	13100000	23600000	27400000	6.98761	7.37337	-0.385759	736
Q8NE71	ABCF1	Others	Mut	ATP-binding cassette sub-family F member 1	1	663000000	130000000	1	2070000000	2180000000	264000000	352000000	1420000000	1230000000	8.42225	9.15077	-0.728516	739
Q8NI27	THOC2	Others	Both	THO complex subunit 2	495000	4180000	3830000	674000	5000000	1	2840000	2030000	1890000	2710000	6.45272	6.27667	0.17605	743
Q8TDD1	DDX54	Others	Both	ATP-dependent RNA helicase DDX54	547000	11500000	1	1	8370000	12100000	4010000	6480000	6830000	6200000	6.60318	6.83416	-0.230975	746
Q8TDN6	BRX1	Others	Mut	Ribosome biogenesis protein BRX1 homolog	7640000	177000000	35100000	9280000	600000000	405000000	73100000	90700000	338000000	301000000	7.86411	8.52909	-0.664985	747
Q8TF01	PNISR	Others	Mut	Arginine/serine-rich protein PNISR	1	20400000	1	1	43700000	48400000	6800000	11800000	30700000	26700000	6.8324	7.48732	-0.654924	749
Q8WUD4	CCD12	Others	Mut	Coiled-coil domain-containing protein 12	1	37700000	1	1	128000000	96800000	12600000	21800000	75100000	66900000	7.0991	7.87545	-0.776351	751
Q92499	DDX1	Others	Both	ATP-dependent RNA helicase DDX1	15400000	45700000	25200000	42100000	45400000	70200000	28800000	15500000	52600000	15400000	7.45884	7.72063	-0.261789	760
Q92526	TCPW	Others	Both	T-complex protein 1 subunit zeta-2	7390000	19600000	15400000	1	1	32600000	14100000	6200000	10900000	18800000	7.14963	7.03657	0.113061	762
Q92621	NU205	Others	Both	Nuclear pore complex protein Nup205	7040000	8200000	2370000	9040000	2620000	1	5870000	3090000	3890000	4650000	6.7687	6.58964	0.179052	767
Q92667	AKAP1	Others	Both	A-kinase anchor protein 1, mitochondrial	7110000	21000000	13800000	8910000	17400000	1	14000000	6970000	8780000	8720000	7.14551	6.94342	0.202091	768
Q92734	TFG	Others	Both	Protein TFG	4240000	1	48300000	15600000	51600000	1	17500000	26700000	22400000	26500000	7.24314	7.35019	-0.107047	769
Q92804	RBP56	Others	Both	TATA-binding protein-associated factor 2N	1	173000000	210000000	3290000	221000000	299000000	127000000	112000000	175000000	153000000	8.10523	8.24201	-0.136778	770
Q92841	DDX17	Others	Both	Probable ATP-dependent RNA helicase DDX17	81800000	1	1	84600000	15600000	32600000	27300000	47300000	44300000	36000000	7.43586	7.64599	-0.210129	771
Q92922	SMRC1	Others	Mut	SWI/SNF complex subunit SMARCC1	1	1	1	2200000	20300000	37500000	1	0	20000000	17600000	0	7.30059	-7.30059	772
Q969M3	YIPF5	Others	WT	Protein YIPF5	42900000	124000000	1	38700000	1	1	55600000	63000000	12900000	22400000	7.74528	7.11115	0.634139	777
Q96CW1	AP2M1	Others	Both	AP-2 complex subunit mu	54100000	159000000	21500000	18500000	200000000	314000000	78300000	71900000	177000000	149000000	7.89353	8.24858	-0.355041	784
Q96DI7	SNR40	Others	Both	U5 small nuclear ribonucleoprotein 40 kDa protein	1	175000000	30000000	1	289000000	152000000	68500000	93800000	147000000	145000000	7.83551	8.16746	-0.33195	787
Q96GA3	LTV1	Others	Both	Protein LTV1 homolog	1	2200000000	999000000	1	3190000000	3360000000	1070000000	1100000000	2180000000	1890000000	9.02834	9.33888	-0.310543	792
Q96GQ7	DDX27	Others	Mut	Probable ATP-dependent RNA helicase DDX27	1300000	29400000	1	1	217000000	261000000	10200000	16600000	159000000	140000000	7.00929	8.2021	-1.19281	793
Q96HS1	PGAM5	Others	Both	Serine/threonine-protein phosphatase PGAM5, mitochondrial	6440000	3270000000	1490000000	1	4440000000	5670000000	1590000000	1640000000	3370000000	2980000000	9.20093	9.52756	-0.326626	794
Q96PK6	RBM14	Others	Both	RNA-binding protein 14	289000000	89500000	46200000	199000000	12100000	116000000	141000000	129000000	109000000	93800000	8.15066	8.03792	0.112743	800
Q96PQ6	ZN317	Others	Both	Zinc finger protein 317	1	311000000	1	1	183000000	635000000	104000000	180000000	273000000	327000000	8.0157	8.43549	-0.419789	801
Q99459	CDC5L	Others	Mut	Cell division cycle 5-like protein	13400000	956000000	15100000	1	1840000000	2210000000	328000000	544000000	1350000000	1190000000	8.51609	9.13087	-0.614785	806
Q99623	PHB2	Others	Both	Prohibitin-2	604000000	527000000	343000000	550000000	462000000	459000000	491000000	134000000	490000000	51900000	8.69136	8.69062	0.000744517	808
Q99714	HCD2	Others	Both	3-hydroxyacyl-CoA dehydrogenase type-2	107000000	50900000	43700000	50200000	44200000	1	67200000	34600000	31500000	27400000	7.8273	7.49803	0.329268	809
Q99729	ROAA	Others	Both	Heterogeneous nuclear ribonucleoprotein A/B	1500000	13700000	10900000	5800000	12500000	1	8680000	6370000	6100000	6250000	6.93861	6.78537	0.153238	810
Q99758	ABCA3	Others	Mut	ATP-binding cassette sub-family A member 3	1	1	1	1280000	32700000	41300000	1	0	25100000	21100000	0	7.39992	-7.39992	811
Q9BQA1	MEP50	Others	Mut	Methylosome protein 50	1	148000000	1	1	474000000	367000000	49300000	85500000	280000000	249000000	7.69328	8.44761	-0.754323	817
Q9BQE3	TBA1C	Others	Both	Tubulin alpha-1C chain	3640000000	4750000000	3790000000	2890000000	5230000000	7000000000	4060000000	599000000	5040000000	2060000000	9.60876	9.70245	-0.0936903	818
Q9BQG0	MBB1A	Others	Mut	Myb-binding protein 1A	3820000	1	1	6950000	5570000	1	1270000	2200000	4170000	3680000	6.10441	6.62059	-0.51618	819
Q9BRL6	SRSF8	Others	Both	Serine/arginine-rich splicing factor 8	1	202000000	6260000	1	431000000	1	69400000	115000000	144000000	249000000	7.84141	8.15707	-0.315662	820
Q9BRS2	RIOK1	Others	Mut	Serine/threonine-protein kinase RIO1	1	254000000	73500000	1	434000000	680000000	109000000	131000000	371000000	344000000	8.03796	8.56963	-0.531673	821
Q9BTE3	MCMBP	Others	Both	Mini-chromosome maintenance complex-binding protein	2430000	115000000	74900000	45200000	171000000	375000000	64000000	57000000	197000000	166000000	7.80646	8.29419	-0.487724	827
Q9BU76	MMTA2	Others	Both	Multiple myeloma tumor-associated protein 2	1	673000000	234000000	1	865000000	737000000	302000000	341000000	534000000	467000000	8.48052	8.7275	-0.246984	828
Q9BUF5	TBB6	Others	Both	Tubulin beta-6 chain	105000000	1	1	29700000	65200000	104000000	35200000	60900000	66500000	37400000	7.54607	7.82251	-0.276442	830
Q9BVA1	TBB2B	Others	Both	Tubulin beta-2B chain	219000000	189000000	174000000	354000000	240000000	390000000	194000000	22700000	328000000	78300000	8.28746	8.51606	-0.228603	832
Q9BVP2	GNL3	Others	Mut	Guanine nucleotide-binding protein-like 3	7070000	1640000000	798000000	6890000	3240000000	5060000000	814000000	815000000	2770000000	2560000000	8.91052	9.44242	-0.531891	833
Q9BWM7	SFXN3	Others	Both	Sideroflexin-3	1	44600000	30600000	9130000	41100000	51200000	25100000	22800000	33800000	22000000	7.39882	7.52917	-0.130353	837
Q9BXY0	MAK16	Others	Mut	Protein MAK16 homolog	1	37000000	1	1	119000000	67100000	12300000	21400000	62200000	59900000	7.09139	7.79355	-0.702158	838
Q9BY08	EBPL	Others	Both	Emopamil-binding protein-like	1	227000000	1	32600000	415000000	1	75600000	131000000	149000000	231000000	7.87839	8.17423	-0.295843	839
Q9BYJ9	YTHD1	Others	Both	YTH domain-containing family protein 1	26200000000	26200000000	26200000000	26200000000	26200000000	26200000000	26200000000	0	26200000000	0	10.4178	10.4178	0	842
Q9BZ68	FR8P1	Others	Mut	Putative FERM domain-containing protein FRMD8P1	3780000	1	1	5410000	90400000	161000000	1260000	2180000	85700000	78000000	6.10035	7.93286	-1.83251	843
Q9BZE4	NOG1	Others	Mut	Nucleolar GTP-binding protein 1	51800000	131000000	72300000	36400000	251000000	694000000	85000000	40900000	327000000	335000000	7.9292	8.51496	-0.585761	844
Q9BZJ0	CRNL1	Others	Both	Crooked neck-like protein 1	1	179000000	37700000	1	197000000	209000000	72200000	94300000	135000000	117000000	7.85832	8.13156	-0.273242	846
Q9GZL7	WDR12	Others	Mut	Ribosome biogenesis protein WDR12	1	27300000	1	1	45400000	126000000	9110000	15800000	57000000	63700000	6.9593	7.75623	-0.79693	850
Q9GZR7	DDX24	Others	Mut	ATP-dependent RNA helicase DDX24	1	3970000	1	1	63800000	66400000	1320000	2290000	43400000	37600000	6.12181	7.6375	-1.51569	851
Q9H0A0	NAT10	Others	Mut	RNA cytidine acetyltransferase	813000	431000000	71300000	2320000	798000000	1000000000	168000000	231000000	601000000	529000000	8.22467	8.7792	-0.554523	853
Q9H307	PININ	Others	Both	Pinin	1	770000000	442000000	1	1560000000	1340000000	404000000	387000000	966000000	844000000	8.60659	8.98501	-0.37842	858
Q9H3K6	BOLA2	Others	Mut	BolA-like protein 2	1	58100000	1	14400000	111000000	161000000	19400000	33500000	95400000	74500000	7.28707	7.97956	-0.692487	859
Q9H7B2	RPF2	Others	Mut	Ribosome production factor 2 homolog	1	1	24300000	1	77300000	81500000	8100000	14000000	52900000	45900000	6.9087	7.72359	-0.814893	866
Q9H7N4	SFR19	Others	Mut	Splicing factor, arginine/serine-rich 19	1	2800000	1	1	29900000	4130000	933000	1620000	11300000	16200000	5.96988	7.05428	-1.0844	867
Q9H9B4	SFXN1	Others	Both	Sideroflexin-1	108000000	157000000	36600000	29100000	81500000	87400000	101000000	60700000	66000000	32100000	8.00274	7.81945	0.183286	871
Q9HCG8	CWC22	Others	Both	Pre-mRNA-splicing factor CWC22 homolog	1	196000000	30800000	1	233000000	393000000	75500000	105000000	208000000	197000000	7.87802	8.31889	-0.440866	876
Q9HCS7	SYF1	Others	Both	Pre-mRNA-splicing factor SYF1	1	22700000	1	1	18600000	3650000	7570000	13100000	7420000	9860000	6.87898	6.87015	0.00882507	877
Q9NP64	NO40	Others	Mut	Nucleolar protein of 40 kDa	1	70300000	1	1	211000000	175000000	23400000	40600000	129000000	113000000	7.37001	8.11011	-0.740098	879
Q9NQ55	SSF1	Others	WT	Suppressor of SWI4 1 homolog	1080000	24500000	1	1390000	1	1	8540000	13900000	462000	801000	6.93163	5.66511	1.26653	882
Q9NR30	DDX21	Others	Both	Nucleolar RNA helicase 2	142000000	468000000	257000000	118000000	706000000	851000000	289000000	165000000	559000000	388000000	8.46044	8.74715	-0.286707	883
Q9NVP1	DDX18	Others	Mut	ATP-dependent RNA helicase DDX18	13000000	261000000	66600000	21000000	534000000	978000000	114000000	131000000	511000000	479000000	8.05571	8.70833	-0.652618	901
Q9NW64	RBM22	Others	Both	Pre-mRNA-splicing factor RBM22	1	155000000	43500000	1	136000000	165000000	66300000	80100000	100000000	88100000	7.8213	8.00177	-0.180466	905
Q9NWB6	ARGL1	Others	Mut	Arginine and glutamate-rich protein 1	1	32700000	30600000	1	46300000	160000000	21100000	18300000	68700000	82200000	7.32473	7.83706	-0.512323	906
Q9NX24	NHP2	Others	Both	H/ACA ribonucleoprotein complex subunit 2	1	311000000	43300000	1	119000000	1	118000000	168000000	39600000	68700000	8.07187	7.59824	0.473625	909
Q9NY12	GAR1	Others	Both	H/ACA ribonucleoprotein complex subunit 1	1	65400000	59900000	1	119000000	180000000	41800000	36300000	99500000	91500000	7.621	7.99796	-0.376962	912
Q9NZI8	IF2B1	Others	Both	Insulin-like growth factor 2 mRNA-binding protein 1	275000000	218000000	170000000	185000000	197000000	147000000	221000000	52300000	176000000	26100000	8.34488	8.24661	0.098274	918
Q9P013	CWC15	Others	WT	Spliceosome-associated protein CWC15 homolog	1	327000000	121000000	1	30100000	22900000	149000000	165000000	17600000	15700000	8.1736	7.24659	0.927013	920
Q9P2J5	SYLC	Others	Both	Leucine--tRNA ligase, cytoplasmic	8690000	5220000	1	11000000	1	1	4640000	4370000	3660000	6340000	6.66618	6.56382	0.102358	926
Q9UBU9	NXF1	Others	WT	Nuclear RNA export factor 1	16900000	3770000	1	6300000	1	1	6910000	8900000	2100000	3640000	6.83931	6.32196	0.517346	931
Q9UG63	ABCF2	Others	Both	ATP-binding cassette sub-family F member 2	114000000	128000000	47400000	140000000	93900000	134000000	96200000	42800000	123000000	25200000	7.98309	8.08938	-0.106284	936
Q9UHD1	CHRD1	Others	Both	Cysteine and histidine-rich domain-containing protein 1	9230000	104000000	35600000	3640000	50100000	204000000	49600000	49000000	86000000	105000000	7.69577	7.93445	-0.238679	938
Q9UJV9	DDX41	Others	Both	Probable ATP-dependent RNA helicase DDX41	1	573000000	218000000	1	893000000	1110000000	264000000	289000000	667000000	588000000	8.42106	8.82428	-0.403219	946
Q9UKV3	ACINU	Others	Both	Apoptotic chromatin condensation inducer in the nucleus	331000	8490000	639000	1	29600000	1	3150000	4620000	9870000	17100000	6.49858	6.99413	-0.49555	953
Q9UMS4	PRP19	Others	Both	Pre-mRNA-processing factor 19	1	1940000000	333000000	1	2600000000	2890000000	756000000	1030000000	1830000000	1590000000	8.87864	9.26216	-0.383528	957
Q9UNX4	WDR3	Others	Mut	WD repeat-containing protein 3	1030000	1	1	658000	9370000	1	343000	594000	3340000	5230000	5.53542	6.524	-0.988586	962
Q9UQ35	SRRM2	Others	Both	Serine/arginine repetitive matrix protein 2	1	4680000000	2030000000	1	6170000000	8020000000	2240000000	2350000000	4730000000	4200000000	9.34963	9.67503	-0.325402	964
Q9Y224	RTRAF	Others	Both	RNA transcription, translation and transport factor protein	14900000	53500000	21100000	34200000	1	42800000	29900000	20700000	25700000	22700000	7.47509	7.40968	0.065405	967
Q9Y241	HIG1A	Others	Both	HIG1 domain family member 1A, mitochondrial	251000000	1	1	154000000	1	319000000	83700000	145000000	158000000	160000000	7.9229	8.19838	-0.275482	968
Q9Y277	VDAC3	Others	Both	Voltage-dependent anion-selective channel protein 3	214000000	169000000	1	149000000	25000000	1	128000000	113000000	58200000	80100000	8.10579	7.76469	0.341096	969
Q9Y2L1	RRP44	Others	WT	Exosome complex exonuclease RRP44	12400000	4150000	1	2670000	1	1	5520000	6310000	889000	1540000	6.74182	5.94866	0.79316	972
Q9Y2X3	NOP58	Others	Both	Nucleolar protein 58	3350000	1680000000	586000000	1	3010000000	2810000000	755000000	849000000	1940000000	1680000000	8.87786	9.28757	-0.409717	975
Q9Y383	LC7L2	Others	Both	Putative RNA-binding protein Luc7-like 2	1	148000000	51100000	1	283000000	331000000	66300000	75000000	205000000	179000000	7.82128	8.31074	-0.48946	977
Q9Y388	RBMX2	Others	Both	RNA-binding motif protein, X-linked 2	1	472000000	21000000	1	585000000	740000000	164000000	266000000	441000000	390000000	8.21537	8.64492	-0.42955	978
Q9Y3C6	PPIL1	Others	Both	Peptidyl-prolyl cis-trans isomerase-like 1	1	157000000	114000000	1	220000000	297000000	90400000	81200000	172000000	154000000	7.95631	8.23633	-0.28002	981
Q9Y3I0	RTCB	Others	Mut	tRNA-splicing ligase RtcB homolog	5390000	1	1	24300000	1	75100000	1800000	3110000	33100000	38300000	6.25423	7.52	-1.26577	982
Q9Y5A9	YTHD2	Others	Both	YTH domain-containing family protein 2	35600000	37000000	1	32300000	1	1	24200000	21000000	10800000	18600000	7.3836	7.03156	0.352038	990
Q9Y5T5	UBP16	Others	Mut	Ubiquitin carboxyl-terminal hydrolase 16	1	5790000	1	1	76300000	140000000	1930000	3350000	72300000	70300000	6.28593	7.85895	-1.57302	996
Q9Y678	COPG1	Others	Both	Coatomer subunit gamma-1	29000000	22100000	12100000	24700000	1	26000000	21100000	8510000	16900000	14700000	7.32386	7.22796	0.0959057	1001
Q9Y6Q9	NCOA3	Others	WT	Nuclear receptor coactivator 3	1	7570000	10600000	817000	1	1	6060000	5470000	272000	472000	6.78274	5.43512	1.34762	1007

## Sheet: YTHDF3-293T-IP
ACCID	PROTEIN	Classification	Enrichment	FULLNAME	y3_wt_re1	y3_wt_re2	y3_wt_re3	y3_wt_re4	y3_dm_re1	y3_dm_re2	y3_dm_re3	y3_dm_re4	mean_.y3_wt	sd_.y3_wt	mean_.y3_dm	sd_.y3_dm	lg(wt)	lg(dm)	lg(wt)_lg(dm)	id
A2NJV5	KV229	Others	Both	Immunoglobulin kappa variable 2-29	1290000000	3100000000	4180000000	3610000000	11300000000	6020000000	7550000000	5250000000	3040000000	1250000000	7540000000	2710000000	9.48335	9.87764	-0.394293	65
A0A0A0MS15	HV349	Others	Both	Immunoglobulin heavy variable 3-49	31600000	34700000	29500000	31200000	57900000	30700000	48700000	63600000	31700000	2150000	50200000	14400000	7.50134	7.70095	-0.199618	67
A0A0B4J1Y9	HV372	Others	Mut	Immunoglobulin heavy variable 3-72	14900000	79600000	140000000	140000000	378000000	234000000	372000000	1180000000	93800000	59800000	541000000	432000000	7.97211	8.73355	-0.761434	68
A0A0J9YX35	HV64D	Others	Both	Immunoglobulin heavy variable 3-64D	1	12400000	23300000	17100000	1	11500000	65700000	29000000	13200000	9880000	26500000	28700000	7.12151	7.42391	-0.302397	70
Q99613	EIF3C	EIF	Mut	Eukaryotic translation initiation factor 3 subunit C	1	1	638000	1	1970000	843000	2650000	1680000	160000	319000	1790000	750000	5.20285	6.25199	-1.04914	75
B9A064	IGLL5	Others	Both	Immunoglobulin lambda-like polypeptide 5	1	53300000	69400000	76100000	1	1	161000000	1	49700000	34500000	40400000	80700000	7.69631	7.60594	0.0903731	76
CYL001	3FLAG_ADD	Others	Both	NA	79800000	175000000	162000000	148000000	128000000	1	110000000	50300000	141000000	42400000	72000000	58300000	8.14944	7.85727	0.292166	78
E9PAV3	NACAM	Others	Mut	Nascent polypeptide-associated complex subunit alpha, muscle-specific form	546000	1230000	1	192000	2690000	1	4000000	2760000	493000	543000	2360000	1690000	5.69257	6.37318	-0.680616	79
O00148	DX39A	Others	Both	ATP-dependent RNA helicase DDX39A	21700000	28300000	22500000	21900000	45400000	14500000	73300000	45500000	23600000	3160000	44700000	24000000	7.37315	7.64997	-0.276815	80
O00422	SAP18	Others	Both	Histone deacetylase complex subunit SAP18	28900000	21500000	25100000	7940000	81800000	1	134000000	3560000	20800000	9110000	54800000	64700000	7.31895	7.73842	-0.419468	81
O00425	IF2B3	Others	Both	Insulin-like growth factor 2 mRNA-binding protein 3	3620000	1780000	1790000	1260000	3150000	236000	2540000	13000000	2110000	1040000	4720000	5630000	6.32415	6.67398	-0.349822	82
O00487	PSDE	Others	Both	26S proteasome non-ATPase regulatory subunit 14	3850000	4190000	5820000	4470000	9930000	1	13600000	8110000	4580000	861000	7910000	5750000	6.66102	6.89835	-0.237331	83
O00541	PESC	Others	Both	Pescadillo homolog	114000000	102000000	26900000	4720000	302000000	217000000	47700000	48600000	61800000	54200000	154000000	127000000	7.79133	8.18716	-0.395827	85
O00571	DDX3X	Others	Both	ATP-dependent RNA helicase DDX3X	97100000	112000000	136000000	111000000	146000000	93900000	210000000	277000000	114000000	16200000	182000000	79400000	8.05779	8.25977	-0.201979	86
O00746	NDKM	Others	Mut	Nucleoside diphosphate kinase, mitochondrial	1	1	1780000	4380000	10300000	1	6240000	11400000	1540000	2070000	6980000	5160000	6.18747	6.84407	-0.656601	88
O14654	IRS4	Others	Both	Insulin receptor substrate 4	3500000	1970000	3330000	4340000	2730000	1	3590000	1440000	3280000	981000	1940000	1570000	6.51651	6.28796	0.228553	91
O14818	PSA7	Others	Both	Proteasome subunit alpha type-7	1090000	870000	1720000	1	1	1	3590000	1	921000	713000	898000	1800000	5.96431	5.95323	0.0110793	93
O14925	TIM23	Others	Both	Mitochondrial import inner membrane translocase subunit Tim23	1370000	1430000	1600000	1	1	1	1	3930000	1100000	739000	983000	1970000	6.04074	5.99235	0.048385	95
O14979	HNRDL	HNRNP	Both	Heterogeneous nuclear ribonucleoprotein D-like	10200000	1750000	23500000	1	6260000	1	1	32600000	8870000	10700000	9730000	15600000	6.94781	6.98789	-0.0400864	96
O60684	IMA7	Others	Both	Importin subunit alpha-7	1	1690000	1810000	2820000	3270000	1	4150000	1	1580000	1170000	1850000	2170000	6.19846	6.26816	-0.0697005	99
O15226	NKRF	Others	Both	NF-kappa-B-repressing factor	2150000	2560000	3320000	2760000	6750000	1	1630000	9460000	2700000	489000	4460000	4400000	6.43107	6.64956	-0.21849	100
O15371	EIF3D	EIF	Both	Eukaryotic translation initiation factor 3 subunit D	833000	974000	2050000	1	1	1	7720000	1	965000	843000	1930000	3860000	5.98456	6.28544	-0.300878	102
O43143	DHX15	Others	Mut	Pre-mRNA-splicing factor ATP-dependent RNA helicase DHX15	4570000	7900000	6390000	11100000	27000000	80900000	12700000	16200000	7490000	2760000	34200000	31700000	6.87435	7.53393	-0.659578	104
O43175	SERA	Others	Both	D-3-phosphoglycerate dehydrogenase	8120000	1340000	9170000	1	1	1	6000000	7680000	4660000	4660000	3420000	4010000	6.66832	6.53401	0.134307	107
O43242	PSMD3	Others	Both	26S proteasome non-ATPase regulatory subunit 3	1160000	1470000	3850000	1	1	3560000	7860000	4740000	1620000	1610000	4040000	3250000	6.20916	6.60626	-0.397101	108
O43390	HNRPR	HNRNP	Both	Heterogeneous nuclear ribonucleoprotein R	41400000	65200000	33500000	54600000	150000000	14100000	162000000	69200000	48700000	14100000	98800000	69900000	7.68714	7.99471	-0.307569	110
O43660	PLRG1	Others	Both	Pleiotropic regulator 1	13900000	4710000	5780000	11400000	9510000	1	14300000	9930000	8960000	4430000	8420000	6010000	6.95225	6.92555	0.0266996	113
O43670	ZN207	Others	Both	BUB3-interacting and GLEBS motif-containing protein ZNF207	3670000	1	9170000	8550000	11900000	9570000	20300000	17400000	5350000	4330000	14800000	4940000	6.72819	7.16991	-0.441717	114
O43684	BUB3	Others	Both	Mitotic checkpoint protein BUB3	14800000	12000000	22600000	22400000	91100000	40800000	30900000	32000000	18000000	5340000	48700000	28600000	7.25425	7.6876	-0.433358	115
O43707	ACTN4	Others	Both	Alpha-actinin-4	490000	426000	2010000	1	1	1	1920000	1	731000	878000	481000	962000	5.86376	5.68204	0.181724	116
O60506	HNRPQ	HNRNP	Both	Heterogeneous nuclear ribonucleoprotein Q	1460000	1	2020000	1440000	1	4710000	6790000	2610000	1230000	865000	3530000	2910000	6.09066	6.54768	-0.457019	121
O60508	PRP17	Others	Both	Pre-mRNA-processing factor 17	1690000	535000	2090000	1470000	1	1	3520000	1	1450000	661000	879000	1760000	6.16038	5.94408	0.216295	122
O60547	GMDS	Others	Mut	GDP-mannose 4,6 dehydratase	516000	1	213000	1	1500000	1	604000	3870000	182000	244000	1490000	1700000	5.26064	6.17409	-0.91345	123
O60678	ANM3	Others	Both	Protein arginine N-methyltransferase 3	1720000	9110000	1510000	1	1	4050000	2650000	28900000	3090000	4090000	8910000	13400000	6.4894	6.94977	-0.460376	124
O60832	DKC1	Others	Both	H/ACA ribonucleoprotein complex subunit DKC1	10700000	10000000	12700000	9410000	14100000	5130000	11300000	11900000	10700000	1430000	10600000	3850000	7.02917	7.02595	0.00321998	125
O60884	DNJA2	Others	Mut	DnaJ homolog subfamily A member 2	3380000	4300000	4120000	3850000	13500000	1	26500000	18700000	3910000	402000	14700000	11200000	6.59261	7.16703	-0.57442	126
O75390	CISY	Others	Both	Citrate synthase, mitochondrial	1970000	835000	6400000	1	2000000	1	1820000	1	2300000	2850000	955000	1110000	6.36186	5.98018	0.381686	128
O75489	NDUS3	Others	Mut	NADH dehydrogenase [ubiquinone] iron-sulfur protein 3, mitochondrial	2890000	556000	918000	1	10100000	1950000	4360000	10400000	1090000	1260000	6700000	4210000	6.03752	6.82581	-0.788282	131
O75494	SRS10	Others	Both	Serine/arginine-rich splicing factor 10	376000000	446000000	624000000	388000000	620000000	191000000	1370000000	505000000	458000000	114000000	671000000	499000000	8.66124	8.82697	-0.16573	132
O75533	SF3B1	Others	Both	Splicing factor 3B subunit 1	6410000	2610000	2740000	2200000	4900000	670000	8910000	4720000	3490000	1960000	4800000	3360000	6.54278	6.68121	-0.138429	133
O75607	NPM3	Others	Both	Nucleoplasmin-3	8910000	1	9340000	4030000	1	9070000	26100000	9620000	5570000	4420000	11200000	10900000	6.74577	7.04923	-0.30346	135
O75694	NU155	Others	Both	Nuclear pore complex protein Nup155	240000	1	364000	1	1300000	434000	1	1	151000	182000	434000	614000	5.17919	5.63759	-0.458405	137
O75934	SPF27	Others	Both	Pre-mRNA-splicing factor SPF27	7810000	13000000	16200000	1	1	1	14200000	30300000	9230000	7050000	11100000	14500000	6.96539	7.04674	-0.0813499	141
O75955	FLOT1	Others	Both	Flotillin-1	1070000	1010000	1330000	3470000	13000000	2930000	1980000	1	1720000	1180000	4470000	5800000	6.23591	6.65065	-0.414746	142
O76021	RL1D1	60S subunit	Both	Ribosomal L1 domain-containing protein 1	102000000	116000000	96300000	121000000	215000000	32400000	275000000	31800000	109000000	11800000	138000000	125000000	8.03659	8.14119	-0.104598	143
O95232	LC7L3	Others	Both	Luc7-like protein 3	12200000	17300000	4070000	7150000	27600000	14800000	23800000	1	10200000	5830000	16600000	12300000	7.0081	7.2188	-0.210705	146
O95299	NDUAA	Others	Both	NADH dehydrogenase [ubiquinone] 1 alpha subcomplex subunit 10, mitochondrial	1180000	1120000	1	1	2680000	1	1	3680000	576000	666000	1590000	1880000	5.76059	6.20201	-0.441416	147
O95373	IPO7	Others	Mut	Importin-7	551000	180000	450000	1	334000	1	3620000	2150000	295000	252000	1530000	1690000	5.47037	6.18347	-0.713094	149
O95433	AHSA1	Others	Mut	Activator of 90 kDa heat shock protein ATPase homolog 1	11200000	8310000	1850000	6710000	31700000	7210000	31200000	22600000	7020000	3910000	23200000	11400000	6.84632	7.36536	-0.51904	150
O95478	NSA2	Others	Both	Ribosome biogenesis protein NSA2 homolog	1	8540000	10600000	10600000	1	1	16400000	1	7440000	5050000	4110000	8210000	6.87141	6.61338	0.258025	151
O95757	HS74L	Others	Both	Heat shock 70 kDa protein 4L	1620000	2780000	3820000	4450000	6980000	1590000	3060000	1010000	3170000	1240000	3160000	2690000	6.50104	6.49934	0.00169744	152
O95793	STAU1	Others	Both	Double-stranded RNA-binding protein Staufen homolog 1	9800000	3020000	8090000	3900000	15600000	5770000	13500000	20700000	6200000	3270000	13900000	6210000	6.79269	7.14247	-0.349785	153
O95831	AIFM1	Others	Both	Apoptosis-inducing factor 1, mitochondrial	2330000	1080000	5450000	3740000	10200000	555000	14800000	10900000	3150000	1880000	9100000	6040000	6.49832	6.95884	-0.460525	154
P00338	LDHA	Others	Mut	L-lactate dehydrogenase A chain	53600000	35800000	75300000	59900000	127000000	128000000	394000000	377000000	56200000	16300000	257000000	149000000	7.74937	8.40917	-0.659805	156
P00390	GSHR	Others	Both	Glutathione reductase, mitochondrial	5040000	1610000	7550000	4680000	5430000	17300000	11100000	21900000	4720000	2440000	13900000	7190000	6.67405	7.14394	-0.469889	158
P00492	HPRT	Others	Both	Hypoxanthine-guanine phosphoribosyltransferase	14200000	3700000	21600000	3430000	1	1	6460000	11000000	10700000	8830000	4370000	5380000	7.0307	6.64076	0.389939	159
P00505	AATM	Others	Mut	Aspartate aminotransferase, mitochondrial	3210000	866000	4300000	726000	8870000	5490000	9600000	8950000	2280000	1770000	8230000	1860000	6.35721	6.91523	-0.558024	160
P00558	PGK1	Others	Both	Phosphoglycerate kinase 1	6370000	1	3370000	1	1	1	3240000	4440000	2430000	3070000	1920000	2270000	6.3864	6.2836	0.102802	161
P01024	CO3	Others	Both	Complement C3	20400000	12800000	22000000	11500000	37100000	13500000	1	57500000	16700000	5290000	27000000	25400000	7.22215	7.43158	-0.209431	163
P01031	CO5	Others	Both	Complement C5	1	885000	1	302000	823000	1	734000	522000	297000	417000	520000	369000	5.47206	5.71565	-0.243588	164
P01763	HV348	Others	Both	Immunoglobulin heavy variable 3-48	12600000	12500000	30400000	5100000	59400000	1	39300000	38000000	15100000	10800000	34200000	24800000	7.18022	7.53372	-0.3535	165
P01772	HV333	Others	Both	Immunoglobulin heavy variable 3-33	8490000	10200000	1	10400000	1	1	21100000	18100000	7270000	4930000	9810000	11400000	6.86181	6.99155	-0.129738	167
P01871	IGHM	Others	Both	Immunoglobulin heavy constant mu	1170000	1730000	1720000	2350000	4820000	1	6110000	4640000	1740000	483000	3900000	2680000	6.24077	6.59054	-0.349767	168
P02745	C1QA	Others	Both	Complement C1q subcomponent subunit A	164000000	136000000	161000000	191000000	573000000	339000000	314000000	521000000	163000000	22100000	437000000	129000000	8.21262	8.64028	-0.427667	170
P02746	C1QB	Others	Mut	Complement C1q subcomponent subunit B	26400000	28800000	27900000	25800000	122000000	18900000	100000000	128000000	27200000	1390000	92400000	50400000	7.43493	7.96544	-0.530511	171
P03243	E1B55_ADE05 E1B 55 kDa protein OS=Human adenovirus C serotype 5 OX=28285 PE=1 SV=1;sp	Others	Mut	NA	6370000	2770000	1090000	1510000	18900000	1	15100000	30700000	2930000	2400000	16200000	12700000	6.46758	7.20939	-0.741811	173
P04075	ALDOA	Others	Both	Fructose-bisphosphate aldolase A	52900000	13700000	70700000	7400000	103000000	53900000	122000000	130000000	36200000	30600000	102000000	34000000	7.55836	8.00887	-0.450517	174
P04183	KITH	Others	Mut	Thymidine kinase, cytosolic	1	1220000	1320000	1	6840000	1	3940000	3700000	636000	735000	3620000	2800000	5.80335	6.55858	-0.755233	178
P04350	TBB4A	Others	Both	Tubulin beta-4A chain	3630000	2140000	2850000	13800000	4330000	1350000	6150000	11400000	5610000	5510000	5800000	4200000	6.74926	6.76315	-0.013888	180
P04406	G3P	Others	Both	Glyceraldehyde-3-phosphate dehydrogenase	97000000	69800000	90100000	53800000	249000000	123000000	321000000	287000000	77700000	19600000	245000000	86600000	7.89033	8.38914	-0.498816	181
P04637	P53	Others	Mut	Cellular tumor antigen p53	1470000	1	1700000	1840000	79900000	7290000	62500000	93800000	1250000	849000	60900000	37900000	6.09797	7.78436	-1.68639	182
P04792	HSPB1	Others	Both	Heat shock protein beta-1	1	1470000	5880000	1	1	5420000	2680000	3750000	1840000	2780000	2960000	2270000	6.26435	6.47153	-0.207181	183
P04843	RPN1	Others	Mut	Dolichyl-diphosphooligosaccharide--protein glycosyltransferase subunit 1	1620000	2570000	2110000	1020000	4830000	1	17400000	4280000	1830000	665000	6630000	7500000	6.26242	6.82147	-0.559051	184
P04844	RPN2	Others	Both	Dolichyl-diphosphooligosaccharide--protein glycosyltransferase subunit 2	965000	701000	6150000	1	4240000	1	5460000	8680000	1950000	2830000	4600000	3590000	6.29108	6.66229	-0.371212	185
Q93077	H2A1C	Others	Both	Histone H2A type 1-C	5130000	1	7640000	7100000	1	23600000	1	1	4970000	3480000	5890000	11800000	6.6962	6.76996	-0.0737613	186
P05023	AT1A1	Others	Both	Sodium/potassium-transporting ATPase subunit alpha-1	4450000	2020000	1670000	3830000	1550000	2440000	8960000	8820000	2990000	1360000	5440000	4000000	6.47591	6.73582	-0.259909	187
P05141	ADT2	Others	Mut	ADP/ATP translocase 2	8340000	46000000	57200000	23400000	174000000	1	54500000	207000000	33700000	22000000	109000000	97700000	7.5278	8.03665	-0.508854	189
P05386	RLA1	60S subunit	Both	60S acidic ribosomal protein P1	66300000	140000000	153000000	59300000	351000000	37300000	233000000	102000000	105000000	48700000	181000000	140000000	8.01985	8.25722	-0.237374	191
P05387	RLA2	60S subunit	Both	60S acidic ribosomal protein P2	26600000	56500000	98000000	20100000	44800000	68600000	217000000	78800000	50300000	35500000	102000000	77800000	7.70168	8.00981	-0.308126	192
P05388	RLA0	60S subunit	Both	60S acidic ribosomal protein P0	175000000	421000000	487000000	188000000	884000000	46800000	862000000	270000000	318000000	160000000	516000000	422000000	8.50221	8.71235	-0.210139	193
P05455	LA	Others	Mut	Lupus La protein	2710000	509000	1	1	3760000	1	10000000	6760000	805000	1290000	5140000	4270000	5.90585	6.71061	-0.804759	194
P06312	KV401	Others	Both	Immunoglobulin kappa variable 4-1	47100000	55500000	1	54600000	111000000	71700000	43100000	94800000	39300000	26500000	80300000	29700000	7.59433	7.90449	-0.310155	195
P06493	CDK1	Others	WT	Cyclin-dependent kinase 1	1200000	1960000	3650000	1	1	1	304000	1	1700000	1530000	75900	152000	6.231	4.88032	1.35068	198
P06576	ATPB	Others	Both	ATP synthase subunit beta, mitochondrial	9380000	8890000	8550000	4610000	29600000	8070000	28800000	14600000	7860000	2190000	20200000	10600000	6.89534	7.30616	-0.410819	199
P06733	ENOA	Others	Mut	Alpha-enolase	96300000	74700000	160000000	54000000	344000000	166000000	423000000	434000000	96200000	45800000	342000000	124000000	7.98303	8.53386	-0.550822	202
P06744	G6PI	Others	Mut	Glucose-6-phosphate isomerase	2280000	2170000	1510000	472000	3680000	2500000	8150000	6050000	1610000	831000	5100000	2510000	6.2061	6.7072	-0.501104	203
P06748	NPM	Others	Both	Nucleophosmin	139000000	176000000	237000000	365000000	538000000	346000000	989000000	408000000	229000000	98900000	570000000	291000000	8.36006	8.75621	-0.396149	204
P06899	H2B1J	Others	Both	Histone H2B type 1-J	109000000	25900000	59800000	140000000	1	266000000	1	40300000	83700000	50800000	76600000	128000000	7.92282	7.88407	0.0387541	205
P07195	LDHB	Others	Mut	L-lactate dehydrogenase B chain	59900000	36200000	62800000	13400000	57400000	161000000	161000000	215000000	43100000	23100000	148000000	65800000	7.6342	8.17156	-0.537358	206
P07196	NFL	Others	Both	Neurofilament light polypeptide	2870000	3460000	6770000	8580000	2170000	2110000	18500000	14200000	5420000	2720000	9260000	8400000	6.73406	6.96663	-0.232564	207
P07197	NFM	Others	Mut	Neurofilament medium polypeptide	9220000	9610000	13800000	15600000	24400000	8400000	137000000	56200000	12000000	3130000	56600000	57500000	7.08071	7.75288	-0.672167	208
P07237	PDIA1	Others	Mut	Protein disulfide-isomerase	763000	1	1	1	1	2020000	9360000	7420000	191000	381000	4700000	4410000	5.28034	6.6721	-1.39176	210
P07437	TBB5	Others	Both	Tubulin beta chain	151000000	126000000	179000000	126000000	498000000	231000000	492000000	422000000	146000000	25400000	411000000	125000000	8.16345	8.61363	-0.450172	212
P07737	PROF1	Others	Both	Profilin-1	22400000	17600000	41000000	1	59200000	1	72500000	58800000	20300000	16900000	47600000	32400000	7.3065	7.67789	-0.37139	213
P07814	SYEP	Others	Both	Bifunctional glutamate/proline--tRNA ligase	1030000	654000	1000000	711000	1620000	1720000	1290000	2380000	849000	194000	1750000	454000	5.92905	6.24398	-0.314924	214
P07900	HS90A	Others	Mut	Heat shock protein HSP 90-alpha	29800000	54900000	94600000	21600000	173000000	128000000	175000000	231000000	50200000	32800000	177000000	42100000	7.70098	8.2471	-0.546122	215
P07910	HNRPC	HNRNP	Both	Heterogeneous nuclear ribonucleoproteins C1/C2	342000000	781000000	1030000000	837000000	2640000000	429000000	1390000000	870000000	748000000	291000000	1330000000	956000000	8.87372	9.12464	-0.250917	216
P08238	HS90B	Others	Mut	Heat shock protein HSP 90-beta	12300000	8820000	32600000	19400000	68100000	36800000	77100000	145000000	18300000	10500000	81600000	45400000	7.26229	7.91183	-0.649533	218
P08621	RU17	Others	Both	U1 small nuclear ribonucleoprotein 70 kDa	92100000	101000000	121000000	50800000	229000000	146000000	299000000	94400000	91200000	29500000	192000000	90500000	7.95977	8.28411	-0.324347	219
P08670	VIME	Others	Mut	Vimentin	3860000	1360000	1420000	5360000	6380000	207000	24400000	20200000	3000000	1960000	12800000	11400000	6.47692	7.10654	-0.62961	220
P08865	RSSA	40S subunit	Mut	40S ribosomal protein SA	49000000	45900000	69200000	29700000	184000000	133000000	115000000	183000000	48400000	16200000	154000000	35100000	7.68512	8.18679	-0.501676	222
P09429	HMGB1	Others	Both	High mobility group protein B1	47600000	13900000	7480000	1	30000000	68300000	34300000	68900000	17200000	21000000	50400000	21100000	7.23677	7.70216	-0.465388	224
P09651	ROA1	Others	Both	Heterogeneous nuclear ribonucleoprotein A1	854000000	653000000	1330000000	963000000	3990000000	1020000000	2230000000	2990000000	950000000	284000000	2560000000	1260000000	8.97787	9.40772	-0.42985	227
P09874	PARP1	Others	Both	Poly [ADP-ribose] polymerase 1	7730000	3280000	17100000	22900000	19000000	9400000	36600000	16200000	12700000	8870000	20300000	11600000	7.10521	7.30755	-0.202335	229
P0C0L5	CO4B	Others	Both	Complement C4-B	3460000	3120000	1830000	2380000	5660000	1	5420000	1	2700000	735000	2770000	3200000	6.43107	6.44226	-0.0111898	232
Q99878	H2A1J	Others	Both	Histone H2A type 1-J	41700000	25000000	79600000	158000000	64000000	20500000	74000000	1	76100000	59300000	39600000	35200000	7.88158	7.59805	0.28353	233
Q01105	SET	Others	Mut	Protein SET	2840000	1	2140000	5380000	28600000	1	65000000	8440000	2590000	2220000	25500000	28900000	6.41295	7.4067	-0.993754	235
P0DMV9	HS71B	Others	Both	Heat shock 70 kDa protein 1B	1500000000	2240000000	2030000000	1800000000	3130000000	2290000000	1990000000	2420000000	1890000000	315000000	2460000000	484000000	9.27685	9.39091	-0.114062	236
P0DN76	U2AF5	Others	Both	Splicing factor U2AF 35 kDa subunit-like protein	14900000	29000000	22300000	38800000	89000000	25600000	72000000	60100000	26200000	10200000	61700000	26800000	7.4187	7.79014	-0.371446	237
P35520	CBS	Others	Mut	Cystathionine beta-synthase	5000000	1	1	2110000	1	5510000	15700000	56500000	1780000	2370000	19400000	25600000	6.2494	7.28877	-1.03937	238
P0DOX5	IGG1	Others	Both	Immunoglobulin gamma-1 heavy chain	1370000	1	1960000	2550000	6390000	1	1	5820000	1470000	1090000	3050000	3530000	6.16753	6.48481	-0.317272	239
P10515	ODP2	Others	Both	Dihydrolipoyllysine-residue acetyltransferase component of pyruvate dehydrogenase complex, mitochondrial	1880000	1	4790000	1	1	1	4590000	3640000	1670000	2260000	2060000	2410000	6.22191	6.31367	-0.0917635	241
P10599	THIO	Others	Both	Thioredoxin	8900000	7280000	10800000	23300000	37100000	1	17400000	71200000	12600000	7310000	31400000	30500000	7.0992	7.49742	-0.398222	242
P10768	ESTD	Others	Mut	S-formylglutathione hydrolase	572000	424000	1	1	1140000	1	1	4580000	249000	294000	1430000	2170000	5.39617	6.15488	-0.75871	243
P10809	CH60	Others	Mut	60 kDa heat shock protein, mitochondrial	18600000	22300000	23000000	6570000	93900000	16500000	94400000	81700000	17600000	7600000	71600000	37200000	7.24598	7.85508	-0.609099	244
P11021	BIP	Others	Both	Endoplasmic reticulum chaperone BiP	240000000	357000000	413000000	386000000	404000000	260000000	413000000	395000000	349000000	76200000	368000000	72200000	8.54293	8.56556	-0.0226244	245
P11142	HSP7C	Others	Both	Heat shock cognate 71 kDa protein	770000000	731000000	708000000	604000000	1170000000	379000000	1330000000	984000000	703000000	70700000	967000000	418000000	8.84713	8.98564	-0.13851	246
P11177	ODPB	Others	Mut	Pyruvate dehydrogenase E1 component subunit beta, mitochondrial	1140000	1	868000	1	2940000	1	3260000	3370000	501000	589000	2390000	1600000	5.69997	6.37867	-0.6787	247
P11586	C1TC	Others	Mut	C-1-tetrahydrofolate synthase, cytoplasmic	4850000	2740000	6180000	3480000	17800000	3300000	20600000	22500000	4310000	1520000	16100000	8710000	6.63467	7.20558	-0.570917	248
P11802	CDK4	Others	Mut	Cyclin-dependent kinase 4	1	1440000	1	1	4310000	1	14100000	2860000	359000	719000	5320000	6140000	5.55544	6.72621	-1.17076	249
P11940	PABP1	Others	Both	Polyadenylate-binding protein 1	6070000	3300000	2990000	1940000	8020000	1	6550000	7490000	3580000	1760000	5510000	3730000	6.55359	6.74153	-0.187938	250
P12004	PCNA	Others	Both	Proliferating cell nuclear antigen	45500000	25300000	36900000	21800000	70100000	1	144000000	35200000	32400000	10900000	62300000	61500000	7.51048	7.79449	-0.284003	251
P12236	ADT3	Others	Both	ADP/ATP translocase 3	207000000	237000000	272000000	116000000	478000000	241000000	689000000	572000000	208000000	66600000	495000000	190000000	8.31783	8.69468	-0.376847	253
P12268	IMDH2	Others	Mut	Inosine-5-monophosphate dehydrogenase 2	1580000	1290000	461000	1	19200000	22800000	16600000	20200000	834000	731000	19700000	2550000	5.92117	7.29451	-1.37334	254
P12277	KCRB	Others	Mut	Creatine kinase B-type	15700000	13400000	11600000	3500000	56700000	80400000	56900000	65800000	11000000	5310000	64900000	11200000	7.04306	7.81255	-0.76949	255
P12532	KCRU	Others	Mut	Creatine kinase U-type, mitochondrial	1220000	938000	419000	1	175000000	1	1020000	2180000	645000	544000	44700000	87200000	5.80973	7.65001	-1.84028	256
P12956	XRCC6	Others	Both	X-ray repair cross-complementing protein 6	9160000	4630000	5800000	7320000	8370000	13900000	18100000	5270000	6730000	1960000	11400000	5700000	6.82793	7.05694	-0.229017	257
P13010	XRCC5	Others	Both	X-ray repair cross-complementing protein 5	11600000	9320000	4180000	3490000	563000	2770000	27000000	8370000	7160000	3960000	9670000	12000000	6.85488	6.98546	-0.130578	258
P13639	EF2	Others	Mut	Elongation factor 2	18200000	16300000	27400000	15300000	72500000	19300000	117000000	58900000	19300000	5540000	66800000	40100000	7.28492	7.82487	-0.539952	259
P13667	PDIA4	Others	Mut	Protein disulfide-isomerase A4	1440000	1	3340000	791000	2940000	1	10800000	7390000	1390000	1430000	5280000	4770000	6.1443	6.72288	-0.578572	260
P13797	PLST	Others	Both	Plastin-3	2180000	625000	3090000	729000	2610000	1	3510000	2060000	1660000	1190000	2040000	1490000	6.21883	6.3106	-0.0917663	261
P14373	TRI27	Others	Both	Zinc finger protein RFP	1	1	1070000	152000	1	1	1580000	540000	305000	514000	529000	743000	5.48492	5.72344	-0.238521	263
P14618	KPYM	Others	Both	Pyruvate kinase PKM	20400000	24300000	20700000	4940000	47800000	13400000	97300000	48700000	17600000	8620000	51800000	34500000	7.2452	7.71435	-0.469156	264
P63162	RSMN	Others	Both	Small nuclear ribonucleoprotein-associated protein N	9800000	11400000	2290000	1	1	1	30700000	1	5860000	5560000	7680000	15400000	6.76796	6.8854	-0.117438	266
P14866	HNRPL	HNRNP	Both	Heterogeneous nuclear ribonucleoprotein L	37900000	39100000	76200000	74600000	152000000	104000000	133000000	228000000	56900000	21300000	154000000	52800000	7.75536	8.18781	-0.432448	267
P14868	SYDC	Others	Mut	Aspartate--tRNA ligase, cytoplasmic	800000	1480000	1050000	502000	8560000	3350000	12700000	1	958000	415000	6140000	5590000	5.98144	6.78812	-0.806674	268
P15170	ERF3A	Others	Mut	Eukaryotic peptide chain release factor GTP-binding subunit ERF3A	1850000	2170000	1480000	1	7940000	1	12900000	6230000	1370000	959000	6770000	5340000	6.13829	6.83085	-0.692557	270
P15531	NDKA	Others	Both	Nucleoside diphosphate kinase A	19000000	1	1	2800000	14700000	1	9760000	9690000	5450000	9130000	8550000	6170000	6.73665	6.93195	-0.195296	272
P15880	RS2	40S subunit	Mut	40S ribosomal protein S2	29500000	37700000	69600000	23600000	285000000	69500000	165000000	259000000	40100000	20500000	195000000	98200000	7.60318	8.28915	-0.68597	273
P15924	DESP	Others	WT	Desmoplakin	1	124000	24900000	1	1	4970000	1	175000	6250000	12400000	1290000	2460000	6.79604	6.10923	0.686814	274
P16152	CBR1	Others	Both	Carbonyl reductase [NADPH] 1	1270000	1280000	1	1	2960000	1	1	2670000	637000	736000	1410000	1630000	5.80446	6.14838	-0.34392	277
P16403	H12	Others	Both	Histone H1.2	52600000	18000000	59200000	168000000	53300000	99400000	63500000	1	74500000	65000000	54100000	41100000	7.87203	7.73295	0.13908	278
P16615	AT2A2	Others	Both	Sarcoplasmic/endoplasmic reticulum calcium ATPase 2	1970000	2210000	1490000	1960000	7790000	1	3740000	2780000	1910000	301000	3580000	3230000	6.2809	6.55381	-0.272909	279
P17066	HSP76	Others	Both	Heat shock 70 kDa protein 6	133000000	267000000	185000000	166000000	268000000	320000000	191000000	153000000	188000000	57000000	233000000	75300000	8.27315	8.36766	-0.0945188	282
P17812	PYRG1	Others	Both	CTP synthase 1	12500000	16500000	28300000	17500000	66300000	4090000	55500000	33800000	18700000	6770000	39900000	27400000	7.27211	7.60094	-0.328823	283
P17844	DDX5	Others	Both	Probable ATP-dependent RNA helicase DDX5	62400000	125000000	135000000	114000000	280000000	39600000	220000000	174000000	109000000	32300000	178000000	102000000	8.03833	8.25126	-0.212933	284
P17987	TCPA	Others	Both	T-complex protein 1 subunit alpha	38300000	26700000	23700000	28700000	51100000	27600000	88600000	53200000	29300000	6320000	55100000	25100000	7.46751	7.74141	-0.2739	286
P18077	RL35A	60S subunit	Both	60S ribosomal protein L35a	1400000000	1820000000	1590000000	1740000000	2890000000	57300000	2300000000	1180000000	1640000000	186000000	1610000000	1250000000	9.21476	9.20571	0.00905386	287
P18085	ARF4	Others	Both	ADP-ribosylation factor 4	13900000	33000000	36400000	18300000	65800000	11700000	49600000	66900000	25400000	11000000	48500000	25800000	7.4052	7.68577	-0.280572	288
P18124	RL7	60S subunit	Both	60S ribosomal protein L7	1080000000	836000000	1560000000	1110000000	5230000000	456000000	2540000000	592000000	1150000000	303000000	2210000000	2230000000	9.05917	9.34359	-0.284423	289
P18621	RL17	60S subunit	Both	60S ribosomal protein L17	36600000	48800000	51400000	38000000	67500000	11300000	109000000	84100000	43700000	7490000	67900000	41400000	7.64033	7.83212	-0.191787	291
P18669	PGAM1	Others	Mut	Phosphoglycerate mutase 1	3250000	7840000	4150000	6430000	45500000	43400000	91500000	90600000	5420000	2100000	67800000	26900000	6.7336	7.83106	-1.09746	292
P19338	NUCL	Others	Mut	Nucleolin	9180000	14200000	18400000	7620000	60400000	33800000	64600000	49800000	12400000	4920000	52200000	13700000	7.09195	7.7175	-0.625546	293
P19784	CSK22	Others	Mut	Casein kinase II subunit alpha	4380000	2930000	1	1720000	5070000	1	17200000	10800000	2260000	1860000	8260000	7390000	6.35364	6.91672	-0.563084	294
P20290	BTF3	Others	Both	Transcription factor BTF3	3500000	2660000	5000000	1	7610000	1	8680000	1	2790000	2100000	4070000	4720000	6.44533	6.60968	-0.164351	295
P20700	LMNB1	Others	Mut	Lamin-B1	3930000	6230000	14400000	20500000	20500000	26700000	109000000	33400000	11300000	7600000	47500000	41600000	7.05124	7.67642	-0.62518	296
P21108	PRPS3	Others	Both	Ribose-phosphate pyrophosphokinase 3	8360000	4130000	9860000	8390000	19000000	1	19900000	26600000	7680000	2470000	16400000	11400000	6.88551	7.21416	-0.328655	298
P21127	CD11B	Others	Both	Cyclin-dependent kinase 11B	17000000	10100000	10700000	18600000	44700000	11200000	39400000	12600000	14100000	4320000	27000000	17500000	7.14902	7.43082	-0.281801	299
P21796	VDAC1	Others	Mut	Voltage-dependent anion-selective channel protein 1	6190000	1	1	2120000	11300000	15300000	14600000	12700000	2080000	2920000	13500000	1800000	6.31762	7.129	-0.811381	300
P22061	PIMT	Others	Both	Protein-L-isoaspartate(D-aspartate) O-methyltransferase	13000000	10600000	3850000	1	27100000	1	19700000	33300000	6840000	5970000	20000000	14500000	6.83533	7.30151	-0.466183	301
P22087	FBRL	Others	Both	rRNA 2-O-methyltransferase fibrillarin	13700000	11200000	24100000	9070000	18000000	1	28300000	20100000	14500000	6660000	16600000	11900000	7.16168	7.2198	-0.0581195	302
P22102	PUR2	Others	Both	Trifunctional purine biosynthetic protein adenosine-3	5330000	1780000	1600000	1720000	9640000	1	9220000	2920000	2610000	1820000	5450000	4760000	6.41591	6.73601	-0.320096	303
P22234	PUR6	Others	Both	Multifunctional protein ADE2	20700000	13100000	26400000	5360000	48600000	28100000	65500000	55600000	16400000	9160000	49500000	15800000	7.2145	7.69439	-0.47989	304
P22314	UBA1	Others	Mut	Ubiquitin-like modifier-activating enzyme 1	6110000	3090000	9390000	1910000	16300000	6610000	26900000	19000000	5130000	3350000	17200000	8360000	6.70997	7.23517	-0.525206	305
P22392	NDKB	Others	Mut	Nucleoside diphosphate kinase B	1	29900000	49800000	12200000	73400000	67900000	19100000	160000000	23000000	21700000	80100000	58600000	7.36138	7.90375	-0.542372	306
P22626	ROA2	Others	Both	Heterogeneous nuclear ribonucleoproteins A2/B1	3510000000	3420000000	4700000000	3780000000	16000000000	4320000000	8330000000	7220000000	3850000000	585000000	8980000000	5000000000	9.58549	9.95317	-0.36768	309
P22695	QCR2	Others	Both	Cytochrome b-c1 complex subunit 2, mitochondrial	1410000	4270000	9370000	1	6610000	1	13700000	13200000	3760000	4140000	8360000	6440000	6.57552	6.92232	-0.346802	310
P23246	SFPQ	Others	Both	Splicing factor, proline- and glutamine-rich	18900000	18400000	21300000	32700000	45400000	11900000	47700000	92100000	22800000	6680000	49300000	32900000	7.35839	7.69257	-0.334184	313
Q9NRH3	TBG2	Others	Mut	Tubulin gamma-2 chain	531000	1090000	1	2830000	11500000	1	3220000	6630000	1110000	1230000	5330000	4900000	6.04638	6.72653	-0.680155	314
P23396	RS3	40S subunit	Both	40S ribosomal protein S3	171000000	200000000	226000000	109000000	306000000	48800000	457000000	268000000	177000000	50500000	270000000	169000000	8.24733	8.43129	-0.183965	316
P23526	SAHH	Others	Both	Adenosylhomocysteinase	16300000	5930000	18700000	12800000	24600000	1	71400000	26600000	13400000	5570000	30700000	29800000	7.12863	7.48645	-0.357816	317
P23528	COF1	Others	Both	Cofilin-1	41000000	31600000	55800000	707000	73500000	68300000	137000000	115000000	32300000	23300000	98600000	33200000	7.50879	7.9939	-0.485111	318
P24534	EF1B	Others	Both	Elongation factor 1-beta	7370000	6400000	8450000	1	10400000	2320000	29800000	1	5560000	3800000	10600000	13600000	6.74469	7.02724	-0.28255	319
P24752	THIL	Others	Both	Acetyl-CoA acetyltransferase, mitochondrial	4090000	1590000	10400000	2370000	1	2400000	1	6990000	4610000	4000000	2350000	3300000	6.66399	6.37051	0.293485	320
P25205	MCM3	Others	Mut	DNA replication licensing factor MCM3	569000	614000	989000	301000	3630000	1	5660000	814000	618000	283000	2530000	2610000	5.791	6.40248	-0.611482	321
P25398	RS12	40S subunit	Both	40S ribosomal protein S12	253000000	618000000	532000000	448000000	310000000	1	593000000	292000000	462000000	156000000	299000000	242000000	8.66505	8.47551	0.189544	323
P25705	ATPA	Others	Both	ATP synthase subunit alpha, mitochondrial	36800000	42100000	50900000	35600000	123000000	19700000	71700000	96200000	41300000	6980000	77700000	44000000	7.61626	7.89033	-0.274076	324
P26368	U2AF2	Others	Mut	Splicing factor U2AF 65 kDa subunit	1870000	7060000	4780000	5300000	16300000	1	51800000	29700000	4750000	2150000	24500000	21900000	6.67693	7.38867	-0.711744	328
P26373	RL13	60S subunit	Both	60S ribosomal protein L13	1100000000	849000000	1040000000	1040000000	4880000000	929000000	2870000000	1820000000	1010000000	110000000	2630000000	1700000000	9.00327	9.41942	-0.41615	329
P26599	PTBP1	Others	Mut	Polypyrimidine tract-binding protein 1	3290000	3010000	1810000	10200000	9090000	1	52200000	53600000	4580000	3820000	28700000	28200000	6.6613	7.45821	-0.796917	331
P26639	SYTC	Others	Both	Threonine--tRNA ligase, cytoplasmic	691000	426000	1690000	1	1	1	3510000	1	701000	716000	877000	1750000	5.84555	5.94289	-0.0973399	332
P26641	EF1G	Others	Both	Elongation factor 1-gamma	44700000	34800000	28900000	7220000	92900000	26300000	55400000	87300000	28900000	15900000	65500000	30900000	7.46123	7.81625	-0.355028	334
P27348	1433T	Others	Both	14-3-3 protein theta	16000000	5900000	15700000	1	16100000	14100000	28100000	11500000	9400000	7830000	17500000	7350000	6.97324	7.24199	-0.268748	335
P27635	RL10	60S subunit	Both	60S ribosomal protein L10	137000000	190000000	162000000	89100000	977000000	149000000	477000000	85900000	144000000	43000000	422000000	408000000	8.15966	8.62565	-0.465996	336
P27694	RFA1	Others	Both	Replication protein A 70 kDa DNA-binding subunit	546000	565000	188000	1340000	1	1	4430000	1	660000	485000	1110000	2220000	5.81932	6.04463	-0.22531	337
P27824	CALX	Others	Both	Calnexin	846000	539000	1300000	475000	1	1	3780000	2620000	789000	375000	1600000	1910000	5.89721	6.20433	-0.307126	340
P28066	PSA5	Others	Mut	Proteasome subunit alpha type-5	4670000	4230000	3580000	1	8570000	6460000	12400000	32300000	3120000	2130000	14900000	11800000	6.49414	7.17456	-0.680419	341
P28074	PSB5	Others	Mut	Proteasome subunit beta type-5	2660000	1	5880000	1	1	11800000	10600000	7810000	2130000	2790000	7560000	5310000	6.32914	6.87834	-0.549193	342
P29401	TKT	Others	Mut	Transketolase	907000	1	1	1	1440000	1	2070000	2690000	227000	453000	1550000	1150000	5.35547	6.19031	-0.83484	345
P29692	EF1D	Others	Mut	Elongation factor 1-delta	4830000	2800000	12800000	1680000	21000000	7230000	45600000	43000000	5520000	5010000	29200000	18400000	6.74222	7.46545	-0.723231	347
P30041	PRDX6	Others	Both	Peroxiredoxin-6	15600000	7830000	24100000	7510000	13000000	5400000	35300000	37200000	13800000	7860000	22700000	16000000	7.13926	7.35673	-0.217476	348
P30048	PRDX3	Others	Both	Thioredoxin-dependent peroxide reductase, mitochondrial	7060000	6820000	11700000	1	1	23300000	20200000	29100000	6390000	4820000	18200000	12700000	6.80562	7.25917	-0.453557	349
P30050	RL12	60S subunit	Both	60S ribosomal protein L12	132000000	224000000	311000000	148000000	726000000	25000000	372000000	215000000	204000000	81800000	335000000	297000000	8.30928	8.52453	-0.215252	350
P30084	ECHM	Others	Both	Enoyl-CoA hydratase, mitochondrial	833000	540000	1370000	264000	2430000	1370000	2870000	1890000	751000	472000	2140000	650000	5.87569	6.33043	-0.454735	351
P30086	PEBP1	Others	Mut	Phosphatidylethanolamine-binding protein 1	1	5920000	2370000	1	7840000	1	31700000	1	2070000	2800000	9870000	15000000	6.3163	6.99453	-0.678239	352
P30101	PDIA3	Others	Mut	Protein disulfide-isomerase A3	3430000	1	1	1	6530000	1	3310000	10300000	858000	1720000	5030000	4400000	5.93352	6.70125	-0.767729	353
P30520	PURA2	Others	Both	Adenylosuccinate synthetase isozyme 2	562000	1	1390000	921000	1	1	3040000	4240000	718000	587000	1820000	2160000	5.85631	6.25993	-0.40362	355
P30837	AL1B1	Others	Both	Aldehyde dehydrogenase X, mitochondrial	1530000	1440000	1800000	1	1	2540000	2460000	1	1190000	809000	1250000	1440000	6.07619	6.09687	-0.0206716	356
P31153	METK2	Others	Mut	S-adenosylmethionine synthase isoform type-2	8060000	5650000	1	1410000	4390000	9910000	22200000	60100000	3780000	3730000	24200000	25100000	6.57738	7.38295	-0.805571	357
P31689	DNJA1	Others	Mut	DnaJ homolog subfamily A member 1	5080000	7090000	8240000	9430000	68400000	10600000	10100000	34900000	7460000	1850000	31000000	27500000	6.87274	7.49162	-0.618886	358
P31930	QCR1	Others	Both	Cytochrome b-c1 complex subunit 1, mitochondrial	2620000	1590000	2260000	2370000	5660000	1	9140000	10500000	2210000	441000	6330000	4690000	6.34422	6.80141	-0.457188	359
P31939	PUR9	Others	Mut	Bifunctional purine biosynthesis protein PURH	2100000	409000	3450000	1	2610000	3530000	5510000	12100000	1490000	1590000	5940000	4290000	6.17289	6.77362	-0.600726	360
P31942	HNRH3	HNRNP	Mut	Heterogeneous nuclear ribonucleoprotein H3	231000000	238000000	578000000	368000000	1170000000	559000000	1300000000	1490000000	354000000	162000000	1130000000	403000000	8.54906	9.05269	-0.503625	361
P31943	HNRH1	HNRNP	Both	Heterogeneous nuclear ribonucleoprotein H	701000000	626000000	1010000000	1050000000	2170000000	688000000	2290000000	2410000000	848000000	216000000	1890000000	806000000	8.92861	9.27605	-0.347445	362
P31946	1433B	Others	Mut	14-3-3 protein beta/alpha	5120000	3270000	14200000	10100000	15900000	22600000	39900000	42000000	8180000	4940000	30100000	12900000	6.9125	7.47868	-0.566175	364
P31948	STIP1	Others	Mut	Stress-induced-phosphoprotein 1	336000	255000	1	1	589000	1	11500000	12900000	148000	174000	6260000	6920000	5.1697	6.79658	-1.62688	366
Q5IFJ7	RL9_MACFA 60S ribosomal protein L9 OS=Macaca fascicularis OX=9541 GN=RPL9 PE=2 SV=1;sp	60S subunit	Both	60S ribosomal protein L9	68900000	83800000	127000000	29700000	182000000	5720000	112000000	113000000	77300000	40100000	103000000	72900000	7.8881	8.01346	-0.125358	369
P33316	DUT	Others	Both	Deoxyuridine 5-triphosphate nucleotidohydrolase, mitochondrial	4150000	1010000	5850000	3680000	3720000	1	3200000	2790000	3670000	2010000	2430000	1660000	6.56502	6.38489	0.180127	370
P33991	MCM4	Others	Mut	DNA replication licensing factor MCM4	7450000	4580000	9410000	15700000	62600000	20200000	54500000	67000000	9290000	4720000	51100000	21200000	6.96783	7.70829	-0.740453	371
P33992	MCM5	Others	Mut	DNA replication licensing factor MCM5	1910000	1900000	517000	1	22700000	1	13000000	7490000	1080000	975000	10800000	9560000	6.03473	7.03315	-0.998421	372
P33993	MCM7	Others	Mut	DNA replication licensing factor MCM7	3350000	17300000	10100000	13800000	41200000	13900000	51600000	58400000	11100000	5980000	41300000	19600000	7.04678	7.61546	-0.56868	373
P34897	GLYM	Others	Mut	Serine hydroxymethyltransferase, mitochondrial	3250000	3210000	2550000	2870000	12400000	5580000	15500000	8670000	2970000	327000	10500000	4310000	6.47301	7.0225	-0.549489	375
P34931	HS71L	Others	Both	Heat shock 70 kDa protein 1-like	1	2660000	3530000	1880000	6310000	5250000	1	2520000	2020000	1500000	3520000	2840000	6.30493	6.54645	-0.241514	376
P34932	HSP74	Others	Both	Heat shock 70 kDa protein 4	8450000	8790000	16300000	11700000	22200000	12200000	15500000	6800000	11300000	3620000	14200000	6450000	7.0531	7.15121	-0.0981171	377
P35030	TRY3	Others	Both	Trypsin-3	3350000	4570000	6100000	6200000	17900000	1	11600000	17700000	5050000	1360000	11800000	8400000	6.70368	7.07225	-0.368575	378
P35232	PHB	Others	Both	Prohibitin	7510000	7760000	10800000	1	16400000	688000	16900000	28600000	6520000	4600000	15600000	11400000	6.81425	7.19427	-0.380023	380
P35268	RL22	60S subunit	Both	60S ribosomal protein L22	262000000	88900000	121000000	409000000	559000000	108000000	554000000	454000000	220000000	146000000	419000000	213000000	8.34256	8.6222	-0.279638	382
P35613	BASI	Others	Mut	Basigin	1	1	1320000	1	1	7930000	13200000	3710000	329000	658000	6210000	5680000	5.51687	6.79313	-1.27626	384
P35637	FUS	Others	Both	RNA-binding protein FUS	124000000	81900000	235000000	219000000	399000000	96200000	320000000	440000000	165000000	74000000	314000000	153000000	8.21744	8.49665	-0.279203	385
P35998	PRS7	Others	Mut	26S proteasome regulatory subunit 7	163000	154000	1	1	717000	1	541000	1	79200	91500	315000	370000	4.89872	5.49794	-0.599218	386
P36542	ATPG	Others	Both	ATP synthase subunit gamma, mitochondrial	27700000	27300000	28200000	43200000	83300000	1	73300000	63700000	31600000	7760000	55100000	37600000	7.49962	7.74096	-0.241339	387
P36578	RL4	60S subunit	Both	60S ribosomal protein L4	1620000000	1150000000	1430000000	1110000000	4480000000	1460000000	2840000000	2720000000	1330000000	240000000	2870000000	1240000000	9.12296	9.45842	-0.335458	388
P36873	PP1G	Others	Both	Serine/threonine-protein phosphatase PP1-gamma catalytic subunit	1690000	669000	7300000	939000	2200000	1	10900000	8710000	2650000	3130000	5460000	5200000	6.4233	6.73736	-0.31406	390
P37108	SRP14	Others	Both	Signal recognition particle 14 kDa protein	4240000	5300000	6390000	670000	13600000	1	13700000	16400000	4150000	2480000	10900000	7400000	6.61785	7.03899	-0.421131	391
P37837	TALDO	Others	Both	Transaldolase	1420000	1	1970000	1	2690000	1	3480000	1	848000	1000000	1540000	1810000	5.9282	6.18809	-0.259887	393
P38159	RBMX	Others	Both	RNA-binding motif protein, X chromosome	358000000	383000000	360000000	358000000	887000000	108000000	740000000	581000000	365000000	12400000	579000000	338000000	8.56205	8.76261	-0.200562	394
P38432	COIL	Others	Both	Coilin	3680000	2700000	1	1530000	4460000	6170000	7960000	4720000	1980000	1590000	5820000	1610000	6.29621	6.76528	-0.469063	395
P38646	GRP75	Others	Both	Stress-70 protein, mitochondrial	123000000	153000000	156000000	150000000	212000000	214000000	273000000	208000000	146000000	15200000	227000000	30700000	8.16296	8.35555	-0.19259	396
P38919	IF4A3	EIF	Both	Eukaryotic initiation factor 4A-III	27900000	19300000	28000000	49700000	95000000	29000000	50500000	91800000	31200000	12900000	66600000	32200000	7.49479	7.82338	-0.328583	397
P38935	SMBP2	Others	Both	DNA-binding protein SMUBP-2	1330000	1640000	1530000	74000	2760000	1	1490000	1390000	1140000	725000	1410000	1130000	6.05852	6.14956	-0.0910333	398
P39019	RS19	40S subunit	Both	40S ribosomal protein S19	132000000	139000000	229000000	116000000	555000000	57800000	398000000	91100000	154000000	50900000	275000000	241000000	8.1869	8.44006	-0.253161	399
P39023	RL3	60S subunit	Both	60S ribosomal protein L3	222000000	242000000	509000000	248000000	1510000000	67100000	925000000	670000000	305000000	136000000	793000000	599000000	8.48468	8.89952	-0.414836	400
P39656	OST48	Others	Mut	Dolichyl-diphosphooligosaccharide--protein glycosyltransferase 48 kDa subunit	1	1	1	417000	2130000	1	2100000	1550000	104000	208000	1450000	1000000	5.01771	6.15996	-1.14225	401
P39687	AN32A	Others	Both	Acidic leucine-rich nuclear phosphoprotein 32 family member A	5960000	1	1600000	1	2330000	1	9230000	1380000	1890000	2820000	3240000	4110000	6.2768	6.50992	-0.233124	402
P40227	TCPZ	Others	Mut	T-complex protein 1 subunit zeta	11600000	8200000	18100000	8060000	50000000	30600000	61700000	47700000	11500000	4720000	47500000	12800000	7.0612	7.67653	-0.615331	403
P40429	RL13A	60S subunit	Both	60S ribosomal protein L13a	275000000	609000000	612000000	371000000	914000000	278000000	457000000	308000000	467000000	170000000	489000000	294000000	8.66913	8.6894	-0.020275	404
P40926	MDHM	Others	Both	Malate dehydrogenase, mitochondrial	13400000	10700000	17300000	1440000	17800000	27200000	38000000	43400000	10700000	6740000	31600000	11400000	7.02961	7.49952	-0.469915	406
P41091	IF2G	EIF	Mut	Eukaryotic translation initiation factor 2 subunit 3	7300000	10700000	12000000	2890000	13700000	9440000	49800000	32900000	8230000	4080000	26500000	18600000	6.91554	7.42271	-0.507176	408
P41223	BUD31	Others	WT	Protein BUD31 homolog	2810000	1	3660000	5230000	1	1	3270000	1	2920000	2190000	816000	1630000	6.46603	5.91192	0.554116	409
P41252	SYIC	Others	Both	Isoleucine--tRNA ligase, cytoplasmic	1390000	497000	1	96700	1	1	831000	514000	496000	634000	336000	409000	5.69531	5.52669	0.168624	411
P42285	MTREX	Others	Mut	Exosome RNA helicase MTR4	1	1	1	1230000	754000	1	2160000	2020000	307000	614000	1230000	1040000	5.4873	6.09136	-0.60406	412
P42677	RS27	40S subunit	Both	40S ribosomal protein S27	114000000	431000000	379000000	445000000	1110000000	1	276000000	685000000	342000000	155000000	517000000	484000000	8.53446	8.71368	-0.179216	413
P42696	RBM34	Others	Both	RNA-binding protein 34	6870000	8350000	13100000	14500000	28900000	1	24900000	10700000	10700000	3660000	16100000	13300000	7.0295	7.20802	-0.178514	414
P42766	RL35	60S subunit	Both	60S ribosomal protein L35	77900000	83800000	115000000	76100000	231000000	1	304000000	170000000	88100000	18000000	176000000	130000000	7.94512	8.24613	-0.301008	416
P43243	MATR3	Others	Both	Matrin-3	867000	295000	1960000	1	1	1290000	5080000	1	780000	864000	1590000	2410000	5.89191	6.2025	-0.310587	417
P43246	MSH2	Others	Both	DNA mismatch repair protein Msh2	1	2400000	1410000	415000	3900000	1	3340000	3070000	1060000	1070000	2580000	1750000	6.02363	6.41114	-0.387517	418
P43487	RANG	Others	Mut	Ran-specific GTPase-activating protein	11900000	1	1	1	11300000	1	79800000	7730000	2960000	5930000	24700000	37000000	6.47172	7.39285	-0.921131	419
P43490	NAMPT	Others	Both	Nicotinamide phosphoribosyltransferase	622000	990000	984000	1	1	1	2230000	4360000	649000	466000	1650000	2090000	5.81217	6.21686	-0.404686	420
P43686	PRS6B	Others	Mut	26S proteasome regulatory subunit 6B	1570000	1	1730000	85300	1	1	11200000	4590000	846000	930000	3950000	5300000	5.92725	6.59678	-0.669528	421
P45880	VDAC2	Others	Both	Voltage-dependent anion-selective channel protein 2	8700000	1	8880000	1090000	4450000	6080000	23900000	8900000	4670000	4780000	10800000	8910000	6.66906	7.03497	-0.36591	422
P46087	NOP2	Others	Both	Probable 28S rRNA (cytosine(4447)-C(5))-methyltransferase	14600000	25600000	19200000	23100000	33400000	15400000	104000000	18300000	20600000	4790000	42700000	41300000	7.31485	7.63012	-0.315272	424
P46109	CRKL	Others	Both	Crk-like protein	2680000	9350000	10900000	19800000	4440000	1	88400000	19900000	10700000	7040000	28200000	41000000	7.02816	7.45022	-0.422064	425
P46776	RL27A	60S subunit	Both	60S ribosomal protein L27a	134000000	262000000	287000000	266000000	627000000	1530000	552000000	389000000	237000000	69800000	392000000	279000000	8.37513	8.59357	-0.218442	426
P46777	RL5	60S subunit	Both	60S ribosomal protein L5	537000000	1010000000	1090000000	822000000	1820000000	574000000	1580000000	918000000	865000000	247000000	1220000000	577000000	8.9371	9.08739	-0.150294	427
P46778	RL21	60S subunit	Both	60S ribosomal protein L21	772000000	1060000000	1690000000	1190000000	3150000000	1180000000	2390000000	2450000000	1180000000	386000000	2290000000	818000000	9.07143	9.36031	-0.288883	428
P46779	RL28	60S subunit	Both	60S ribosomal protein L28	138000000	83400000	169000000	61400000	453000000	37200000	286000000	361000000	113000000	49200000	284000000	178000000	8.05257	8.45397	-0.401405	429
P46781	RS9	40S subunit	Both	40S ribosomal protein S9	1	30000000	85800000	30700000	1	85900000	168000000	103000000	36600000	35800000	89300000	69300000	7.56366	7.95062	-0.386958	430
P46782	RS5	40S subunit	Both	40S ribosomal protein S5	65800000	177000000	82500000	59600000	378000000	30500000	536000000	142000000	96300000	54900000	272000000	228000000	7.98376	8.43404	-0.450282	431
P46783	RS10	40S subunit	Mut	40S ribosomal protein S10	3370000	4790000	6400000	3100000	18300000	1	78400000	12100000	4410000	1520000	27200000	35000000	6.64478	7.43482	-0.790036	432
P47914	RL29	60S subunit	Both	60S ribosomal protein L29	26900000	358000000	313000000	206000000	713000000	276000000	601000000	43000000	226000000	147000000	408000000	306000000	8.35397	8.61097	-0.257002	435
P48444	COPD	Others	Both	Coatomer subunit delta	3240000	13100000	12200000	9850000	12900000	1	19400000	4960000	9590000	4450000	9320000	8580000	6.98197	6.96957	0.0124061	437
P48643	TCPE	Others	Both	T-complex protein 1 subunit epsilon	5370000	11100000	4640000	220000	12600000	7780000	23200000	13200000	5340000	4480000	14200000	6470000	6.72758	7.15276	-0.425183	439
P48651	PTSS1	Others	Both	Phosphatidylserine synthase 1	2640000	1250000	6240000	1	1	1	5270000	1960000	2530000	2700000	1810000	2490000	6.40343	6.2575	0.145929	440
P49207	RL34	60S subunit	Both	60S ribosomal protein L34	3750000000	4040000000	4990000000	2240000000	9120000000	1360000000	3620000000	5300000000	3750000000	1140000000	4850000000	3270000000	9.57452	9.6858	-0.111284	441
P49247	RPIA	Others	Both	Ribose-5-phosphate isomerase	629000	2170000	3110000	2090000	9470000	1	1	6500000	2000000	1020000	3990000	4770000	6.30125	6.60132	-0.300071	442
P49327	FAS	Others	Both	Fatty acid synthase	720000	935000	2050000	1520000	472000	1	1320000	3830000	1310000	599000	1410000	1710000	6.11573	6.14774	-0.0320095	444
P49368	TCPG	Others	Mut	T-complex protein 1 subunit gamma	7400000	9670000	10500000	1	22200000	9600000	53700000	18900000	6890000	4770000	26100000	19200000	6.83805	7.41665	-0.578605	445
P49411	EFTU	Others	Both	Elongation factor Tu, mitochondrial	73100000	85000000	86100000	63100000	136000000	69100000	157000000	161000000	76800000	10900000	131000000	42700000	7.88551	8.11703	-0.23152	446
P49720	PSB3	Others	Both	Proteasome subunit beta type-3	1	1240000	4440000	1	3290000	1	4260000	1	1420000	2100000	1890000	2210000	6.15216	6.27544	-0.123287	447
P49756	RBM25	Others	Both	RNA-binding protein 25	2580000	3340000	1430000	12100000	1	1	9790000	1	4850000	4870000	2450000	4900000	6.68601	6.38893	0.297076	449
P49760	CLK2	Others	Both	Dual specificity protein kinase CLK2	925000	1570000	2350000	1	4210000	1	6870000	2480000	1210000	996000	3390000	2890000	6.08316	6.53033	-0.447166	450
P49761	CLK3	Others	Both	Dual specificity protein kinase CLK3	1	2800000	1950000	1970000	3850000	1	1	1	1680000	1190000	964000	1930000	6.22548	5.98387	0.241607	451
P49770	EI2BB	Others	Both	Translation initiation factor eIF-2B subunit beta	3530000	1	5020000	7670000	8610000	1	4930000	8670000	4050000	3200000	5550000	4090000	6.60768	6.74447	-0.136791	452
P49915	GUAA	Others	Mut	GMP synthase [glutamine-hydrolyzing]	1	444000	166000	1	1	1	2070000	4790000	152000	209000	1720000	2270000	5.18288	6.23433	-1.05144	453
P50395	GDIB	Others	Both	Rab GDP dissociation inhibitor beta	366000	183000	5050000	1	785000	944000	940000	848000	1400000	2440000	879000	77000	6.14638	5.94415	0.202238	454
P50402	EMD	Others	Both	Emerin	6740000	7330000	7180000	14800000	47500000	18800000	16500000	11900000	9000000	3850000	23700000	16200000	6.95439	7.37422	-0.419833	455
P50454	SERPH	Others	Mut	Serpin H1	1450000	3670000	4560000	1	7680000	5360000	10500000	9870000	2420000	2080000	8350000	2330000	6.38353	6.92155	-0.538025	456
P50914	RL14	60S subunit	Both	60S ribosomal protein L14	1400000000	1880000000	1650000000	1620000000	7500000000	1360000000	4950000000	2340000000	1640000000	198000000	4040000000	2760000000	9.21463	9.60587	-0.391244	458
P50990	TCPQ	Others	Both	T-complex protein 1 subunit theta	17200000	9920000	12500000	8010000	55100000	19200000	32000000	40700000	11900000	3990000	36800000	15100000	7.0757	7.56529	-0.489594	459
P50991	TCPD	Others	Both	T-complex protein 1 subunit delta	2920000	10500000	15600000	9570000	31800000	13400000	37300000	37000000	9650000	5220000	29900000	11300000	6.98435	7.47521	-0.490855	460
P51114	FXR1	Others	Both	Fragile X mental retardation syndrome-related protein 1	60700000	83300000	102000000	141000000	194000000	32100000	306000000	97600000	96800000	33900000	157000000	119000000	7.98567	8.19721	-0.211545	461
P51116	FXR2	Others	Both	Fragile X mental retardation syndrome-related protein 2	73200000	49600000	158000000	45300000	181000000	27400000	258000000	59700000	81500000	52400000	132000000	107000000	7.91113	8.11974	-0.208615	462
P51148	RAB5C	Others	Mut	Ras-related protein Rab-5C	1380000	1240000	2110000	1	6340000	5060000	6820000	7110000	1180000	876000	6330000	905000	6.07288	6.80154	-0.728665	463
P51571	SSRD	Others	Both	Translocon-associated protein subunit delta	22800000	23900000	37000000	7510000	44800000	15100000	26100000	85900000	22800000	12100000	43000000	31100000	7.35792	7.63315	-0.275224	466
P51659	DHB4	Others	Both	Peroxisomal multifunctional enzyme type 2	1420000	1060000	1	1	780000	1	5050000	1630000	620000	730000	1870000	2230000	5.7922	6.27108	-0.478877	467
P51991	ROA3	Others	Both	Heterogeneous nuclear ribonucleoprotein A3	916000000	1190000000	2790000000	1060000000	4570000000	370000000	2940000000	4110000000	1490000000	875000000	3000000000	1880000000	9.17289	9.47644	-0.303552	468
P52272	HNRPM	HNRNP	Mut	Heterogeneous nuclear ribonucleoprotein M	789000	1	1700000	1	6700000	4810000	10900000	7380000	622000	808000	7460000	2570000	5.79345	6.87264	-1.07919	470
P52292	IMA1	Others	Both	Importin subunit alpha-1	5150000	4250000	3860000	1	6200000	10200000	14700000	4150000	3320000	2280000	8820000	4670000	6.5206	6.94545	-0.424845	471
P52294	IMA5	Others	Both	Importin subunit alpha-5	7100000	8220000	7970000	5240000	28900000	8240000	10700000	9080000	7130000	1350000	14200000	9840000	6.85301	7.15377	-0.300758	472
P52434	RPAB3	Others	Both	DNA-directed RNA polymerases I, II, and III subunit RPABC3	4410000	6150000	5890000	5220000	22400000	1	15300000	10500000	5420000	775000	12000000	9410000	6.73368	7.08078	-0.3471	474
P52597	HNRPF	HNRNP	Both	Heterogeneous nuclear ribonucleoprotein F	17500000	28400000	62800000	17400000	114000000	1630000	105000000	117000000	31500000	21500000	84600000	55500000	7.49861	7.92722	-0.428606	476
P52907	CAZA1	Others	Both	F-actin-capping protein subunit alpha-1	1190000	1	3180000	1	1	1	6060000	1950000	1090000	1500000	2000000	2860000	6.03931	6.30189	-0.262582	477
P53396	ACLY	Others	Mut	ATP-citrate synthase	4010000	3770000	1350000	1340000	6700000	3500000	8300000	15200000	2620000	1470000	8440000	4960000	6.41786	6.92623	-0.508363	478
P53618	COPB	Others	Both	Coatomer subunit beta	2560000	1680000	1400000	826000	7450000	1290000	3870000	6090000	1620000	723000	4670000	2700000	6.20856	6.66956	-0.461002	480
P53621	COPA	Others	Both	Coatomer subunit alpha	458000	2770000	1100000	1660000	2690000	1540000	6050000	1	1500000	978000	2570000	2570000	6.1747	6.41002	-0.235314	481
P53985	MOT1	Others	Both	Monocarboxylate transporter 1	7410000	7500000	1	1	14100000	11100000	13800000	1	3730000	4300000	9750000	6640000	6.57145	6.98884	-0.41739	482
P54105	ICLN	Others	Both	Methylosome subunit pICln	2770000	1960000	4190000	3740000	1	1	15600000	12800000	3160000	995000	7100000	8270000	6.50012	6.85117	-0.351051	484
P54136	SYRC	Others	Both	Arginine--tRNA ligase, cytoplasmic	1	2620000	1930000	1520000	6930000	1	3450000	7910000	1520000	1110000	4570000	3600000	6.18132	6.66022	-0.478898	485
P54577	SYYC	Others	Both	Tyrosine--tRNA ligase, cytoplasmic	1700000	1	1280000	1	1	1	2300000	2540000	745000	877000	1210000	1400000	5.87234	6.08345	-0.211109	486
P54886	P5CS	Others	Both	Delta-1-pyrroline-5-carboxylate synthase	4670000	5320000	4940000	2460000	12600000	2670000	6850000	9300000	4350000	1290000	7860000	4190000	6.63801	6.8954	-0.257386	491
P55072	TERA	Others	Mut	Transitional endoplasmic reticulum ATPase	674000	1	164000	1	1560000	1	9420000	7690000	210000	319000	4670000	4590000	5.32135	6.66914	-1.34778	492
P55209	NP1L1	Others	Both	Nucleosome assembly protein 1-like 1	15600000	13600000	32300000	10500000	14500000	2950000	19700000	77700000	18000000	9790000	28700000	33400000	7.25551	7.45823	-0.202713	495
P55786	PSA	Others	Both	Puromycin-sensitive aminopeptidase	1	345000	767000	1	890000	1	617000	1680000	278000	364000	797000	697000	5.44401	5.90148	-0.45747	497
P55795	HNRH2	HNRNP	Both	Heterogeneous nuclear ribonucleoprotein H2	5030000	8570000	10200000	324000	16200000	585000	31900000	15500000	6020000	4360000	16000000	12800000	6.77946	7.20524	-0.425782	498
P55884	EIF3B	EIF	Mut	Eukaryotic translation initiation factor 3 subunit B	1870000	1	1720000	732000	3770000	1	8080000	2450000	1080000	881000	3580000	3390000	6.03423	6.55334	-0.519114	500
P56182	RRP1	Others	Both	Ribosomal RNA processing protein 1 homolog A	3640000	6380000	8390000	9770000	15100000	11200000	21700000	11600000	7040000	2660000	14900000	4880000	6.84778	7.1735	-0.325717	501
P56192	SYMC	Others	Both	Methionine--tRNA ligase, cytoplasmic	1120000	438000	623000	1640000	1	1	3000000	1250000	955000	539000	1060000	1420000	5.97999	6.02636	-0.046374	502
P56537	IF6	EIF	Both	Eukaryotic translation initiation factor 6	64600000	72400000	93500000	101000000	128000000	38700000	236000000	133000000	82800000	17100000	134000000	80600000	7.91828	8.12636	-0.208078	503
P56545	CTBP2	Others	Both	C-terminal-binding protein 2	926000	985000	1	1480000	1	1	3620000	1	849000	619000	904000	1810000	5.92884	5.95624	-0.0274028	504
P57088	TMM33	Others	Both	Transmembrane protein 33	6360000	8480000	9660000	8030000	3950000	11300000	5960000	25000000	8130000	1370000	11600000	9500000	6.91019	7.06276	-0.152563	505
P58317	ZN121	Others	Both	Zinc finger protein 121	3840000	17300000	1	3400000	38300000	1	1	1	6130000	7630000	9590000	19200000	6.78737	6.9816	-0.194228	507
P60174	TPIS	Others	Mut	Triosephosphate isomerase	27100000	28200000	49100000	4510000	82800000	113000000	158000000	170000000	27200000	18200000	131000000	40400000	7.4347	8.11696	-0.682258	508
P63261	ACTG	Others	Both	Actin, cytoplasmic 2	404000000	348000000	585000000	224000000	823000000	757000000	1090000000	1220000000	390000000	150000000	973000000	220000000	8.59104	8.98792	-0.396879	512
P60842	IF4A1	EIF	Both	Eukaryotic initiation factor 4A-I	132000000	112000000	95800000	101000000	312000000	147000000	248000000	318000000	110000000	16100000	256000000	79300000	8.04196	8.4089	-0.366945	513
P60866	RS20	40S subunit	Both	40S ribosomal protein S20	182000000	161000000	169000000	186000000	389000000	1	406000000	344000000	175000000	11600000	285000000	192000000	8.24207	8.45439	-0.212328	514
P84077	ARF1	Others	Both	ADP-ribosylation factor 1	27400000	3000000	2900000	20500000	48200000	1	1	1	13500000	12500000	12000000	24100000	7.12902	7.08097	0.0480534	519
P61247	RS3A	40S subunit	Both	40S ribosomal protein S3a	14800000	30400000	27100000	14700000	46000000	15000000	72900000	54000000	21700000	8190000	47000000	24100000	7.33733	7.67192	-0.334598	521
P61254	RL26	60S subunit	Both	60S ribosomal protein L26	74900000	74800000	144000000	47400000	93500000	1	67300000	300000000	85400000	41500000	115000000	129000000	7.93126	8.06133	-0.130074	522
P61289	PSME3	Others	Mut	Proteasome activator complex subunit 3	1	1	2630000	1510000	1	2680000	13500000	14700000	1030000	1280000	7720000	7460000	6.01489	6.88759	-0.8727	523
P61313	RL15	60S subunit	Both	60S ribosomal protein L15	1700000000	4230000000	5330000000	3000000000	7390000000	2190000000	5740000000	3740000000	3570000000	1570000000	4760000000	2270000000	9.55237	9.67795	-0.125578	524
P61326	MGN	Others	Both	Protein mago nashi homolog	4940000	6730000	5640000	1	1	1	1	7950000	4330000	2980000	1990000	3970000	6.63627	6.29804	0.338229	525
P61353	RL27	60S subunit	Both	60S ribosomal protein L27	4150000000	4710000000	4920000000	2380000000	9090000000	1420000000	5780000000	5290000000	4040000000	1150000000	5400000000	3140000000	9.60611	9.73207	-0.125961	526
P61923	COPZ1	Others	Both	Coatomer subunit zeta-1	3470000	4140000	1	2160000	7830000	1	17300000	1	2440000	1820000	6290000	8240000	6.38787	6.79881	-0.410943	528
P61962	DCAF7	Others	Mut	DDB1- and CUL4-associated factor 7	937000	2610000	1	1	1	1	2960000	11700000	886000	1230000	3670000	5550000	5.94761	6.56492	-0.617305	529
P61978	HNRPK	HNRNP	Both	Heterogeneous nuclear ribonucleoprotein K	57700000	42300000	59600000	30500000	175000000	62500000	150000000	137000000	47500000	13800000	131000000	48500000	7.67688	8.11848	-0.441606	530
P61981	1433G	Others	Mut	14-3-3 protein gamma	10700000	3590000	5690000	3770000	45900000	1	65900000	6650000	5940000	3310000	29600000	31600000	6.77344	7.47148	-0.698044	531
P62081	RS7	40S subunit	Both	40S ribosomal protein S7	28300000	119000000	111000000	9140000	35900000	1	221000000	350000000	66700000	56000000	152000000	164000000	7.82388	8.18047	-0.35659	532
P62191	PRS4	Others	Mut	26S proteasome regulatory subunit 4	1	1	1	1680000	6400000	4270000	8660000	5990000	421000	842000	6330000	1810000	5.62429	6.80149	-1.1772	533
P62241	RS8	40S subunit	Both	40S ribosomal protein S8	6470000000	10800000000	9770000000	7630000000	22400000000	3720000000	13100000000	7370000000	8670000000	1970000000	11700000000	8160000000	9.93784	10.0664	-0.128551	535
P62244	RS15A	40S subunit	Both	40S ribosomal protein S15a	31700000	30500000	149000000	12200000	186000000	1	322000000	103000000	55700000	62500000	153000000	136000000	7.74616	8.18405	-0.437893	536
P62249	RS16	40S subunit	Both	40S ribosomal protein S16	38200000	145000000	209000000	167000000	252000000	20000000	775000000	258000000	140000000	72800000	326000000	319000000	8.14574	8.5136	-0.367859	537
P62258	1433E	Others	Mut	14-3-3 protein epsilon	70300000	50500000	66700000	79700000	335000000	186000000	387000000	314000000	66800000	12200000	305000000	85300000	7.82474	8.48497	-0.660227	538
P62263	RS14	40S subunit	Both	40S ribosomal protein S14	686000000	238000000	388000000	379000000	1240000000	540000000	1020000000	666000000	423000000	188000000	867000000	322000000	8.62623	8.93778	-0.311547	539
P62266	RS23	40S subunit	Both	40S ribosomal protein S23	1030000000	833000000	1810000000	832000000	2340000000	240000000	1490000000	2690000000	1130000000	466000000	1690000000	1090000000	9.05193	9.22767	-0.175738	540
P62269	RS18	40S subunit	Both	40S ribosomal protein S18	210000000	230000000	149000000	258000000	412000000	81800000	577000000	315000000	211000000	46300000	346000000	207000000	8.32502	8.53948	-0.214468	541
P62280	RS11	40S subunit	Both	40S ribosomal protein S11	105000000	127000000	233000000	80900000	267000000	1	188000000	270000000	136000000	67200000	181000000	127000000	8.13468	8.25848	-0.123799	543
P62314	SMD1	Others	Both	Small nuclear ribonucleoprotein Sm D1	13800000	89500000	116000000	19300000	17000000	1	304000000	183000000	59600000	50900000	126000000	144000000	7.77536	8.10039	-0.325036	544
P62316	SMD2	Others	WT	Small nuclear ribonucleoprotein Sm D2	1490000	2280000	34600000	2290000	1	1	4220000	1	10200000	16300000	1050000	2110000	7.00756	6.02285	0.984708	545
P62318	SMD3	Others	Both	Small nuclear ribonucleoprotein Sm D3	42600000	47100000	79300000	40500000	195000000	1	161000000	174000000	52400000	18200000	133000000	89500000	7.71893	8.12234	-0.403407	546
P62424	RL7A	60S subunit	Both	60S ribosomal protein L7a	4380000000	6980000000	8090000000	5260000000	16600000000	4350000000	10400000000	10800000000	6180000000	1670000000	10500000000	4990000000	9.791	10.0224	-0.231416	548
P62495	ERF1	Others	Both	Eukaryotic peptide chain release factor subunit 1	3780000	3610000	5510000	1740000	7630000	6150000	15600000	12400000	3660000	1540000	10400000	4350000	6.56348	7.01891	-0.455434	549
P62701	RS4X	40S subunit	Both	40S ribosomal protein S4, X isoform	17600000	32100000	10900000	40300000	40500000	1	93800000	15200000	25200000	13400000	37400000	41200000	7.40183	7.5728	-0.170963	550
P62750	RL23A	60S subunit	Both	60S ribosomal protein L23a	655000000	842000000	1650000000	582000000	3200000000	194000000	1720000000	902000000	933000000	492000000	1500000000	1290000000	8.96977	9.17712	-0.207346	551
P62753	RS6	40S subunit	Both	40S ribosomal protein S6	280000000	516000000	440000000	395000000	1240000000	138000000	1270000000	498000000	408000000	99000000	787000000	562000000	8.61028	8.8959	-0.285619	552
P62805	H4	Others	Both	Histone H4	67100000	30200000	511000000	1110000000	103000000	511000000	129000000	190000000	429000000	502000000	233000000	189000000	8.6321	8.36747	0.264631	553
P62826	RAN	Others	Both	GTP-binding nuclear protein Ran	50900000	20400000	26600000	1	1	17200000	159000000	49300000	24500000	21000000	56400000	71400000	7.38885	7.75123	-0.362375	554
P62829	RL23	60S subunit	Both	60S ribosomal protein L23	121000000	72100000	178000000	32200000	180000000	1	132000000	168000000	101000000	63000000	120000000	82500000	8.00378	8.07931	-0.0755289	555
P62847	RS24	40S subunit	Both	40S ribosomal protein S24	143000000	84500000	160000000	51100000	531000000	1	151000000	61400000	110000000	50900000	186000000	238000000	8.0409	8.26936	-0.228458	556
P62851	RS25	40S subunit	Both	40S ribosomal protein S25	104000000	178000000	159000000	147000000	163000000	1	316000000	108000000	147000000	31400000	147000000	132000000	8.16682	8.16629	0.000527213	557
P62854	RS26	40S subunit	Both	40S ribosomal protein S26	361000000	573000000	1660000000	749000000	1330000000	34200000	1620000000	897000000	836000000	573000000	969000000	690000000	8.92234	8.98619	-0.0638516	558
P62888	RL30	60S subunit	Both	60S ribosomal protein L30	2940000000	3490000000	3090000000	3680000000	8160000000	740000000	6130000000	3970000000	3300000000	346000000	4750000000	3180000000	9.51845	9.67684	-0.158389	560
P62899	RL31	60S subunit	Both	60S ribosomal protein L31	130000000	100000000	51900000	121000000	173000000	1	308000000	377000000	101000000	35100000	214000000	166000000	8.00424	8.33108	-0.32684	561
P62906	RL10A	60S subunit	Both	60S ribosomal protein L10a	80600000	77900000	163000000	57100000	167000000	1	66000000	92700000	94500000	46500000	81300000	69000000	7.97559	7.91031	0.0652794	562
P62910	RL32	60S subunit	Both	60S ribosomal protein L32	21700000	21200000	102000000	76300000	39400000	1	74000000	99400000	55300000	40500000	53200000	43200000	7.74247	7.72604	0.0164215	563
P62913	RL11	60S subunit	Both	60S ribosomal protein L11	110000000	112000000	315000000	239000000	295000000	35200000	234000000	792000000	194000000	101000000	339000000	322000000	8.28769	8.53045	-0.242755	564
P62917	RL8	60S subunit	Both	60S ribosomal protein L8	971000000	1440000000	1170000000	1360000000	4960000000	236000000	3030000000	1260000000	1240000000	209000000	2370000000	2080000000	9.09193	9.37527	-0.283347	565
P62937	PPIA	Others	Both	Peptidyl-prolyl cis-trans isomerase A	58500000	31600000	26600000	23300000	89200000	1370000	91900000	100000000	35000000	16000000	70700000	46500000	7.5439	7.84946	-0.305554	566
P62979	RS27A	Others	Both	Ubiquitin-40S ribosomal protein S27a	329000000	147000000	776000000	305000000	839000000	336000000	1140000000	1140000000	389000000	270000000	864000000	380000000	8.59027	8.9365	-0.346231	567
P62995	TRA2B	Others	Both	Transformer-2 protein homolog beta	478000000	619000000	541000000	747000000	2150000000	288000000	1830000000	625000000	596000000	116000000	1220000000	906000000	8.77537	9.08759	-0.312222	568
P63104	1433Z	Others	Mut	14-3-3 protein zeta/delta	75600000	72800000	115000000	65800000	788000000	681000000	550000000	520000000	82200000	22000000	635000000	124000000	7.91498	8.80266	-0.887686	569
P63151	2ABA	Others	Both	Serine/threonine-protein phosphatase 2A 55 kDa regulatory subunit B alpha isoform	2850000	4330000	3800000	14600000	17500000	13600000	26000000	10300000	6380000	5480000	16900000	6770000	6.80497	7.22685	-0.42188	570
Q96FJ2	DYL2	Others	Both	Dynein light chain 2, cytoplasmic	1	1	25000000	8360000	26000000	22700000	1	1	8340000	11800000	12200000	14100000	6.92107	7.08573	-0.164657	571
P63173	RL38	60S subunit	Both	60S ribosomal protein L38	39200000	20200000	13100000	1	1	1	1	43900000	18100000	16400000	11000000	22000000	7.25874	7.04048	0.218257	572
P63241	IF5A1	EIF	Both	Eukaryotic translation initiation factor 5A-1	20600000	3840000	1020000	1	6810000	1	35000000	30100000	6360000	9620000	18000000	17200000	6.80363	7.25431	-0.450684	574
P63244	RACK1	Others	Both	Receptor of activated protein C kinase 1	101000000	128000000	203000000	156000000	324000000	73800000	332000000	203000000	147000000	43700000	233000000	122000000	8.16736	8.36794	-0.200578	575
P67809	YBOX1	Others	Mut	Nuclease-sensitive element-binding protein 1	1	1	4860000	1	14200000	1	41400000	4230000	1210000	2430000	15000000	18600000	6.08426	7.17476	-1.09049	576
P67870	CSK2B	Others	Both	Casein kinase II subunit beta	3410000	2080000	27600000	41400000	1	1	121000000	15300000	18600000	19200000	34100000	58400000	7.27024	7.53271	-0.262471	577
Q5VTE0	EF1A3	Others	Both	Putative elongation factor 1-alpha-like 3	691000000	592000000	932000000	361000000	1980000000	1190000000	1510000000	2030000000	644000000	237000000	1680000000	402000000	8.80891	9.22513	-0.41622	578
P68363	TBA1B	Others	Both	Tubulin alpha-1B chain	548000000	525000000	629000000	420000000	1390000000	686000000	1230000000	1270000000	530000000	86100000	1140000000	312000000	8.7246	9.05822	-0.333623	579
P68371	TBB4B	Others	Both	Tubulin beta-4B chain	319000000	410000000	398000000	351000000	878000000	327000000	791000000	923000000	370000000	42200000	730000000	274000000	8.56779	8.86336	-0.295568	581
P68400	CSK21	Others	Both	Casein kinase II subunit alpha	36200000	57100000	15000000	59400000	102000000	47700000	156000000	77400000	41900000	20700000	95600000	45700000	7.62224	7.98068	-0.358447	582
Q71DI3	H32	Others	Both	Histone H3.2	96400000	307000000	148000000	1380000000	1490000000	65300000	881000000	664000000	482000000	603000000	774000000	586000000	8.68287	8.88852	-0.205653	583
P78371	TCPB	Others	Mut	T-complex protein 1 subunit beta	8480000	4430000	13800000	405000	8330000	28200000	17500000	62400000	6770000	5710000	29100000	23600000	6.83051	7.46421	-0.633699	586
P81605	DCD	Others	Both	Dermcidin	17400000	8230000	27300000	1	1	44500000	1	1	13200000	11700000	11100000	22200000	7.12108	7.04628	0.0748027	587
P83111	LACTB	Others	Both	Serine beta-lactamase-like protein LACTB, mitochondrial	1	3380000	1	2210000	5650000	2000000	1	1	1400000	1680000	1910000	2670000	6.14474	6.28169	-0.136952	590
P83731	RL24	60S subunit	Both	60S ribosomal protein L24	9510000	30900000	27700000	65100000	51700000	1	52500000	93000000	33300000	23200000	49300000	38100000	7.52242	7.69285	-0.170429	591
P83881	RL36A	60S subunit	Both	60S ribosomal protein L36a	468000000	735000000	1060000000	714000000	2960000000	41700000	1200000000	1030000000	745000000	244000000	1310000000	1210000000	8.87214	9.11625	-0.244102	592
P84085	ARF5	Others	Mut	ADP-ribosylation factor 5	1030000	1070000	1	1	12200000	11000000	1	1	525000	606000	5800000	6710000	5.72	6.76312	-1.04312	593
P84090	ERH	Others	Both	Enhancer of rudimentary homolog	253000000	377000000	242000000	274000000	638000000	215000000	419000000	281000000	286000000	61600000	388000000	187000000	8.45712	8.58886	-0.131734	594
P84098	RL19	60S subunit	Mut	60S ribosomal protein L19	108000000	70700000	10300000	5340000	250000000	157000000	363000000	15700000	48700000	49700000	196000000	147000000	7.68747	8.29299	-0.605524	595
P84103	SRSF3	Others	Both	Serine/arginine-rich splicing factor 3	1030000000	1110000000	1460000000	1300000000	2250000000	143000000	3520000000	720000000	1230000000	192000000	1660000000	1530000000	9.08851	9.2195	-0.130997	596
Q00325	MPCP	Others	Mut	Phosphate carrier protein, mitochondrial	9640000	1	12900000	1	1	23500000	19300000	33800000	5650000	6660000	19100000	14100000	6.75177	7.28211	-0.530338	597
Q00577	PURA	Others	Both	Transcriptional activator protein Pur-alpha	1	676000	768000	647000	1	548000	1	1480000	523000	352000	507000	698000	5.71814	5.7048	0.0133401	598
Q00610	CLH1	Others	Both	Clathrin heavy chain 1	3550000	2450000	4640000	2600000	7020000	1720000	7450000	11300000	3310000	1010000	6880000	3950000	6.51982	6.83729	-0.317472	599
Q00839	HNRPU	HNRNP	Both	Heterogeneous nuclear ribonucleoprotein U	59500000	58600000	89500000	70500000	122000000	39500000	177000000	105000000	69500000	14400000	111000000	56700000	7.84209	8.04479	-0.202699	600
Q01130	SRSF2	Others	Both	Serine/arginine-rich splicing factor 2	181000000	188000000	156000000	90300000	1	1	22200000	363000000	154000000	44600000	96400000	178000000	8.18696	7.98409	0.202874	601
Q01844	EWS	Others	Both	RNA-binding protein EWS	3160000	1	4370000	12500000	35100000	1	13400000	10000000	5010000	5340000	14600000	14800000	6.70025	7.16573	-0.465481	604
Q02543	RL18A	60S subunit	Both	60S ribosomal protein L18a	521000000	573000000	709000000	714000000	1780000000	438000000	1490000000	1310000000	629000000	97200000	1250000000	578000000	8.79863	9.09851	-0.299881	607
Q02809	PLOD1	Others	Mut	Procollagen-lysine,2-oxoglutarate 5-dioxygenase 1	905000	1170000	1820000	8200000	22600000	1690000	19700000	18000000	3020000	3470000	15500000	9400000	6.48045	7.19028	-0.709825	609
Q02878	RL6	60S subunit	Both	60S ribosomal protein L6	2200000000	2690000000	2630000000	2570000000	9250000000	879000000	6530000000	2960000000	2520000000	220000000	4900000000	3720000000	9.40147	9.69043	-0.288961	610
Q02978	M2OM	Others	Both	Mitochondrial 2-oxoglutarate/malate carrier protein	17700000	17600000	28500000	3180000	21800000	31700000	22000000	14800000	16800000	10400000	22600000	6950000	7.2241	7.35321	-0.129113	611
Q03701	CEBPZ	Others	Both	CCAAT/enhancer-binding protein zeta	23700000	21600000	27400000	16200000	40300000	15300000	50800000	19900000	22200000	4660000	31600000	16800000	7.34675	7.49923	-0.152483	613
Q04837	SSBP	Others	Both	Single-stranded DNA-binding protein, mitochondrial	60000000	74800000	50000000	41200000	65800000	66800000	61300000	58600000	56500000	14400000	63100000	3860000	7.75218	7.80001	-0.0478292	615
Q04917	1433F	Others	Mut	14-3-3 protein eta	10900000	358000	1630000	1	1	24900000	12800000	32900000	3220000	5160000	17600000	14400000	6.50772	7.24672	-0.738997	616
Q06787	FMR1	Others	Both	Synaptic functional regulator FMR1	47500000	39400000	58700000	35000000	93800000	20900000	107000000	14000000	45100000	10400000	59000000	48400000	7.6546	7.77113	-0.116521	619
Q06830	PRDX1	Others	Mut	Peroxiredoxin-1	113000000	123000000	190000000	99000000	552000000	347000000	592000000	780000000	131000000	40500000	568000000	177000000	8.11793	8.75413	-0.636196	620
Q07020	RL18	60S subunit	Both	60S ribosomal protein L18	1280000000	1600000000	1720000000	1200000000	5760000000	845000000	4280000000	1830000000	1450000000	251000000	3180000000	2250000000	9.1614	9.50218	-0.340778	621
Q07021	C1QBP	Others	Both	Complement component 1 Q subcomponent-binding protein, mitochondrial	5340000	5090000	9380000	2820000	19200000	542000	8300000	8540000	5660000	2730000	9150000	7670000	6.75275	6.96137	-0.208619	622
Q07666	KHDR1	Others	Mut	KH domain-containing, RNA-binding, signal transduction-associated protein 1	1	3580000	1	11600000	50900000	1	11600000	17600000	3780000	5450000	20000000	21800000	6.57784	7.30138	-0.723542	623
Q07955	SRSF1	Others	Both	Serine/arginine-rich splicing factor 1	1440000000	1290000000	1650000000	1370000000	2240000000	934000000	1890000000	1770000000	1440000000	155000000	1710000000	553000000	9.15739	9.23248	-0.075095	624
Q08170	SRSF4	Others	Mut	Serine/arginine-rich splicing factor 4	26600000	8090000	19500000	2840000	8610000	80600000	37300000	78500000	14300000	10800000	51300000	34700000	7.15424	7.70978	-0.555537	625
Q08211	DHX9	Others	Both	ATP-dependent RNA helicase A	45800000	46400000	39200000	58500000	150000000	36400000	129000000	68800000	47500000	8050000	96200000	52800000	7.67649	7.98325	-0.306767	627
Q08380	LG3BP	Others	Mut	Galectin-3-binding protein	1	1	1	1000000	7600000	1	5020000	3950000	251000	501000	4140000	3160000	5.39892	6.61714	-1.21823	628
Q08945	SSRP1	Others	Both	FACT complex subunit SSRP1	2130000	1080000	2110000	1	1670000	1	4870000	1420000	1330000	1010000	1990000	2060000	6.12382	6.29913	-0.175311	630
Q08J23	NSUN2	Others	Mut	tRNA (cytosine(34)-C(5))-methyltransferase	555000	1	1710000	187000	4760000	1	2420000	4230000	613000	767000	2850000	2150000	5.78763	6.45503	-0.667392	631
Q12899	TRI26	Others	Both	Tripartite motif-containing protein 26	11200000	16500000	16800000	30200000	9030000	4130000	35700000	33500000	18700000	8140000	20600000	16300000	7.27108	7.31373	-0.042644	636
Q12905	ILF2	Others	Both	Interleukin enhancer-binding factor 2	30400000	91600000	45800000	94500000	262000000	60700000	174000000	144000000	65600000	32400000	160000000	83300000	7.81669	8.20471	-0.38802	637
Q12906	ILF3	Others	Both	Interleukin enhancer-binding factor 3	42000000	68200000	46800000	90700000	135000000	107000000	161000000	114000000	62000000	22300000	129000000	24500000	7.79212	8.11169	-0.31957	638
Q12931	TRAP1	Others	Both	Heat shock protein 75 kDa, mitochondrial	3100000	4100000	2090000	2530000	9500000	1	7910000	1	2950000	869000	4350000	5070000	6.4703	6.63862	-0.16832	639
Q13144	EI2BE	Others	WT	Translation initiation factor eIF-2B subunit epsilon	5030000	4170000	6310000	2120000	1	1650000	3050000	1	4410000	1760000	1180000	1470000	6.64433	6.07069	0.573638	645
Q13148	TADBP	Others	Mut	TAR DNA-binding protein 43	2690000	2430000	1	3460000	11500000	1	6930000	10500000	2150000	1500000	7230000	5210000	6.33146	6.8594	-0.527935	646
Q13151	ROA0	Others	Mut	Heterogeneous nuclear ribonucleoprotein A0	57000000	44000000	77400000	388000000	1270000000	388000000	602000000	707000000	142000000	165000000	742000000	378000000	8.15101	8.87067	-0.719659	647
Q13162	PRDX4	Others	Mut	Peroxiredoxin-4	16800000	11400000	13200000	12500000	145000000	1	42000000	55500000	13500000	2330000	60600000	60900000	7.12968	7.78239	-0.652718	649
Q13200	PSMD2	Others	Mut	26S proteasome non-ATPase regulatory subunit 2	996000	883000	1920000	1910000	12200000	9860000	12600000	14800000	1430000	566000	12400000	2040000	6.15468	7.09233	-0.937644	651
Q13206	DDX10	Others	Both	Probable ATP-dependent RNA helicase DDX10	2890000	495000	1110000	3280000	3640000	1	2980000	1	1950000	1350000	1660000	1930000	6.28894	6.21911	0.069834	652
Q13242	SRSF9	Others	Both	Serine/arginine-rich splicing factor 9	387000000	402000000	433000000	270000000	705000000	157000000	477000000	254000000	373000000	71100000	398000000	244000000	8.57141	8.60004	-0.0286322	654
Q13243	SRSF5	Others	Both	Serine/arginine-rich splicing factor 5	80600000	78500000	99600000	132000000	11900000	93300000	375000000	36700000	97800000	25000000	129000000	167000000	7.99025	8.11112	-0.120877	655
Q13247	SRSF6	Others	Both	Serine/arginine-rich splicing factor 6	439000000	658000000	740000000	862000000	1190000000	1060000000	2650000000	1340000000	675000000	178000000	1560000000	733000000	8.82904	9.19336	-0.36432	656
Q13283	G3BP1	Others	Mut	Ras GTPase-activating protein-binding protein 1	1	877000	1	1	1	5040000	9790000	7510000	219000	438000	5580000	4200000	5.34083	6.74688	-1.40605	658
Q13347	EIF3I	EIF	Mut	Eukaryotic translation initiation factor 3 subunit I	2280000	1	2620000	1	7970000	6850000	4740000	6910000	1220000	1420000	6620000	1350000	6.08805	6.82067	-0.732622	660
Q13427	PPIG	Others	Both	Peptidyl-prolyl cis-trans isomerase G	2460000	7430000	2790000	2420000	1820000	1	12000000	3760000	3780000	2440000	4400000	5310000	6.57722	6.64347	-0.0662441	661
Q13435	SF3B2	Others	Both	Splicing factor 3B subunit 2	1680000	562000	2540000	2450000	1	1	3910000	2320000	1810000	916000	1560000	1910000	6.25744	6.19269	0.0647487	662
Q13523	PRP4B	Others	Mut	Serine/threonine-protein kinase PRP4 homolog	7020000	5280000	8610000	5390000	31900000	8170000	45900000	989000	6570000	1570000	21700000	20800000	6.81779	7.33718	-0.519395	663
Q13573	SNW1	Others	Both	SNW domain-containing protein 1	5770000	7220000	6230000	9570000	5560000	4240000	16500000	6620000	7200000	1690000	8230000	5600000	6.85718	6.91547	-0.0582915	665
Q13595	TRA2A	Others	Both	Transformer-2 protein homolog alpha	61100000	65800000	104000000	137000000	149000000	21400000	239000000	80900000	91800000	35500000	123000000	93500000	7.96284	8.08872	-0.125877	666
Q13610	PWP1	Others	Both	Periodic tryptophan protein 1 homolog	34500000	33200000	21000000	1570000	40000000	1980000	146000000	25100000	22600000	15300000	53300000	63700000	7.35394	7.72648	-0.372545	667
Q13643	FHL3	Others	Both	Four and a half LIM domains protein 3	5610000	7920000	1	11400000	8840000	1	1	16600000	6230000	4790000	6350000	7990000	6.79472	6.80309	-0.00836346	668
Q13823	NOG2	Others	Both	Nucleolar GTP-binding protein 2	30300000	25500000	44200000	23300000	56200000	4960000	41200000	25400000	30800000	9380000	31900000	21900000	7.48893	7.5044	-0.01547	669
Q13885	TBB2A	Others	Both	Tubulin beta-2A chain	3960000	11900000	10000000	4130000	19300000	1	17000000	17000000	7490000	4050000	13300000	8950000	6.8743	7.12474	-0.250445	672
Q14103	HNRPD	HNRNP	Both	Heterogeneous nuclear ribonucleoprotein D0	104000000	56900000	117000000	96900000	298000000	53000000	180000000	166000000	93700000	25900000	174000000	100000000	7.97152	8.24141	-0.269887	673
Q14137	BOP1	Others	Both	Ribosome biogenesis protein BOP1	9050000	8820000	16000000	13300000	2460000	460000	27200000	1640000	11800000	3490000	7950000	12900000	7.07143	6.90035	0.171078	674
Q14145	KEAP1	Others	Both	Kelch-like ECH-associated protein 1	705000	595000	3430000	1590000	1	1	2070000	1520000	1580000	1310000	897000	1060000	6.19868	5.95266	0.24602	675
Q14151	SAFB2	Others	Both	Scaffold attachment factor B2	2130000	3860000	4170000	1	2370000	1	2790000	5480000	2540000	1920000	2660000	2240000	6.40497	6.42465	-0.0196839	676
Q14152	EIF3A	EIF	Mut	Eukaryotic translation initiation factor 3 subunit A	195000	1	1	146000	1	297000	1440000	740000	85100	100000	619000	626000	4.92998	5.79188	-0.861907	677
Q14165	MLEC	Others	Mut	Malectin	1400000	1330000	2900000	1	9270000	1	1	9060000	1410000	1190000	4580000	5290000	6.14839	6.66121	-0.512819	678
Q14232	EI2BA	Others	Both	Translation initiation factor eIF-2B subunit alpha	4250000	8890000	1	10300000	6210000	1	21400000	1030000	5860000	4680000	7170000	9900000	6.7676	6.85561	-0.0880163	680
Q14247	SRC8	Others	Both	Src substrate cortactin	1250000	1	275000000	10300000	7470000	2110000	206000000	45100000	71600000	136000000	65300000	96000000	7.85512	7.81475	0.0403713	681
Q14254	FLOT2	Others	Mut	Flotillin-2	1190000	648000	1030000	2770000	10700000	1	9740000	10700000	1410000	932000	7780000	5210000	6.14933	6.89107	-0.741734	682
Q14498	RBM39	Others	Both	RNA-binding protein 39	88100000	132000000	115000000	124000000	268000000	118000000	204000000	44300000	115000000	19100000	158000000	97900000	8.0599	8.19968	-0.139786	685
Q14566	MCM6	Others	Mut	DNA replication licensing factor MCM6	5170000	6150000	8600000	12100000	79100000	12400000	60700000	75000000	8010000	3080000	56800000	30700000	6.90345	7.75447	-0.851018	686
Q14684	RRP1B	Others	Both	Ribosomal RNA processing protein 1 homolog B	778000	1150000	1520000	1	1	1	2220000	1	862000	649000	556000	1110000	5.93531	5.74524	0.190064	688
Q14739	LBR	Others	Both	Lamin-B receptor	8570000	6200000	15700000	7690000	13100000	13500000	14700000	6190000	9550000	4240000	11900000	3850000	6.97996	7.0744	-0.0944439	689
Q14974	IMB1	Others	Mut	Importin subunit beta-1	5110000	5030000	4200000	2160000	13600000	14200000	18600000	18000000	4130000	1370000	16100000	2540000	6.61551	7.20665	-0.591139	690
Q14978	NOLC1	Others	Mut	Nucleolar and coiled-body phosphoprotein 1	5400000	4590000	1	1	1	5320000	85400000	29800000	2500000	2900000	30100000	39100000	6.39724	7.47885	-1.0816	691
Q15003	CND2	Others	Mut	Condensin complex subunit 2	1	753000	1	207000	1	1	1400000	3510000	240000	356000	1230000	1660000	5.38059	6.0889	-0.708312	692
Q15019	2022-09-02	Others	Mut	Septin-2	784000	143000	1	1	9170000	1	12700000	2700000	232000	374000	6150000	5840000	5.36533	6.78892	-1.42358	694
Q15029	U5S1	Others	Both	116 kDa U5 small nuclear ribonucleoprotein component	15900000	18700000	21700000	16600000	24100000	9710000	52000000	23300000	18200000	2590000	27300000	17800000	7.26108	7.43583	-0.174754	695
Q15050	RRS1	Others	Both	Ribosome biogenesis regulatory protein homolog	29300000	31600000	55200000	62900000	138000000	8430000	84100000	11500000	44700000	16900000	60400000	62200000	7.65066	7.78123	-0.130573	697
Q15084	PDIA6	Others	Mut	Protein disulfide-isomerase A6	39700000	29900000	49400000	35300000	174000000	24300000	176000000	169000000	38600000	8260000	136000000	74400000	7.58635	8.13272	-0.546366	700
Q15181	IPYR	Others	Both	Inorganic pyrophosphatase	4480000	2090000	2350000	1	1	1	11100000	5420000	2230000	1830000	4130000	5300000	6.34875	6.6157	-0.266951	702
Q15233	NONO	Others	Both	Non-POU domain-containing octamer-binding protein	40900000	39600000	67100000	62300000	100000000	81400000	67200000	81600000	52500000	14300000	82700000	13700000	7.72	7.91727	-0.197268	703
Q15287	RNPS1	Others	Both	RNA-binding protein with serine-rich domain 1	15100000	15800000	19000000	7790000	25600000	17700000	59100000	29700000	14400000	4730000	33000000	18100000	7.15857	7.51904	-0.36047	704
Q15365	PCBP1	Others	Both	Poly(rC)-binding protein 1	41900000	45700000	43000000	13500000	67900000	9320000	101000000	60300000	36000000	15100000	59700000	38000000	7.55644	7.77616	-0.219724	705
Q15366	PCBP2	Others	Both	Poly(rC)-binding protein 2	49300000	50600000	80100000	61900000	217000000	64900000	120000000	164000000	60500000	14300000	141000000	64400000	7.78153	8.1505	-0.368969	706
Q15393	SF3B3	Others	Both	Splicing factor 3B subunit 3	8160000	5340000	8750000	4230000	15400000	3330000	20300000	14900000	6620000	2180000	13500000	7180000	6.82084	7.12946	-0.308619	707
Q15424	SAFB1	Others	Both	Scaffold attachment factor B1	1660000	1	1380000	923000	1	1	4400000	1	989000	725000	1100000	2200000	5.99536	6.04104	-0.045673	708
Q15436	SC23A	Others	Both	Protein transport protein Sec23A	846000	1940000	1490000	3550000	4780000	1	3690000	8560000	1960000	1150000	4260000	3520000	6.29135	6.62925	-0.337895	709
Q15459	SF3A1	Others	Both	Splicing factor 3A subunit 1	5610000	1880000	2900000	1310000	7210000	6560000	8710000	4620000	2930000	1910000	6780000	1700000	6.46638	6.83098	-0.364605	711
Q15555	MARE2	Others	Both	Microtubule-associated protein RP/EB family member 2	5180000	1850000	11700000	1	1	1	1	30500000	4690000	5160000	7620000	15200000	6.67094	6.88204	-0.211096	712
Q15717	ELAV1	Others	Mut	ELAV-like protein 1	45600000	41100000	38900000	32100000	178000000	71800000	116000000	150000000	39400000	5620000	129000000	45900000	7.59579	8.11043	-0.514647	718
Q15738	NSDHL	Others	Both	Sterol-4-alpha-carboxylate 3-dehydrogenase, decarboxylating	287000	1	283000	95900	1	1	1390000	332000	167000	142000	430000	658000	5.22161	5.63364	-0.412034	719
Q15758	AAAT	Others	Mut	Neutral amino acid transporter B(0)	518000	1230000	1710000	113000	5010000	1	6200000	5570000	892000	713000	4200000	2840000	5.9504	6.62273	-0.672331	720
Q16531	DDB1	Others	Both	DNA damage-binding protein 1	2950000	2650000	3560000	1	420000	1	1820000	2430000	2290000	1570000	1170000	1150000	6.35993	6.06696	0.292974	722
Q16629	SRSF7	Others	Both	Serine/arginine-rich splicing factor 7	1270000000	1160000000	1590000000	728000000	2220000000	1220000000	2490000000	2070000000	1180000000	355000000	2000000000	551000000	9.07372	9.30134	-0.227629	724
Q16630	CPSF6	Others	Mut	Cleavage and polyadenylation specificity factor subunit 6	1	1530000	1	500000	3870000	4880000	1	1	508000	723000	2190000	2560000	5.70622	6.34024	-0.634015	725
Q16891	MIC60	Others	Both	MICOS complex subunit MIC60	3960000	1	3260000	3200000	10300000	1	1	8080000	2610000	1770000	4600000	5400000	6.41583	6.66314	-0.247311	727
Q3ZCM7	TBB8	Others	Both	Tubulin beta-8 chain	895000	1020000	1930000	1240000	4090000	1	4690000	2340000	1270000	463000	2780000	2100000	6.10403	6.44361	-0.339578	731
Q3ZCQ8	TIM50	Others	Both	Mitochondrial import inner membrane translocase subunit TIM50	1310000	1350000	1830000	1950000	3120000	1	3210000	2910000	1610000	330000	2310000	1540000	6.20674	6.36355	-0.156809	732
Q4G0J3	LARP7	Others	Both	La-related protein 7	3540000	4600000	4150000	3560000	7250000	1	5950000	1370000	3960000	509000	3640000	3500000	6.59786	6.56159	0.0362745	733
Q53H96	P5CR3	Others	Mut	Pyrroline-5-carboxylate reductase 3	1	2920000	1	2560000	9790000	1	7130000	11900000	1370000	1590000	7210000	5190000	6.13696	6.85781	-0.720851	737
Q5BKZ1	ZN326	Others	Both	DBIRD complex subunit ZNF326	42200000	31700000	53600000	43700000	109000000	50400000	82000000	55400000	42800000	8930000	74200000	27100000	7.6313	7.87042	-0.239121	740
Q6DKI1	RL7L	60S subunit	Both	60S ribosomal protein L7-like 1	15400000	28500000	13200000	5630000	40100000	1	27400000	19600000	15700000	9500000	21800000	16800000	7.1954	7.33799	-0.142592	749
Q6P158	DHX57	Others	Both	Putative ATP-dependent RNA helicase DHX57	3260000	2610000	3240000	3480000	5450000	1	3980000	1	3150000	375000	2360000	2790000	6.49806	6.37225	0.125811	753
Q6PI48	SYDM	Others	Both	Aspartate--tRNA ligase, mitochondrial	1210000	2250000	1880000	1750000	1280000	1540000	8320000	5430000	1770000	429000	4140000	3370000	6.24904	6.61704	-0.368005	755
Q6PKG0	LARP1	Others	Both	La-related protein 1	1	713000	1920000	44700	1500000	543000	1070000	1	670000	897000	779000	651000	5.82623	5.89151	-0.0652778	756
Q6RFH5	WDR74	Others	Both	WD repeat-containing protein 74	1	13400000	7560000	1490000	23400000	1	21500000	3750000	5610000	6130000	12200000	12000000	6.74888	7.08472	-0.33584	757
Q6UB35	C1TM	Others	Mut	Monofunctional C1-tetrahydrofolate synthase, mitochondrial	1	1	197000	1	899000	1	477000	1320000	49300	98700	673000	565000	4.6931	5.82813	-1.13503	758
Q7KZF4	SND1	Others	Mut	Staphylococcal nuclease domain-containing protein 1	1	183000	485000	42500	1	1	1080000	1960000	178000	219000	758000	947000	5.24988	5.87977	-0.629891	762
Q7L2E3	DHX30	Others	Both	ATP-dependent RNA helicase DHX30	1660000	1750000	1	1710000	2520000	1	1860000	3280000	1280000	854000	1920000	1400000	6.10739	6.28225	-0.174856	764
Q7L2H7	EIF3M	EIF	Mut	Eukaryotic translation initiation factor 3 subunit M	1	1	217000	128000	3040000	1	3540000	1	86100	106000	1640000	1910000	4.93488	6.21578	-1.2809	765
Q7L2J0	MEPCE	Others	Both	7SK snRNA methylphosphate capping enzyme	1	2580000	756000	1170000	3870000	1	1	1	1130000	1080000	969000	1940000	6.05183	5.98614	0.0656928	766
Q7Z417	NUFP2	Others	Both	Nuclear fragile X mental retardation-interacting protein 2	1	3760000	1740000	1750000	8500000	3040000	8190000	1	1810000	1530000	4930000	4130000	6.25832	6.69296	-0.434644	767
Q7Z4W1	DCXR	Others	Both	L-xylulose reductase	1070000	1	1950000	1	1	1	3610000	3400000	755000	943000	1750000	2030000	5.87771	6.24362	-0.365911	769
Q7Z6E9	RBBP6	Others	Both	E3 ubiquitin-protein ligase RBBP6	305000	1	77800	127000	1	264000	1260000	1	127000	129000	382000	601000	5.10512	5.58207	-0.476949	770
Q7Z739	YTHD3	Others	Both	YTH domain-containing family protein 3	15000000000	15000000000	15000000000	15000000000	15000000000	15000000000	15000000000	15000000000	15000000000	0	15000000000	0	10.1757	10.1757	0	771
Q86U42	PABP2	Others	Both	Polyadenylate-binding protein 2	1990000	1190000	2870000	1	1	3750000	4330000	1	1510000	1220000	2020000	2340000	6.18023	6.30545	-0.12521	772
Q86V81	THOC4	Others	Mut	THO complex subunit 4	1	1840000	2380000	16400000	48500000	50800000	184000000	168000000	5150000	7560000	113000000	73400000	6.71194	8.05321	-1.34126	775
Q86VM9	ZCH18	Others	Both	Zinc finger CCCH domain-containing protein 18	52800000	36400000	45000000	58200000	117000000	22300000	65000000	29500000	48100000	9510000	58500000	43300000	7.68208	7.76707	-0.0849815	776
Q86X55	CARM1	Others	Both	Histone-arginine methyltransferase CARM1	9110000	8640000	6720000	2640000	12000000	1	8040000	22200000	6780000	2940000	10600000	9230000	6.83112	7.02384	-0.192715	778
Q8IUX4	ABC3F	Others	Both	DNA dC->dU-editing enzyme APOBEC-3F	2310000	1630000	1670000	3470000	1	1	12500000	7680000	2270000	858000	5050000	6150000	6.35654	6.70302	-0.346479	779
Q8IXB1	DJC10	Others	Both	DnaJ homolog subfamily C member 10	2910000	1230000	1	1700000	1	1	3730000	5520000	1460000	1200000	2310000	2770000	6.16474	6.36379	-0.199057	781
Q8IY37	DHX37	Others	Both	Probable ATP-dependent RNA helicase DHX37	562000	738000	1	1180000	1	1	1610000	1	621000	490000	403000	805000	5.79323	5.60499	0.18824	782
Q8IY81	SPB1	Others	Both	pre-rRNA processing protein FTSJ3	23000000	20600000	18400000	10200000	69600000	2860000	90800000	24200000	18100000	5560000	46900000	40400000	7.25713	7.67088	-0.413753	783
Q8IYB3	SRRM1	Others	Both	Serine/arginine repetitive matrix protein 1	79400000	29300000	55300000	17900000	73100000	51300000	69300000	102000000	45500000	27500000	74000000	21100000	7.65764	7.8692	-0.211562	784
Q8N1F7	NUP93	Others	Both	Nuclear pore complex protein Nup93	337000	256000	6970000	945000	4010000	1	4910000	3520000	2130000	3240000	3110000	2150000	6.32755	6.49259	-0.165036	786
Q8N1G4	LRC47	Others	Both	Leucine-rich repeat-containing protein 47	690000	1	880000	1	1	1	774000	1830000	392000	460000	651000	867000	5.59362	5.81374	-0.220117	787
Q8N4Q0	PTGR3	Others	Mut	Prostaglandin reductase 3	305000	1	1	1	1040000	1	384000	713000	76300	153000	535000	447000	4.88229	5.72855	-0.846262	790
Q8N5F7	NKAP	Others	Both	NF-kappa-B-activating protein	2410000	3450000	9950000	6390000	15700000	11700000	1	1	5550000	3380000	6860000	8090000	6.74436	6.83641	-0.0920461	791
Q8N9T8	KRI1	Others	Both	Protein KRI1 homolog	22500000	15600000	21500000	21700000	39000000	1	44700000	19400000	20300000	3200000	25800000	20300000	7.30854	7.41126	-0.102717	794
Q8NC51	PAIRB	Others	Both	Plasminogen activator inhibitor 1 RNA-binding protein	72200000	29400000	118000000	38100000	92300000	168000000	70200000	190000000	64500000	40400000	130000000	57900000	7.80964	8.11459	-0.304947	795
Q8NCA5	FA98A	Others	Both	Protein FAM98A	85600000	134000000	92700000	132000000	162000000	49400000	121000000	65700000	111000000	25500000	99600000	51700000	8.04563	7.99805	0.047581	796
Q8NDF8	PAPD5	Others	Both	Non-canonical poly(A) RNA polymerase PAPD5	4310000	6680000	8610000	11600000	1	1	8660000	2900000	7800000	3090000	2890000	4080000	6.89237	6.46102	0.43135	797
Q8NDV7	TNR6A	Others	Both	Trinucleotide repeat-containing gene 6A protein	326000	1	370000	422000	969000	1	714000	1130000	279000	190000	702000	498000	5.44607	5.8465	-0.400426	798
Q8NE71	ABCF1	Others	Mut	ATP-binding cassette sub-family F member 1	1	1	1340000	1	3040000	1	3230000	3040000	336000	671000	2330000	1550000	5.52585	6.36689	-0.84104	799
Q8NHP8	PLBL2	Others	Both	Putative phospholipase B-like 2	8060000	10200000	5520000	30900000	15700000	449000	27000000	8210000	13700000	11700000	12800000	11300000	7.13617	7.10843	0.0277455	803
Q8TDD1	DDX54	Others	Both	ATP-dependent RNA helicase DDX54	10300000	15200000	19900000	15500000	48800000	4890000	16700000	11800000	15200000	3890000	20500000	19400000	7.18265	7.31244	-0.129785	805
Q8TDN6	BRX1	Others	Both	Ribosome biogenesis protein BRX1 homolog	84700000	127000000	161000000	193000000	211000000	116000000	374000000	110000000	141000000	46300000	203000000	123000000	8.15024	8.30733	-0.157099	807
Q8WUH6	TM263	Others	Both	Transmembrane protein 263	24200000	14300000	25400000	31800000	104000000	1	19400000	2760000	23900000	7230000	31600000	49100000	7.37903	7.49922	-0.120189	811
Q8WUQ7	CATIN	Others	Both	Cactin	1340000	1900000	2200000	1000000	2730000	1	2920000	1	1610000	540000	1410000	1630000	6.20723	6.1499	0.0573378	813
Q8WV44	TRI41	Others	WT	E3 ubiquitin-protein ligase TRIM41	601000	844000	1080000	1140000	1	1	1	1	917000	247000	1	0	5.9626	0	5.9626	814
Q8WWM7	ATX2L	Others	Both	Ataxin-2-like protein	2210000	1	1	2840000	5600000	1	4680000	1	1260000	1480000	2570000	2990000	6.1015	6.40995	-0.308454	817
Q8WXF0	SRS12	Others	Both	Serine/arginine-rich splicing factor 12	15100000	14200000	19600000	1	43300000	14300000	35800000	17500000	12200000	8480000	27700000	14100000	7.08695	7.44316	-0.356206	818
Q92499	DDX1	Others	Both	ATP-dependent RNA helicase DDX1	53300000	98100000	114000000	92500000	147000000	33800000	234000000	88900000	89500000	25800000	126000000	85600000	7.95191	8.10044	-0.148527	820
Q92522	H1X	Others	Both	Histone H1x	5230000	1	21900000	17700000	32500000	6680000	16500000	1	11200000	10300000	13900000	14100000	7.04963	7.14421	-0.0945771	822
Q92598	HS105	Others	Both	Heat shock protein 105 kDa	8840000	12200000	14700000	7920000	11500000	2190000	19500000	19200000	10900000	3110000	13100000	8170000	7.03753	7.11761	-0.0800786	826
Q92734	TFG	Others	Both	Protein TFG	15600000	15100000	63600000	27300000	195000000	1	55600000	1	30400000	22900000	62700000	92200000	7.48274	7.79751	-0.314762	828
Q92841	DDX17	Others	Both	Probable ATP-dependent RNA helicase DDX17	27400000	26000000	31000000	51400000	44400000	33100000	43300000	70400000	33900000	11800000	47800000	15900000	7.53082	7.6794	-0.148584	830
Q92945	FUBP2	Others	Both	Far upstream element-binding protein 2	6290000	3360000	5930000	6130000	12800000	1810000	8330000	16000000	5430000	1390000	9720000	6130000	6.73444	6.98777	-0.253329	832
Q969G3	SMCE1	Others	Both	SWI/SNF-related matrix-associated actin-dependent regulator of chromatin subfamily E member 1	3520000	1	1	431000	1400000	1	2340000	1	988000	1700000	936000	1150000	5.99462	5.97125	0.0233741	833
Q969Q0	RL36L	60S subunit	Both	60S ribosomal protein L36a-like	74900000	1	65800000	43900000	90100000	1	48800000	178000000	46100000	33400000	79200000	75500000	7.66412	7.89895	-0.23483	834
Q96BR5	COA7	Others	WT	Cytochrome c oxidase assembly factor 7	28100000	59300000	53300000	36700000	8520000	1	7990000	1	44400000	14400000	4130000	4770000	7.64696	6.6157	1.03126	836
Q96C36	P5CR2	Others	Both	Pyrroline-5-carboxylate reductase 2	9820000	13500000	9590000	4020000	43200000	1770000	19200000	24100000	9240000	3920000	22100000	17000000	6.9658	7.34382	-0.378018	837
Q96CW1	AP2M1	Others	Mut	AP-2 complex subunit mu	1	7040000	2720000	1	10100000	6740000	12000000	6690000	2440000	3320000	8890000	2620000	6.38744	6.94892	-0.561475	839
Q96CX2	KCD12	Others	Both	BTB/POZ domain-containing protein KCTD12	3620000	1870000	6660000	1	2970000	6290000	9410000	1	3040000	2830000	4670000	4080000	6.48277	6.66915	-0.186378	840
Q96DI7	SNR40	Others	Both	U5 small nuclear ribonucleoprotein 40 kDa protein	6530000	7530000	8280000	3570000	6710000	1	34400000	15900000	6480000	2070000	14300000	14900000	6.81142	7.15418	-0.342754	841
Q96DV4	RM38	Others	Both	39S ribosomal protein L38, mitochondrial	2800000	2390000	691000	4310000	1	4550000	9380000	9910000	2550000	1490000	5960000	4650000	6.40588	6.77521	-0.369327	842
Q96EP5	DAZP1	Others	Both	DAZ-associated protein 1	9190000	9450000	25700000	3600000	23500000	1	28200000	18700000	12000000	9550000	17600000	12400000	7.07901	7.24599	-0.166977	844
Q96EY1	DNJA3	Others	Mut	DnaJ homolog subfamily A member 3, mitochondrial	787000	1760000	1	1720000	10200000	1	6040000	6550000	1070000	841000	5700000	4230000	6.02787	6.756	-0.72813	845
Q96GA3	LTV1	Others	Both	Protein LTV1 homolog	3080000	16000000	4490000	10900000	2550000	1	18500000	5380000	8600000	5960000	6620000	8240000	6.93431	6.82067	0.113641	846
Q96GQ7	DDX27	Others	Both	Probable ATP-dependent RNA helicase DDX27	1	3550000	5430000	5920000	4590000	1	9510000	8960000	3720000	2680000	5770000	4430000	6.571	6.76088	-0.189887	848
Q96H79	ZCCHL	Others	Mut	Zinc finger CCCH-type antiviral protein 1-like	1	1	184000	2710000	8200000	1	1	14600000	723000	1330000	5710000	7100000	5.85893	6.75678	-0.897847	849
Q96HS1	PGAM5	Others	Both	Serine/threonine-protein phosphatase PGAM5, mitochondrial	57500000	121000000	94300000	75900000	178000000	37400000	212000000	32400000	87200000	27100000	115000000	93600000	7.94037	8.0605	-0.120126	850
Q96MU7	YTDC1	Others	Both	YTH domain-containing protein 1	9940000	2690000	16900000	14100000	37200000	5050000	30900000	21500000	10900000	6190000	23700000	14000000	7.03811	7.37392	-0.335814	854
Q96P70	IPO9	Others	Both	Importin-9	2740000	1	440000	1	928000	1	5200000	1	794000	1310000	1530000	2490000	5.89991	6.18541	-0.285503	855
Q96PK6	RBM14	Others	Both	RNA-binding protein 14	11100000	19000000	11500000	15800000	49600000	6320000	53100000	39100000	14400000	3760000	37000000	21300000	7.15752	7.56858	-0.411054	856
Q96PQ6	ZN317	Others	Mut	Zinc finger protein 317	1	1	1	1330000	5710000	3670000	2270000	3410000	333000	667000	3770000	1430000	5.52298	6.57582	-1.05284	857
Q96QK1	VPS35	Others	Both	Vacuolar protein sorting-associated protein 35	276000	726000	122000	69300	1	1	397000	583000	298000	298000	245000	293000	5.47447	5.38928	0.0851852	860
Q96SB4	SRPK1	Others	Both	SRSF protein kinase 1	514000	3260000	1970000	1	1	1	4740000	11400000	1440000	1470000	4020000	5370000	6.15741	6.60442	-0.447012	862
Q96T37	RBM15	Others	Both	RNA-binding protein 15	2720000	4230000	3600000	3290000	5580000	1180000	9680000	2410000	3460000	631000	4710000	3800000	6.5393	6.67332	-0.134027	863
Q99459	CDC5L	Others	WT	Cell division cycle 5-like protein	144000000	5830000	3920000	7220000	13300000	1	14400000	4680000	40100000	69000000	8090000	6930000	7.60345	6.90812	0.695329	864
Q99623	PHB2	Others	Mut	Prohibitin-2	7660000	5840000	7320000	3350000	53900000	6570000	69500000	35600000	6040000	1960000	41400000	27000000	6.78101	7.61711	-0.836108	867
Q99676	ZN184	Others	Both	Zinc finger protein 184	3740000	6380000	992000	989000	1	1	7500000	6470000	3020000	2590000	3490000	4050000	6.48072	6.54288	-0.0621596	868
Q99714	HCD2	Others	Mut	3-hydroxyacyl-CoA dehydrogenase type-2	29500000	11900000	7170000	8960000	80500000	12800000	40100000	73000000	14400000	10300000	51600000	31300000	7.15806	7.71256	-0.554502	869
Q99729	ROAA	Others	Mut	Heterogeneous nuclear ribonucleoprotein A/B	5690000	7480000	6450000	7680000	35100000	16000000	28900000	36300000	6820000	928000	29100000	9290000	6.83394	7.46349	-0.629549	870
Q99832	TCPH	Others	Mut	T-complex protein 1 subunit eta	1600000	2250000	2320000	3580000	1	12800000	26800000	1430000	2440000	826000	10200000	12400000	6.38666	7.01066	-0.623994	871
Q99848	EBP2	Others	Both	Probable rRNA-processing protein EBP2	151000000	156000000	247000000	245000000	517000000	221000000	420000000	252000000	200000000	53600000	352000000	140000000	8.30053	8.54705	-0.246521	872
Q99873	ANM1	Others	Mut	Protein arginine N-methyltransferase 1	1430000	1090000	2720000	2570000	1	5010000	39700000	4320000	1950000	814000	12300000	18400000	6.29039	7.08871	-0.798319	873
Q9BQ39	DDX50	Others	Both	ATP-dependent RNA helicase DDX50	20000000	19100000	27700000	18100000	41500000	10700000	14300000	21900000	21200000	4380000	22100000	13700000	7.32698	7.3446	-0.0176127	874
Q9BQ67	GRWD1	Others	Both	Glutamate-rich WD repeat-containing protein 1	4590000	4850000	2300000	2620000	6870000	565000	12100000	3560000	3590000	1320000	5770000	4930000	6.55514	6.76092	-0.205778	875
Q9BQA1	MEP50	Others	Mut	Methylosome protein 50	2040000	1	1920000	2170000	5260000	1	8180000	6640000	1530000	1030000	5020000	3550000	6.185	6.70082	-0.515817	876
Q9BQE3	TBA1C	Others	Both	Tubulin alpha-1C chain	16800000	19300000	19100000	3040000	6510000	1020000	52000000	54800000	14600000	7770000	28600000	28800000	7.16329	7.45622	-0.292929	877
Q9BRJ7	TIRR	Others	Mut	Tudor-interacting repair regulator protein	13900000	17800000	21700000	13200000	109000000	24400000	29200000	67500000	16600000	3930000	57500000	39300000	7.22077	7.7596	-0.538839	879
Q9BRT6	LLPH	Others	Both	Protein LLP homolog	1	1	8180000	4010000	21300000	1	13400000	1	3050000	3910000	8670000	10500000	6.48384	6.93825	-0.454407	881
Q9BRX2	PELO	Others	Both	Protein pelota homolog	2270000	2870000	2050000	2360000	7310000	2830000	7010000	1	2390000	344000	4290000	3510000	6.37799	6.63211	-0.254124	882
Q9BSC4	NOL10	Others	Both	Nucleolar protein 10	585000	2990000	851000	3930000	4870000	1	10200000	1	2090000	1630000	3760000	4860000	6.31985	6.57571	-0.255859	883
Q9BTE3	MCMBP	Others	Mut	Mini-chromosome maintenance complex-binding protein	103000000	65100000	151000000	99900000	560000000	165000000	273000000	687000000	105000000	35500000	421000000	243000000	8.02078	8.62463	-0.603852	885
Q9BU76	MMTA2	Others	Both	Multiple myeloma tumor-associated protein 2	13500000	12300000	45700000	9880000	27200000	37000000	37800000	1	20300000	17000000	25500000	17700000	7.30852	7.40635	-0.0978312	886
Q9BUF5	TBB6	Others	Both	Tubulin beta-6 chain	2350000	1910000	4000000	1	9500000	4080000	1490000	10800000	2070000	1650000	6470000	4410000	6.31525	6.81079	-0.495546	887
Q9BUJ2	HNRL1	HNRNP	Both	Heterogeneous nuclear ribonucleoprotein U-like protein 1	3150000	5190000	10700000	17400000	37200000	1	17600000	24400000	9110000	6390000	19800000	15500000	6.95973	7.29674	-0.337006	888
Q9BVP2	GNL3	Others	Both	Guanine nucleotide-binding protein-like 3	36500000	77500000	72800000	53500000	113000000	25300000	88600000	87600000	60100000	18800000	78600000	37400000	7.7789	7.89524	-0.116345	892
Q9BXY0	MAK16	Others	Both	Protein MAK16 homolog	4450000	16100000	8200000	7280000	1980000	1	12200000	1	9000000	4980000	3550000	5850000	6.95421	6.5498	0.404411	895
Q9BYG3	MK67I	Others	Both	MKI67 FHA domain-interacting nucleolar phosphoprotein	7520000	18300000	13400000	19200000	15200000	6640000	59700000	3780000	14600000	5380000	21300000	26100000	7.16508	7.32924	-0.16416	897
Q9BYJ9	YTHD1	Others	WT	YTH domain-containing family protein 1	39600000	17700000	68600000	48700000	1	1	1	1	43700000	21100000	1	0	7.64016	0	7.64016	898
Q9BZE4	NOG1	Others	Both	Nucleolar GTP-binding protein 1	82100000	138000000	93200000	129000000	128000000	53700000	309000000	115000000	111000000	27300000	151000000	110000000	8.04423	8.18019	-0.135954	899
Q9BZJ0	CRNL1	Others	Both	Crooked neck-like protein 1	3820000	947000	3740000	4440000	3870000	1	5700000	3240000	3240000	1560000	3200000	2380000	6.5101	6.50548	0.00462184	900
Q9GZL7	WDR12	Others	Both	Ribosome biogenesis protein WDR12	14000000	28000000	21600000	11000000	12000000	991000	50900000	5760000	18700000	7680000	17400000	22800000	7.27117	7.2406	0.0305656	901
Q9GZR7	DDX24	Others	Both	ATP-dependent RNA helicase DDX24	1070000	3930000	4360000	1160000	7910000	1	2990000	102000	2630000	1760000	2750000	3710000	6.42006	6.43916	-0.0190986	902
Q9H0D6	XRN2	Others	Both	5-3 exoribonuclease 2	1160000	541000	4380000	1	1160000	613000	3900000	1690000	1520000	1970000	1840000	1440000	6.18189	6.26527	-0.0833892	904
Q9H2U1	DHX36	Others	Mut	ATP-dependent DNA/RNA helicase DHX36	384000	1	598000	1	5220000	1	1770000	533000	246000	297000	1880000	2350000	5.39018	6.27418	-0.883999	908
Q9H307	PININ	Others	Both	Pinin	22200000	17200000	7290000	5390000	28600000	1	43400000	16300000	13000000	8020000	22100000	18400000	7.11439	7.34386	-0.229468	909
Q9H3K6	BOLA2	Others	Both	BolA-like protein 2	4150000	7030000	7480000	1	18100000	1	1	12700000	4670000	3440000	7700000	9160000	6.66906	6.88635	-0.217294	910
Q9H501	ESF1	Others	WT	ESF1 homolog	1	2740000	2420000	4360000	1	1	2760000	1	2380000	1800000	690000	1380000	6.37619	5.83892	0.537264	912
Q9H7B2	RPF2	Others	Both	Ribosome production factor 2 homolog	13400000	24700000	50100000	81800000	72500000	25400000	71700000	24600000	42500000	30400000	48600000	27200000	7.62862	7.68632	-0.0577057	915
Q9H9B4	SFXN1	Others	Both	Sideroflexin-1	3640000	3120000	6390000	2170000	9500000	1	8620000	28500000	3830000	1810000	11700000	12000000	6.58344	7.06694	-0.483506	919
Q9H9G7	AGO3	Others	Mut	Protein argonaute-3	1240000	1460000	2470000	909000	11300000	1270000	3900000	6830000	1520000	674000	5830000	4300000	6.18165	6.76554	-0.583888	920
Q9H9Y2	RPF1	Others	Both	Ribosome production factor 1	13100000	22400000	34800000	5550000	26800000	1	14400000	17100000	19000000	12600000	14600000	11100000	7.27823	7.16349	0.114742	922
Q9HA64	KT3K	Others	Both	Ketosamine-3-kinase	1	3550000	2860000	6110000	9740000	1	1	12200000	3130000	2510000	5480000	6400000	6.49538	6.73856	-0.243178	923
Q9HAN9	NMNA1	Others	Both	Nicotinamide/nicotinic acid mononucleotide adenylyltransferase 1	9940000	16700000	22700000	10300000	69600000	1	38600000	3250000	14900000	6040000	27900000	32800000	7.17312	7.4449	-0.271784	924
Q9HB71	CYBP	Others	Mut	Calcyclin-binding protein	1	1	8100000	5010000	23200000	7570000	3310000	11100000	3280000	3990000	11300000	8540000	6.51542	7.0523	-0.536874	925
Q9HCE1	MOV10	Others	Both	Helicase MOV-10	968000	415000	1650000	436000	1320000	1	3600000	1	868000	583000	1230000	1700000	5.93857	6.09015	-0.151577	926
Q9HCG8	CWC22	Others	Both	Pre-mRNA-splicing factor CWC22 homolog	579000	3100000	1	663000	3490000	1	4880000	1730000	1090000	1370000	2530000	2120000	6.03563	6.40235	-0.366723	927
Q9HCS7	SYF1	Others	Both	Pre-mRNA-splicing factor SYF1	1140000	1760000	1	185000	1	2250000	4070000	1	772000	827000	1580000	1970000	5.88739	6.19822	-0.310825	929
Q9NNW5	WDR6	Others	Both	WD repeat-containing protein 6	2740000	2440000	2640000	2730000	6630000	902000	4560000	4490000	2640000	138000	4140000	2380000	6.42106	6.61751	-0.196442	930
Q9NPH2	INO1	Others	Mut	Inositol-3-phosphate synthase 1	2330000	8490000	3740000	1	1	1	30800000	18200000	3640000	3580000	12300000	15100000	6.56097	7.08827	-0.527301	932
Q9NQ55	SSF1	Others	Both	Suppressor of SWI4 1 homolog	24200000	39000000	18500000	32100000	112000000	23200000	81900000	36600000	28400000	8980000	63300000	40800000	7.45393	7.80161	-0.347671	933
Q9NR30	DDX21	Others	Both	Nucleolar RNA helicase 2	29700000	40700000	54500000	57300000	164000000	14900000	128000000	34100000	45500000	12800000	85400000	72200000	7.65831	7.93126	-0.272955	934
Q9NR50	EI2BG	Others	Both	Translation initiation factor eIF-2B subunit gamma	5390000	3380000	4030000	6610000	19300000	1	10300000	1	4850000	1440000	7390000	9290000	6.68584	6.86851	-0.182675	935
Q9NS69	TOM22	Others	Both	Mitochondrial import receptor subunit TOM22 homolog	3320000	1	4970000	1	5070000	1	7200000	3430000	2070000	2490000	3930000	3040000	6.31674	6.59391	-0.277169	938
Q9NUL3	STAU2	Others	Both	Double-stranded RNA-binding protein Staufen homolog 2	3030000	1720000	1800000	1990000	1	8640000	2100000	3180000	2140000	605000	3480000	3690000	6.32978	6.54199	-0.212209	940
Q9NUQ6	SPS2L	Others	Both	SPATS2-like protein	2230000	3540000	3210000	876000	2860000	5600000	12100000	6230000	2460000	1190000	6690000	3880000	6.39158	6.82546	-0.433884	941
Q9NUU7	DD19A	Others	Both	ATP-dependent RNA helicase DDX19A	2910000	2710000	3850000	1	1	1540000	2790000	2620000	2370000	1660000	1740000	1290000	6.37441	6.24044	0.133973	942
Q9NVP1	DDX18	Others	Both	ATP-dependent RNA helicase DDX18	2020000	9540000	7830000	20000000	23100000	8420000	35500000	10000000	9850000	7500000	19300000	12700000	6.99356	7.28447	-0.290904	943
Q9NVX2	NLE1	Others	Both	Notchless protein homolog 1	3220000	4490000	7410000	11100000	13600000	3390000	11600000	5790000	6550000	3500000	8600000	4800000	6.81621	6.93441	-0.118201	944
Q9NW13	RBM28	Others	Both	RNA-binding protein 28	14000000	15800000	14700000	21000000	36800000	1	16700000	19800000	16400000	3150000	18300000	15100000	7.21412	7.26352	-0.0493992	945
Q9NW64	RBM22	Others	Both	Pre-mRNA-splicing factor RBM22	3110000	5210000	6060000	600000	21100000	1	6910000	13800000	3750000	2430000	10500000	9070000	6.57354	7.0192	-0.445651	946
Q9NWT1	PK1IP	Others	Both	p21-activated protein kinase-interacting protein 1	2450000	8710000	10800000	6950000	26400000	1	25100000	5920000	7230000	3560000	14400000	13400000	6.85933	7.15737	-0.298048	948
Q9NX24	NHP2	Others	Both	H/ACA ribonucleoprotein complex subunit 2	2830000	3410000	2870000	2450000	7680000	1	6100000	3390000	2890000	393000	4290000	3370000	6.46106	6.6327	-0.171645	950
Q9NXG2	THUM1	Others	Both	THUMP domain-containing protein 1	1440000	1	1920000	2060000	6120000	2900000	7420000	1	1360000	942000	4110000	3330000	6.13223	6.61368	-0.481451	951
Q9NY61	AATF	Others	Both	Protein AATF	1	374000	256000	274000	1150000	1	650000	1	226000	159000	449000	557000	5.35389	5.65246	-0.298571	953
Q9NY93	DDX56	Others	Both	Probable ATP-dependent RNA helicase DDX56	8420000	15300000	10600000	10100000	36200000	7290000	35900000	8270000	11100000	2960000	21900000	16300000	7.04519	7.34105	-0.295862	954
Q9NYF8	BCLF1	Others	Both	Bcl-2-associated transcription factor 1	164000000	124000000	202000000	164000000	456000000	206000000	636000000	138000000	164000000	31800000	359000000	230000000	8.21399	8.55515	-0.341159	955
Q9NZI8	IF2B1	Others	Both	Insulin-like growth factor 2 mRNA-binding protein 1	15100000	21500000	33600000	10800000	30100000	48700000	68000000	41300000	20300000	9920000	47000000	15900000	7.30676	7.67242	-0.365662	959
Q9P258	RCC2	Others	Both	Protein RCC2	18600000	16700000	34200000	15700000	23800000	4820000	38200000	41000000	21300000	8680000	27000000	16600000	7.32814	7.43084	-0.102694	965
Q9P287	BCCIP	Others	Both	BRCA2 and CDKN1A-interacting protein	5210000	7070000	1	1	11100000	1	7550000	7710000	3070000	3620000	6580000	4680000	6.48702	6.81834	-0.33132	966
Q9P2J5	SYLC	Others	Both	Leucine--tRNA ligase, cytoplasmic	109000	1	603000	391000	1	1	1610000	1	276000	273000	402000	804000	5.44076	5.60401	-0.163252	967
Q9UBS4	DJB11	Others	Mut	DnaJ homolog subfamily B member 11	905000	1810000	1310000	799000	14700000	1	8740000	3880000	1200000	458000	6820000	6340000	6.08079	6.83404	-0.753255	968
Q9UBX3	DIC	Others	Both	Mitochondrial dicarboxylate carrier	2790000	835000	11800000	7110000	21300000	1540000	5130000	19100000	5620000	4850000	11800000	9900000	6.74983	7.07113	-0.321297	971
Q9UG63	ABCF2	Others	Both	ATP-binding cassette sub-family F member 2	17400000	24700000	20400000	31000000	11000000	21300000	64800000	24300000	23400000	5890000	30400000	23700000	7.3688	7.48224	-0.113443	972
Q9UH17	ABC3B	Others	Mut	DNA dC->dU-editing enzyme APOBEC-3B	1760000	2030000	2560000	1250000	20700000	1	10900000	3650000	1900000	549000	8810000	9120000	6.27885	6.94479	-0.665941	973
Q9UHA3	RLP24	Others	Both	Probable ribosome biogenesis protein RLP24	19300000	30800000	31700000	31100000	1	1	60000000	1	28200000	5940000	15000000	30000000	7.45048	7.17578	0.274706	974
Q9UI10	EI2BD	Others	Both	Translation initiation factor eIF-2B subunit delta	3210000	1	4220000	7250000	1	7940000	3010000	3700000	3670000	2990000	3660000	3270000	6.56445	6.56363	0.000819089	976
Q9UJS0	CMC2	Others	Both	Calcium-binding mitochondrial carrier protein Aralar2	1	1160000	1300000	943000	5820000	1310000	1	720000	851000	587000	1960000	2630000	5.93014	6.29238	-0.362241	978
Q9UJV9	DDX41	Others	Both	Probable ATP-dependent RNA helicase DDX41	7290000	5230000	2960000	10100000	1	1	23400000	11200000	6400000	3040000	8670000	11200000	6.80602	6.93785	-0.131833	979
Q9UJZ1	STML2	Others	Both	Stomatin-like protein 2, mitochondrial	526000	268000	461000	1	1	1	1400000	1830000	314000	236000	807000	948000	5.49676	5.90681	-0.41005	980
Q9UKD2	MRT4	Others	Both	mRNA turnover protein 4 homolog	3570000	9250000	5090000	1	4550000	1	12700000	2770000	4480000	3830000	5010000	5470000	6.6509	6.69978	-0.0488756	982
Q9UKM9	RALY	Others	Both	RNA-binding protein Raly	26400000	32400000	37000000	30700000	128000000	20400000	78200000	82100000	31600000	4410000	77100000	44000000	7.49986	7.88725	-0.387388	983
Q9UKV3	ACINU	Others	Both	Apoptotic chromatin condensation inducer in the nucleus	35800000	28700000	26000000	24400000	56300000	14200000	90000000	37000000	28700000	5060000	49400000	32100000	7.45807	7.69365	-0.235588	984
Q9UKV8	AGO2	Others	Both	Protein argonaute-2	13000000	11500000	28600000	24400000	80300000	22000000	42300000	86200000	19400000	8400000	57700000	30800000	7.28741	7.76128	-0.473866	985
Q9UL18	AGO1	Others	Mut	Protein argonaute-1	5180000	2300000	6650000	4940000	13200000	581000	27600000	37100000	4770000	1810000	19600000	16100000	6.67826	7.29287	-0.614605	986
Q9UMS4	PRP19	Others	Both	Pre-mRNA-processing factor 19	58100000	53000000	101000000	77000000	60200000	47400000	153000000	84900000	72300000	21800000	86300000	46900000	7.85899	7.93598	-0.0769917	990
Q9UN86	G3BP2	Others	Mut	Ras GTPase-activating protein-binding protein 2	1	4430000	2460000	7440000	15000000	1	27000000	9170000	3580000	3150000	12800000	11300000	6.55412	7.1075	-0.553377	992
Q9UNL2	SSRG	Others	Mut	Translocon-associated protein subunit gamma	2340000	3390000	1	1	8800000	1	8750000	4370000	1430000	1710000	5480000	4200000	6.15648	6.7388	-0.582316	993
Q9UQ35	SRRM2	Others	Both	Serine/arginine repetitive matrix protein 2	8890000	2810000	1770000	3450000	5430000	3170000	27900000	2450000	4230000	3180000	9740000	12200000	6.62639	6.98873	-0.362346	997
Q9UQ80	PA2G4	Others	Mut	Proliferation-associated protein 2G4	2150000	564000	3720000	1	1	1	14400000	17500000	1610000	1680000	7960000	9280000	6.20682	6.90077	-0.693959	998
Q9Y224	RTRAF	Others	Both	RNA transcription, translation and transport factor protein	57800000	77700000	64100000	17900000	156000000	115000000	183000000	123000000	54400000	25700000	144000000	31600000	7.73532	8.1594	-0.424075	999
Q9Y230	RUVB2	Others	Both	RuvB-like 2	5970000	6000000	2840000	6160000	11200000	7140000	23800000	4570000	5240000	1600000	11700000	8530000	6.7195	7.06718	-0.347681	1000
Q9Y262	EIF3L	EIF	Both	Eukaryotic translation initiation factor 3 subunit L	1	619000	905000	1	1	1	2410000	2090000	381000	455000	1120000	1310000	5.58079	6.05108	-0.470285	1001
Q9Y265	RUVB1	Others	Both	RuvB-like 1	6570000	3100000	6150000	2590000	11800000	6370000	21400000	11900000	4600000	2050000	12900000	6250000	6.66312	7.1091	-0.445975	1002
Q9Y277	VDAC3	Others	Both	Voltage-dependent anion-selective channel protein 3	10900000	6150000	18500000	8020000	29600000	6670000	43200000	36600000	10900000	5450000	29000000	15900000	7.03689	7.46285	-0.425961	1004
Q9Y2R4	DDX52	Others	Both	Probable ATP-dependent RNA helicase DDX52	1	539000	921000	1000000	1	1	3270000	1	616000	458000	818000	1640000	5.78936	5.91291	-0.123549	1007
Q9Y2W1	TR150	Others	Both	Thyroid hormone receptor-associated protein 3	125000000	83400000	158000000	79400000	288000000	46700000	404000000	149000000	111000000	37200000	222000000	157000000	8.04705	8.34665	-0.299597	1010
Q9Y383	LC7L2	Others	Both	Putative RNA-binding protein Luc7-like 2	24700000	64900000	58700000	51900000	140000000	58300000	165000000	71600000	50000000	17700000	109000000	51900000	7.69934	8.03631	-0.336973	1012
Q9Y388	RBMX2	Others	Both	RNA-binding motif protein, X-linked 2	2820000	8290000	6380000	36100000	42400000	1	63300000	1	13400000	15300000	26400000	31700000	7.12732	7.42189	-0.294568	1013
Q9Y3B4	SF3B6	Others	Both	Splicing factor 3B subunit 6	2920000	2860000	1	1	7790000	1	10500000	1	1450000	1670000	4570000	5390000	6.16036	6.65999	-0.499632	1014
Q9Y3B9	RRP15	Others	Both	RRP15-like protein	29400000	41500000	67800000	36700000	158000000	14000000	185000000	1	43800000	16800000	89200000	95800000	7.6418	7.95056	-0.308759	1015
Q9Y3C1	NOP16	Others	Both	Nucleolar protein 16	8520000	12300000	20300000	10900000	1	1	31400000	1	13000000	5110000	7850000	15700000	7.1146	6.89468	0.219924	1016
Q9Y3I0	RTCB	Others	Both	tRNA-splicing ligase RtcB homolog	86600000	131000000	113000000	75600000	229000000	118000000	203000000	116000000	101000000	25100000	166000000	58400000	8.00644	8.22113	-0.214699	1018
Q9Y3U8	RL36	60S subunit	Both	60S ribosomal protein L36	1760000000	1870000000	2190000000	2250000000	7640000000	1	2800000000	2340000000	2020000000	239000000	3190000000	3210000000	9.30478	9.50428	-0.199502	1019
Q9Y580	RBM7	Others	Mut	RNA-binding protein 7	2120000	1610000	1	1	6540000	1	2870000	4180000	931000	1100000	3400000	2730000	5.96914	6.53141	-0.562269	1021
Q9Y5B9	SP16H	Others	Both	FACT complex subunit SPT16	908000	3180000	852000	1960000	1	1510000	3380000	1250000	1730000	1100000	1540000	1400000	6.23704	6.18623	0.0508158	1023
Q9Y5J1	UTP18	Others	Mut	U3 small nucleolar RNA-associated protein 18 homolog	1400000	1	1830000	1	9560000	1	2920000	1	806000	948000	3120000	4510000	5.90657	6.49401	-0.587437	1024
Q9Y5M8	SRPRB	Others	Both	Signal recognition particle receptor subunit beta	1030000	1200000	782000	1	1	1	4100000	1	752000	530000	1020000	2050000	5.8761	6.01069	-0.134593	1025
Q9Y5S9	RBM8A	Others	Mut	RNA-binding protein 8A	3000000	1	2890000	1	44800000	1	7250000	1	1470000	1700000	13000000	21500000	6.16801	7.11452	-0.946516	1026
Q9Y5Y2	NUBP2	Others	Mut	Cytosolic Fe-S cluster assembly factor NUBP2	1740000	856000	1210000	1	4410000	1	3720000	4110000	951000	732000	3060000	2060000	5.9783	6.48563	-0.507333	1027
Q9Y617	SERC	Others	Both	Phosphoserine aminotransferase	2620000	1260000	2440000	1	1	1400000	7970000	3070000	1580000	1210000	3110000	3480000	6.19908	6.4929	-0.293821	1028
Q9Y678	COPG1	Others	Both	Coatomer subunit gamma-1	238000	1	191000	429000	1	289000	1080000	1	215000	176000	343000	511000	5.3316	5.53479	-0.20319	1029
Q9Y6M1	IF2B2	Others	Both	Insulin-like growth factor 2 mRNA-binding protein 2	199000	235000	433000	1	1	1	1020000	1	217000	177000	254000	508000	5.33604	5.40494	-0.0689011	1030

## Sheet: YTHDF1-HeLa-IP
ACCID	PROTEIN	Classification	Enrichment	Fasta.headers	y1_wt_re1	y1_wt_re2	y1_dm_re1	y1_dm_re2	mean_.y1_wt	sd_.y1_wt	mean_.y1_dm	sd_.y1_dm	log10(wt)	log10(dm)	log10(wt)_log10(dm)	id
P01615	KVD28	Others	Both	sp|P01615|KVD28_HUMAN Immunoglobulin kappa variable 2D-28 OS=Homo sapiens OX=9606 GN=IGKV2D-28 PE=1 SV=2;sp|A0A075B6P5|KV228_HUMAN Immunoglobulin kappa variable 2-28 OS=Homo sapiens OX=9606 GN=IGKV2-28 PE=3 SV=1;sp|P01614|KVD40_HUMAN Immunoglobulin kappa v	4.0902e+09	6.07352e+09	9.92869e+09	4.54379e+09	5.08186e+09	1.40241e+09	7.23624e+09	3.8077e+09	9.70602	9.85951	-0.15349	53
A2NJV5	KV229	Others	Mut	sp|A2NJV5|KV229_HUMAN Immunoglobulin kappa variable 2-29 OS=Homo sapiens OX=9606 GN=IGKV2-29 PE=3 SV=2;sp|A0A0A0MRZ7|KVD26_HUMAN Immunoglobulin kappa variable 2D-26 OS=Homo sapiens OX=9606 GN=IGKV2D-26 PE=3 SV=1;sp|A0A075B6S2|KVD29_HUMAN Immunoglobulin kap	0	1.47083e+08	5.27488e+08	2.44488e+07	7.35414e+07	1.04003e+08	2.75968e+08	3.55702e+08	7.86653	8.44086	-0.574327	54
A0A0B4J1V6	HV373	Others	Both	sp|A0A0B4J1V6|HV373_HUMAN Immunoglobulin heavy variable 3-73 OS=Homo sapiens OX=9606 GN=IGHV3-73 PE=3 SV=1;sp|A0A0A0MS15|HV349_HUMAN Immunoglobulin heavy variable 3-49 OS=Homo sapiens OX=9606 GN=IGHV3-49 PE=3 SV=1	5.80859e+06	6.35514e+06	1.09808e+07	4.78832e+06	6.08187e+06	386465	7.88458e+06	4.37877e+06	6.78404	6.89678	-0.112742	55
A0AVK6	E2F8	Others	Both	sp|A0AVK6|E2F8_HUMAN Transcription factor E2F8 OS=Homo sapiens OX=9606 GN=E2F8 PE=1 SV=1	1.87989e+06	2.37268e+06	2.99268e+06	0	2.12628e+06	348460	1.49634e+06	2.11614e+06	6.32762	6.17503	0.152591	59
A1L0T0	ILVBL	Others	Both	sp|A1L0T0|ILVBL_HUMAN Acetolactate synthase-like protein OS=Homo sapiens OX=9606 GN=ILVBL PE=1 SV=2	2.0637e+06	2.89706e+06	3.97486e+06	893635	2.48038e+06	589276	2.43425e+06	2.17875e+06	6.39452	6.38636	0.00815295	60
A5YKK6	CNOT1	Others	Both	sp|A5YKK6|CNOT1_HUMAN CCR4-NOT transcription complex subunit 1 OS=Homo sapiens OX=9606 GN=CNOT1 PE=1 SV=2	2.22891e+06	2.98883e+06	3.81163e+06	1.70145e+06	2.60887e+06	537343	2.75654e+06	1.49212e+06	6.41645	6.44036	-0.0239115	61
A6NHR9	SMHD1	Others	Both	sp|A6NHR9|SMHD1_HUMAN Structural maintenance of chromosomes flexible hinge domain-containing protein 1 OS=Homo sapiens OX=9606 GN=SMCHD1 PE=1 SV=2	561522	618057	940560	434108	589790	39976	687334	358115	5.7707	5.83717	-0.0664708	62
CYL001	3FLAG	Others	Both	sp|CYL001|3FLAG_ADD	459878000	459878000	459878000	459878000	459878000	5.96046e-08	459878000	0	8.66264	8.66264	0	64
E9PAV3	NACAM	Others	Both	sp|E9PAV3|NACAM_HUMAN Nascent polypeptide-associated complex subunit alpha, muscle-specific form OS=Homo sapiens OX=9606 GN=NACA PE=1 SV=1;sp|Q13765|NACA_HUMAN Nascent polypeptide-associated complex subunit alpha OS=Homo sapiens OX=9606 GN=NACA PE=1 SV=1	131032	2.57506e+06	336203	837767	1.35305e+06	1.72819e+06	586985	354659	6.13131	5.76863	0.362686	65
O00116	ADAS	Others	Both	sp|O00116|ADAS_HUMAN Alkyldihydroxyacetonephosphate synthase, peroxisomal OS=Homo sapiens OX=9606 GN=AGPS PE=1 SV=1	1.33752e+06	3.46403e+06	2.38814e+06	1.29282e+06	2.40078e+06	1.50367e+06	1.84048e+06	774511	6.38035	6.26493	0.115421	66
O00139	KIF2A	Others	Both	sp|O00139|KIF2A_HUMAN Kinesin-like protein KIF2A OS=Homo sapiens OX=9606 GN=KIF2A PE=1 SV=3	511763	1.30767e+06	1.29424e+06	515396	909718	562794	904818	550727	5.95891	5.95656	0.00234558	67
O00148	DX39A	Others	Both	sp|O00148|DX39A_HUMAN ATP-dependent RNA helicase DDX39A OS=Homo sapiens OX=9606 GN=DDX39A PE=1 SV=2	5.90493e+07	1.14221e+08	1.13964e+08	5.82848e+07	8.66351e+07	3.90123e+07	8.61243e+07	3.9371e+07	7.93769	7.93513	0.00256845	68
O00159	MYO1C	Others	Both	sp|O00159|MYO1C_HUMAN Unconventional myosin-Ic OS=Homo sapiens OX=9606 GN=MYO1C PE=1 SV=4	1.61412e+07	3.60578e+07	3.03881e+07	9.37423e+06	2.60995e+07	1.40831e+07	1.98812e+07	1.48591e+07	7.41663	7.29844	0.11819	69
O00203	AP3B1	Others	Both	sp|O00203|AP3B1_HUMAN AP-3 complex subunit beta-1 OS=Homo sapiens OX=9606 GN=AP3B1 PE=1 SV=3	1.88499e+06	1.92378e+06	2.83204e+06	1.45841e+06	1.90438e+06	27428.7	2.14522e+06	971303	6.27975	6.33147	-0.0517181	70
O00231	PSD11	Others	Both	sp|O00231|PSD11_HUMAN 26S proteasome non-ATPase regulatory subunit 11 OS=Homo sapiens OX=9606 GN=PSMD11 PE=1 SV=3	1.09698e+07	1.50237e+07	2.04661e+07	9.5474e+06	1.29967e+07	2.86652e+06	1.50067e+07	7.72068e+06	7.11383	7.17629	-0.0624527	71
O00232	PSD12	Others	Both	sp|O00232|PSD12_HUMAN 26S proteasome non-ATPase regulatory subunit 12 OS=Homo sapiens OX=9606 GN=PSMD12 PE=1 SV=3	4.67351e+06	6.40311e+06	7.87551e+06	2.60556e+06	5.53831e+06	1.22301e+06	5.24053e+06	3.72642e+06	6.74338	6.71938	0.024002	72
O00303	EIF3F	EIF	Both	sp|O00303|EIF3F_HUMAN Eukaryotic translation initiation factor 3 subunit F OS=Homo sapiens OX=9606 GN=EIF3F PE=1 SV=1	4.40045e+07	8.00578e+07	7.87683e+07	4.37443e+07	6.20311e+07	2.54935e+07	6.12563e+07	2.47657e+07	7.79261	7.78715	0.00545894	73
O00410	IPO5	Others	Both	sp|O00410|IPO5_HUMAN Importin-5 OS=Homo sapiens OX=9606 GN=IPO5 PE=1 SV=4	984497	1.69035e+06	1.03595e+06	2.14764e+06	1.33742e+06	499114	1.59179e+06	786082	6.12627	6.20189	-0.0756179	74
O00411	RPOM	Others	Both	sp|O00411|RPOM_HUMAN DNA-directed RNA polymerase, mitochondrial OS=Homo sapiens OX=9606 GN=POLRMT PE=1 SV=2	2.11264e+06	3.88407e+06	2.98412e+06	869328	2.99835e+06	1.25259e+06	1.92672e+06	1.49538e+06	6.47688	6.28482	0.192064	75
O00425	IF2B3	EIF	Both	sp|O00425|IF2B3_HUMAN Insulin-like growth factor 2 mRNA-binding protein 3 OS=Homo sapiens OX=9606 GN=IGF2BP3 PE=1 SV=2	5.08433e+06	1.12888e+07	8.43975e+06	4.53267e+06	8.18659e+06	4.38725e+06	6.48621e+06	2.76272e+06	6.9131	6.81199	0.101112	76
O00429	DNM1L	Others	Both	sp|O00429|DNM1L_HUMAN Dynamin-1-like protein OS=Homo sapiens OX=9606 GN=DNM1L PE=1 SV=2	2.93624e+06	3.13799e+06	1.78752e+06	1.56988e+06	3.03712e+06	142658	1.6787e+06	153896	6.48246	6.22497	0.257488	77
O00487	PSDE	Others	Both	sp|O00487|PSDE_HUMAN 26S proteasome non-ATPase regulatory subunit 14 OS=Homo sapiens OX=9606 GN=PSMD14 PE=1 SV=1	2.23075e+07	2.69593e+07	4.25957e+07	2.26765e+07	2.46334e+07	3.28926e+06	3.26361e+07	1.4085e+07	7.39152	7.5137	-0.122174	78
O00507	USP9Y	Others	Both	sp|O00507|USP9Y_HUMAN Probable ubiquitin carboxyl-terminal hydrolase FAF-Y OS=Homo sapiens OX=9606 GN=USP9Y PE=2 SV=2;sp|Q93008|USP9X_HUMAN Probable ubiquitin carboxyl-terminal hydrolase FAF-X OS=Homo sapiens OX=9606 GN=USP9X PE=1 SV=3	449997	524464	493792	0	487231	52656.4	246896	349164	5.68773	5.39251	0.29522	79
O00541	PESC	Others	Both	sp|O00541|PESC_HUMAN Pescadillo homolog OS=Homo sapiens OX=9606 GN=PES1 PE=1 SV=1	6.09405e+06	6.55369e+06	7.37565e+06	5.50496e+06	6.32387e+06	325020	6.44031e+06	1.32278e+06	6.80098	6.80891	-0.00792363	80
O00567	NOP56	Others	Both	sp|O00567|NOP56_HUMAN Nucleolar protein 56 OS=Homo sapiens OX=9606 GN=NOP56 PE=1 SV=4	7.2557e+06	1.17326e+07	2.08949e+07	4.69384e+06	9.49415e+06	3.16565e+06	1.27944e+07	1.14559e+07	6.97746	7.10702	-0.129563	81
O00571	DDX3X	Others	Both	sp|O00571|DDX3X_HUMAN ATP-dependent RNA helicase DDX3X OS=Homo sapiens OX=9606 GN=DDX3X PE=1 SV=3;sp|O15523|DDX3Y_HUMAN ATP-dependent RNA helicase DDX3Y OS=Homo sapiens OX=9606 GN=DDX3Y PE=1 SV=2	7.61659e+07	1.26219e+08	1.33327e+08	7.80582e+07	1.01192e+08	3.53928e+07	1.05693e+08	3.90812e+07	8.00515	8.02405	-0.0188975	82
O00743	PPP6	Others	Both	sp|O00743|PPP6_HUMAN Serine/threonine-protein phosphatase 6 catalytic subunit OS=Homo sapiens OX=9606 GN=PPP6C PE=1 SV=1	1.46488e+06	2.74452e+06	4.3533e+06	2.66994e+06	2.1047e+06	904842	3.51162e+06	1.19032e+06	6.32319	6.54551	-0.222317	83
O00767	ACOD	Others	Both	sp|O00767|ACOD_HUMAN Acyl-CoA desaturase OS=Homo sapiens OX=9606 GN=SCD PE=1 SV=2	8.13614e+06	1.67463e+07	6.70122e+06	6.9438e+06	1.24412e+07	6.08827e+06	6.82251e+06	171533	7.09486	6.83394	0.260918	84
O14617	AP3D1	Others	Both	sp|O14617|AP3D1_HUMAN AP-3 complex subunit delta-1 OS=Homo sapiens OX=9606 GN=AP3D1 PE=1 SV=1	1.83225e+06	3.54159e+06	2.01196e+06	538270	2.68692e+06	1.20868e+06	1.27511e+06	1.04206e+06	6.42925	6.10555	0.323706	86
O14818	PSA7	Others	Both	sp|O14818|PSA7_HUMAN Proteasome subunit alpha type-7 OS=Homo sapiens OX=9606 GN=PSMA7 PE=1 SV=1;sp|Q8TAA3|PSMA8_HUMAN Proteasome subunit alpha-type 8 OS=Homo sapiens OX=9606 GN=PSMA8 PE=2 SV=3	8.41451e+06	1.26579e+07	2.20977e+07	1.34576e+07	1.05362e+07	3.0005e+06	1.77777e+07	6.1095e+06	7.02268	7.24988	-0.227192	87
O14925	TIM23	Others	Both	sp|O14925|TIM23_HUMAN Mitochondrial import inner membrane translocase subunit Tim23 OS=Homo sapiens OX=9606 GN=TIMM23 PE=1 SV=1;sp|Q5SRD1|TI23B_HUMAN Putative mitochondrial import inner membrane translocase subunit Tim23B OS=Homo sapiens OX=9606 GN=TIMM23B	2.00951e+07	0	3.28801e+07	1.80394e+07	1.00475e+07	1.42094e+07	2.54598e+07	1.04939e+07	7.00206	7.40585	-0.403794	89
O14929	HAT1	Others	Both	sp|O14929|HAT1_HUMAN Histone acetyltransferase type B catalytic subunit OS=Homo sapiens OX=9606 GN=HAT1 PE=1 SV=1	1.2833e+06	1.72029e+06	3.11104e+06	1.33979e+06	1.5018e+06	308997	2.22542e+06	1.25246e+06	6.17661	6.34741	-0.1708	90
O14979	HNRDL	HNRNP	Both	sp|O14979|HNRDL_HUMAN Heterogeneous nuclear ribonucleoprotein D-like OS=Homo sapiens OX=9606 GN=HNRNPDL PE=1 SV=3	3.28073e+06	6.2161e+06	4.90526e+06	4.1451e+06	4.74842e+06	2.07562e+06	4.52518e+06	537515	6.67655	6.65564	0.0209129	91
O14980	XPO1	Others	Both	sp|O14980|XPO1_HUMAN Exportin-1 OS=Homo sapiens OX=9606 GN=XPO1 PE=1 SV=1	2.26061e+07	3.23425e+07	2.72151e+07	1.18924e+07	2.74743e+07	6.88467e+06	1.95538e+07	1.08348e+07	7.43893	7.29123	0.147696	92
O15027	SC16A	Others	Both	sp|O15027|SC16A_HUMAN Protein transport protein Sec16A OS=Homo sapiens OX=9606 GN=SEC16A PE=1 SV=4	2.25533e+06	901499	4.61259e+06	1.98802e+06	1.57842e+06	957304	3.3003e+06	1.85585e+06	6.19822	6.51855	-0.320332	93
O15160	RPAC1	Others	Both	sp|O15160|RPAC1_HUMAN DNA-directed RNA polymerases I and III subunit RPAC1 OS=Homo sapiens OX=9606 GN=POLR1C PE=1 SV=1	6.50594e+06	7.31061e+06	1.16858e+07	1.57234e+06	6.90827e+06	568988	6.62907e+06	7.1513e+06	6.83937	6.82145	0.0179168	94
O15226	NKRF	Others	WT	sp|O15226|NKRF_HUMAN NF-kappa-B-repressing factor OS=Homo sapiens OX=9606 GN=NKRF PE=1 SV=2	3.51958e+06	6.43776e+06	1.7548e+06	1.22215e+06	4.97867e+06	2.06346e+06	1.48847e+06	376638	6.69711	6.17274	0.524373	95
O15260	SURF4	Others	Both	sp|O15260|SURF4_HUMAN Surfeit locus protein 4 OS=Homo sapiens OX=9606 GN=SURF4 PE=1 SV=3	4.33103e+06	7.67529e+06	8.87189e+06	3.47468e+06	6.00316e+06	2.36475e+06	6.17329e+06	3.81641e+06	6.77838	6.79052	-0.0121362	98
O15269	SPTC1	Others	WT	sp|O15269|SPTC1_HUMAN Serine palmitoyltransferase 1 OS=Homo sapiens OX=9606 GN=SPTLC1 PE=1 SV=1	1.53529e+06	2.14188e+06	0	820567	1.83858e+06	428924	410284	580229	6.26448	5.61308	0.651399	99
O15371	EIF3D	EIF	Both	sp|O15371|EIF3D_HUMAN Eukaryotic translation initiation factor 3 subunit D OS=Homo sapiens OX=9606 GN=EIF3D PE=1 SV=1	2.12773e+07	2.90648e+07	3.88352e+07	1.32441e+07	2.5171e+07	5.50657e+06	2.60396e+07	1.80956e+07	7.4009	7.41563	-0.0147342	100
O15397	IPO8	Others	WT	sp|O15397|IPO8_HUMAN Importin-8 OS=Homo sapiens OX=9606 GN=IPO8 PE=1 SV=2	556989	2.00595e+06	0	402284	1.28147e+06	1.02457e+06	201142	284457	6.10771	5.3035	0.804206	101
O43143	DHX15	Others	Both	sp|O43143|DHX15_HUMAN Pre-mRNA-splicing factor ATP-dependent RNA helicase DHX15 OS=Homo sapiens OX=9606 GN=DHX15 PE=1 SV=2	3.3062e+06	4.75292e+06	9.61271e+06	4.98752e+06	4.02956e+06	1.02298e+06	7.30012e+06	3.2705e+06	6.60526	6.86333	-0.258072	102
O43172	PRP4	Others	Both	sp|O43172|PRP4_HUMAN U4/U6 small nuclear ribonucleoprotein Prp4 OS=Homo sapiens OX=9606 GN=PRPF4 PE=1 SV=2	1.02898e+07	1.66894e+07	1.44141e+07	8.88897e+06	1.34896e+07	4.52521e+06	1.16515e+07	3.90685e+06	7.13	7.06638	0.0636161	104
O43175	SERA	Others	Both	sp|O43175|SERA_HUMAN D-3-phosphoglycerate dehydrogenase OS=Homo sapiens OX=9606 GN=PHGDH PE=1 SV=4	6.17905e+07	9.8341e+07	1.34535e+08	6.04581e+07	8.00657e+07	2.58451e+07	9.74968e+07	5.23806e+07	7.90345	7.98899	-0.0855437	105
O43242	PSMD3	Others	Both	sp|O43242|PSMD3_HUMAN 26S proteasome non-ATPase regulatory subunit 3 OS=Homo sapiens OX=9606 GN=PSMD3 PE=1 SV=2	7.84714e+07	1.06434e+08	9.97714e+07	5.20719e+07	9.24528e+07	1.97727e+07	7.59217e+07	3.37287e+07	7.96592	7.88037	0.0855544	106
O43251	RFOX2	Others	Both	sp|O43251|RFOX2_HUMAN RNA binding protein fox-1 homolog 2 OS=Homo sapiens OX=9606 GN=RBFOX2 PE=1 SV=3;sp|Q9NWB1|RFOX1_HUMAN RNA binding protein fox-1 homolog 1 OS=Homo sapiens OX=9606 GN=RBFOX1 PE=1 SV=2	1.68496e+07	2.14361e+07	3.09331e+07	1.40412e+07	1.91428e+07	3.24317e+06	2.24871e+07	1.19444e+07	7.28201	7.35193	-0.0699283	107
O43324	MCA3	Others	Both	sp|O43324|MCA3_HUMAN Eukaryotic translation elongation factor 1 epsilon-1 OS=Homo sapiens OX=9606 GN=EEF1E1 PE=1 SV=1	1.16717e+07	1.5467e+07	2.09095e+07	5.56171e+06	1.35693e+07	2.68364e+06	1.32356e+07	1.08525e+07	7.13256	7.12174	0.0108149	108
O43390	HNRPR	HNRNP	Both	sp|O43390|HNRPR_HUMAN Heterogeneous nuclear ribonucleoprotein R OS=Homo sapiens OX=9606 GN=HNRNPR PE=1 SV=1	1.47664e+06	2.69495e+06	3.725e+06	1.77899e+06	2.08579e+06	861475	2.752e+06	1.37603e+06	6.31927	6.43965	-0.120377	109
O43592	XPOT	Others	Both	sp|O43592|XPOT_HUMAN Exportin-T OS=Homo sapiens OX=9606 GN=XPOT PE=1 SV=2	7.22099e+06	1.05008e+07	7.49846e+06	3.1266e+06	8.86091e+06	2.3192e+06	5.31253e+06	3.09137e+06	6.94748	6.7253	0.222177	110
O43670	ZN207	Others	Both	sp|O43670|ZN207_HUMAN BUB3-interacting and GLEBS motif-containing protein ZNF207 OS=Homo sapiens OX=9606 GN=ZNF207 PE=1 SV=1	1.78993e+06	3.00744e+06	5.38759e+06	2.39881e+06	2.39869e+06	860911	3.8932e+06	2.11339e+06	6.37997	6.59031	-0.210334	111
O43684	BUB3	Others	Both	sp|O43684|BUB3_HUMAN Mitotic checkpoint protein BUB3 OS=Homo sapiens OX=9606 GN=BUB3 PE=1 SV=1	1.08706e+07	1.49131e+07	6.07238e+06	8.28406e+06	1.28918e+07	2.85843e+06	7.17822e+06	1.56389e+06	7.11031	6.85602	0.254298	112
O43707	ACTN4	Others	Both	sp|O43707|ACTN4_HUMAN Alpha-actinin-4 OS=Homo sapiens OX=9606 GN=ACTN4 PE=1 SV=2;sp|P12814|ACTN1_HUMAN Alpha-actinin-1 OS=Homo sapiens OX=9606 GN=ACTN1 PE=1 SV=2	1.06652e+06	1.16793e+06	3.06026e+06	2.0748e+06	1.11722e+06	71707	2.56753e+06	696819	6.04814	6.40952	-0.361375	113
O43747	AP1G1	Others	Both	sp|O43747|AP1G1_HUMAN AP-1 complex subunit gamma-1 OS=Homo sapiens OX=9606 GN=AP1G1 PE=1 SV=5	2.55509e+06	2.84633e+06	3.69705e+06	1.7326e+06	2.70071e+06	205935	2.71483e+06	1.38908e+06	6.43148	6.43374	-0.00226383	115
O43795	MYO1B	Others	Both	sp|O43795|MYO1B_HUMAN Unconventional myosin-Ib OS=Homo sapiens OX=9606 GN=MYO1B PE=1 SV=3	2.91039e+06	5.2482e+06	2.40049e+06	2.03707e+06	4.07929e+06	1.65308e+06	2.21878e+06	256976	6.61058	6.34611	0.264471	116
O43808	PM34	Others	Both	sp|O43808|PM34_HUMAN Peroxisomal membrane protein PMP34 OS=Homo sapiens OX=9606 GN=SLC25A17 PE=1 SV=1	1.78437e+06	4.32138e+06	0	2.54817e+06	3.05287e+06	1.79394e+06	1.27408e+06	1.80183e+06	6.48471	6.1052	0.379511	117
O43837	IDH3B	Others	Both	sp|O43837|IDH3B_HUMAN Isocitrate dehydrogenase [NAD] subunit beta, mitochondrial OS=Homo sapiens OX=9606 GN=IDH3B PE=1 SV=2	2.34313e+06	3.79549e+06	1.77929e+06	1.54821e+06	3.06931e+06	1.02698e+06	1.66375e+06	163402	6.48704	6.22109	0.265953	118
O43865	SAHH2	Others	Both	sp|O43865|SAHH2_HUMAN S-adenosylhomocysteine hydrolase-like protein 1 OS=Homo sapiens OX=9606 GN=AHCYL1 PE=1 SV=2;sp|Q96HN2|SAHH3_HUMAN Adenosylhomocysteinase 3 OS=Homo sapiens OX=9606 GN=AHCYL2 PE=1 SV=1	1.44112e+06	2.46094e+06	4.12661e+06	1.71449e+06	1.95103e+06	721128	2.92055e+06	1.70562e+06	6.29026	6.46546	-0.175201	119
O60216	RAD21	Others	Both	sp|O60216|RAD21_HUMAN Double-strand-break repair protein rad21 homolog OS=Homo sapiens OX=9606 GN=RAD21 PE=1 SV=2	1.11472e+06	1.26068e+06	1.3115e+06	885504	1.1877e+06	103207	1.0985e+06	301225	6.07471	6.0408	0.0339059	120
O60264	SMCA5	Others	Both	sp|O60264|SMCA5_HUMAN SWI/SNF-related matrix-associated actin-dependent regulator of chromatin subfamily A member 5 OS=Homo sapiens OX=9606 GN=SMARCA5 PE=1 SV=1	2.81887e+06	4.6583e+06	3.39847e+06	1.26775e+06	3.73859e+06	1.30067e+06	2.33311e+06	1.50665e+06	6.57271	6.36794	0.204772	121
O60506	HNRPQ	HNRNP	Both	sp|O60506|HNRPQ_HUMAN Heterogeneous nuclear ribonucleoprotein Q OS=Homo sapiens OX=9606 GN=SYNCRIP PE=1 SV=2	3.82883e+06	4.1146e+06	7.04839e+06	5.3201e+06	3.97172e+06	202070	6.18425e+06	1.22209e+06	6.59898	6.79129	-0.192308	123
O60547	GMDS	Others	Both	sp|O60547|GMDS_HUMAN GDP-mannose 4,6 dehydratase OS=Homo sapiens OX=9606 GN=GMDS PE=1 SV=1	1.48935e+07	2.35829e+07	3.21313e+07	1.42395e+07	1.92382e+07	6.14432e+06	2.31854e+07	1.26514e+07	7.28416	7.36521	-0.0810498	124
O60563	CCNT1	Others	Both	sp|O60563|CCNT1_HUMAN Cyclin-T1 OS=Homo sapiens OX=9606 GN=CCNT1 PE=1 SV=1	2.67636e+06	6.94059e+06	3.14383e+06	1.60928e+06	4.80847e+06	3.01527e+06	2.37656e+06	1.08509e+06	6.68201	6.37595	0.306059	125
O60610	DIAP1	Others	Both	sp|O60610|DIAP1_HUMAN Protein diaphanous homolog 1 OS=Homo sapiens OX=9606 GN=DIAPH1 PE=1 SV=2	1.15779e+06	1.87403e+06	1.05719e+06	633071	1.51591e+06	506457	845132	299899	6.18067	5.92692	0.253748	126
O60684	IMA7	Others	Both	sp|O60684|IMA7_HUMAN Importin subunit alpha-7 OS=Homo sapiens OX=9606 GN=KPNA6 PE=1 SV=1;sp|O15131|IMA6_HUMAN Importin subunit alpha-6 OS=Homo sapiens OX=9606 GN=KPNA5 PE=1 SV=2	1.02179e+07	1.73664e+07	1.39853e+07	2.311e+06	1.37921e+07	5.05472e+06	8.14813e+06	8.25495e+06	7.13963	6.91106	0.228573	127
O60762	DPM1	Others	Both	sp|O60762|DPM1_HUMAN Dolichol-phosphate mannosyltransferase subunit 1 OS=Homo sapiens OX=9606 GN=DPM1 PE=1 SV=1	2.72569e+07	3.61777e+07	2.80037e+07	2.26098e+07	3.17173e+07	6.30793e+06	2.53068e+07	3.81405e+06	7.5013	7.40324	0.0980596	128
O60884	DNJA2	Others	Both	sp|O60884|DNJA2_HUMAN DnaJ homolog subfamily A member 2 OS=Homo sapiens OX=9606 GN=DNAJA2 PE=1 SV=1	3.70948e+06	1.13883e+07	1.49305e+07	4.31008e+06	7.54891e+06	5.42978e+06	9.62031e+06	7.5098e+06	6.87788	6.98319	-0.105304	129
O75027	ABCB7	Others	Both	sp|O75027|ABCB7_HUMAN ATP-binding cassette sub-family B member 7, mitochondrial OS=Homo sapiens OX=9606 GN=ABCB7 PE=1 SV=2	3.23742e+06	2.32933e+06	1.71643e+06	740889	2.78337e+06	642118	1.22866e+06	689810	6.44457	6.08943	0.355141	130
O75131	CPNE3	Others	Both	sp|O75131|CPNE3_HUMAN Copine-3 OS=Homo sapiens OX=9606 GN=CPNE3 PE=1 SV=1;sp|Q96FN4|CPNE2_HUMAN Copine-2 OS=Homo sapiens OX=9606 GN=CPNE2 PE=1 SV=3;sp|Q8IYJ1|CPNE9_HUMAN Copine-9 OS=Homo sapiens OX=9606 GN=CPNE9 PE=1 SV=3;sp|Q96A23|CPNE4_HUMAN Copine-4 OS=	2.75541e+06	3.97122e+06	1.16042e+07	5.19871e+06	3.36331e+06	859707	8.40143e+06	4.52933e+06	6.52677	6.92435	-0.397586	131
O75251	NDUS7	Others	Both	sp|O75251|NDUS7_HUMAN NADH dehydrogenase [ubiquinone] iron-sulfur protein 7, mitochondrial OS=Homo sapiens OX=9606 GN=NDUFS7 PE=1 SV=3	5.90882e+06	5.95403e+06	8.39461e+06	3.74846e+06	5.93142e+06	31965.6	6.07154e+06	3.28532e+06	6.77316	6.7833	-0.0101396	133
O75340	PDCD6	Others	Both	sp|O75340|PDCD6_HUMAN Programmed cell death protein 6 OS=Homo sapiens OX=9606 GN=PDCD6 PE=1 SV=1	6.66956e+07	9.97579e+07	1.68822e+08	7.77686e+07	8.32268e+07	2.33786e+07	1.23295e+08	6.43842e+07	7.92026	8.09095	-0.170683	134
O75436	VP26A	Others	Both	sp|O75436|VP26A_HUMAN Vacuolar protein sorting-associated protein 26A OS=Homo sapiens OX=9606 GN=VPS26A PE=1 SV=2	3.94004e+06	5.06563e+06	4.16684e+06	4.12346e+06	4.50284e+06	795913	4.14515e+06	30672.6	6.65349	6.61754	0.0359463	135
Q96E39	RMXL1	Others	Both	sp|Q96E39|RMXL1_HUMAN RNA binding motif protein, X-linked-like-1 OS=Homo sapiens OX=9606 GN=RBMXL1 PE=1 SV=1;sp|P38159|RBMX_HUMAN RNA-binding motif protein, X chromosome OS=Homo sapiens OX=9606 GN=RBMX PE=1 SV=3;sp|O75526|RMXL2_HUMAN RNA-binding motif prot	4.73265e+06	8.63298e+06	0	6.02709e+06	6.68282e+06	2.75795e+06	3.01354e+06	4.26179e+06	6.82496	6.47908	0.345882	136
O75533	SF3B1	Others	Both	sp|O75533|SF3B1_HUMAN Splicing factor 3B subunit 1 OS=Homo sapiens OX=9606 GN=SF3B1 PE=1 SV=3	5.92405e+06	1.12449e+07	1.21253e+07	5.648e+06	8.58446e+06	3.76239e+06	8.88663e+06	4.58011e+06	6.93371	6.94874	-0.0150239	137
O75607	NPM3	Others	Both	sp|O75607|NPM3_HUMAN Nucleoplasmin-3 OS=Homo sapiens OX=9606 GN=NPM3 PE=1 SV=3	3.15196e+06	5.21533e+06	1.09662e+07	6.25319e+06	4.18364e+06	1.45902e+06	8.60971e+06	3.33262e+06	6.62155	6.93499	-0.313434	138
O75643	U520	Others	Both	sp|O75643|U520_HUMAN U5 small nuclear ribonucleoprotein 200 kDa helicase OS=Homo sapiens OX=9606 GN=SNRNP200 PE=1 SV=2	605296	1.22314e+06	2.21216e+06	974923	914220	436884	1.59354e+06	874862	5.96105	6.20236	-0.241313	139
O75694	NU155	Others	Both	sp|O75694|NU155_HUMAN Nuclear pore complex protein Nup155 OS=Homo sapiens OX=9606 GN=NUP155 PE=1 SV=1	1.49013e+07	2.46103e+07	2.51918e+07	1.12653e+07	1.97558e+07	6.86531e+06	1.82285e+07	9.84753e+06	7.2957	7.26075	0.0349434	140
O75794	CD123	Others	Both	sp|O75794|CD123_HUMAN Cell division cycle protein 123 homolog OS=Homo sapiens OX=9606 GN=CDC123 PE=1 SV=1	6.69612e+06	9.2442e+06	1.15617e+07	3.79673e+06	7.97016e+06	1.80176e+06	7.6792e+06	5.49064e+06	6.90147	6.88532	0.0161511	141
O75821	EIF3G	EIF	Both	sp|O75821|EIF3G_HUMAN Eukaryotic translation initiation factor 3 subunit G OS=Homo sapiens OX=9606 GN=EIF3G PE=1 SV=2	7.78198e+06	1.90476e+07	1.2483e+07	3.7704e+06	1.34148e+07	7.96603e+06	8.12673e+06	6.16077e+06	7.12758	6.90992	0.217669	142
O75964	ATP5L	Others	Both	sp|O75964|ATP5L_HUMAN ATP synthase subunit g, mitochondrial OS=Homo sapiens OX=9606 GN=ATP5MG PE=1 SV=3	2.4911e+07	1.32127e+07	7.16456e+07	2.68614e+07	1.90618e+07	8.27195e+06	4.92535e+07	3.16672e+07	7.28016	7.69244	-0.412273	143
O76021	RL1D1	Others	Both	sp|O76021|RL1D1_HUMAN Ribosomal L1 domain-containing protein 1 OS=Homo sapiens OX=9606 GN=RSL1D1 PE=1 SV=3	1.54032e+06	3.67489e+06	3.60598e+06	1.78025e+06	2.6076e+06	1.50937e+06	2.69311e+06	1.29098e+06	6.41624	6.43025	-0.014013	144
O76031	CLPX	Others	Both	sp|O76031|CLPX_HUMAN ATP-dependent Clp protease ATP-binding subunit clpX-like, mitochondrial OS=Homo sapiens OX=9606 GN=CLPX PE=1 SV=2	1.561e+06	2.23996e+06	2.71129e+06	1.23344e+06	1.90048e+06	480095	1.97236e+06	1.045e+06	6.27886	6.29499	-0.0161241	145
O94776	MTA2	Others	Both	sp|O94776|MTA2_HUMAN Metastasis-associated protein MTA2 OS=Homo sapiens OX=9606 GN=MTA2 PE=1 SV=1	1.76032e+06	2.41959e+06	1.77086e+06	1.25886e+06	2.08996e+06	466173	1.51486e+06	362040	6.32014	6.18037	0.139765	146
O94874	UFL1	Others	Both	sp|O94874|UFL1_HUMAN E3 UFM1-protein ligase 1 OS=Homo sapiens OX=9606 GN=UFL1 PE=1 SV=2	320586	1.57113e+06	617840	304674	945857	884266	461257	221441	5.97583	5.66394	0.311883	147
O94875	SRBS2	Others	Both	sp|O94875|SRBS2_HUMAN Sorbin and SH3 domain-containing protein 2 OS=Homo sapiens OX=9606 GN=SORBS2 PE=1 SV=3	1.51531e+06	2.6643e+06	3.46133e+06	2.23621e+06	2.08981e+06	812455	2.84877e+06	866293	6.32011	6.45466	-0.134552	148
O94905	ERLN2	Others	Both	sp|O94905|ERLN2_HUMAN Erlin-2 OS=Homo sapiens OX=9606 GN=ERLIN2 PE=1 SV=1;sp|O75477|ERLN1_HUMAN Erlin-1 OS=Homo sapiens OX=9606 GN=ERLIN1 PE=1 SV=1	1.08618e+07	1.60227e+07	1.54828e+07	7.34278e+06	1.34422e+07	3.64931e+06	1.14128e+07	5.75588e+06	7.12847	7.05739	0.0710783	149
O94906	PRP6	Others	Both	sp|O94906|PRP6_HUMAN Pre-mRNA-processing factor 6 OS=Homo sapiens OX=9606 GN=PRPF6 PE=1 SV=1	883030	3.27458e+06	1.45953e+06	1.10924e+06	2.07881e+06	1.69108e+06	1.28439e+06	247692	6.31781	6.1087	0.209118	150
O94925	GLSK	Others	Both	sp|O94925|GLSK_HUMAN Glutaminase kidney isoform, mitochondrial OS=Homo sapiens OX=9606 GN=GLS PE=1 SV=1	1.68644e+06	2.78419e+06	1.49504e+06	546109	2.23532e+06	776222	1.02058e+06	670999	6.34934	6.00885	0.340493	151
O94973	AP2A2	Others	Both	sp|O94973|AP2A2_HUMAN AP-2 complex subunit alpha-2 OS=Homo sapiens OX=9606 GN=AP2A2 PE=1 SV=2	5.15021e+06	9.43698e+06	9.9247e+06	2.89262e+06	7.2936e+06	3.03121e+06	6.40866e+06	4.97243e+06	6.86294	6.80677	0.0561743	152
O95299	NDUAA	Others	Both	sp|O95299|NDUAA_HUMAN NADH dehydrogenase [ubiquinone] 1 alpha subcomplex subunit 10, mitochondrial OS=Homo sapiens OX=9606 GN=NDUFA10 PE=1 SV=1	1.07824e+07	1.81455e+07	2.15149e+07	9.33913e+06	1.4464e+07	5.20646e+06	1.5427e+07	8.60958e+06	7.16029	7.18828	-0.0279951	153
O95340	PAPS2	Others	Both	sp|O95340|PAPS2_HUMAN Bifunctional 3-phosphoadenosine 5-phosphosulfate synthase 2 OS=Homo sapiens OX=9606 GN=PAPSS2 PE=1 SV=2	2.47551e+06	1.1443e+07	6.45428e+06	2.77182e+06	6.95925e+06	6.34096e+06	4.61305e+06	2.60389e+06	6.84256	6.66399	0.178574	154
O95347	SMC2	Others	Both	sp|O95347|SMC2_HUMAN Structural maintenance of chromosomes protein 2 OS=Homo sapiens OX=9606 GN=SMC2 PE=1 SV=2	8.92167e+06	1.30754e+07	1.14681e+07	4.37238e+06	1.09985e+07	2.93714e+06	7.92023e+06	5.01741e+06	7.04133	6.89874	0.142597	155
O95373	IPO7	Others	Both	sp|O95373|IPO7_HUMAN Importin-7 OS=Homo sapiens OX=9606 GN=IPO7 PE=1 SV=1	1.16569e+07	1.74636e+07	2.56379e+07	1.22089e+07	1.45602e+07	4.10602e+06	1.89234e+07	9.49571e+06	7.16317	7.277	-0.11383	156
O95433	AHSA1	Others	Both	sp|O95433|AHSA1_HUMAN Activator of 90 kDa heat shock protein ATPase homolog 1 OS=Homo sapiens OX=9606 GN=AHSA1 PE=1 SV=1	2.8392e+07	4.03634e+07	5.18639e+07	2.66836e+07	3.43777e+07	8.46502e+06	3.92737e+07	1.78052e+07	7.53628	7.5941	-0.0578254	157
O95478	NSA2	Others	WT	sp|O95478|NSA2_HUMAN Ribosome biogenesis protein NSA2 homolog OS=Homo sapiens OX=9606 GN=NSA2 PE=1 SV=1	4.38062e+06	1.1586e+07	0	5.02204e+06	7.98331e+06	5.09498e+06	2.51102e+06	3.55112e+06	6.90218	6.39985	0.502333	158
O95573	ACSL3	Others	Both	sp|O95573|ACSL3_HUMAN Long-chain-fatty-acid--CoA ligase 3 OS=Homo sapiens OX=9606 GN=ACSL3 PE=1 SV=3	1.38743e+06	2.41208e+06	2.15952e+06	1.00163e+06	1.89975e+06	724542	1.58058e+06	818756	6.2787	6.19882	0.079882	160
O95757	HS74L	Others	Both	sp|O95757|HS74L_HUMAN Heat shock 70 kDa protein 4L OS=Homo sapiens OX=9606 GN=HSPA4L PE=1 SV=3	1.03079e+06	2.98687e+06	1.38133e+06	729422	2.00883e+06	1.38316e+06	1.05538e+06	460971	6.30294	6.02341	0.279535	161
O95782	AP2A1	Others	Both	sp|O95782|AP2A1_HUMAN AP-2 complex subunit alpha-1 OS=Homo sapiens OX=9606 GN=AP2A1 PE=1 SV=3	7.6991e+06	8.42466e+06	8.28508e+06	4.19834e+06	8.06188e+06	513042	6.24171e+06	2.88976e+06	6.90644	6.7953	0.111133	162
O95816	BAG2	Others	Both	sp|O95816|BAG2_HUMAN BAG family molecular chaperone regulator 2 OS=Homo sapiens OX=9606 GN=BAG2 PE=1 SV=1	5.71722e+07	7.58379e+07	8.40523e+07	3.99154e+07	6.6505e+07	1.31986e+07	6.19838e+07	3.12095e+07	7.82285	7.79228	0.0305762	163
O95831	AIFM1	Others	Both	sp|O95831|AIFM1_HUMAN Apoptosis-inducing factor 1, mitochondrial OS=Homo sapiens OX=9606 GN=AIFM1 PE=1 SV=1	6.4004e+06	8.34559e+06	1.09895e+07	5.04105e+06	7.37299e+06	1.37546e+06	8.01526e+06	4.20616e+06	6.86764	6.90392	-0.0362736	164
O95905	ECD	Others	Both	sp|O95905|ECD_HUMAN Protein ecdysoneless homolog OS=Homo sapiens OX=9606 GN=ECD PE=1 SV=1	272835	479156	0	342846	375996	145891	171423	242429	5.57518	5.23407	0.341113	165
O96008	TOM40	Others	Both	sp|O96008|TOM40_HUMAN Mitochondrial import receptor subunit TOM40 homolog OS=Homo sapiens OX=9606 GN=TOMM40 PE=1 SV=1	2.25703e+07	3.62599e+07	4.89451e+07	2.0796e+07	2.94151e+07	9.67997e+06	3.48706e+07	1.99044e+07	7.46857	7.54246	-0.0738886	166
P00338	LDHA	Others	Both	sp|P00338|LDHA_HUMAN L-lactate dehydrogenase A chain OS=Homo sapiens OX=9606 GN=LDHA PE=1 SV=2	1.07743e+07	2.18283e+07	6.42016e+07	2.85384e+07	1.63013e+07	7.81639e+06	4.637e+07	2.52177e+07	7.21222	7.66624	-0.454014	167
P00558	PGK1	Others	Both	sp|P00558|PGK1_HUMAN Phosphoglycerate kinase 1 OS=Homo sapiens OX=9606 GN=PGK1 PE=1 SV=3	3.84619e+06	5.23176e+06	1.16234e+07	5.83696e+06	4.53897e+06	979749	8.73018e+06	4.09164e+06	6.65696	6.94102	-0.284066	169
P00966	ASSY	Others	Both	sp|P00966|ASSY_HUMAN Argininosuccinate synthase OS=Homo sapiens OX=9606 GN=ASS1 PE=1 SV=2	1.75324e+08	2.86934e+08	3.7331e+08	1.66682e+08	2.31129e+08	7.89203e+07	2.69996e+08	1.46108e+08	8.36385	8.43136	-0.0675026	170
P01024	CO3	Others	Both	sp|P01024|CO3_HUMAN Complement C3 OS=Homo sapiens OX=9606 GN=C3 PE=1 SV=2	3.53315e+07	5.5196e+07	9.41489e+07	3.62649e+07	4.52637e+07	1.40464e+07	6.52069e+07	4.09302e+07	7.65575	7.81429	-0.158543	171
P01031	CO5	Others	Both	sp|P01031|CO5_HUMAN Complement C5 OS=Homo sapiens OX=9606 GN=C5 PE=1 SV=4	1.09921e+06	1.42725e+06	1.73375e+06	1.02708e+06	1.26323e+06	231961	1.38041e+06	499696	6.10148	6.14001	-0.0385269	172
P0DP04	HV43D	Others	Both	sp|P0DP04|HV43D_HUMAN Immunoglobulin heavy variable 3-43D OS=Homo sapiens OX=9606 GN=IGHV3-43D PE=3 SV=1;sp|P01782|HV309_HUMAN Immunoglobulin heavy variable 3-9 OS=Homo sapiens OX=9606 GN=IGHV3-9 PE=1 SV=2	2.72874e+07	4.25075e+07	7.02516e+07	2.13295e+07	3.48975e+07	1.07622e+07	4.57906e+07	3.45931e+07	7.54279	7.66078	-0.117982	175
P02545	LMNA	Others	Both	sp|P02545|LMNA_HUMAN Prelamin-A/C OS=Homo sapiens OX=9606 GN=LMNA PE=1 SV=1	4.24037e+07	6.16413e+07	7.00723e+07	2.88034e+07	5.20225e+07	1.36031e+07	4.94379e+07	2.91816e+07	7.71619	7.69406	0.0221317	177
P02745	C1QA	Others	Both	sp|P02745|C1QA_HUMAN Complement C1q subcomponent subunit A OS=Homo sapiens OX=9606 GN=C1QA PE=1 SV=2	4.61826e+07	4.98834e+07	9.15269e+07	3.04411e+07	4.8033e+07	2.61688e+06	6.0984e+07	4.31942e+07	7.68154	7.78522	-0.103676	178
P02746	C1QB	Others	Both	sp|P02746|C1QB_HUMAN Complement C1q subcomponent subunit B OS=Homo sapiens OX=9606 GN=C1QB PE=1 SV=3	1.87312e+08	2.79396e+08	5.22104e+08	1.82556e+08	2.33354e+08	6.51131e+07	3.5233e+08	2.40097e+08	8.36802	8.54695	-0.178934	179
P02786	TFR1	Others	Both	sp|P02786|TFR1_HUMAN Transferrin receptor protein 1 OS=Homo sapiens OX=9606 GN=TFRC PE=1 SV=2	664477	3.38425e+06	4.25784e+06	3.29771e+06	2.02437e+06	1.92317e+06	3.77778e+06	678915	6.30629	6.57724	-0.270948	180
P04075	ALDOA	Others	Both	sp|P04075|ALDOA_HUMAN Fructose-bisphosphate aldolase A OS=Homo sapiens OX=9606 GN=ALDOA PE=1 SV=2	2.31834e+06	2.84189e+06	5.91931e+06	2.70834e+06	2.58011e+06	370207	4.31383e+06	2.2705e+06	6.41164	6.63486	-0.223224	181
P04080	CYTB	Others	Both	sp|P04080|CYTB_HUMAN Cystatin-B OS=Homo sapiens OX=9606 GN=CSTB PE=1 SV=2	1.548e+07	1.31114e+07	2.54467e+07	0	1.42957e+07	1.67488e+06	1.27233e+07	1.79935e+07	7.15521	7.1046	0.0506041	182
P04350	TBB4A	Others	Both	sp|P04350|TBB4A_HUMAN Tubulin beta-4A chain OS=Homo sapiens OX=9606 GN=TUBB4A PE=1 SV=2	7.60844e+06	1.36018e+07	1.32252e+07	7.28048e+06	1.06051e+07	4.23793e+06	1.02528e+07	4.20355e+06	7.02552	7.01084	0.0146713	183
P04406	G3P	Others	Both	sp|P04406|G3P_HUMAN Glyceraldehyde-3-phosphate dehydrogenase OS=Homo sapiens OX=9606 GN=GAPDH PE=1 SV=3	1.06117e+08	1.4527e+08	3.44507e+08	1.57939e+08	1.25694e+08	2.76855e+07	2.51223e+08	1.31924e+08	8.09931	8.40006	-0.300745	184
P04792	HSPB1	Others	Both	sp|P04792|HSPB1_HUMAN Heat shock protein beta-1 OS=Homo sapiens OX=9606 GN=HSPB1 PE=1 SV=2	2.47651e+08	3.68191e+08	7.68034e+08	2.38615e+08	3.07921e+08	8.5235e+07	5.03325e+08	3.74356e+08	8.48844	8.70185	-0.213409	185
P04818	TYSY	Others	Both	sp|P04818|TYSY_HUMAN Thymidylate synthase OS=Homo sapiens OX=9606 GN=TYMS PE=1 SV=3	4.66111e+06	7.51272e+06	6.24119e+06	6.95492e+06	6.08692e+06	2.01639e+06	6.59805e+06	504679	6.7844	6.81942	-0.0350186	186
P04843	RPN1	Others	Both	sp|P04843|RPN1_HUMAN Dolichyl-diphosphooligosaccharide--protein glycosyltransferase subunit 1 OS=Homo sapiens OX=9606 GN=RPN1 PE=1 SV=1	2.08679e+07	2.45388e+07	3.45596e+07	2.00577e+07	2.27033e+07	2.59575e+06	2.73086e+07	1.02543e+07	7.35609	7.4363	-0.0802102	187
P04844	RPN2	Others	Both	sp|P04844|RPN2_HUMAN Dolichyl-diphosphooligosaccharide--protein glycosyltransferase subunit 2 OS=Homo sapiens OX=9606 GN=RPN2 PE=1 SV=3	1.0231e+07	3.27769e+07	2.23666e+07	1.67071e+07	2.1504e+07	1.59424e+07	1.95368e+07	4.00189e+06	7.33252	7.29085	0.0416643	188
P05023	AT1A1	Others	Both	sp|P05023|AT1A1_HUMAN Sodium/potassium-transporting ATPase subunit alpha-1 OS=Homo sapiens OX=9606 GN=ATP1A1 PE=1 SV=1	2.82617e+06	2.51283e+06	7.84563e+06	3.544e+06	2.6695e+06	221566	5.69482e+06	3.04171e+06	6.42643	6.75548	-0.32905	189
P05109	S10A8	Others	Both	sp|P05109|S10A8_HUMAN Protein S100-A8 OS=Homo sapiens OX=9606 GN=S100A8 PE=1 SV=1	1.67015e+07	7.16313e+06	1.31017e+07	1.79271e+06	1.19323e+07	6.74466e+06	7.44722e+06	7.99668e+06	7.07673	6.87199	0.204731	190
P05141	ADT2	Others	Both	sp|P05141|ADT2_HUMAN ADP/ATP translocase 2 OS=Homo sapiens OX=9606 GN=SLC25A5 PE=1 SV=7	2.01624e+08	2.66248e+08	2.72124e+08	1.28053e+08	2.33936e+08	4.5696e+07	2.00089e+08	1.01874e+08	8.3691	8.30122	0.0678737	191
P05198	IF2A	EIF	Both	sp|P05198|IF2A_HUMAN Eukaryotic translation initiation factor 2 subunit 1 OS=Homo sapiens OX=9606 GN=EIF2S1 PE=1 SV=3	1.40768e+06	2.74417e+06	2.81219e+06	2.1446e+06	2.07592e+06	945035	2.47839e+06	472059	6.31721	6.39417	-0.0769584	192
P05387	RLA2	60S subunit	Both	sp|P05387|RLA2_HUMAN 60S acidic ribosomal protein P2 OS=Homo sapiens OX=9606 GN=RPLP2 PE=1 SV=1	1.26655e+07	2.45299e+07	2.34114e+07	1.04085e+07	1.85977e+07	8.38942e+06	1.691e+07	9.19444e+06	7.26946	7.22814	0.0413164	193
P05388	RLA0	60S subunit	Both	sp|P05388|RLA0_HUMAN 60S acidic ribosomal protein P0 OS=Homo sapiens OX=9606 GN=RPLP0 PE=1 SV=1;sp|Q8NHW5|RLA0L_HUMAN 60S acidic ribosomal protein P0-like OS=Homo sapiens OX=9606 GN=RPLP0P6 PE=5 SV=1	4.94692e+07	6.99123e+07	1.14807e+08	4.79593e+07	5.96907e+07	1.44554e+07	8.13831e+07	4.72684e+07	7.77591	7.91053	-0.134627	194
P05783	K1C18	Others	Both	sp|P05783|K1C18_HUMAN Keratin, type I cytoskeletal 18 OS=Homo sapiens OX=9606 GN=KRT18 PE=1 SV=2	3.8384e+08	6.58257e+08	6.27199e+08	2.27535e+08	5.21048e+08	1.94042e+08	4.27367e+08	2.82606e+08	8.71688	8.6308	0.086077	195
P06312	KV401	Others	Both	sp|P06312|KV401_HUMAN Immunoglobulin kappa variable 4-1 OS=Homo sapiens OX=9606 GN=IGKV4-1 PE=1 SV=1	1.85782e+09	2.80631e+09	3.76085e+09	1.96754e+09	2.33207e+09	6.70681e+08	2.86419e+09	1.26806e+09	9.36774	9.457	-0.0892617	196
P06493	CDK1	Others	Both	sp|P06493|CDK1_HUMAN Cyclin-dependent kinase 1 OS=Homo sapiens OX=9606 GN=CDK1 PE=1 SV=3	7.54717e+07	1.12657e+08	1.41326e+08	6.35148e+07	9.40646e+07	2.62943e+07	1.02421e+08	5.50211e+07	7.97343	8.01039	-0.0369609	197
P06576	ATPB	Others	Both	sp|P06576|ATPB_HUMAN ATP synthase subunit beta, mitochondrial OS=Homo sapiens OX=9606 GN=ATP5F1B PE=1 SV=3	1.62528e+08	2.3554e+08	2.8414e+08	1.36714e+08	1.99034e+08	5.16275e+07	2.10427e+08	1.04245e+08	8.29893	8.3231	-0.0241737	198
P06733	ENOA	Others	Both	sp|P06733|ENOA_HUMAN Alpha-enolase OS=Homo sapiens OX=9606 GN=ENO1 PE=1 SV=2	1.91219e+07	2.33715e+07	6.80145e+07	4.09362e+07	2.12467e+07	3.00493e+06	5.44754e+07	1.91472e+07	7.32729	7.7362	-0.408909	199
P06748	NPM	Others	Both	sp|P06748|NPM_HUMAN Nucleophosmin OS=Homo sapiens OX=9606 GN=NPM1 PE=1 SV=2	7.7664e+06	1.46545e+07	2.64318e+07	1.04483e+07	1.12105e+07	4.87065e+06	1.84401e+07	1.1302e+07	7.04962	7.26576	-0.216139	200
P07195	LDHB	Others	Both	sp|P07195|LDHB_HUMAN L-lactate dehydrogenase B chain OS=Homo sapiens OX=9606 GN=LDHB PE=1 SV=2	1.12081e+07	1.57171e+07	4.87625e+07	2.08218e+07	1.34626e+07	3.18829e+06	3.47921e+07	1.97571e+07	7.12913	7.54148	-0.412353	201
P07355	ANXA2	Others	Both	sp|P07355|ANXA2_HUMAN Annexin A2 OS=Homo sapiens OX=9606 GN=ANXA2 PE=1 SV=2;sp|A6NMY6|AXA2L_HUMAN Putative annexin A2-like protein OS=Homo sapiens OX=9606 GN=ANXA2P2 PE=5 SV=2	2.40323e+06	3.10614e+06	1.00176e+07	2.73558e+06	2.75469e+06	497034	6.37661e+06	5.1492e+06	6.44007	6.80459	-0.364517	202
P07437	TBB5	Others	Both	sp|P07437|TBB5_HUMAN Tubulin beta chain OS=Homo sapiens OX=9606 GN=TUBB PE=1 SV=2	5.44841e+08	8.81955e+08	1.06874e+09	4.94072e+08	7.13398e+08	2.38375e+08	7.81407e+08	4.06354e+08	8.85333	8.89288	-0.0395456	203
P07741	APT	Others	Both	sp|P07741|APT_HUMAN Adenine phosphoribosyltransferase OS=Homo sapiens OX=9606 GN=APRT PE=1 SV=2	2.49567e+06	5.62621e+06	9.09162e+06	4.5122e+06	4.06094e+06	2.21363e+06	6.80191e+06	3.23814e+06	6.60863	6.83263	-0.224004	204
P07814	SYEP	Others	Both	sp|P07814|SYEP_HUMAN Bifunctional glutamate/proline--tRNA ligase OS=Homo sapiens OX=9606 GN=EPRS PE=1 SV=5	2.81919e+07	4.3109e+07	4.2212e+07	1.793e+07	3.56504e+07	1.05479e+07	3.0071e+07	1.717e+07	7.55206	7.47815	0.0739166	205
P07900	HS90A	Others	Both	sp|P07900|HS90A_HUMAN Heat shock protein HSP 90-alpha OS=Homo sapiens OX=9606 GN=HSP90AA1 PE=1 SV=5	1.04219e+07	1.70368e+07	2.78285e+07	1.22303e+07	1.37293e+07	4.67742e+06	2.00294e+07	1.10296e+07	7.13765	7.30167	-0.164018	206
P07910	HNRPC	HNRNP	Both	sp|P07910|HNRPC_HUMAN Heterogeneous nuclear ribonucleoproteins C1/C2 OS=Homo sapiens OX=9606 GN=HNRNPC PE=1 SV=4;sp|P0DMR1|HNRC4_HUMAN Heterogeneous nuclear ribonucleoprotein C-like 4 OS=Homo sapiens OX=9606 GN=HNRNPCL4 PE=3 SV=1;sp|O60812|HNRC1_HUMAN Hete	4.1405e+08	6.21211e+08	5.84383e+08	2.66078e+08	5.1763e+08	1.46485e+08	4.25231e+08	2.25076e+08	8.71402	8.62862	0.085395	207
P07954	FUMH	Others	Both	sp|P07954|FUMH_HUMAN Fumarate hydratase, mitochondrial OS=Homo sapiens OX=9606 GN=FH PE=1 SV=3	0	1.67232e+06	2.39485e+06	1.00833e+06	836158	1.18251e+06	1.70159e+06	980418	5.92229	6.23085	-0.308566	208
P08195	4F2	Others	Both	sp|P08195|4F2_HUMAN 4F2 cell-surface antigen heavy chain OS=Homo sapiens OX=9606 GN=SLC3A2 PE=1 SV=3	4.73726e+07	9.11716e+07	1.13426e+08	5.02028e+07	6.92721e+07	3.09706e+07	8.18145e+07	4.47056e+07	7.84056	7.91283	-0.0722719	209
P08237	PFKAM	Others	Both	sp|P08237|PFKAM_HUMAN ATP-dependent 6-phosphofructokinase, muscle type OS=Homo sapiens OX=9606 GN=PFKM PE=1 SV=2	1.50299e+07	2.29259e+07	5.16402e+07	1.5461e+07	1.89779e+07	5.58335e+06	3.35506e+07	2.55826e+07	7.27825	7.5257	-0.247452	210
P08238	HS90B	Others	Both	sp|P08238|HS90B_HUMAN Heat shock protein HSP 90-beta OS=Homo sapiens OX=9606 GN=HSP90AB1 PE=1 SV=4;sp|Q58FF7|H90B3_HUMAN Putative heat shock protein HSP 90-beta-3 OS=Homo sapiens OX=9606 GN=HSP90AB3P PE=5 SV=1	1.73557e+08	2.69251e+08	3.67116e+08	1.56008e+08	2.21404e+08	6.76658e+07	2.61562e+08	1.49276e+08	8.34518	8.41758	-0.0723905	211
P08559	ODPA	Others	Both	sp|P08559|ODPA_HUMAN Pyruvate dehydrogenase E1 component subunit alpha, somatic form, mitochondrial OS=Homo sapiens OX=9606 GN=PDHA1 PE=1 SV=3	3.27015e+06	4.93593e+06	5.78336e+06	3.20411e+06	4.10304e+06	1.17789e+06	4.49373e+06	1.8238e+06	6.61311	6.65261	-0.0395022	212
P08621	RU17	Others	Both	sp|P08621|RU17_HUMAN U1 small nuclear ribonucleoprotein 70 kDa OS=Homo sapiens OX=9606 GN=SNRNP70 PE=1 SV=2	1.57641e+06	4.54814e+06	2.95073e+06	3.07658e+06	3.06227e+06	2.10133e+06	3.01365e+06	88991.5	6.48604	6.47909	0.00695088	213
P08670	VIME	Others	Both	sp|P08670|VIME_HUMAN Vimentin OS=Homo sapiens OX=9606 GN=VIM PE=1 SV=4	5.21077e+08	7.41499e+08	7.84364e+08	3.15234e+08	6.31288e+08	1.55862e+08	5.49799e+08	3.31725e+08	8.80023	8.7402	0.0600237	214
P08754	GNAI3	Others	Both	sp|P08754|GNAI3_HUMAN Guanine nucleotide-binding protein G(k) subunit alpha OS=Homo sapiens OX=9606 GN=GNAI3 PE=1 SV=3;sp|P63096|GNAI1_HUMAN Guanine nucleotide-binding protein G(i) subunit alpha-1 OS=Homo sapiens OX=9606 GN=GNAI1 PE=1 SV=2;sp|P04899|GNAI2_	8.47578e+06	1.33219e+07	1.00289e+07	9.49241e+06	1.08989e+07	3.42675e+06	9.76066e+06	379374	7.03738	6.98948	0.0479016	215
P08865	RSSA	40S subunit	Both	sp|P08865|RSSA_HUMAN 40S ribosomal protein SA OS=Homo sapiens OX=9606 GN=RPSA PE=1 SV=4	1.36968e+07	2.05246e+07	4.6797e+07	1.60861e+07	1.71107e+07	4.82797e+06	3.14415e+07	2.17159e+07	7.23327	7.4975	-0.264236	216
P09382	LEG1	Others	Both	sp|P09382|LEG1_HUMAN Galectin-1 OS=Homo sapiens OX=9606 GN=LGALS1 PE=1 SV=2	1.53447e+07	2.51696e+07	4.8973e+07	1.07007e+07	2.02572e+07	6.94722e+06	2.98369e+07	2.70626e+07	7.30658	7.47475	-0.168175	217
P09651	ROA1	HNRNP	Both	sp|P09651|ROA1_HUMAN Heterogeneous nuclear ribonucleoprotein A1 OS=Homo sapiens OX=9606 GN=HNRNPA1 PE=1 SV=5;sp|Q32P51|RA1L2_HUMAN Heterogeneous nuclear ribonucleoprotein A1-like 2 OS=Homo sapiens OX=9606 GN=HNRNPA1L2 PE=2 SV=2	2.68847e+07	4.93459e+07	8.74577e+07	3.68558e+07	3.81153e+07	1.58825e+07	6.21567e+07	3.5781e+07	7.5811	7.79349	-0.212388	218
P09661	RU2A	Others	Both	sp|P09661|RU2A_HUMAN U2 small nuclear ribonucleoprotein A OS=Homo sapiens OX=9606 GN=SNRPA1 PE=1 SV=2	4.29739e+06	6.66785e+06	7.48983e+06	0	5.48262e+06	1.67617e+06	3.74491e+06	5.29611e+06	6.73899	6.57344	0.165546	219
P09874	PARP1	Others	Both	sp|P09874|PARP1_HUMAN Poly [ADP-ribose] polymerase 1 OS=Homo sapiens OX=9606 GN=PARP1 PE=1 SV=4	3.37112e+06	5.89051e+06	7.5509e+06	2.92032e+06	4.63081e+06	1.78148e+06	5.23561e+06	3.27431e+06	6.66566	6.71897	-0.0533102	220
P09914	IFIT1	Others	Both	sp|P09914|IFIT1_HUMAN Interferon-induced protein with tetratricopeptide repeats 1 OS=Homo sapiens OX=9606 GN=IFIT1 PE=1 SV=2	6.42165e+06	8.49262e+06	6.3253e+06	2.50441e+06	7.45713e+06	1.4644e+06	4.41485e+06	2.70178e+06	6.87257	6.64492	0.227656	221
P62987	RL40	60S subunit	Both	sp|P62987|RL40_HUMAN Ubiquitin-60S ribosomal protein L40 OS=Homo sapiens OX=9606 GN=UBA52 PE=1 SV=2;sp|P62979|RS27A_HUMAN Ubiquitin-40S ribosomal protein S27a OS=Homo sapiens OX=9606 GN=RPS27A PE=1 SV=2;sp|P0CG47|UBB_HUMAN Polyubiquitin-B OS=Homo sapiens O	1.00599e+09	1.79998e+09	3.84601e+09	1.67097e+09	1.40299e+09	5.61432e+08	2.75849e+09	1.53799e+09	9.14705	9.44067	-0.293618	223
P0CW18	PRS56	Others	Both	sp|P0CW18|PRS56_HUMAN Serine protease 56 OS=Homo sapiens OX=9606 GN=PRSS56 PE=1 SV=1	2.45536e+06	1.88562e+06	5.78024e+06	2.41376e+06	2.17049e+06	402869	4.097e+06	2.38046e+06	6.33656	6.61247	-0.275908	224
P0DMV9	HS71B	Others	Both	sp|P0DMV9|HS71B_HUMAN Heat shock 70 kDa protein 1B OS=Homo sapiens OX=9606 GN=HSPA1B PE=1 SV=1;sp|P0DMV8|HS71A_HUMAN Heat shock 70 kDa protein 1A OS=Homo sapiens OX=9606 GN=HSPA1A PE=1 SV=1	7.74833e+08	1.20786e+09	1.42926e+09	5.86826e+08	9.91348e+08	3.06198e+08	1.00804e+09	5.95692e+08	8.99623	9.00348	-0.00725301	225
P0DN76	U2AF5	Others	Both	sp|P0DN76|U2AF5_HUMAN Splicing factor U2AF 35 kDa subunit-like protein OS=Homo sapiens OX=9606 GN=U2AF1L5 PE=1 SV=1;sp|Q01081|U2AF1_HUMAN Splicing factor U2AF 35 kDa subunit OS=Homo sapiens OX=9606 GN=U2AF1 PE=1 SV=3;sp|Q8WU68|U2AF4_HUMAN Splicing factor U	5.2044e+06	6.69895e+06	1.35631e+07	2.36754e+06	5.95167e+06	1.05681e+06	7.96531e+06	7.91644e+06	6.77464	6.9012	-0.126564	226
P35520	CBS	Others	Both	sp|P35520|CBS_HUMAN Cystathionine beta-synthase OS=Homo sapiens OX=9606 GN=CBS PE=1 SV=2;sp|P0DN79|CBSL_HUMAN Cystathionine beta-synthase-like protein OS=Homo sapiens OX=9606 GN=CBSL PE=1 SV=1	610751	3.13884e+06	2.91992e+06	0	1.87479e+06	1.78763e+06	1.45996e+06	2.0647e+06	6.27295	6.16434	0.108612	227
P10515	ODP2	Others	Both	sp|P10515|ODP2_HUMAN Dihydrolipoyllysine-residue acetyltransferase component of pyruvate dehydrogenase complex, mitochondrial OS=Homo sapiens OX=9606 GN=DLAT PE=1 SV=3	893088	1.79918e+06	3.3834e+06	1.19366e+06	1.34613e+06	640703	2.28853e+06	1.54838e+06	6.12909	6.35956	-0.230468	228
P10599	THIO	Others	Both	sp|P10599|THIO_HUMAN Thioredoxin OS=Homo sapiens OX=9606 GN=TXN PE=1 SV=3	2.58966e+07	3.73162e+07	7.21634e+07	2.27105e+07	3.16064e+07	8.07485e+06	4.74369e+07	3.49685e+07	7.49977	7.67612	-0.176342	229
P10620	MGST1	Others	Both	sp|P10620|MGST1_HUMAN Microsomal glutathione S-transferase 1 OS=Homo sapiens OX=9606 GN=MGST1 PE=1 SV=1	2.40759e+07	3.24273e+07	4.29754e+07	1.93671e+07	2.82516e+07	5.90538e+06	3.11713e+07	1.66936e+07	7.45104	7.49375	-0.0427114	230
P10809	CH60	Others	Both	sp|P10809|CH60_HUMAN 60 kDa heat shock protein, mitochondrial OS=Homo sapiens OX=9606 GN=HSPD1 PE=1 SV=2	6.24421e+06	7.23776e+06	1.41306e+07	8.06088e+06	6.74099e+06	702544	1.10958e+07	4.29197e+06	6.82872	7.04516	-0.216434	231
P11021	BIP	Others	Both	sp|P11021|BIP_HUMAN Endoplasmic reticulum chaperone BiP OS=Homo sapiens OX=9606 GN=HSPA5 PE=1 SV=2	1.09266e+09	1.72749e+09	1.5143e+09	7.10965e+08	1.41007e+09	4.48891e+08	1.11263e+09	5.6804e+08	9.14924	9.04635	0.10289	232
P11142	HSP7C	Others	Both	sp|P11142|HSP7C_HUMAN Heat shock cognate 71 kDa protein OS=Homo sapiens OX=9606 GN=HSPA8 PE=1 SV=1	2.24294e+09	3.21968e+09	3.73622e+09	1.60922e+09	2.73131e+09	6.90661e+08	2.67272e+09	1.50401e+09	9.43637	9.42695	0.00941717	233
P11166	GTR1	Others	Both	sp|P11166|GTR1_HUMAN Solute carrier family 2, facilitated glucose transporter member 1 OS=Homo sapiens OX=9606 GN=SLC2A1 PE=1 SV=2	2.03366e+07	2.94192e+07	2.29634e+07	1.44018e+07	2.48779e+07	6.42236e+06	1.86826e+07	6.05392e+06	7.39581	7.27144	0.124377	234
P11172	UMPS	Others	Both	sp|P11172|UMPS_HUMAN Uridine 5-monophosphate synthase OS=Homo sapiens OX=9606 GN=UMPS PE=1 SV=1	3.94287e+06	6.22721e+06	8.65881e+06	3.99417e+06	5.08504e+06	1.61527e+06	6.32649e+06	3.2984e+06	6.70629	6.80116	-0.0948682	235
P11177	ODPB	Others	Both	sp|P11177|ODPB_HUMAN Pyruvate dehydrogenase E1 component subunit beta, mitochondrial OS=Homo sapiens OX=9606 GN=PDHB PE=1 SV=3	1.33961e+07	1.89122e+07	2.88999e+07	1.41813e+07	1.61542e+07	3.90042e+06	2.15406e+07	1.04076e+07	7.20828	7.33326	-0.124973	236
P11387	TOP1	Others	Both	sp|P11387|TOP1_HUMAN DNA topoisomerase 1 OS=Homo sapiens OX=9606 GN=TOP1 PE=1 SV=2	2.91609e+06	2.58097e+06	1.4049e+06	687214	2.74853e+06	236968	1.04606e+06	507480	6.4391	6.01956	0.419545	238
P11388	TOP2A	Others	Both	sp|P11388|TOP2A_HUMAN DNA topoisomerase 2-alpha OS=Homo sapiens OX=9606 GN=TOP2A PE=1 SV=3;sp|Q02880|TOP2B_HUMAN DNA topoisomerase 2-beta OS=Homo sapiens OX=9606 GN=TOP2B PE=1 SV=3	1.61664e+06	1.44333e+06	2.03413e+06	1.43343e+06	1.52999e+06	122546	1.73378e+06	424762	6.18469	6.23899	-0.0543062	239
P11413	G6PD	Others	Both	sp|P11413|G6PD_HUMAN Glucose-6-phosphate 1-dehydrogenase OS=Homo sapiens OX=9606 GN=G6PD PE=1 SV=4	6.41102e+06	7.07296e+06	7.23293e+06	4.39637e+06	6.74199e+06	468062	5.81465e+06	2.00576e+06	6.82879	6.76452	0.0642647	240
P11498	PYC	Others	Both	sp|P11498|PYC_HUMAN Pyruvate carboxylase, mitochondrial OS=Homo sapiens OX=9606 GN=PC PE=1 SV=2	1.19944e+08	1.7791e+08	2.07721e+08	8.98432e+07	1.48927e+08	4.09884e+07	1.48782e+08	8.33522e+07	8.17297	8.17255	0.000422274	241
P11532	DMD	Others	Both	sp|P11532|DMD_HUMAN Dystrophin OS=Homo sapiens OX=9606 GN=DMD PE=1 SV=3	180916	375854	406932	194095	278385	137842	300514	150498	5.44465	5.47786	-0.0332188	242
P11586	C1TC	Others	Both	sp|P11586|C1TC_HUMAN C-1-tetrahydrofolate synthase, cytoplasmic OS=Homo sapiens OX=9606 GN=MTHFD1 PE=1 SV=3	1.92688e+07	2.76833e+07	4.12581e+07	2.24961e+07	2.34761e+07	5.94992e+06	3.18771e+07	1.32668e+07	7.37063	7.50348	-0.132853	243
P11908	PRPS2	Others	Both	sp|P11908|PRPS2_HUMAN Ribose-phosphate pyrophosphokinase 2 OS=Homo sapiens OX=9606 GN=PRPS2 PE=1 SV=2;sp|P21108|PRPS3_HUMAN Ribose-phosphate pyrophosphokinase 3 OS=Homo sapiens OX=9606 GN=PRPS1L1 PE=1 SV=2	0	3.49704e+06	4.9522e+06	3.06546e+06	1.74852e+06	2.47278e+06	4.00883e+06	1.33412e+06	6.24267	6.60302	-0.360347	244
P11940	PABP1	Others	Both	sp|P11940|PABP1_HUMAN Polyadenylate-binding protein 1 OS=Homo sapiens OX=9606 GN=PABPC1 PE=1 SV=2	9.89455e+06	1.55141e+07	3.65689e+07	1.3983e+07	1.27043e+07	3.97359e+06	2.52759e+07	1.59707e+07	7.10395	7.40271	-0.298757	245
P12004	PCNA	Others	Both	sp|P12004|PCNA_HUMAN Proliferating cell nuclear antigen OS=Homo sapiens OX=9606 GN=PCNA PE=1 SV=1	1.89742e+07	3.49521e+07	5.42204e+07	2.24446e+07	2.69632e+07	1.12981e+07	3.83325e+07	2.24689e+07	7.43077	7.58357	-0.152796	246
P12235	ADT1	Others	Both	sp|P12235|ADT1_HUMAN ADP/ATP translocase 1 OS=Homo sapiens OX=9606 GN=SLC25A4 PE=1 SV=4	5.11621e+06	5.2442e+06	7.40685e+06	0	5.1802e+06	90502.8	3.70343e+06	5.23744e+06	6.71435	6.5686	0.145743	247
P12236	ADT3	Others	Both	sp|P12236|ADT3_HUMAN ADP/ATP translocase 3 OS=Homo sapiens OX=9606 GN=SLC25A6 PE=1 SV=4	4.19433e+08	7.50783e+08	7.01852e+08	3.44075e+08	5.85108e+08	2.343e+08	5.22963e+08	2.52987e+08	8.76724	8.71847	0.0487647	248
P12268	IMDH2	Others	Both	sp|P12268|IMDH2_HUMAN Inosine-5-monophosphate dehydrogenase 2 OS=Homo sapiens OX=9606 GN=IMPDH2 PE=1 SV=2	4.05762e+06	7.72727e+06	1.11275e+07	6.63579e+06	5.89244e+06	2.59483e+06	8.88166e+06	3.17614e+06	6.7703	6.94849	-0.178199	249
P12270	TPR	Others	Both	sp|P12270|TPR_HUMAN Nucleoprotein TPR OS=Homo sapiens OX=9606 GN=TPR PE=1 SV=3	101889	129257	267232	131113	115573	19352.5	199173	96250.8	5.06286	5.29923	-0.236374	250
P12273	PIP	Others	Both	sp|P12273|PIP_HUMAN Prolactin-inducible protein OS=Homo sapiens OX=9606 GN=PIP PE=1 SV=1	1.89706e+06	2.91021e+06	4.67386e+06	2.09563e+06	2.40363e+06	716400	3.38474e+06	1.82308e+06	6.38087	6.52953	-0.148657	251
P12532	KCRU	Others	Both	sp|P12532|KCRU_HUMAN Creatine kinase U-type, mitochondrial OS=Homo sapiens OX=9606 GN=CKMT1A PE=1 SV=1	1.19044e+07	1.12622e+07	2.50969e+07	8.78542e+06	1.15833e+07	454119	1.69411e+07	1.15339e+07	7.06383	7.22894	-0.16511	252
P12956	XRCC6	Others	Both	sp|P12956|XRCC6_HUMAN X-ray repair cross-complementing protein 6 OS=Homo sapiens OX=9606 GN=XRCC6 PE=1 SV=2	3.87771e+07	5.70261e+07	6.65807e+07	2.67181e+07	4.79016e+07	1.2904e+07	4.66494e+07	2.81871e+07	7.68035	7.66885	0.0115041	253
P13010	XRCC5	Others	Both	sp|P13010|XRCC5_HUMAN X-ray repair cross-complementing protein 5 OS=Homo sapiens OX=9606 GN=XRCC5 PE=1 SV=3	7.36655e+07	1.29084e+08	1.00621e+08	5.12207e+07	1.01375e+08	3.91867e+07	7.59209e+07	3.49314e+07	8.00593	7.88036	0.125568	254
P13639	EF2	Others	Both	sp|P13639|EF2_HUMAN Elongation factor 2 OS=Homo sapiens OX=9606 GN=EEF2 PE=1 SV=4	6.46273e+07	1.03694e+08	1.62721e+08	7.65547e+07	8.41604e+07	2.7624e+07	1.19638e+08	6.09288e+07	7.92511	8.07787	-0.152761	255
P13807	GYS1	Others	Both	sp|P13807|GYS1_HUMAN Glycogen [starch] synthase, muscle OS=Homo sapiens OX=9606 GN=GYS1 PE=1 SV=2	7.9927e+06	1.04422e+07	1.5686e+07	6.54775e+06	9.21745e+06	1.73206e+06	1.11169e+07	6.46169e+06	6.96461	7.04598	-0.0813709	256
P14324	FPPS	Others	Both	sp|P14324|FPPS_HUMAN Farnesyl pyrophosphate synthase OS=Homo sapiens OX=9606 GN=FDPS PE=1 SV=4	6.49248e+06	1.23931e+07	1.56421e+07	6.73817e+06	9.4428e+06	4.17238e+06	1.11902e+07	6.29606e+06	6.9751	7.04884	-0.0737354	257
P14618	KPYM	Others	Both	sp|P14618|KPYM_HUMAN Pyruvate kinase PKM OS=Homo sapiens OX=9606 GN=PKM PE=1 SV=4	7.24684e+07	1.19218e+08	1.85158e+08	7.9939e+07	9.58433e+07	3.30571e+07	1.32548e+08	7.44011e+07	7.98156	8.12237	-0.140813	258
P14866	HNRPL	HNRNP	Both	sp|P14866|HNRPL_HUMAN Heterogeneous nuclear ribonucleoprotein L OS=Homo sapiens OX=9606 GN=HNRNPL PE=1 SV=2	1.50341e+07	1.19081e+07	1.82881e+07	1.62136e+07	1.34711e+07	2.21047e+06	1.72509e+07	1.4669e+06	7.1294	7.23681	-0.107408	259
P14868	SYDC	Others	Both	sp|P14868|SYDC_HUMAN Aspartate--tRNA ligase, cytoplasmic OS=Homo sapiens OX=9606 GN=DARS PE=1 SV=2	1.48971e+07	1.34472e+07	1.04285e+07	5.00624e+06	1.41721e+07	1.02521e+06	7.71739e+06	3.83414e+06	7.15144	6.88747	0.263965	260
P14923	PLAK	Others	Both	sp|P14923|PLAK_HUMAN Junction plakoglobin OS=Homo sapiens OX=9606 GN=JUP PE=1 SV=3	649673	2.32924e+06	4.24888e+06	842183	1.48946e+06	1.18763e+06	2.54553e+06	2.4089e+06	6.17303	6.40578	-0.232751	261
P15531	NDKA	Others	Both	sp|P15531|NDKA_HUMAN Nucleoside diphosphate kinase A OS=Homo sapiens OX=9606 GN=NME1 PE=1 SV=1;sp|P22392|NDKB_HUMAN Nucleoside diphosphate kinase B OS=Homo sapiens OX=9606 GN=NME2 PE=1 SV=1;sp|O60361|NDK8_HUMAN Putative nucleoside diphosphate kinase OS=Hom	1.28869e+07	2.17786e+07	5.07699e+07	2.15132e+07	1.73327e+07	6.2874e+06	3.61416e+07	2.06876e+07	7.23887	7.55801	-0.319141	263
P15880	RS2	40S subunit	Both	sp|P15880|RS2_HUMAN 40S ribosomal protein S2 OS=Homo sapiens OX=9606 GN=RPS2 PE=1 SV=2	8.98613e+07	1.24024e+08	1.63239e+08	8.26564e+07	1.06943e+08	2.4157e+07	1.22948e+08	5.69804e+07	8.02915	8.08972	-0.0605682	264
P15924	DESP	Others	Both	sp|P15924|DESP_HUMAN Desmoplakin OS=Homo sapiens OX=9606 GN=DSP PE=1 SV=3	4.48439e+06	7.36924e+06	7.91799e+06	3.63614e+06	5.92681e+06	2.0399e+06	5.77707e+06	3.02772e+06	6.77282	6.76171	0.011114	265
P16615	AT2A2	Others	Both	sp|P16615|AT2A2_HUMAN Sarcoplasmic/endoplasmic reticulum calcium ATPase 2 OS=Homo sapiens OX=9606 GN=ATP2A2 PE=1 SV=1	5.73528e+06	7.75258e+06	4.77562e+06	4.39549e+06	6.74393e+06	1.42645e+06	4.58555e+06	268794	6.82891	6.66139	0.167521	266
P17066	HSP76	Others	Both	sp|P17066|HSP76_HUMAN Heat shock 70 kDa protein 6 OS=Homo sapiens OX=9606 GN=HSPA6 PE=1 SV=2;sp|P48741|HSP77_HUMAN Putative heat shock 70 kDa protein 7 OS=Homo sapiens OX=9606 GN=HSPA7 PE=5 SV=2	1.99038e+06	4.28029e+06	4.12608e+06	1.49336e+06	3.13534e+06	1.61921e+06	2.80972e+06	1.86161e+06	6.49628	6.44866	0.0476214	267
P17612	KAPCA	Others	Both	sp|P17612|KAPCA_HUMAN cAMP-dependent protein kinase catalytic subunit alpha OS=Homo sapiens OX=9606 GN=PRKACA PE=1 SV=2	1.15527e+06	2.0796e+06	3.24911e+06	0	1.61744e+06	653599	1.62456e+06	2.29747e+06	6.20883	6.21073	-0.00190714	268
P17812	PYRG1	Others	Both	sp|P17812|PYRG1_HUMAN CTP synthase 1 OS=Homo sapiens OX=9606 GN=CTPS1 PE=1 SV=2	3.70134e+07	3.67205e+07	4.33219e+07	1.9688e+07	3.68669e+07	207084	3.1505e+07	1.67117e+07	7.56664	7.49838	0.0682581	269
P17844	DDX5	Others	Both	sp|P17844|DDX5_HUMAN Probable ATP-dependent RNA helicase DDX5 OS=Homo sapiens OX=9606 GN=DDX5 PE=1 SV=1	5.73457e+07	8.91905e+07	1.31767e+08	5.56551e+07	7.32681e+07	2.25176e+07	9.37112e+07	5.38195e+07	7.86491	7.97179	-0.106877	270
P17858	PFKAL	Others	Both	sp|P17858|PFKAL_HUMAN ATP-dependent 6-phosphofructokinase, liver type OS=Homo sapiens OX=9606 GN=PFKL PE=1 SV=6	7.93887e+06	1.23638e+07	1.46265e+07	6.35031e+06	1.01513e+07	3.1289e+06	1.04884e+07	5.85216e+06	7.00652	7.02071	-0.0141863	271
P17931	LEG3	Others	Both	sp|P17931|LEG3_HUMAN Galectin-3 OS=Homo sapiens OX=9606 GN=LGALS3 PE=1 SV=5	4.8945e+07	3.06146e+07	1.24512e+08	3.04704e+07	3.97798e+07	1.29616e+07	7.74911e+07	6.64974e+07	7.59966	7.88925	-0.289589	272
P17980	PRS6A	Others	Both	sp|P17980|PRS6A_HUMAN 26S proteasome regulatory subunit 6A OS=Homo sapiens OX=9606 GN=PSMC3 PE=1 SV=3	1.53097e+06	2.01435e+06	0	1.18962e+06	1.77266e+06	341802	594811	841190	6.24862	5.77438	0.474246	273
P17987	TCPA	Others	Both	sp|P17987|TCPA_HUMAN T-complex protein 1 subunit alpha OS=Homo sapiens OX=9606 GN=TCP1 PE=1 SV=1	1.05186e+08	1.56446e+08	2.32581e+08	1.02588e+08	1.30816e+08	3.62468e+07	1.67584e+08	9.19191e+07	8.11666	8.22423	-0.107572	274
P18077	RL35A	60S subunit	Both	sp|P18077|RL35A_HUMAN 60S ribosomal protein L35a OS=Homo sapiens OX=9606 GN=RPL35A PE=1 SV=2	4.93771e+07	6.59145e+07	8.18949e+07	4.1571e+07	5.76458e+07	1.16937e+07	6.17329e+07	2.85133e+07	7.76077	7.79052	-0.0297491	275
P18124	RL7	60S subunit	Both	sp|P18124|RL7_HUMAN 60S ribosomal protein L7 OS=Homo sapiens OX=9606 GN=RPL7 PE=1 SV=1	1.09563e+08	1.7421e+08	2.22803e+08	1.03465e+08	1.41887e+08	4.57121e+07	1.63134e+08	8.43845e+07	8.15194	8.21254	-0.0606034	276
P18621	RL17	60S subunit	Both	sp|P18621|RL17_HUMAN 60S ribosomal protein L17 OS=Homo sapiens OX=9606 GN=RPL17 PE=1 SV=3	5.91095e+07	9.20156e+07	1.2422e+08	4.35717e+07	7.55625e+07	2.32681e+07	8.38957e+07	5.70268e+07	7.87831	7.92374	-0.0454334	277
P19338	NUCL	Others	Mut	sp|P19338|NUCL_HUMAN Nucleolin OS=Homo sapiens OX=9606 GN=NCL PE=1 SV=3	2.04857e+06	1.42672e+06	6.75366e+06	4.52682e+06	1.73765e+06	439717	5.64024e+06	1.57461e+06	6.23996	6.7513	-0.511336	278
P19525	E2AK2	Others	Both	sp|P19525|E2AK2_HUMAN Interferon-induced, double-stranded RNA-activated protein kinase OS=Homo sapiens OX=9606 GN=EIF2AK2 PE=1 SV=2	1.70507e+07	1.83347e+07	2.35216e+07	1.05826e+07	1.76927e+07	907914	1.70521e+07	9.1493e+06	7.24779	7.23178	0.0160165	279
P19784	CSK22	Others	Both	sp|P19784|CSK22_HUMAN Casein kinase II subunit alpha OS=Homo sapiens OX=9606 GN=CSNK2A2 PE=1 SV=1	1.66565e+06	2.23463e+06	3.05222e+06	0	1.95014e+06	402324	1.52611e+06	2.15825e+06	6.29007	6.18359	0.10648	280
P20073	ANXA7	Others	Mut	sp|P20073|ANXA7_HUMAN Annexin A7 OS=Homo sapiens OX=9606 GN=ANXA7 PE=1 SV=3	1.02643e+06	1.66072e+06	1.3265e+07	2.43956e+06	1.34358e+06	448513	7.85229e+06	7.65476e+06	6.12826	6.895	-0.766734	281
P21333	FLNA	Others	Both	sp|P21333|FLNA_HUMAN Filamin-A OS=Homo sapiens OX=9606 GN=FLNA PE=1 SV=4	3.21224e+06	4.90839e+06	8.22401e+06	3.00462e+06	4.06031e+06	1.19936e+06	5.61432e+06	3.69066e+06	6.60856	6.7493	-0.140737	283
P21796	VDAC1	Others	Both	sp|P21796|VDAC1_HUMAN Voltage-dependent anion-selective channel protein 1 OS=Homo sapiens OX=9606 GN=VDAC1 PE=1 SV=2	1.58661e+07	2.56107e+07	4.10291e+07	1.59223e+07	2.07384e+07	6.89048e+06	2.84757e+07	1.77532e+07	7.31677	7.45447	-0.1377	284
P22087	FBRL	Others	Both	sp|P22087|FBRL_HUMAN rRNA 2-O-methyltransferase fibrillarin OS=Homo sapiens OX=9606 GN=FBL PE=1 SV=2	4.70538e+07	7.41144e+07	9.46003e+07	4.82606e+07	6.05841e+07	1.91347e+07	7.14304e+07	3.27672e+07	7.78236	7.85388	-0.0715246	285
P22102	PUR2	Others	Both	sp|P22102|PUR2_HUMAN Trifunctional purine biosynthetic protein adenosine-3 OS=Homo sapiens OX=9606 GN=GART PE=1 SV=1	5.85995e+07	7.40345e+07	9.03718e+07	4.78803e+07	6.6317e+07	1.09142e+07	6.91261e+07	3.0046e+07	7.82162	7.83964	-0.0180172	286
P22234	PUR6	Others	Mut	sp|P22234|PUR6_HUMAN Multifunctional protein ADE2 OS=Homo sapiens OX=9606 GN=PAICS PE=1 SV=3	1.42791e+06	1.83791e+06	7.84563e+06	3.34013e+06	1.63291e+06	289919	5.59288e+06	3.18587e+06	6.21296	6.74764	-0.534673	287
P22626	ROA2	HNRNP	Both	sp|P22626|ROA2_HUMAN Heterogeneous nuclear ribonucleoproteins A2/B1 OS=Homo sapiens OX=9606 GN=HNRNPA2B1 PE=1 SV=2	1.94888e+08	3.09695e+08	4.43608e+08	1.99676e+08	2.52291e+08	8.11808e+07	3.21642e+08	1.72486e+08	8.4019	8.50737	-0.105471	289
P22694	KAPCB	Others	Both	sp|P22694|KAPCB_HUMAN cAMP-dependent protein kinase catalytic subunit beta OS=Homo sapiens OX=9606 GN=PRKACB PE=1 SV=2	1.63778e+07	2.19674e+07	2.39425e+07	1.03494e+07	1.91726e+07	3.9524e+06	1.7146e+07	9.61173e+06	7.28268	7.23416	0.0485187	290
P22695	QCR2	Others	Both	sp|P22695|QCR2_HUMAN Cytochrome b-c1 complex subunit 2, mitochondrial OS=Homo sapiens OX=9606 GN=UQCRC2 PE=1 SV=3	9.03429e+07	1.21115e+08	1.62867e+08	7.48377e+07	1.05729e+08	2.17591e+07	1.18852e+08	6.22462e+07	8.02419	8.07501	-0.050814	291
P23246	SFPQ	Others	Both	sp|P23246|SFPQ_HUMAN Splicing factor, proline- and glutamine-rich OS=Homo sapiens OX=9606 GN=SFPQ PE=1 SV=2	4.92071e+07	7.70594e+07	3.58049e+07	1.9724e+07	6.31333e+07	1.96946e+07	2.77644e+07	1.13709e+07	7.80026	7.44349	0.35677	292
P23258	TBG1	Others	Both	sp|P23258|TBG1_HUMAN Tubulin gamma-1 chain OS=Homo sapiens OX=9606 GN=TUBG1 PE=1 SV=2;sp|Q9NRH3|TBG2_HUMAN Tubulin gamma-2 chain OS=Homo sapiens OX=9606 GN=TUBG2 PE=2 SV=1	9.13912e+06	1.19769e+07	1.65549e+07	7.2015e+06	1.0558e+07	2.00662e+06	1.18782e+07	6.61385e+06	7.02358	7.07475	-0.0511682	293
P23381	SYWC	Others	Both	sp|P23381|SYWC_HUMAN Tryptophan--tRNA ligase, cytoplasmic OS=Homo sapiens OX=9606 GN=WARS PE=1 SV=2	1.39366e+06	3.22079e+06	4.25187e+06	1.52422e+06	2.30722e+06	1.29198e+06	2.88804e+06	1.92874e+06	6.36309	6.4606	-0.0975142	294
P23396	RS3	40S subunit	Both	sp|P23396|RS3_HUMAN 40S ribosomal protein S3 OS=Homo sapiens OX=9606 GN=RPS3 PE=1 SV=2	2.34401e+08	3.80762e+08	4.30444e+08	1.9614e+08	3.07582e+08	1.03493e+08	3.13292e+08	1.65678e+08	8.48796	8.49595	-0.00798909	295
P23526	SAHH	Others	Both	sp|P23526|SAHH_HUMAN Adenosylhomocysteinase OS=Homo sapiens OX=9606 GN=AHCY PE=1 SV=4	2.57142e+06	4.75336e+06	7.49846e+06	1.57909e+06	3.66239e+06	1.54286e+06	4.53878e+06	4.18562e+06	6.56376	6.65694	-0.0931741	296
P23528	COF1	Others	Both	sp|P23528|COF1_HUMAN Cofilin-1 OS=Homo sapiens OX=9606 GN=CFL1 PE=1 SV=3	1.67755e+08	2.63942e+08	4.27696e+08	1.87175e+08	2.15849e+08	6.80144e+07	3.07435e+08	1.70074e+08	8.33415	8.48775	-0.153604	297
P23921	RIR1	Others	Both	sp|P23921|RIR1_HUMAN Ribonucleoside-diphosphate reductase large subunit OS=Homo sapiens OX=9606 GN=RRM1 PE=1 SV=1	1.1568e+06	838734	2.99985e+06	1.33026e+06	997765	224904	2.16505e+06	1.18058e+06	5.99903	6.33547	-0.33644	298
P24941	CDK2	Others	Both	sp|P24941|CDK2_HUMAN Cyclin-dependent kinase 2 OS=Homo sapiens OX=9606 GN=CDK2 PE=1 SV=2	4.49572e+06	1.0082e+07	1.07691e+07	5.91301e+06	7.28884e+06	3.95007e+06	8.34104e+06	3.43376e+06	6.86266	6.92122	-0.058562	300
P25205	MCM3	Others	Both	sp|P25205|MCM3_HUMAN DNA replication licensing factor MCM3 OS=Homo sapiens OX=9606 GN=MCM3 PE=1 SV=3	7.24436e+06	9.71727e+06	1.06005e+07	4.22496e+06	8.48082e+06	1.74861e+06	7.41271e+06	4.50817e+06	6.92844	6.86998	0.0584605	301
P25391	LAMA1	Others	Both	sp|P25391|LAMA1_HUMAN Laminin subunit alpha-1 OS=Homo sapiens OX=9606 GN=LAMA1 PE=1 SV=2	186359	161337	323610	215697	173848	17693.5	269653	76306.1	5.24017	5.43081	-0.190636	302
P25398	RS12	40S subunit	Both	sp|P25398|RS12_HUMAN 40S ribosomal protein S12 OS=Homo sapiens OX=9606 GN=RPS12 PE=1 SV=3	2.60822e+07	3.99991e+07	6.69059e+07	2.26262e+07	3.30407e+07	9.84076e+06	4.47661e+07	3.13105e+07	7.51905	7.65095	-0.1319	303
P25705	ATPA	Others	Both	sp|P25705|ATPA_HUMAN ATP synthase subunit alpha, mitochondrial OS=Homo sapiens OX=9606 GN=ATP5F1A PE=1 SV=1	3.53095e+08	5.61599e+08	7.10482e+08	3.21493e+08	4.57347e+08	1.47435e+08	5.15987e+08	2.75056e+08	8.66025	8.71264	-0.0523932	304
P25786	PSA1	Others	Both	sp|P25786|PSA1_HUMAN Proteasome subunit alpha type-1 OS=Homo sapiens OX=9606 GN=PSMA1 PE=1 SV=1	3.65423e+06	4.46508e+06	9.81982e+06	8.03485e+06	4.05965e+06	573353	8.92733e+06	1.26217e+06	6.60849	6.95072	-0.342233	305
P25789	PSA4	Others	Both	sp|P25789|PSA4_HUMAN Proteasome subunit alpha type-4 OS=Homo sapiens OX=9606 GN=PSMA4 PE=1 SV=1	8.55086e+06	1.41295e+07	2.26832e+07	6.70512e+06	1.13402e+07	3.94468e+06	1.46942e+07	1.12982e+07	7.05462	7.16715	-0.112525	306
P26196	DDX6	Others	Both	sp|P26196|DDX6_HUMAN Probable ATP-dependent RNA helicase DDX6 OS=Homo sapiens OX=9606 GN=DDX6 PE=1 SV=2	1.00267e+07	2.24404e+07	1.7937e+07	1.27872e+07	1.62335e+07	8.77787e+06	1.53621e+07	3.64143e+06	7.21041	7.18645	0.0239634	307
P26373	RL13	60S subunit	Both	sp|P26373|RL13_HUMAN 60S ribosomal protein L13 OS=Homo sapiens OX=9606 GN=RPL13 PE=1 SV=4	2.85974e+07	4.90616e+07	5.66128e+07	2.5181e+07	3.88295e+07	1.44704e+07	4.08969e+07	2.22257e+07	7.58916	7.61169	-0.0225281	308
P26599	PTBP1	Others	Both	sp|P26599|PTBP1_HUMAN Polypyrimidine tract-binding protein 1 OS=Homo sapiens OX=9606 GN=PTBP1 PE=1 SV=1	2.23231e+07	6.75136e+07	7.83966e+07	3.20499e+07	4.49184e+07	3.19545e+07	5.52232e+07	3.27721e+07	7.65242	7.74212	-0.0896979	309
P26639	SYTC	Others	Both	sp|P26639|SYTC_HUMAN Threonine--tRNA ligase, cytoplasmic OS=Homo sapiens OX=9606 GN=TARS PE=1 SV=3	2.14232e+06	4.96391e+06	4.32934e+06	4.45253e+06	3.55312e+06	1.99517e+06	4.39093e+06	87108.2	6.55061	6.64256	-0.0919474	310
P26640	SYVC	Others	Both	sp|P26640|SYVC_HUMAN Valine--tRNA ligase OS=Homo sapiens OX=9606 GN=VARS PE=1 SV=4	4.98304e+06	9.63021e+06	9.26022e+06	4.83746e+06	7.30663e+06	3.28604e+06	7.04884e+06	3.12736e+06	6.86372	6.84812	0.015599	311
P26641	EF1G	Others	Both	sp|P26641|EF1G_HUMAN Elongation factor 1-gamma OS=Homo sapiens OX=9606 GN=EEF1G PE=1 SV=3	1.25097e+08	2.33146e+08	2.55708e+08	1.32072e+08	1.79121e+08	7.64024e+07	1.9389e+08	8.74238e+07	8.25315	8.28756	-0.0344086	312
P27144	KAD4	Others	Both	sp|P27144|KAD4_HUMAN Adenylate kinase 4, mitochondrial OS=Homo sapiens OX=9606 GN=AK4 PE=1 SV=1	5.5366e+06	7.73526e+06	1.57338e+07	2.03847e+06	6.63593e+06	1.55469e+06	8.88611e+06	9.68402e+06	6.8219	6.94871	-0.12681	313
P27708	PYR1	Others	Both	sp|P27708|PYR1_HUMAN CAD protein OS=Homo sapiens OX=9606 GN=CAD PE=1 SV=3	2.44732e+07	3.44053e+07	3.55759e+07	1.68247e+07	2.94393e+07	7.02306e+06	2.62003e+07	1.32591e+07	7.46893	7.41831	0.0506217	314
P27824	CALX	Others	Mut	sp|P27824|CALX_HUMAN Calnexin OS=Homo sapiens OX=9606 GN=CANX PE=1 SV=2	438274	0	2.23719e+06	1.21396e+06	219137	309907	1.72557e+06	723534	5.34072	6.23693	-0.896218	315
P27918	PROP	Others	Both	sp|P27918|PROP_HUMAN Properdin OS=Homo sapiens OX=9606 GN=CFP PE=1 SV=2	2.6125e+07	4.33279e+07	6.67334e+07	3.63673e+07	3.47265e+07	1.21643e+07	5.15503e+07	2.14721e+07	7.54066	7.71223	-0.17157	316
P28066	PSA5	Others	Both	sp|P28066|PSA5_HUMAN Proteasome subunit alpha type-5 OS=Homo sapiens OX=9606 GN=PSMA5 PE=1 SV=3	2.13726e+07	3.3393e+07	4.62533e+07	2.64437e+07	2.73828e+07	8.49975e+06	3.63485e+07	1.40075e+07	7.43748	7.56049	-0.123009	317
P28288	ABCD3	Others	Both	sp|P28288|ABCD3_HUMAN ATP-binding cassette sub-family D member 3 OS=Homo sapiens OX=9606 GN=ABCD3 PE=1 SV=1	1.63488e+07	2.28144e+07	1.69187e+07	8.73511e+06	1.95816e+07	4.57192e+06	1.28269e+07	5.78665e+06	7.29185	7.10812	0.183727	318
P28340	DPOD1	Others	Both	sp|P28340|DPOD1_HUMAN DNA polymerase delta catalytic subunit OS=Homo sapiens OX=9606 GN=POLD1 PE=1 SV=2	1.91466e+06	3.30177e+06	3.05229e+06	704823	2.60822e+06	980829	1.87856e+06	1.65991e+06	6.41634	6.27382	0.142519	319
P29401	TKT	Others	Both	sp|P29401|TKT_HUMAN Transketolase OS=Homo sapiens OX=9606 GN=TKT PE=1 SV=3	2.30605e+07	4.15076e+07	8.88052e+07	2.86103e+07	3.22841e+07	1.30441e+07	5.87078e+07	4.25642e+07	7.50899	7.7687	-0.259708	320
P30041	PRDX6	Others	Both	sp|P30041|PRDX6_HUMAN Peroxiredoxin-6 OS=Homo sapiens OX=9606 GN=PRDX6 PE=1 SV=3	1.68113e+08	2.66932e+08	3.66486e+08	1.91515e+08	2.17522e+08	6.98754e+07	2.79001e+08	1.23723e+08	8.3375	8.44561	-0.108101	321
P30048	PRDX3	Others	Both	sp|P30048|PRDX3_HUMAN Thioredoxin-dependent peroxide reductase, mitochondrial OS=Homo sapiens OX=9606 GN=PRDX3 PE=1 SV=3	5.65949e+06	9.64753e+06	1.58174e+07	6.27806e+06	7.65351e+06	2.81997e+06	1.10477e+07	6.74533e+06	6.88386	7.04327	-0.159412	322
P30050	RL12	60S subunit	Both	sp|P30050|RL12_HUMAN 60S ribosomal protein L12 OS=Homo sapiens OX=9606 GN=RPL12 PE=1 SV=1	3.80121e+07	6.70206e+07	9.80256e+07	4.94013e+07	5.25163e+07	2.05121e+07	7.37135e+07	3.43825e+07	7.72029	7.86755	-0.147253	323
P30153	2AAA	Others	Both	sp|P30153|2AAA_HUMAN Serine/threonine-protein phosphatase 2A 65 kDa regulatory subunit A alpha isoform OS=Homo sapiens OX=9606 GN=PPP2R1A PE=1 SV=4	1.0101e+06	1.8086e+06	2.65008e+06	0	1.40935e+06	564620	1.32504e+06	1.87389e+06	6.14902	6.12223	0.026789	324
P30536	TSPO	Others	Both	sp|P30536|TSPO_HUMAN Translocator protein OS=Homo sapiens OX=9606 GN=TSPO PE=1 SV=3	3.83592e+06	5.39789e+06	8.54131e+06	3.63527e+06	4.6169e+06	1.10448e+06	6.08829e+06	3.4691e+06	6.66435	6.7845	-0.120144	326
P30740	ILEU	Others	Mut	sp|P30740|ILEU_HUMAN Leukocyte elastase inhibitor OS=Homo sapiens OX=9606 GN=SERPINB1 PE=1 SV=1	803025	1.54003e+06	1.05201e+07	1.23136e+06	1.17153e+06	521144	5.87575e+06	6.56816e+06	6.06875	6.76906	-0.700311	327
P31040	SDHA	Others	Both	sp|P31040|SDHA_HUMAN Succinate dehydrogenase [ubiquinone] flavoprotein subunit, mitochondrial OS=Homo sapiens OX=9606 GN=SDHA PE=1 SV=2	865853	1.2593e+06	1.89373e+06	682943	1.06258e+06	278210	1.28834e+06	856157	6.02636	6.11003	-0.0836694	328
P31153	METK2	Others	Both	sp|P31153|METK2_HUMAN S-adenosylmethionine synthase isoform type-2 OS=Homo sapiens OX=9606 GN=MAT2A PE=1 SV=1	2.63312e+07	4.46152e+07	7.34644e+07	2.19947e+07	3.54732e+07	1.29288e+07	4.77296e+07	3.63946e+07	7.5499	7.67879	-0.128887	329
P31327	CPSM	Others	Both	sp|P31327|CPSM_HUMAN Carbamoyl-phosphate synthase [ammonia], mitochondrial OS=Homo sapiens OX=9606 GN=CPS1 PE=1 SV=2	1.32878e+08	2.11603e+08	2.86211e+08	1.16815e+08	1.7224e+08	5.56669e+07	2.01513e+08	1.19781e+08	8.23613	8.3043	-0.0681687	330
P31689	DNJA1	Others	Both	sp|P31689|DNJA1_HUMAN DnaJ homolog subfamily A member 1 OS=Homo sapiens OX=9606 GN=DNAJA1 PE=1 SV=2	9.84178e+06	1.83112e+07	2.06135e+07	7.96172e+06	1.40765e+07	5.98876e+06	1.42876e+07	8.94613e+06	7.14849	7.15496	-0.00646514	331
P31751	AKT2	Others	Both	sp|P31751|AKT2_HUMAN RAC-beta serine/threonine-protein kinase OS=Homo sapiens OX=9606 GN=AKT2 PE=1 SV=2	667877	1.11245e+06	1.27486e+06	725707	890163	314360	1.00028e+06	388308	5.94947	6.00012	-0.0506532	333
P31930	QCR1	Others	Both	sp|P31930|QCR1_HUMAN Cytochrome b-c1 complex subunit 1, mitochondrial OS=Homo sapiens OX=9606 GN=UQCRC1 PE=1 SV=3	3.48349e+06	1.45119e+06	2.50663e+06	1.24575e+06	2.46734e+06	1.43705e+06	1.87619e+06	891576	6.39223	6.27328	0.118952	334
P31942	HNRH3	HNRNP	Both	sp|P31942|HNRH3_HUMAN Heterogeneous nuclear ribonucleoprotein H3 OS=Homo sapiens OX=9606 GN=HNRNPH3 PE=1 SV=2	7.70335e+06	9.83099e+06	2.07914e+07	0	8.76717e+06	1.50446e+06	1.03957e+07	1.47017e+07	6.94286	7.01685	-0.0739935	335
P31943	HNRH1	HNRNP	Both	sp|P31943|HNRH1_HUMAN Heterogeneous nuclear ribonucleoprotein H OS=Homo sapiens OX=9606 GN=HNRNPH1 PE=1 SV=4	1.90128e+08	2.37877e+08	4.57488e+08	2.10052e+08	2.14002e+08	3.37637e+07	3.3377e+08	1.74964e+08	8.33042	8.52345	-0.193029	336
P32119	PRDX2	Others	Both	sp|P32119|PRDX2_HUMAN Peroxiredoxin-2 OS=Homo sapiens OX=9606 GN=PRDX2 PE=1 SV=5	1.17967e+07	1.56193e+07	1.55651e+07	9.15134e+06	1.3708e+07	2.70297e+06	1.23582e+07	4.53524e+06	7.13698	7.09196	0.0450185	337
P32322	P5CR1	Others	Both	sp|P32322|P5CR1_HUMAN Pyrroline-5-carboxylate reductase 1, mitochondrial OS=Homo sapiens OX=9606 GN=PYCR1 PE=1 SV=2	7.33184e+06	1.22372e+07	1.49969e+07	7.54227e+06	9.78452e+06	3.46862e+06	1.12696e+07	5.27123e+06	6.99054	7.05191	-0.0613686	338
P32754	HPPD	Others	Mut	sp|P32754|HPPD_HUMAN 4-hydroxyphenylpyruvate dioxygenase OS=Homo sapiens OX=9606 GN=HPD PE=1 SV=2	0	1.49797e+06	3.43744e+06	1.95961e+06	748984	1.05922e+06	2.69853e+06	1.04498e+06	5.87447	6.43113	-0.556654	339
P33176	KINH	Others	WT	sp|P33176|KINH_HUMAN Kinesin-1 heavy chain OS=Homo sapiens OX=9606 GN=KIF5B PE=1 SV=1	1.16646e+06	3.0758e+06	0	952868	2.12113e+06	1.35011e+06	476434	673779	6.32657	5.678	0.648565	341
P33897	ABCD1	Others	Both	sp|P33897|ABCD1_HUMAN ATP-binding cassette sub-family D member 1 OS=Homo sapiens OX=9606 GN=ABCD1 PE=1 SV=2	999336	1.36049e+06	1.30347e+06	746680	1.17991e+06	255374	1.02507e+06	393708	6.07185	6.01076	0.0610946	342
P33991	MCM4	Others	Both	sp|P33991|MCM4_HUMAN DNA replication licensing factor MCM4 OS=Homo sapiens OX=9606 GN=MCM4 PE=1 SV=5	1.87195e+07	2.94246e+07	2.97708e+07	1.2593e+07	2.4072e+07	7.56959e+06	2.11819e+07	1.21466e+07	7.38151	7.32596	0.0555484	343
P33992	MCM5	Others	Both	sp|P33992|MCM5_HUMAN DNA replication licensing factor MCM5 OS=Homo sapiens OX=9606 GN=MCM5 PE=1 SV=5	1.96991e+07	2.49075e+07	3.19089e+07	1.346e+07	2.23033e+07	3.68287e+06	2.26844e+07	1.30454e+07	7.34837	7.35573	-0.00735867	344
P33993	MCM7	Others	Both	sp|P33993|MCM7_HUMAN DNA replication licensing factor MCM7 OS=Homo sapiens OX=9606 GN=MCM7 PE=1 SV=4	6.12451e+07	8.42999e+07	8.57251e+07	4.08192e+07	7.27725e+07	1.63022e+07	6.32722e+07	3.17533e+07	7.86197	7.80121	0.0607543	345
P34897	GLYM	Others	Both	sp|P34897|GLYM_HUMAN Serine hydroxymethyltransferase, mitochondrial OS=Homo sapiens OX=9606 GN=SHMT2 PE=1 SV=3	898258	930728	1.82085e+06	914959	914493	22959.2	1.3679e+06	640559	5.96118	6.13606	-0.174875	346
P34931	HS71L	Others	Both	sp|P34931|HS71L_HUMAN Heat shock 70 kDa protein 1-like OS=Homo sapiens OX=9606 GN=HSPA1L PE=1 SV=2	2.40433e+07	2.96e+07	3.49957e+07	1.36507e+07	2.68216e+07	3.9292e+06	2.43232e+07	1.50932e+07	7.42849	7.38602	0.0424651	347
P34932	HSP74	Others	Both	sp|P34932|HSP74_HUMAN Heat shock 70 kDa protein 4 OS=Homo sapiens OX=9606 GN=HSPA4 PE=1 SV=4	1.75533e+07	2.94339e+07	2.86728e+07	1.44559e+07	2.34936e+07	8.40085e+06	2.15644e+07	1.00529e+07	7.37095	7.33374	0.037212	348
P35232	PHB	Others	Both	sp|P35232|PHB_HUMAN Prohibitin OS=Homo sapiens OX=9606 GN=PHB PE=1 SV=1	9.31231e+07	1.78799e+08	2.34758e+08	1.05729e+08	1.35961e+08	6.05817e+07	1.70244e+08	9.12373e+07	8.13341	8.23107	-0.0976575	349
P35237	SPB6	Others	Both	sp|P35237|SPB6_HUMAN Serpin B6 OS=Homo sapiens OX=9606 GN=SERPINB6 PE=1 SV=3	4.18158e+06	7.45009e+06	9.09095e+06	4.92785e+06	5.81583e+06	2.31118e+06	7.0094e+06	2.94376e+06	6.76461	6.84568	-0.081069	350
P35250	RFC2	Others	Both	sp|P35250|RFC2_HUMAN Replication factor C subunit 2 OS=Homo sapiens OX=9606 GN=RFC2 PE=1 SV=3	3.23285e+06	4.83332e+06	3.39827e+06	1.01061e+06	4.03308e+06	1.1317e+06	2.20444e+06	1.68833e+06	6.60564	6.3433	0.262339	351
P35268	RL22	60S subunit	Both	sp|P35268|RL22_HUMAN 60S ribosomal protein L22 OS=Homo sapiens OX=9606 GN=RPL22 PE=1 SV=2	3.1044e+08	3.90041e+08	5.02488e+08	2.37728e+08	3.50241e+08	5.62867e+07	3.70108e+08	1.87214e+08	8.54437	8.56833	-0.0239625	352
P35579	MYH9	Others	Mut	sp|P35579|MYH9_HUMAN Myosin-9 OS=Homo sapiens OX=9606 GN=MYH9 PE=1 SV=4	392587	438010	2.25976e+06	435044	415299	32118.7	1.3474e+06	1.29027e+06	5.61836	6.1295	-0.511137	353
P35637	FUS	Others	Both	sp|P35637|FUS_HUMAN RNA-binding protein FUS OS=Homo sapiens OX=9606 GN=FUS PE=1 SV=1;sp|Q92804|RBP56_HUMAN TATA-binding protein-associated factor 2N OS=Homo sapiens OX=9606 GN=TAF15 PE=1 SV=1	8.2608e+07	1.39323e+08	1.76708e+08	7.80435e+07	1.10965e+08	4.01033e+07	1.27376e+08	6.97661e+07	8.04519	8.10509	-0.0598989	354
P35998	PRS7	Others	Both	sp|P35998|PRS7_HUMAN 26S proteasome regulatory subunit 7 OS=Homo sapiens OX=9606 GN=PSMC2 PE=1 SV=3	6.0303e+06	1.32309e+07	1.19566e+07	3.90613e+06	9.63059e+06	5.09158e+06	7.93138e+06	5.69257e+06	6.98365	6.89935	0.0843038	355
P36404	ARL2	Others	Both	sp|P36404|ARL2_HUMAN ADP-ribosylation factor-like protein 2 OS=Homo sapiens OX=9606 GN=ARL2 PE=1 SV=4	6.47796e+06	5.42232e+06	1.96994e+07	3.84645e+06	5.95014e+06	746447	1.17729e+07	1.12097e+07	6.77453	7.07088	-0.296357	356
P36507	MP2K2	Others	Both	sp|P36507|MP2K2_HUMAN Dual specificity mitogen-activated protein kinase kinase 2 OS=Homo sapiens OX=9606 GN=MAP2K2 PE=1 SV=1	2.66786e+06	8.85553e+06	5.67887e+06	4.57245e+06	5.76169e+06	4.37534e+06	5.12566e+06	782357	6.76055	6.70975	0.0508	357
P36542	ATPG	Others	Both	sp|P36542|ATPG_HUMAN ATP synthase subunit gamma, mitochondrial OS=Homo sapiens OX=9606 GN=ATP5F1C PE=1 SV=1	6.79883e+07	1.0233e+08	1.25634e+08	5.91125e+07	8.51591e+07	2.42832e+07	9.23731e+07	4.70376e+07	7.93023	7.96555	-0.0353147	358
P36578	RL4	60S subunit	Both	sp|P36578|RL4_HUMAN 60S ribosomal protein L4 OS=Homo sapiens OX=9606 GN=RPL4 PE=1 SV=5	6.69258e+07	1.12786e+08	9.72821e+07	5.40463e+07	8.9856e+07	3.24283e+07	7.56642e+07	3.05723e+07	7.95355	7.87889	0.0746566	359
P36776	LONM	Others	Both	sp|P36776|LONM_HUMAN Lon protease homolog, mitochondrial OS=Homo sapiens OX=9606 GN=LONP1 PE=1 SV=2	1.49576e+06	1.29217e+06	1.61015e+06	731294	1.39397e+06	143961	1.17072e+06	621445	6.14425	6.06845	0.0757987	360
P36873	PP1G	Others	Both	sp|P36873|PP1G_HUMAN Serine/threonine-protein phosphatase PP1-gamma catalytic subunit OS=Homo sapiens OX=9606 GN=PPP1CC PE=1 SV=1;sp|P62140|PP1B_HUMAN Serine/threonine-protein phosphatase PP1-beta catalytic subunit OS=Homo sapiens OX=9606 GN=PPP1CB PE=1 SV	2.66906e+06	4.03829e+06	6.08334e+06	3.48784e+06	3.35368e+06	968190	4.78559e+06	1.83529e+06	6.52552	6.67994	-0.154414	361
P38606	VATA	Others	Both	sp|P38606|VATA_HUMAN V-type proton ATPase catalytic subunit A OS=Homo sapiens OX=9606 GN=ATP6V1A PE=1 SV=2	970082	2.46103e+06	1.89221e+06	842066	1.71556e+06	1.05426e+06	1.36714e+06	742561	6.23441	6.13581	0.0985937	362
P38646	GRP75	Others	Both	sp|P38646|GRP75_HUMAN Stress-70 protein, mitochondrial OS=Homo sapiens OX=9606 GN=HSPA9 PE=1 SV=2	2.37738e+08	3.59925e+08	2.53956e+08	1.36665e+08	2.98831e+08	8.63992e+07	1.9531e+08	8.29374e+07	8.47543	8.29073	0.184701	363
P38919	IF4A3	EIF	Both	sp|P38919|IF4A3_HUMAN Eukaryotic initiation factor 4A-III OS=Homo sapiens OX=9606 GN=EIF4A3 PE=1 SV=4	9.8648e+07	1.48136e+08	1.83439e+08	6.88442e+07	1.23392e+08	3.4993e+07	1.26141e+08	8.10306e+07	8.09129	8.10086	-0.00957175	364
P39023	RL3	60S subunit	Both	sp|P39023|RL3_HUMAN 60S ribosomal protein L3 OS=Homo sapiens OX=9606 GN=RPL3 PE=1 SV=2	1.60368e+08	2.60207e+08	2.71155e+08	1.11348e+08	2.10287e+08	7.05968e+07	1.91252e+08	1.13001e+08	8.32281	8.28161	0.0412072	365
P39656	OST48	Others	Both	sp|P39656|OST48_HUMAN Dolichyl-diphosphooligosaccharide--protein glycosyltransferase 48 kDa subunit OS=Homo sapiens OX=9606 GN=DDOST PE=1 SV=4	2.05675e+06	3.10579e+06	6.46888e+06	1.2583e+06	2.58127e+06	741778	3.86359e+06	3.68444e+06	6.41183	6.58699	-0.175158	366
P39748	FEN1	Others	Both	sp|P39748|FEN1_HUMAN Flap endonuclease 1 OS=Homo sapiens OX=9606 GN=FEN1 PE=1 SV=1	4.59134e+06	6.8784e+06	8.27114e+06	4.63885e+06	5.73487e+06	1.6172e+06	6.455e+06	2.56841e+06	6.75852	6.8099	-0.0513722	367
P40227	TCPZ	Others	Both	sp|P40227|TCPZ_HUMAN T-complex protein 1 subunit zeta OS=Homo sapiens OX=9606 GN=CCT6A PE=1 SV=3	7.90098e+07	1.24917e+08	1.31654e+08	7.19916e+07	1.01964e+08	3.24615e+07	1.01823e+08	4.2188e+07	8.00844	8.00785	0.000598828	368
P40429	RL13A	60S subunit	Both	sp|P40429|RL13A_HUMAN 60S ribosomal protein L13a OS=Homo sapiens OX=9606 GN=RPL13A PE=1 SV=2;sp|Q6NVV1|R13P3_HUMAN Putative 60S ribosomal protein L13a protein RPL13AP3 OS=Homo sapiens OX=9606 GN=RPL13AP3 PE=5 SV=1	5.6903e+07	8.94703e+07	1.13937e+08	5.43096e+07	7.31867e+07	2.30285e+07	8.41234e+07	4.21631e+07	7.86443	7.92492	-0.0604849	369
P40616	ARL1	Others	Both	sp|P40616|ARL1_HUMAN ADP-ribosylation factor-like protein 1 OS=Homo sapiens OX=9606 GN=ARL1 PE=1 SV=1	1.82995e+07	3.47056e+07	4.71508e+07	2.23905e+07	2.65026e+07	1.16009e+07	3.47706e+07	1.75082e+07	7.42329	7.54121	-0.117925	370
P40692	MLH1	Others	Both	sp|P40692|MLH1_HUMAN DNA mismatch repair protein Mlh1 OS=Homo sapiens OX=9606 GN=MLH1 PE=1 SV=1	1.66289e+06	2.18887e+06	2.33059e+06	1.49447e+06	1.92588e+06	371925	1.91253e+06	591224	6.28463	6.28161	0.00302145	371
P40763	STAT3	Others	Both	sp|P40763|STAT3_HUMAN Signal transducer and activator of transcription 3 OS=Homo sapiens OX=9606 GN=STAT3 PE=1 SV=2	1.14419e+07	2.31089e+07	3.35652e+07	1.25871e+07	1.72754e+07	8.24986e+06	2.30761e+07	1.48337e+07	7.23743	7.36316	-0.125735	372
P40926	MDHM	Others	Both	sp|P40926|MDHM_HUMAN Malate dehydrogenase, mitochondrial OS=Homo sapiens OX=9606 GN=MDH2 PE=1 SV=3	1.21123e+06	1.1562e+06	4.9599e+06	2.3853e+06	1.18372e+06	38910.6	3.6726e+06	1.82051e+06	6.07325	6.56497	-0.491726	373
P40937	RFC5	Others	Both	sp|P40937|RFC5_HUMAN Replication factor C subunit 5 OS=Homo sapiens OX=9606 GN=RFC5 PE=1 SV=1	8.50801e+06	1.99023e+07	2.12408e+07	1.03389e+07	1.42051e+07	8.05697e+06	1.57898e+07	7.70877e+06	7.15245	7.19838	-0.0459321	374
P41091	IF2G	EIF	Both	sp|P41091|IF2G_HUMAN Eukaryotic translation initiation factor 2 subunit 3 OS=Homo sapiens OX=9606 GN=EIF2S3 PE=1 SV=3;sp|Q2VIR3|IF2GL_HUMAN Eukaryotic translation initiation factor 2 subunit 3B OS=Homo sapiens OX=9606 GN=EIF2S3B PE=2 SV=2	1.14808e+08	1.63873e+08	1.9789e+08	9.42367e+07	1.39341e+08	3.46943e+07	1.46063e+08	7.3294e+07	8.14408	8.16454	-0.0204626	375
P41227	NAA10	Others	Both	sp|P41227|NAA10_HUMAN N-alpha-acetyltransferase 10 OS=Homo sapiens OX=9606 GN=NAA10 PE=1 SV=1	5.07017e+06	9.98423e+06	1.07452e+07	3.66861e+06	7.5272e+06	3.47477e+06	7.20689e+06	5.00389e+06	6.87663	6.85775	0.0188853	376
P41252	SYIC	Others	Both	sp|P41252|SYIC_HUMAN Isoleucine--tRNA ligase, cytoplasmic OS=Homo sapiens OX=9606 GN=IARS PE=1 SV=2	1.92706e+07	2.39734e+07	2.64949e+07	1.23104e+07	2.1622e+07	3.32535e+06	1.94026e+07	1.00299e+07	7.3349	7.28786	0.0470348	377
P42224	STAT1	Others	Both	sp|P42224|STAT1_HUMAN Signal transducer and activator of transcription 1-alpha/beta OS=Homo sapiens OX=9606 GN=STAT1 PE=1 SV=2	7.95304e+06	1.34006e+07	1.2574e+07	4.92668e+06	1.06768e+07	3.85198e+06	8.75033e+06	5.40747e+06	7.02844	6.94202	0.0864164	378
P42285	MTREX	Others	Both	sp|P42285|MTREX_HUMAN Exosome RNA helicase MTR4 OS=Homo sapiens OX=9606 GN=MTREX PE=1 SV=3	570518	1.26241e+06	742743	657466	916464	489242	700104	60300.1	5.96212	5.84516	0.116953	379
P42696	RBM34	Others	Both	sp|P42696|RBM34_HUMAN RNA-binding protein 34 OS=Homo sapiens OX=9606 GN=RBM34 PE=1 SV=2	816589	1.71154e+06	2.18986e+06	901825	1.26406e+06	632825	1.54584e+06	910778	6.10177	6.18917	-0.0873964	380
P42704	LPPRC	Others	Both	sp|P42704|LPPRC_HUMAN Leucine-rich PPR motif-containing protein, mitochondrial OS=Homo sapiens OX=9606 GN=LRPPRC PE=1 SV=3	2.53583e+06	4.8422e+06	2.64199e+06	2.04965e+06	3.68901e+06	1.63085e+06	2.34582e+06	418845	6.56691	6.37029	0.196616	381
P43003	EAA1	Others	Both	sp|P43003|EAA1_HUMAN Excitatory amino acid transporter 1 OS=Homo sapiens OX=9606 GN=SLC1A3 PE=1 SV=1	3.24585e+06	4.15458e+06	5.55009e+06	2.7552e+06	3.70022e+06	642571	4.15265e+06	1.97629e+06	6.56823	6.61833	-0.050098	382
P43243	MATR3	Others	Both	sp|P43243|MATR3_HUMAN Matrin-3 OS=Homo sapiens OX=9606 GN=MATR3 PE=1 SV=2	1.2033e+07	2.95307e+07	3.37338e+07	1.50056e+07	2.07818e+07	1.23728e+07	2.43697e+07	1.32428e+07	7.31768	7.38685	-0.0691655	383
P43246	MSH2	Others	Both	sp|P43246|MSH2_HUMAN DNA mismatch repair protein Msh2 OS=Homo sapiens OX=9606 GN=MSH2 PE=1 SV=1	9.22908e+06	1.84102e+07	1.69127e+07	7.26029e+06	1.38197e+07	6.49205e+06	1.20865e+07	6.82527e+06	7.1405	7.0823	0.0581969	384
P43490	NAMPT	Others	Both	sp|P43490|NAMPT_HUMAN Nicotinamide phosphoribosyltransferase OS=Homo sapiens OX=9606 GN=NAMPT PE=1 SV=1	2.25076e+07	3.46727e+07	2.97575e+07	1.77159e+07	2.85902e+07	8.60203e+06	2.37367e+07	8.51469e+06	7.45622	7.37542	0.0807964	385
P43686	PRS6B	Others	Both	sp|P43686|PRS6B_HUMAN 26S proteasome regulatory subunit 6B OS=Homo sapiens OX=9606 GN=PSMC4 PE=1 SV=2	5.90599e+06	9.16114e+06	1.06768e+07	4.83483e+06	7.53356e+06	2.30174e+06	7.75582e+06	4.1309e+06	6.877	6.88963	-0.0126273	386
P43897	EFTS	Others	Both	sp|P43897|EFTS_HUMAN Elongation factor Ts, mitochondrial OS=Homo sapiens OX=9606 GN=TSFM PE=1 SV=2	6.23005e+06	1.14416e+07	1.30334e+07	5.82146e+06	8.83585e+06	3.68516e+06	9.4274e+06	5.09958e+06	6.94625	6.97439	-0.0281439	387
P45880	VDAC2	Others	Both	sp|P45880|VDAC2_HUMAN Voltage-dependent anion-selective channel protein 2 OS=Homo sapiens OX=9606 GN=VDAC2 PE=1 SV=2	6.88595e+07	8.94792e+07	1.15869e+08	5.52076e+07	7.91694e+07	1.45803e+07	8.55383e+07	4.28941e+07	7.89856	7.93216	-0.0336034	388
P46087	NOP2	Others	Both	sp|P46087|NOP2_HUMAN Probable 28S rRNA (cytosine(4447)-C(5))-methyltransferase OS=Homo sapiens OX=9606 GN=NOP2 PE=1 SV=2	1.72462e+07	2.67407e+07	3.37358e+07	1.15367e+07	2.19935e+07	6.71362e+06	2.26362e+07	1.56971e+07	7.34229	7.3548	-0.0125107	389
P46776	RL27A	60S subunit	Both	sp|P46776|RL27A_HUMAN 60S ribosomal protein L27a OS=Homo sapiens OX=9606 GN=RPL27A PE=1 SV=2	1.79822e+08	3.04813e+08	3.66718e+08	1.50392e+08	2.42317e+08	8.83822e+07	2.58555e+08	1.52966e+08	8.38438	8.41255	-0.0281686	390
P46777	RL5	60S subunit	Both	sp|P46777|RL5_HUMAN 60S ribosomal protein L5 OS=Homo sapiens OX=9606 GN=RPL5 PE=1 SV=3	1.2351e+08	1.81157e+08	2.80196e+08	9.91274e+07	1.52334e+08	4.07627e+07	1.89662e+08	1.28035e+08	8.1828	8.27798	-0.0951843	391
P46778	RL21	60S subunit	Both	sp|P46778|RL21_HUMAN 60S ribosomal protein L21 OS=Homo sapiens OX=9606 GN=RPL21 PE=1 SV=2	1.25299e+08	2.31836e+08	3.28051e+08	1.49599e+08	1.78567e+08	7.53331e+07	2.38825e+08	1.26184e+08	8.2518	8.37808	-0.126278	392
P46779	RL28	60S subunit	Mut	sp|P46779|RL28_HUMAN 60S ribosomal protein L28 OS=Homo sapiens OX=9606 GN=RPL28 PE=1 SV=3	6.51089e+06	0	1.80677e+07	7.02336e+06	3.25545e+06	4.6039e+06	1.25455e+07	7.80954e+06	6.51261	7.09849	-0.585879	393
P46781	RS9	40S subunit	Both	sp|P46781|RS9_HUMAN 40S ribosomal protein S9 OS=Homo sapiens OX=9606 GN=RPS9 PE=1 SV=3	2.28278e+08	3.96144e+08	4.70506e+08	2.0383e+08	3.12211e+08	1.187e+08	3.37168e+08	1.88568e+08	8.49445	8.52785	-0.0333976	394
P46940	IQGA1	Others	Both	sp|P46940|IQGA1_HUMAN Ras GTPase-activating-like protein IQGAP1 OS=Homo sapiens OX=9606 GN=IQGAP1 PE=1 SV=1	2.8806e+07	4.36664e+07	4.75471e+07	2.08405e+07	3.62362e+07	1.05079e+07	3.41938e+07	1.88844e+07	7.55914	7.53395	0.0251958	395
P47897	SYQ	Others	Both	sp|P47897|SYQ_HUMAN Glutamine--tRNA ligase OS=Homo sapiens OX=9606 GN=QARS PE=1 SV=1	1.27668e+07	1.63243e+07	1.86419e+07	6.87418e+06	1.45455e+07	2.51552e+06	1.27581e+07	8.32105e+06	7.16273	7.10578	0.0569451	396
P47985	UCRI	Others	Both	sp|P47985|UCRI_HUMAN Cytochrome b-c1 complex subunit Rieske, mitochondrial OS=Homo sapiens OX=9606 GN=UQCRFS1 PE=1 SV=2	2.11976e+06	6.4502e+06	5.77187e+06	2.61451e+06	4.28498e+06	3.06208e+06	4.19319e+06	2.2326e+06	6.63195	6.62254	0.00940399	397
P48047	ATPO	Others	Both	sp|P48047|ATPO_HUMAN ATP synthase subunit O, mitochondrial OS=Homo sapiens OX=9606 GN=ATP5PO PE=1 SV=1	3.00973e+06	8.41311e+06	1.08607e+07	6.4012e+06	5.71142e+06	3.82076e+06	8.63094e+06	3.15333e+06	6.75674	6.93606	-0.179314	398
P48444	COPD	Others	Both	sp|P48444|COPD_HUMAN Coatomer subunit delta OS=Homo sapiens OX=9606 GN=ARCN1 PE=1 SV=1	7.79296e+06	1.18858e+07	1.08262e+07	6.65042e+06	9.8394e+06	2.89411e+06	8.73829e+06	2.9527e+06	6.99297	6.94143	0.0515422	399
P48507	GSH0	Others	Both	sp|P48507|GSH0_HUMAN Glutamate--cysteine ligase regulatory subunit OS=Homo sapiens OX=9606 GN=GCLM PE=1 SV=1	2.36665e+07	2.30667e+07	6.06787e+07	1.25017e+07	2.33666e+07	424054	3.65902e+07	3.40663e+07	7.3686	7.56336	-0.194769	400
P48643	TCPE	Others	Both	sp|P48643|TCPE_HUMAN T-complex protein 1 subunit epsilon OS=Homo sapiens OX=9606 GN=CCT5 PE=1 SV=1	1.9288e+07	3.68031e+07	5.07261e+07	1.9184e+07	2.80455e+07	1.23851e+07	3.49551e+07	2.23036e+07	7.44786	7.54351	-0.0956463	401
P48651	PTSS1	Others	Both	sp|P48651|PTSS1_HUMAN Phosphatidylserine synthase 1 OS=Homo sapiens OX=9606 GN=PTDSS1 PE=1 SV=1	4.44649e+06	6.46574e+06	7.061e+06	2.97566e+06	5.45612e+06	1.42783e+06	5.01833e+06	2.88877e+06	6.73688	6.70056	0.0363241	402
P48729	KC1A	Others	Both	sp|P48729|KC1A_HUMAN Casein kinase I isoform alpha OS=Homo sapiens OX=9606 GN=CSNK1A1 PE=1 SV=2	9.52197e+06	1.33055e+07	1.84992e+07	8.46629e+06	1.14137e+07	2.67536e+06	1.34828e+07	7.09434e+06	7.05743	7.12978	-0.0723507	403
P49005	DPOD2	Others	Both	sp|P49005|DPOD2_HUMAN DNA polymerase delta subunit 2 OS=Homo sapiens OX=9606 GN=POLD2 PE=1 SV=1	0	1.50254e+06	3.13898e+06	941284	751272	1.06246e+06	2.04013e+06	1.55401e+06	5.8758	6.30966	-0.433862	404
P49207	RL34	60S subunit	Both	sp|P49207|RL34_HUMAN 60S ribosomal protein L34 OS=Homo sapiens OX=9606 GN=RPL34 PE=1 SV=3	4.24072e+07	1.01126e+08	1.35452e+08	4.63183e+07	7.17667e+07	4.15205e+07	9.08849e+07	6.30267e+07	7.85592	7.95849	-0.102569	405
P49327	FAS	Others	Both	sp|P49327|FAS_HUMAN Fatty acid synthase OS=Homo sapiens OX=9606 GN=FASN PE=1 SV=3	4.40151e+07	6.4573e+07	8.9323e+07	4.49202e+07	5.42941e+07	1.45366e+07	6.71216e+07	3.13975e+07	7.73475	7.82686	-0.0921096	406
P49368	TCPG	Others	Both	sp|P49368|TCPG_HUMAN T-complex protein 1 subunit gamma OS=Homo sapiens OX=9606 GN=CCT3 PE=1 SV=4	5.32446e+07	8.63076e+07	1.07492e+08	4.84975e+07	6.97761e+07	2.33791e+07	7.79946e+07	4.17151e+07	7.84371	7.89206	-0.0483576	407
P49411	EFTU	Others	Both	sp|P49411|EFTU_HUMAN Elongation factor Tu, mitochondrial OS=Homo sapiens OX=9606 GN=TUFM PE=1 SV=2	8.62311e+07	1.10161e+08	1.57995e+08	7.08742e+07	9.81961e+07	1.6921e+07	1.14434e+08	6.16035e+07	7.99209	8.05856	-0.0664626	408
P49642	PRI1	Others	Both	sp|P49642|PRI1_HUMAN DNA primase small subunit OS=Homo sapiens OX=9606 GN=PRIM1 PE=1 SV=1	2.75902e+06	6.41999e+06	5.82007e+06	3.00053e+06	4.58951e+06	2.5887e+06	4.4103e+06	1.99372e+06	6.66177	6.64447	0.017298	409
P49736	MCM2	Others	Both	sp|P49736|MCM2_HUMAN DNA replication licensing factor MCM2 OS=Homo sapiens OX=9606 GN=MCM2 PE=1 SV=4	2.93486e+06	5.5196e+06	8.46763e+06	3.54898e+06	4.22723e+06	1.82769e+06	6.0083e+06	3.47801e+06	6.62606	6.77875	-0.152696	410
P49792	RBP2	Others	Both	sp|P49792|RBP2_HUMAN E3 SUMO-protein ligase RanBP2 OS=Homo sapiens OX=9606 GN=RANBP2 PE=1 SV=2	1.54726e+06	2.12273e+06	1.34847e+06	710322	1.835e+06	406922	1.0294e+06	451242	6.26363	6.01258	0.251052	411
P49915	GUAA	Others	Both	sp|P49915|GUAA_HUMAN GMP synthase [glutamine-hydrolyzing] OS=Homo sapiens OX=9606 GN=GMPS PE=1 SV=1	3.28353e+06	5.91183e+06	8.05142e+06	3.72448e+06	4.59768e+06	1.85849e+06	5.88795e+06	3.05961e+06	6.66254	6.76996	-0.107425	412
P50416	CPT1A	Others	Both	sp|P50416|CPT1A_HUMAN Carnitine O-palmitoyltransferase 1, liver isoform OS=Homo sapiens OX=9606 GN=CPT1A PE=1 SV=2	9.42351e+06	1.26783e+07	1.70879e+07	4.43585e+06	1.10509e+07	2.30148e+06	1.07619e+07	8.94637e+06	7.0434	7.03189	0.0115091	413
P50454	SERPH	Others	Both	sp|P50454|SERPH_HUMAN Serpin H1 OS=Homo sapiens OX=9606 GN=SERPINH1 PE=1 SV=2	7.44942e+07	1.21692e+08	1.47931e+08	7.14563e+07	9.80933e+07	3.33742e+07	1.09694e+08	5.4076e+07	7.99164	8.04018	-0.0485425	414
P50570	DYN2	Others	Both	sp|P50570|DYN2_HUMAN Dynamin-2 OS=Homo sapiens OX=9606 GN=DNM2 PE=1 SV=2;sp|Q9UQ16|DYN3_HUMAN Dynamin-3 OS=Homo sapiens OX=9606 GN=DNM3 PE=1 SV=4	2.40249e+06	3.62519e+06	3.28516e+06	1.79435e+06	3.01384e+06	864580	2.53975e+06	1.05416e+06	6.47912	6.40479	0.0743283	415
P50750	CDK9	Others	Both	sp|P50750|CDK9_HUMAN Cyclin-dependent kinase 9 OS=Homo sapiens OX=9606 GN=CDK9 PE=1 SV=3	1.72023e+06	3.41846e+06	2.38635e+06	1.43176e+06	2.56934e+06	1.20083e+06	1.90905e+06	674998	6.40982	6.28082	0.129004	416
P50914	RL14	60S subunit	Both	sp|P50914|RL14_HUMAN 60S ribosomal protein L14 OS=Homo sapiens OX=9606 GN=RPL14 PE=1 SV=4	1.40659e+08	1.97859e+08	2.71919e+08	1.07127e+08	1.69259e+08	4.04468e+07	1.89523e+08	1.16525e+08	8.22855	8.27766	-0.0491108	417
P50990	TCPQ	Others	Both	sp|P50990|TCPQ_HUMAN T-complex protein 1 subunit theta OS=Homo sapiens OX=9606 GN=CCT8 PE=1 SV=4	1.31096e+07	2.02265e+07	3.72626e+07	1.55031e+07	1.66681e+07	5.03243e+06	2.63829e+07	1.53863e+07	7.22189	7.42132	-0.199436	418
P50991	TCPD	Others	Both	sp|P50991|TCPD_HUMAN T-complex protein 1 subunit delta OS=Homo sapiens OX=9606 GN=CCT4 PE=1 SV=4	4.71494e+07	8.05375e+07	8.59973e+07	4.25158e+07	6.38435e+07	2.36089e+07	6.42565e+07	3.07461e+07	7.80512	7.80792	-0.00280064	419
P50995	ANX11	Others	Mut	sp|P50995|ANX11_HUMAN Annexin A11 OS=Homo sapiens OX=9606 GN=ANXA11 PE=1 SV=1	7.50361e+06	7.8774e+06	4.89053e+07	2.08346e+07	7.69051e+06	264314	3.48699e+07	1.98489e+07	6.88595	7.54245	-0.656496	420
P51148	RAB5C	Others	Both	sp|P51148|RAB5C_HUMAN Ras-related protein Rab-5C OS=Homo sapiens OX=9606 GN=RAB5C PE=1 SV=2;sp|P61020|RAB5B_HUMAN Ras-related protein Rab-5B OS=Homo sapiens OX=9606 GN=RAB5B PE=1 SV=1;sp|P20339|RAB5A_HUMAN Ras-related protein Rab-5A OS=Homo sapiens OX=9606	8.29657e+06	1.47434e+07	1.06118e+07	6.0186e+06	1.152e+07	4.55857e+06	8.31518e+06	3.24785e+06	7.06145	6.91987	0.14158	421
P51532	SMCA4	Others	Both	sp|P51532|SMCA4_HUMAN Transcription activator BRG1 OS=Homo sapiens OX=9606 GN=SMARCA4 PE=1 SV=2	3.17803e+06	5.96202e+06	4.94722e+06	3.2278e+06	4.57003e+06	1.96858e+06	4.08751e+06	1.21581e+06	6.65992	6.61146	0.0484598	422
P51570	GALK1	Others	Both	sp|P51570|GALK1_HUMAN Galactokinase OS=Homo sapiens OX=9606 GN=GALK1 PE=1 SV=1	3.13135e+06	4.26079e+06	3.77246e+06	1.46891e+06	3.69607e+06	798635	2.62068e+06	1.62886e+06	6.56774	6.41841	0.149325	423
P51571	SSRD	Others	Both	sp|P51571|SSRD_HUMAN Translocon-associated protein subunit delta OS=Homo sapiens OX=9606 GN=SSR4 PE=1 SV=1	1.19604e+08	1.7795e+08	2.2032e+08	1.09011e+08	1.48777e+08	4.12571e+07	1.64666e+08	7.87075e+07	8.17254	8.2166	-0.0440678	424
P51659	DHB4	Others	Both	sp|P51659|DHB4_HUMAN Peroxisomal multifunctional enzyme type 2 OS=Homo sapiens OX=9606 GN=HSD17B4 PE=1 SV=3	3.0063e+06	4.02394e+06	3.60133e+06	2.53901e+06	3.51512e+06	719586	3.07017e+06	751174	6.54594	6.48716	0.0587775	426
P51665	PSMD7	Others	Both	sp|P51665|PSMD7_HUMAN 26S proteasome non-ATPase regulatory subunit 7 OS=Homo sapiens OX=9606 GN=PSMD7 PE=1 SV=2	4.67847e+06	9.01189e+06	1.09815e+07	5.24142e+06	6.84518e+06	3.06419e+06	8.11146e+06	4.05885e+06	6.83538	6.9091	-0.0737142	427
P51812	KS6A3	Others	Both	sp|P51812|KS6A3_HUMAN Ribosomal protein S6 kinase alpha-3 OS=Homo sapiens OX=9606 GN=RPS6KA3 PE=1 SV=1	5.22848e+06	6.2432e+06	8.17223e+06	2.09551e+06	5.73584e+06	717517	5.13387e+06	4.29689e+06	6.7586	6.71045	0.0481519	429
P51991	ROA3	HNRNP	Both	sp|P51991|ROA3_HUMAN Heterogeneous nuclear ribonucleoprotein A3 OS=Homo sapiens OX=9606 GN=HNRNPA3 PE=1 SV=2	4.43303e+07	9.23976e+07	1.10094e+08	5.09429e+07	6.8364e+07	3.39887e+07	8.05183e+07	4.1826e+07	7.83483	7.90589	-0.0710675	430
P52272	HNRPM	HNRNP	Both	sp|P52272|HNRPM_HUMAN Heterogeneous nuclear ribonucleoprotein M OS=Homo sapiens OX=9606 GN=HNRNPM PE=1 SV=3	2.53384e+07	4.03567e+07	5.54007e+07	2.21307e+07	3.28476e+07	1.06195e+07	3.87657e+07	2.35254e+07	7.5165	7.58845	-0.0719444	431
P52292	IMA1	Others	Both	sp|P52292|IMA1_HUMAN Importin subunit alpha-1 OS=Homo sapiens OX=9606 GN=KPNA2 PE=1 SV=1	3.74773e+07	5.51027e+07	6.00142e+07	2.99555e+07	4.629e+07	1.24631e+07	4.49849e+07	2.12547e+07	7.66549	7.65307	0.0124208	432
P52294	IMA5	Others	Both	sp|P52294|IMA5_HUMAN Importin subunit alpha-5 OS=Homo sapiens OX=9606 GN=KPNA1 PE=1 SV=3	1.62085e+06	1.88633e+06	2.90227e+06	1.29267e+06	1.75359e+06	187721	2.09747e+06	1.13816e+06	6.24393	6.3217	-0.0777672	433
P52565	GDIR1	Others	Mut	sp|P52565|GDIR1_HUMAN Rho GDP-dissociation inhibitor 1 OS=Homo sapiens OX=9606 GN=ARHGDIA PE=1 SV=3	0	2.79876e+06	6.86053e+06	4.51659e+06	1.39938e+06	1.97902e+06	5.68856e+06	1.65742e+06	6.14594	6.755	-0.609067	434
P52597	HNRPF	HNRNP	Both	sp|P52597|HNRPF_HUMAN Heterogeneous nuclear ribonucleoprotein F OS=Homo sapiens OX=9606 GN=HNRNPF PE=1 SV=3	1.45199e+07	3.09824e+07	4.14805e+07	2.03107e+07	2.27511e+07	1.16407e+07	3.08956e+07	1.49693e+07	7.357	7.4899	-0.132894	435
P52701	MSH6	Others	Both	sp|P52701|MSH6_HUMAN DNA mismatch repair protein Msh6 OS=Homo sapiens OX=9606 GN=MSH6 PE=1 SV=2	2.20483e+06	3.49935e+06	4.04071e+06	1.12047e+06	2.85209e+06	915362	2.58059e+06	2.06492e+06	6.45516	6.41172	0.0434435	436
P53004	BIEA	Others	Both	sp|P53004|BIEA_HUMAN Biliverdin reductase A OS=Homo sapiens OX=9606 GN=BLVRA PE=1 SV=2	2.26621e+07	3.21835e+07	4.07111e+07	1.87526e+07	2.74228e+07	6.73266e+06	2.97318e+07	1.55271e+07	7.43811	7.47322	-0.0351108	437
P53396	ACLY	Others	Both	sp|P53396|ACLY_HUMAN ATP-citrate synthase OS=Homo sapiens OX=9606 GN=ACLY PE=1 SV=3	1.55523e+06	2.06956e+06	3.98356e+06	1.36589e+06	1.81239e+06	363690	2.67472e+06	1.85097e+06	6.25825	6.42728	-0.169026	438
P53618	COPB	Others	Both	sp|P53618|COPB_HUMAN Coatomer subunit beta OS=Homo sapiens OX=9606 GN=COPB1 PE=1 SV=3	2.17366e+07	3.4014e+07	3.0266e+07	1.15818e+07	2.78753e+07	8.68142e+06	2.09239e+07	1.32117e+07	7.44522	7.32064	0.124577	439
P53621	COPA	Others	Both	sp|P53621|COPA_HUMAN Coatomer subunit alpha OS=Homo sapiens OX=9606 GN=COPA PE=1 SV=2	1.12956e+07	1.58752e+07	1.67348e+07	6.62117e+06	1.35854e+07	3.23825e+06	1.1678e+07	7.15141e+06	7.13307	7.06737	0.0657048	440
P53985	MOT1	Others	Both	sp|P53985|MOT1_HUMAN Monocarboxylate transporter 1 OS=Homo sapiens OX=9606 GN=SLC16A1 PE=1 SV=3	2.93107e+07	4.17257e+07	4.49881e+07	2.44959e+07	3.55182e+07	8.77874e+06	3.4742e+07	1.44902e+07	7.55045	7.54085	0.00959628	441
P53992	SC24C	Others	Both	sp|P53992|SC24C_HUMAN Protein transport protein Sec24C OS=Homo sapiens OX=9606 GN=SEC24C PE=1 SV=3	2.30771e+06	4.09444e+06	5.39304e+06	2.19909e+06	3.20108e+06	1.26341e+06	3.79606e+06	2.25846e+06	6.5053	6.57933	-0.0740375	442
P54136	SYRC	Others	Both	sp|P54136|SYRC_HUMAN Arginine--tRNA ligase, cytoplasmic OS=Homo sapiens OX=9606 GN=RARS PE=1 SV=2	1.68995e+07	1.65846e+07	1.57716e+07	9.16246e+06	1.6742e+07	222688	1.2467e+07	4.67336e+06	7.22381	7.09576	0.128045	443
P54577	SYYC	Others	Both	sp|P54577|SYYC_HUMAN Tyrosine--tRNA ligase, cytoplasmic OS=Homo sapiens OX=9606 GN=YARS PE=1 SV=4	5.63718e+06	7.66597e+06	1.07624e+07	5.328e+06	6.65157e+06	1.43457e+06	8.04522e+06	3.84273e+06	6.82292	6.90554	-0.0826135	444
P54578	UBP14	Others	Both	sp|P54578|UBP14_HUMAN Ubiquitin carboxyl-terminal hydrolase 14 OS=Homo sapiens OX=9606 GN=USP14 PE=1 SV=3	4.34591e+06	6.75447e+06	8.42846e+06	3.80082e+06	5.55019e+06	1.70311e+06	6.11464e+06	3.27224e+06	6.74431	6.78637	-0.0420633	445
P54709	AT1B3	Others	Both	sp|P54709|AT1B3_HUMAN Sodium/potassium-transporting ATPase subunit beta-3 OS=Homo sapiens OX=9606 GN=ATP1B3 PE=1 SV=1	3.73852e+06	5.52093e+06	8.61765e+06	3.82803e+06	4.62973e+06	1.26036e+06	6.22284e+06	3.38678e+06	6.66556	6.79399	-0.128433	446
P54886	P5CS	Others	Both	sp|P54886|P5CS_HUMAN Delta-1-pyrroline-5-carboxylate synthase OS=Homo sapiens OX=9606 GN=ALDH18A1 PE=1 SV=2	5.81214e+07	1.2923e+08	9.9174e+07	3.76543e+07	9.36759e+07	5.02817e+07	6.84142e+07	4.3501e+07	7.97163	7.83515	0.136482	447
P55039	DRG2	Others	Both	sp|P55039|DRG2_HUMAN Developmentally-regulated GTP-binding protein 2 OS=Homo sapiens OX=9606 GN=DRG2 PE=1 SV=1	1.41066e+06	3.32131e+06	2.14406e+06	769028	2.36598e+06	1.35104e+06	1.45654e+06	972293	6.37401	6.16332	0.210689	448
P55060	XPO2	Others	Both	sp|P55060|XPO2_HUMAN Exportin-2 OS=Homo sapiens OX=9606 GN=CSE1L PE=1 SV=3	1.19299e+07	2.06921e+07	1.95102e+07	8.66754e+06	1.6311e+07	6.19578e+06	1.40889e+07	7.66692e+06	7.21248	7.14888	0.0636042	449
P55072	TERA	Others	Mut	sp|P55072|TERA_HUMAN Transitional endoplasmic reticulum ATPase OS=Homo sapiens OX=9606 GN=VCP PE=1 SV=4	533083	484131	1.58194e+06	1.76396e+06	508607	34614.2	1.67295e+06	128707	5.70638	6.22348	-0.5171	450
P55084	ECHB	Others	Both	sp|P55084|ECHB_HUMAN Trifunctional enzyme subunit beta, mitochondrial OS=Homo sapiens OX=9606 GN=HADHB PE=1 SV=3	1.13753e+07	1.43658e+07	2.18986e+07	5.97122e+06	1.28705e+07	2.11461e+06	1.39349e+07	1.12624e+07	7.1096	7.1441	-0.0345072	451
P55735	SEC13	Others	Both	sp|P55735|SEC13_HUMAN Protein SEC13 homolog OS=Homo sapiens OX=9606 GN=SEC13 PE=1 SV=3	2.51915e+06	6.02865e+06	1.10904e+07	4.43322e+06	4.2739e+06	2.4816e+06	7.76179e+06	4.70731e+06	6.63082	6.88996	-0.259138	452
P55786	PSA	Others	Both	sp|P55786|PSA_HUMAN Puromycin-sensitive aminopeptidase OS=Homo sapiens OX=9606 GN=NPEPPS PE=1 SV=2	847613	1.5845e+06	2.42113e+06	726293	1.21606e+06	521056	1.57371e+06	1.19843e+06	6.08495	6.19693	-0.111972	453
P55884	EIF3B	EIF	Both	sp|P55884|EIF3B_HUMAN Eukaryotic translation initiation factor 3 subunit B OS=Homo sapiens OX=9606 GN=EIF3B PE=1 SV=3	1.76609e+07	3.32593e+07	2.99573e+07	1.66427e+07	2.54601e+07	1.10297e+07	2.33e+07	9.41485e+06	7.40586	7.36736	0.0385043	454
P56192	SYMC	Others	Both	sp|P56192|SYMC_HUMAN Methionine--tRNA ligase, cytoplasmic OS=Homo sapiens OX=9606 GN=MARS PE=1 SV=2	1.69735e+07	2.28931e+07	2.34818e+07	9.07939e+06	1.99333e+07	4.18575e+06	1.62806e+07	1.0184e+07	7.29958	7.21167	0.0879087	455
P56537	IF6	EIF	WT	sp|P56537|IF6_HUMAN Eukaryotic translation initiation factor 6 OS=Homo sapiens OX=9606 GN=EIF6 PE=1 SV=1	3.57915e+06	1.43689e+07	0	3.81486e+06	8.97403e+06	7.62951e+06	1.90743e+06	2.69752e+06	6.95299	6.28045	0.672539	456
P57088	TMM33	Others	Both	sp|P57088|TMM33_HUMAN Transmembrane protein 33 OS=Homo sapiens OX=9606 GN=TMEM33 PE=1 SV=2	4.82686e+07	8.88795e+07	7.64251e+07	3.20821e+07	6.85741e+07	2.87163e+07	5.42536e+07	3.13552e+07	7.83616	7.73443	0.101732	457
P57678	GEMI4	Others	Both	sp|P57678|GEMI4_HUMAN Gem-associated protein 4 OS=Homo sapiens OX=9606 GN=GEMIN4 PE=1 SV=2	6.41421e+06	9.99578e+06	1.34429e+07	6.19235e+06	8.205e+06	2.53256e+06	9.81764e+06	5.12693e+06	6.91408	6.99201	-0.0779287	458
P57772	SELB	Others	Both	sp|P57772|SELB_HUMAN Selenocysteine-specific elongation factor OS=Homo sapiens OX=9606 GN=EEFSEC PE=1 SV=4	650204	706408	1.01477e+06	0	678306	39742	507387	717554	5.83143	5.70534	0.126086	459
P58107	EPIPL	Others	Both	sp|P58107|EPIPL_HUMAN Epiplakin OS=Homo sapiens OX=9606 GN=EPPK1 PE=1 SV=3	5.61735e+06	6.96191e+06	1.05168e+07	5.29143e+06	6.28963e+06	950751	7.90413e+06	3.69491e+06	6.79863	6.89785	-0.099229	460
P59998	ARPC4	Others	Both	sp|P59998|ARPC4_HUMAN Actin-related protein 2/3 complex subunit 4 OS=Homo sapiens OX=9606 GN=ARPC4 PE=1 SV=3	7.49865e+06	1.37932e+07	1.57636e+07	7.70081e+06	1.06459e+07	4.45094e+06	1.17322e+07	5.70127e+06	7.02718	7.06938	-0.042196	461
P60174	TPIS	Others	Mut	sp|P60174|TPIS_HUMAN Triosephosphate isomerase OS=Homo sapiens OX=9606 GN=TPI1 PE=1 SV=3	2.50519e+06	4.77202e+06	1.97133e+07	8.35134e+06	3.63861e+06	1.60289e+06	1.40323e+07	8.03414e+06	6.56093	7.14713	-0.586195	462
P60228	EIF3E	EIF	Both	sp|P60228|EIF3E_HUMAN Eukaryotic translation initiation factor 3 subunit E OS=Homo sapiens OX=9606 GN=EIF3E PE=1 SV=1	6.47087e+06	9.20911e+06	1.10924e+07	6.91016e+06	7.83999e+06	1.93622e+06	9.00126e+06	2.95726e+06	6.89432	6.9543	-0.0599876	463
P63261	ACTG	Others	Both	sp|P63261|ACTG_HUMAN Actin, cytoplasmic 2 OS=Homo sapiens OX=9606 GN=ACTG1 PE=1 SV=1;sp|P60709|ACTB_HUMAN Actin, cytoplasmic 1 OS=Homo sapiens OX=9606 GN=ACTB PE=1 SV=1;sp|Q6S8J3|POTEE_HUMAN POTE ankyrin domain family member E OS=Homo sapiens OX=9606 GN=PO	3.49614e+08	5.4201e+08	8.94889e+08	3.79761e+08	4.45812e+08	1.36045e+08	6.37325e+08	3.64251e+08	8.64915	8.80436	-0.155209	464
P60842	IF4A1	EIF	Both	sp|P60842|IF4A1_HUMAN Eukaryotic initiation factor 4A-I OS=Homo sapiens OX=9606 GN=EIF4A1 PE=1 SV=1	4.08914e+08	6.6221e+08	8.18418e+08	3.5677e+08	5.35562e+08	1.79107e+08	5.87594e+08	3.26435e+08	8.72881	8.76908	-0.0402673	465
P60866	RS20	40S subunit	Both	sp|P60866|RS20_HUMAN 40S ribosomal protein S20 OS=Homo sapiens OX=9606 GN=RPS20 PE=1 SV=1	7.37151e+07	8.79023e+07	1.65516e+08	4.02254e+07	8.08087e+07	1.00319e+07	1.02871e+08	8.85936e+07	7.90746	8.01229	-0.104833	466
P60891	PRPS1	Others	Both	sp|P60891|PRPS1_HUMAN Ribose-phosphate pyrophosphokinase 1 OS=Homo sapiens OX=9606 GN=PRPS1 PE=1 SV=2	1.02476e+07	1.77048e+07	1.92726e+07	1.24365e+07	1.39762e+07	5.27303e+06	1.58545e+07	4.83383e+06	7.14539	7.20015	-0.0547626	467
P60981	DEST	Others	Both	sp|P60981|DEST_HUMAN Destrin OS=Homo sapiens OX=9606 GN=DSTN PE=1 SV=3	2.21652e+07	4.35314e+07	6.1529e+07	1.7171e+07	3.28483e+07	1.51082e+07	3.935e+07	3.13659e+07	7.51651	7.59494	-0.0784323	468
P61026	RAB10	Others	Both	sp|P61026|RAB10_HUMAN Ras-related protein Rab-10 OS=Homo sapiens OX=9606 GN=RAB10 PE=1 SV=1	1.9374e+06	2.94272e+06	4.88993e+06	2.37143e+06	2.44006e+06	710868	3.63068e+06	1.78085e+06	6.3874	6.55999	-0.172587	469
P61160	ARP2	Others	Both	sp|P61160|ARP2_HUMAN Actin-related protein 2 OS=Homo sapiens OX=9606 GN=ACTR2 PE=1 SV=1	6.32638e+06	8.76447e+06	1.35591e+07	5.65385e+06	7.54542e+06	1.72399e+06	9.60647e+06	5.58985e+06	6.87768	6.98256	-0.10488	470
P84077	ARF1	Others	Both	sp|P84077|ARF1_HUMAN ADP-ribosylation factor 1 OS=Homo sapiens OX=9606 GN=ARF1 PE=1 SV=2;sp|P61204|ARF3_HUMAN ADP-ribosylation factor 3 OS=Homo sapiens OX=9606 GN=ARF3 PE=1 SV=2	5.20333e+07	8.51572e+07	1.30705e+08	7.58468e+07	6.85952e+07	2.34221e+07	1.03276e+08	3.87908e+07	7.83629	8.014	-0.177706	471
P61247	RS3A	40S subunit	Both	sp|P61247|RS3A_HUMAN 40S ribosomal protein S3a OS=Homo sapiens OX=9606 GN=RPS3A PE=1 SV=2	1.54889e+07	3.11076e+07	3.46459e+07	1.92893e+07	2.32982e+07	1.10441e+07	2.69676e+07	1.08587e+07	7.36732	7.43084	-0.0635188	472
P61313	RL15	60S subunit	Both	sp|P61313|RL15_HUMAN 60S ribosomal protein L15 OS=Homo sapiens OX=9606 GN=RPL15 PE=1 SV=2	8.96311e+07	1.4667e+08	1.61805e+08	1.23405e+08	1.1815e+08	4.03324e+07	1.42605e+08	2.71526e+07	8.07244	8.15414	-0.0817002	473
P61353	RL27	60S subunit	Both	sp|P61353|RL27_HUMAN 60S ribosomal protein L27 OS=Homo sapiens OX=9606 GN=RPL27 PE=1 SV=2	8.44993e+07	1.24158e+08	1.90316e+08	8.30922e+07	1.04328e+08	2.80428e+07	1.36704e+08	7.58186e+07	8.0184	8.13578	-0.117378	474
P61978	HNRPK	HNRNP	Both	sp|P61978|HNRPK_HUMAN Heterogeneous nuclear ribonucleoprotein K OS=Homo sapiens OX=9606 GN=HNRNPK PE=1 SV=1	8.27143e+07	1.45159e+08	2.10854e+08	9.79193e+07	1.13937e+08	4.41554e+07	1.54387e+08	7.98571e+07	8.05666	8.18861	-0.131946	477
P62081	RS7	40S subunit	Both	sp|P62081|RS7_HUMAN 40S ribosomal protein S7 OS=Homo sapiens OX=9606 GN=RPS7 PE=1 SV=1	1.26393e+08	2.31534e+08	3.13932e+08	1.34243e+08	1.78963e+08	7.43457e+07	2.24087e+08	1.27059e+08	8.25276	8.35042	-0.0976529	479
P62191	PRS4	Others	Both	sp|P62191|PRS4_HUMAN 26S proteasome regulatory subunit 4 OS=Homo sapiens OX=9606 GN=PSMC1 PE=1 SV=1	5.7452e+06	8.40955e+06	1.00449e+07	4.68214e+06	7.07738e+06	1.88398e+06	7.3635e+06	3.79201e+06	6.84987	6.86708	-0.017212	480
P62195	PRS8	Others	Both	sp|P62195|PRS8_HUMAN 26S proteasome regulatory subunit 8 OS=Homo sapiens OX=9606 GN=PSMC5 PE=1 SV=1	1.25784e+07	2.55805e+07	2.4903e+07	1.25494e+07	1.90794e+07	9.19386e+06	1.87262e+07	8.73535e+06	7.28057	7.27245	0.00811533	481
P62241	RS8	40S subunit	Both	sp|P62241|RS8_HUMAN 40S ribosomal protein S8 OS=Homo sapiens OX=9606 GN=RPS8 PE=1 SV=2	7.43384e+08	1.1443e+09	1.32756e+09	5.7846e+08	9.43841e+08	2.83489e+08	9.53012e+08	5.29697e+08	8.9749	8.9791	-0.00419963	482
P62244	RS15A	40S subunit	Both	sp|P62244|RS15A_HUMAN 40S ribosomal protein S15a OS=Homo sapiens OX=9606 GN=RPS15A PE=1 SV=2	2.7246e+08	3.78021e+08	5.62969e+08	2.18245e+08	3.2524e+08	7.46434e+07	3.90607e+08	2.43757e+08	8.5122	8.59174	-0.0795351	483
P62249	RS16	40S subunit	Both	sp|P62249|RS16_HUMAN 40S ribosomal protein S16 OS=Homo sapiens OX=9606 GN=RPS16 PE=1 SV=2	6.45742e+07	9.16558e+07	1.26085e+08	5.53743e+07	7.8115e+07	1.91496e+07	9.07297e+07	5.00001e+07	7.89273	7.95775	-0.0650152	484
P62258	1433E	Others	Both	sp|P62258|1433E_HUMAN 14-3-3 protein epsilon OS=Homo sapiens OX=9606 GN=YWHAE PE=1 SV=1	6.45388e+06	7.02721e+06	1.1496e+07	6.20113e+06	6.74054e+06	405409	8.84854e+06	3.74401e+06	6.82869	6.94687	-0.118177	485
P62263	RS14	40S subunit	Both	sp|P62263|RS14_HUMAN 40S ribosomal protein S14 OS=Homo sapiens OX=9606 GN=RPS14 PE=1 SV=3	2.81158e+08	4.15822e+08	4.89338e+08	2.2513e+08	3.4849e+08	9.52223e+07	3.57234e+08	1.86823e+08	8.54219	8.55295	-0.0107625	486
P62266	RS23	40S subunit	Both	sp|P62266|RS23_HUMAN 40S ribosomal protein S23 OS=Homo sapiens OX=9606 GN=RPS23 PE=1 SV=3	1.31532e+08	2.32484e+08	2.29966e+08	1.27103e+08	1.82008e+08	7.13841e+07	1.78534e+08	7.27351e+07	8.26009	8.25172	0.0083694	487
P62277	RS13	40S subunit	Both	sp|P62277|RS13_HUMAN 40S ribosomal protein S13 OS=Homo sapiens OX=9606 GN=RPS13 PE=1 SV=2	2.96589e+07	4.00467e+07	5.65896e+07	2.63855e+07	3.48528e+07	7.34528e+06	4.14876e+07	2.13575e+07	7.54224	7.61792	-0.0756807	489
P62280	RS11	40S subunit	Both	sp|P62280|RS11_HUMAN 40S ribosomal protein S11 OS=Homo sapiens OX=9606 GN=RPS11 PE=1 SV=3	1.13438e+08	2.60962e+08	3.33713e+08	1.4737e+08	1.872e+08	1.04315e+08	2.40542e+08	1.31764e+08	8.27231	8.38119	-0.108885	490
P62314	SMD1	Others	Both	sp|P62314|SMD1_HUMAN Small nuclear ribonucleoprotein Sm D1 OS=Homo sapiens OX=9606 GN=SNRPD1 PE=1 SV=1	1.44615e+07	2.32458e+07	3.55261e+07	1.49371e+07	1.88536e+07	6.21144e+06	2.52316e+07	1.45586e+07	7.27539	7.40194	-0.12655	491
P62318	SMD3	Others	Both	sp|P62318|SMD3_HUMAN Small nuclear ribonucleoprotein Sm D3 OS=Homo sapiens OX=9606 GN=SNRPD3 PE=1 SV=1	1.55317e+07	2.6468e+07	4.85322e+07	1.88307e+07	2.09998e+07	7.73309e+06	3.36814e+07	2.10022e+07	7.32222	7.52739	-0.205174	492
P62333	PRS10	Others	Both	sp|P62333|PRS10_HUMAN 26S proteasome regulatory subunit 10B OS=Homo sapiens OX=9606 GN=PSMC6 PE=1 SV=1	4.91575e+06	1.27094e+07	1.65542e+07	5.43622e+06	8.81257e+06	5.51093e+06	1.09952e+07	7.86161e+06	6.9451	7.0412	-0.0961015	493
P62424	RL7A	60S subunit	Both	sp|P62424|RL7A_HUMAN 60S ribosomal protein L7a OS=Homo sapiens OX=9606 GN=RPL7A PE=1 SV=2	2.74871e+08	2.86121e+08	3.64654e+08	2.00873e+08	2.80496e+08	7.95477e+06	2.82763e+08	1.15811e+08	8.44793	8.45142	-0.00349577	494
P62495	ERF1	Others	Both	sp|P62495|ERF1_HUMAN Eukaryotic peptide chain release factor subunit 1 OS=Homo sapiens OX=9606 GN=ETF1 PE=1 SV=3	3.38854e+07	4.91549e+07	4.17872e+07	2.31361e+07	4.15202e+07	1.07972e+07	3.24616e+07	1.31883e+07	7.61826	7.51137	0.106889	495
P62701	RS4X	40S subunit	Both	sp|P62701|RS4X_HUMAN 40S ribosomal protein S4, X isoform OS=Homo sapiens OX=9606 GN=RPS4X PE=1 SV=2	9.5241e+07	1.58188e+08	1.93203e+08	7.65576e+07	1.26714e+08	4.45101e+07	1.34881e+08	8.24811e+07	8.10283	8.12995	-0.0271235	496
P62750	RL23A	60S subunit	Both	sp|P62750|RL23A_HUMAN 60S ribosomal protein L23a OS=Homo sapiens OX=9606 GN=RPL23A PE=1 SV=1	4.94019e+07	7.34703e+07	1.06151e+08	5.10891e+07	6.14361e+07	1.70189e+07	7.86199e+07	3.89344e+07	7.78842	7.89553	-0.107109	497
P62753	RS6	40S subunit	Both	sp|P62753|RS6_HUMAN 40S ribosomal protein S6 OS=Homo sapiens OX=9606 GN=RPS6 PE=1 SV=1	2.1159e+08	3.1909e+08	4.34241e+08	1.54727e+08	2.6534e+08	7.60137e+07	2.94484e+08	1.97647e+08	8.4238	8.46906	-0.0452597	498
P62805	H4	Others	Both	sp|P62805|H4_HUMAN Histone H4 OS=Homo sapiens OX=9606 GN=HIST1H4A PE=1 SV=2	2.88595e+07	3.8504e+07	4.92478e+07	1.79002e+07	3.36817e+07	6.81965e+06	3.3574e+07	2.21661e+07	7.52739	7.526	0.00139138	499
P62826	RAN	Others	Both	sp|P62826|RAN_HUMAN GTP-binding nuclear protein Ran OS=Homo sapiens OX=9606 GN=RAN PE=1 SV=3	9.59032e+08	1.4193e+09	2.03805e+09	9.14842e+08	1.18917e+09	3.25459e+08	1.47644e+09	7.94225e+08	9.07524	9.16922	-0.0939742	500
P62829	RL23	60S subunit	Both	sp|P62829|RL23_HUMAN 60S ribosomal protein L23 OS=Homo sapiens OX=9606 GN=RPL23 PE=1 SV=1	8.51332e+07	1.29626e+08	1.87468e+08	7.49225e+07	1.0738e+08	3.1461e+07	1.31195e+08	7.95818e+07	8.03092	8.11792	-0.0869969	501
P62847	RS24	40S subunit	Both	sp|P62847|RS24_HUMAN 40S ribosomal protein S24 OS=Homo sapiens OX=9606 GN=RPS24 PE=1 SV=1	5.45054e+07	1.05835e+08	1.27857e+08	0	8.017e+07	3.62952e+07	6.39287e+07	9.04089e+07	7.90401	7.8057	0.0983156	502
P62861	RS30	40S subunit	Both	sp|P62861|RS30_HUMAN 40S ribosomal protein S30 OS=Homo sapiens OX=9606 GN=FAU PE=1 SV=1	4.98623e+07	6.19256e+07	1.01577e+08	4.6684e+07	5.5894e+07	8.53004e+06	7.41305e+07	3.88153e+07	7.74736	7.87	-0.122632	503
P62888	RL30	60S subunit	Both	sp|P62888|RL30_HUMAN 60S ribosomal protein L30 OS=Homo sapiens OX=9606 GN=RPL30 PE=1 SV=2	5.42645e+07	8.66852e+07	1.08746e+08	4.01991e+07	7.04749e+07	2.29249e+07	7.44727e+07	4.84701e+07	7.84803	7.872	-0.0239626	504
Q59GN2	R39L5	60S subunit	Both	sp|Q59GN2|R39L5_HUMAN Putative 60S ribosomal protein L39-like 5 OS=Homo sapiens OX=9606 GN=RPL39P5 PE=5 SV=2;sp|P62891|RL39_HUMAN 60S ribosomal protein L39 OS=Homo sapiens OX=9606 GN=RPL39 PE=1 SV=2	8.34403e+07	1.17521e+08	1.65363e+08	6.12303e+07	1.00481e+08	2.4099e+07	1.13297e+08	7.3633e+07	8.00208	8.05422	-0.0521337	505
P62899	RL31	60S subunit	Both	sp|P62899|RL31_HUMAN 60S ribosomal protein L31 OS=Homo sapiens OX=9606 GN=RPL31 PE=1 SV=1	6.22969e+07	5.86874e+07	7.69428e+07	5.55323e+07	6.04922e+07	2.5523e+06	6.62376e+07	1.51396e+07	7.7817	7.8211	-0.0394052	506
P62906	RL10A	60S subunit	Both	sp|P62906|RL10A_HUMAN 60S ribosomal protein L10a OS=Homo sapiens OX=9606 GN=RPL10A PE=1 SV=2	1.30119e+07	2.44829e+07	3.8796e+07	1.72257e+07	1.87474e+07	8.11121e+06	2.80109e+07	1.52525e+07	7.27294	7.44733	-0.174386	507
P62910	RL32	60S subunit	Both	sp|P62910|RL32_HUMAN 60S ribosomal protein L32 OS=Homo sapiens OX=9606 GN=RPL32 PE=1 SV=2	9.85807e+06	9.61155e+06	1.64374e+07	4.99776e+06	9.73481e+06	174314	1.07176e+07	8.08905e+06	6.98833	7.0301	-0.0417691	508
P62913	RL11	60S subunit	Both	sp|P62913|RL11_HUMAN 60S ribosomal protein L11 OS=Homo sapiens OX=9606 GN=RPL11 PE=1 SV=2	1.32495e+08	2.01093e+08	2.7932e+08	1.45109e+08	1.66794e+08	4.85059e+07	2.12215e+08	9.49014e+07	8.22218	8.32678	-0.104595	509
P62917	RL8	60S subunit	Both	sp|P62917|RL8_HUMAN 60S ribosomal protein L8 OS=Homo sapiens OX=9606 GN=RPL8 PE=1 SV=2	6.97272e+07	9.32949e+07	1.30984e+08	4.00382e+07	8.1511e+07	1.66649e+07	8.55111e+07	6.43084e+07	7.91122	7.93202	-0.0208063	510
P62937	PPIA	Others	Both	sp|P62937|PPIA_HUMAN Peptidyl-prolyl cis-trans isomerase A OS=Homo sapiens OX=9606 GN=PPIA PE=1 SV=2	6.11636e+07	8.77913e+07	2.22876e+08	9.32626e+07	7.44774e+07	1.88286e+07	1.58069e+08	9.16505e+07	7.87202	8.19885	-0.326823	511
P63010	AP2B1	Others	Both	sp|P63010|AP2B1_HUMAN AP-2 complex subunit beta OS=Homo sapiens OX=9606 GN=AP2B1 PE=1 SV=1	3.79767e+06	6.71982e+06	1.00747e+07	1.82968e+06	5.25875e+06	2.06628e+06	5.9522e+06	5.83012e+06	6.72088	6.77468	-0.0537956	512
P63092	GNAS2	Others	Both	sp|P63092|GNAS2_HUMAN Guanine nucleotide-binding protein G(s) subunit alpha isoforms short OS=Homo sapiens OX=9606 GN=GNAS PE=1 SV=1;sp|Q5JWF2|GNAS1_HUMAN Guanine nucleotide-binding protein G(s) subunit alpha isoforms XLas OS=Homo sapiens OX=9606 GN=GNAS P	3.07178e+07	4.39894e+07	5.32619e+07	2.41396e+07	3.73536e+07	9.38441e+06	3.87008e+07	2.05925e+07	7.57233	7.58772	-0.0153874	513
P63104	1433Z	Others	Both	sp|P63104|1433Z_HUMAN 14-3-3 protein zeta/delta OS=Homo sapiens OX=9606 GN=YWHAZ PE=1 SV=1	1.68071e+07	2.31654e+07	5.34086e+07	2.56689e+07	1.99862e+07	4.496e+06	3.95387e+07	1.96149e+07	7.30073	7.59702	-0.296292	514
P63151	2ABA	Others	Both	sp|P63151|2ABA_HUMAN Serine/threonine-protein phosphatase 2A 55 kDa regulatory subunit B alpha isoform OS=Homo sapiens OX=9606 GN=PPP2R2A PE=1 SV=1;sp|Q66LE6|2ABD_HUMAN Serine/threonine-protein phosphatase 2A 55 kDa regulatory subunit B delta isoform OS=Ho	959918	1.89242e+06	2.77793e+06	1.33219e+06	1.42617e+06	659376	2.05506e+06	1.0223e+06	6.15417	6.31282	-0.158655	515
P63167	DYL1	Others	Both	sp|P63167|DYL1_HUMAN Dynein light chain 1, cytoplasmic OS=Homo sapiens OX=9606 GN=DYNLL1 PE=1 SV=1;sp|Q96FJ2|DYL2_HUMAN Dynein light chain 2, cytoplasmic OS=Homo sapiens OX=9606 GN=DYNLL2 PE=1 SV=1	3.03859e+07	5.93226e+07	7.61197e+07	1.28697e+07	4.48543e+07	2.04613e+07	4.44947e+07	4.47245e+07	7.6518	7.64831	0.0034957	516
P63173	RL38	60S subunit	Mut	sp|P63173|RL38_HUMAN 60S ribosomal protein L38 OS=Homo sapiens OX=9606 GN=RPL38 PE=1 SV=2	1.54251e+07	4.38685e+07	1.62323e+08	4.75644e+07	2.96468e+07	2.01125e+07	1.04944e+08	8.11464e+07	7.47198	8.02096	-0.548978	517
Q9GZV4	IF5A2	EIF	Both	sp|Q9GZV4|IF5A2_HUMAN Eukaryotic translation initiation factor 5A-2 OS=Homo sapiens OX=9606 GN=EIF5A2 PE=1 SV=3;sp|Q6IS14|IF5AL_HUMAN Eukaryotic translation initiation factor 5A-1-like OS=Homo sapiens OX=9606 GN=EIF5AL1 PE=2 SV=2;sp|P63241|IF5A1_HUMAN Euka	4.22585e+06	7.35059e+06	1.28747e+07	7.43755e+06	5.78822e+06	2.20952e+06	1.01561e+07	3.84464e+06	6.76254	7.00673	-0.244183	518
P63244	RACK1	Others	Both	sp|P63244|RACK1_HUMAN Receptor of activated protein C kinase 1 OS=Homo sapiens OX=9606 GN=RACK1 PE=1 SV=3	5.57945e+08	8.48062e+08	1.17396e+09	5.55176e+08	7.03004e+08	2.05144e+08	8.64567e+08	4.37544e+08	8.84696	8.9368	-0.0898409	519
P68104	EF1A1	Others	Both	sp|P68104|EF1A1_HUMAN Elongation factor 1-alpha 1 OS=Homo sapiens OX=9606 GN=EEF1A1 PE=1 SV=1;sp|Q5VTE0|EF1A3_HUMAN Putative elongation factor 1-alpha-like 3 OS=Homo sapiens OX=9606 GN=EEF1A1P5 PE=5 SV=1;sp|Q05639|EF1A2_HUMAN Elongation factor 1-alpha 2 OS	1.98748e+09	2.75074e+09	3.66718e+09	1.77191e+09	2.36911e+09	5.39706e+08	2.71955e+09	1.34016e+09	9.37459	9.4345	-0.0599115	520
P68363	TBA1B	Others	Both	sp|P68363|TBA1B_HUMAN Tubulin alpha-1B chain OS=Homo sapiens OX=9606 GN=TUBA1B PE=1 SV=1	2.23267e+09	3.96167e+09	4.68601e+09	2.28953e+09	3.09717e+09	1.22259e+09	3.48777e+09	1.69456e+09	9.49096	9.54255	-0.0515831	521
P68366	TBA4A	Others	Both	sp|P68366|TBA4A_HUMAN Tubulin alpha-4A chain OS=Homo sapiens OX=9606 GN=TUBA4A PE=1 SV=1	2.74776e+07	4.1361e+07	4.97689e+07	2.21804e+07	3.44193e+07	9.81709e+06	3.59747e+07	1.9508e+07	7.5368	7.556	-0.0191947	522
P68371	TBB4B	Others	Both	sp|P68371|TBB4B_HUMAN Tubulin beta-4B chain OS=Homo sapiens OX=9606 GN=TUBB4B PE=1 SV=1	1.27799e+09	2.37108e+09	2.87133e+09	1.38575e+09	1.82454e+09	7.72934e+08	2.12854e+09	1.05047e+09	9.26115	9.32808	-0.0669293	523
P68400	CSK21	Others	Both	sp|P68400|CSK21_HUMAN Casein kinase II subunit alpha OS=Homo sapiens OX=9606 GN=CSNK2A1 PE=1 SV=1;sp|Q8NEV1|CSK23_HUMAN Casein kinase II subunit alpha 3 OS=Homo sapiens OX=9606 GN=CSNK2A3 PE=1 SV=2	6.52683e+06	1.27725e+07	1.74019e+07	5.54065e+06	9.64965e+06	4.41633e+06	1.14713e+07	8.38718e+06	6.98451	7.05961	-0.0751006	524
Q71DI3	H32	Others	WT	sp|Q71DI3|H32_HUMAN Histone H3.2 OS=Homo sapiens OX=9606 GN=HIST2H3A PE=1 SV=3;sp|Q16695|H31T_HUMAN Histone H3.1t OS=Homo sapiens OX=9606 GN=HIST3H3 PE=1 SV=3;sp|P84243|H33_HUMAN Histone H3.3 OS=Homo sapiens OX=9606 GN=H3F3A PE=1 SV=2;sp|P68431|H31_HUMAN H	6.74252e+06	1.28795e+08	1.13366e+07	0	6.77688e+07	8.63042e+07	5.66832e+06	8.01621e+06	7.83103	6.75345	1.07758	525
P78344	IF4G2	EIF	Both	sp|P78344|IF4G2_HUMAN Eukaryotic translation initiation factor 4 gamma 2 OS=Homo sapiens OX=9606 GN=EIF4G2 PE=1 SV=1	699716	700944	938967	0	700330	868.579	469483	663950	5.8453	5.67162	0.173682	526
P78346	RPP30	Others	Both	sp|P78346|RPP30_HUMAN Ribonuclease P protein subunit p30 OS=Homo sapiens OX=9606 GN=RPP30 PE=1 SV=1	3.46957e+06	1.20977e+07	1.51303e+07	6.3544e+06	7.78365e+06	6.10103e+06	1.07424e+07	6.20553e+06	6.89118	7.0311	-0.139917	527
P78371	TCPB	Others	Both	sp|P78371|TCPB_HUMAN T-complex protein 1 subunit beta OS=Homo sapiens OX=9606 GN=CCT2 PE=1 SV=4	1.39348e+07	2.01861e+07	3.47142e+07	1.37229e+07	1.70605e+07	4.42034e+06	2.42186e+07	1.48431e+07	7.23199	7.38415	-0.152158	528
P78527	PRKDC	Others	Both	sp|P78527|PRKDC_HUMAN DNA-dependent protein kinase catalytic subunit OS=Homo sapiens OX=9606 GN=PRKDC PE=1 SV=3	3.68257e+07	4.9839e+07	4.80815e+07	2.10233e+07	4.33323e+07	9.20182e+06	3.45524e+07	1.9133e+07	7.63681	7.53848	0.098334	529
P81605	DCD	Others	Both	sp|P81605|DCD_HUMAN Dermcidin OS=Homo sapiens OX=9606 GN=DCD PE=1 SV=2	1.53805e+08	7.14714e+07	1.12079e+08	2.38644e+07	1.12638e+08	5.82186e+07	6.79715e+07	6.23768e+07	8.05169	7.83233	0.219359	530
P82650	RT22	Others	Both	sp|P82650|RT22_HUMAN 28S ribosomal protein S22, mitochondrial OS=Homo sapiens OX=9606 GN=MRPS22 PE=1 SV=1	1.80268e+06	3.55536e+06	3.8954e+06	638541	2.67902e+06	1.23933e+06	2.26697e+06	2.30295e+06	6.42798	6.35545	0.0725299	531
P83731	RL24	60S subunit	Both	sp|P83731|RL24_HUMAN 60S ribosomal protein L24 OS=Homo sapiens OX=9606 GN=RPL24 PE=1 SV=1	3.17512e+07	6.56702e+07	8.51277e+07	3.04733e+07	4.87107e+07	2.39843e+07	5.78005e+07	3.86465e+07	7.68762	7.76193	-0.0743069	532
P84103	SRSF3	Others	Both	sp|P84103|SRSF3_HUMAN Serine/arginine-rich splicing factor 3 OS=Homo sapiens OX=9606 GN=SRSF3 PE=1 SV=1	7.34211e+06	8.72538e+06	2.40792e+07	6.1242e+06	8.03374e+06	978117	1.51017e+07	1.26961e+07	6.90492	7.17903	-0.274108	533
Q00325	MPCP	Others	Both	sp|Q00325|MPCP_HUMAN Phosphate carrier protein, mitochondrial OS=Homo sapiens OX=9606 GN=SLC25A3 PE=1 SV=2	1.2084e+08	1.63469e+08	1.9935e+08	6.67353e+07	1.42154e+08	3.01436e+07	1.33043e+08	9.37731e+07	8.15276	8.12399	0.0287691	534
Q00341	VIGLN	Others	Both	sp|Q00341|VIGLN_HUMAN Vigilin OS=Homo sapiens OX=9606 GN=HDLBP PE=1 SV=2	4.4341e+06	3.34947e+06	8.03947e+06	4.21472e+06	3.89178e+06	766943	6.12709e+06	2.70451e+06	6.59015	6.78725	-0.197106	535
Q00577	PURA	Others	Both	sp|Q00577|PURA_HUMAN Transcriptional activator protein Pur-alpha OS=Homo sapiens OX=9606 GN=PURA PE=1 SV=2	1.082e+07	1.22439e+07	1.86227e+07	1.08722e+07	1.15319e+07	1.00685e+06	1.47474e+07	5.48044e+06	7.0619	7.16872	-0.106814	536
Q00610	CLH1	Others	Both	sp|Q00610|CLH1_HUMAN Clathrin heavy chain 1 OS=Homo sapiens OX=9606 GN=CLTC PE=1 SV=5	2.74315e+07	4.36824e+07	7.09419e+07	3.17662e+07	3.5557e+07	1.14911e+07	5.13541e+07	2.77015e+07	7.55092	7.71057	-0.15965	537
Q00839	HNRPU	HNRNP	Both	sp|Q00839|HNRPU_HUMAN Heterogeneous nuclear ribonucleoprotein U OS=Homo sapiens OX=9606 GN=HNRNPU PE=1 SV=6	1.10852e+08	1.76391e+08	2.13536e+08	8.81759e+07	1.43622e+08	4.63428e+07	1.50856e+08	8.8643e+07	8.15722	8.17856	-0.0213427	538
Q01650	LAT1	Others	Both	sp|Q01650|LAT1_HUMAN Large neutral amino acids transporter small subunit 1 OS=Homo sapiens OX=9606 GN=SLC7A5 PE=1 SV=2	3.09197e+07	5.20778e+07	5.65982e+07	2.59441e+07	4.14987e+07	1.4961e+07	4.12712e+07	2.16757e+07	7.61803	7.61565	0.00238781	539
Q01780	EXOSX	Others	Both	sp|Q01780|EXOSX_HUMAN Exosome component 10 OS=Homo sapiens OX=9606 GN=EXOSC10 PE=1 SV=2	0	795159	889911	412024	397579	562262	650967	337917	5.59942	5.81356	-0.214136	540
Q01813	PFKAP	Others	Both	sp|Q01813|PFKAP_HUMAN ATP-dependent 6-phosphofructokinase, platelet type OS=Homo sapiens OX=9606 GN=PFKP PE=1 SV=2	2.16438e+07	3.09521e+07	2.80933e+07	1.69188e+07	2.6298e+07	6.58197e+06	2.25061e+07	7.90156e+06	7.41992	7.3523	0.0676226	541
Q02543	RL18A	60S subunit	Both	sp|Q02543|RL18A_HUMAN 60S ribosomal protein L18a OS=Homo sapiens OX=9606 GN=RPL18A PE=1 SV=2	1.31029e+08	2.42234e+08	4.03819e+08	1.47005e+08	1.86632e+08	7.86341e+07	2.75412e+08	1.81595e+08	8.27099	8.43998	-0.168997	542
Q02878	RL6	60S subunit	Both	sp|Q02878|RL6_HUMAN 60S ribosomal protein L6 OS=Homo sapiens OX=9606 GN=RPL6 PE=1 SV=3	6.13017e+07	9.7799e+07	1.19434e+08	5.37451e+07	7.95504e+07	2.58075e+07	8.65894e+07	4.64489e+07	7.90064	7.93746	-0.0368223	544
Q02978	M2OM	Others	Both	sp|Q02978|M2OM_HUMAN Mitochondrial 2-oxoglutarate/malate carrier protein OS=Homo sapiens OX=9606 GN=SLC25A11 PE=1 SV=3	3.99635e+07	7.24353e+07	8.91703e+07	3.35036e+07	5.61994e+07	2.2961e+07	6.1337e+07	3.93623e+07	7.74973	7.78772	-0.0379905	545
Q03701	CEBPZ	Others	Both	sp|Q03701|CEBPZ_HUMAN CCAAT/enhancer-binding protein zeta OS=Homo sapiens OX=9606 GN=CEBPZ PE=1 SV=3	3.16609e+06	4.20971e+06	2.5993e+06	2.10566e+06	3.6879e+06	737947	2.35248e+06	349055	6.56678	6.37153	0.195253	546
Q04637	IF4G1	EIF	Both	sp|Q04637|IF4G1_HUMAN Eukaryotic translation initiation factor 4 gamma 1 OS=Homo sapiens OX=9606 GN=EIF4G1 PE=1 SV=4	2.19973e+06	2.26674e+06	2.62107e+06	1.8138e+06	2.23324e+06	47384.9	2.21744e+06	570829	6.34893	6.34585	0.00308303	547
Q04837	SSBP	Others	Both	sp|Q04837|SSBP_HUMAN Single-stranded DNA-binding protein, mitochondrial OS=Homo sapiens OX=9606 GN=SSBP1 PE=1 SV=1	3.45218e+07	4.808e+07	6.42699e+07	2.96718e+07	4.13009e+07	9.58705e+06	4.69709e+07	2.44646e+07	7.61596	7.67183	-0.0558691	548
Q04917	1433F	Others	Both	sp|Q04917|1433F_HUMAN 14-3-3 protein eta OS=Homo sapiens OX=9606 GN=YWHAH PE=1 SV=4	2.37256e+06	2.4147e+06	0	1.99644e+06	2.39363e+06	29800.4	998221	1.4117e+06	6.37906	5.99923	0.379831	549
Q05655	KPCD	Others	Both	sp|Q05655|KPCD_HUMAN Protein kinase C delta type OS=Homo sapiens OX=9606 GN=PRKCD PE=1 SV=2	243330	628451	743009	290652	435890	272322	516830	319865	5.63938	5.71335	-0.0739704	550
Q06210	GFPT1	Others	Both	sp|Q06210|GFPT1_HUMAN Glutamine--fructose-6-phosphate aminotransferase [isomerizing] 1 OS=Homo sapiens OX=9606 GN=GFPT1 PE=1 SV=3	8.72405e+06	1.34219e+07	1.11634e+07	3.88507e+06	1.1073e+07	3.32187e+06	7.52422e+06	5.14655e+06	7.04426	6.87646	0.167802	551
Q06830	PRDX1	Others	Both	sp|Q06830|PRDX1_HUMAN Peroxiredoxin-1 OS=Homo sapiens OX=9606 GN=PRDX1 PE=1 SV=1	1.05526e+08	2.24706e+08	3.52094e+08	1.57614e+08	1.65116e+08	8.42734e+07	2.54854e+08	1.37518e+08	8.21779	8.40629	-0.188502	552
Q07020	RL18	60S subunit	Both	sp|Q07020|RL18_HUMAN 60S ribosomal protein L18 OS=Homo sapiens OX=9606 GN=RPL18 PE=1 SV=2	2.08066e+08	1.88078e+08	3.59277e+08	1.65222e+08	1.98072e+08	1.41338e+07	2.62249e+08	1.37217e+08	8.29682	8.41871	-0.121892	553
Q08211	DHX9	Others	Both	sp|Q08211|DHX9_HUMAN ATP-dependent RNA helicase A OS=Homo sapiens OX=9606 GN=DHX9 PE=1 SV=4	7.89425e+07	1.23092e+08	1.38459e+08	7.15616e+07	1.01017e+08	3.12182e+07	1.0501e+08	4.73033e+07	8.00439	8.02123	-0.0168363	554
Q08380	LG3BP	Others	Both	sp|Q08380|LG3BP_HUMAN Galectin-3-binding protein OS=Homo sapiens OX=9606 GN=LGALS3BP PE=1 SV=1	2.3403e+06	3.75485e+06	4.29455e+06	1.77493e+06	3.04757e+06	1.00024e+06	3.03474e+06	1.78165e+06	6.48395	6.48212	0.00183249	555
Q08945	SSRP1	Others	Both	sp|Q08945|SSRP1_HUMAN FACT complex subunit SSRP1 OS=Homo sapiens OX=9606 GN=SSRP1 PE=1 SV=1	2.31671e+06	3.84316e+06	4.68196e+06	2.82213e+06	3.07993e+06	1.07936e+06	3.75204e+06	1.3151e+06	6.48854	6.57427	-0.0857266	556
Q08J23	NSUN2	Others	Both	sp|Q08J23|NSUN2_HUMAN tRNA (cytosine(34)-C(5))-methyltransferase OS=Homo sapiens OX=9606 GN=NSUN2 PE=1 SV=2	2.42313e+07	3.63882e+07	4.30026e+07	1.69068e+07	3.03098e+07	8.59623e+06	2.99547e+07	1.84525e+07	7.48158	7.47647	0.00511743	557
Q09161	NCBP1	Others	Both	sp|Q09161|NCBP1_HUMAN Nuclear cap-binding protein subunit 1 OS=Homo sapiens OX=9606 GN=NCBP1 PE=1 SV=1	528479	1.11009e+06	1.61075e+06	1.11749e+06	819287	411264	1.36412e+06	348786	5.91344	6.13485	-0.221416	558
Q12769	NU160	Others	Both	sp|Q12769|NU160_HUMAN Nuclear pore complex protein Nup160 OS=Homo sapiens OX=9606 GN=NUP160 PE=1 SV=3	5.28798e+06	1.24171e+07	7.57679e+06	4.08075e+06	8.85254e+06	5.04106e+06	5.82877e+06	2.47207e+06	6.94707	6.76558	0.181491	559
Q12788	TBL3	Others	Both	sp|Q12788|TBL3_HUMAN Transducin beta-like protein 3 OS=Homo sapiens OX=9606 GN=TBL3 PE=1 SV=2	2.08682e+07	2.39001e+07	3.17981e+07	2.24975e+07	2.23841e+07	2.14383e+06	2.71478e+07	6.57649e+06	7.34994	7.43373	-0.0837941	560
Q6IBS0	TWF2	Others	Both	sp|Q6IBS0|TWF2_HUMAN Twinfilin-2 OS=Homo sapiens OX=9606 GN=TWF2 PE=1 SV=2;sp|Q12792|TWF1_HUMAN Twinfilin-1 OS=Homo sapiens OX=9606 GN=TWF1 PE=1 SV=3	0	3.21506e+06	3.60983e+06	2.04055e+06	1.60753e+06	2.27339e+06	2.82519e+06	1.10965e+06	6.20616	6.45105	-0.244889	561
Q12805	FBLN3	Others	Mut	sp|Q12805|FBLN3_HUMAN EGF-containing fibulin-like extracellular matrix protein 1 OS=Homo sapiens OX=9606 GN=EFEMP1 PE=1 SV=2	1.16724e+06	3.00669e+06	1.24167e+07	4.64587e+06	2.08696e+06	1.30068e+06	8.53127e+06	5.49478e+06	6.31952	6.93101	-0.611499	562
Q12834	CDC20	Others	Both	sp|Q12834|CDC20_HUMAN Cell division cycle protein 20 homolog OS=Homo sapiens OX=9606 GN=CDC20 PE=1 SV=2	0	1.18583e+06	1.58572e+06	587908	592915	838509	1.08682e+06	705561	5.77299	6.03616	-0.263163	563
Q12904	AIMP1	Others	Both	sp|Q12904|AIMP1_HUMAN Aminoacyl tRNA synthase complex-interacting multifunctional protein 1 OS=Homo sapiens OX=9606 GN=AIMP1 PE=1 SV=2	5.99205e+06	1.16362e+07	1.56541e+07	6.08325e+06	8.81413e+06	3.99102e+06	1.08687e+07	6.76761e+06	6.94518	7.03618	-0.0909971	564
Q12905	ILF2	Others	Both	sp|Q12905|ILF2_HUMAN Interleukin enhancer-binding factor 2 OS=Homo sapiens OX=9606 GN=ILF2 PE=1 SV=2	4.63561e+07	7.71261e+07	1.51051e+08	7.64494e+07	6.17411e+07	2.17576e+07	1.1375e+08	5.27514e+07	7.79057	8.05595	-0.265378	565
Q12906	ILF3	Others	Both	sp|Q12906|ILF3_HUMAN Interleukin enhancer-binding factor 3 OS=Homo sapiens OX=9606 GN=ILF3 PE=1 SV=3	1.32137e+07	2.3284e+07	4.79726e+07	2.11145e+07	1.82489e+07	7.12072e+06	3.45436e+07	1.89915e+07	7.26124	7.53837	-0.277132	566
Q12931	TRAP1	Others	Both	sp|Q12931|TRAP1_HUMAN Heat shock protein 75 kDa, mitochondrial OS=Homo sapiens OX=9606 GN=TRAP1 PE=1 SV=3	6.33275e+07	9.70395e+07	1.13685e+08	4.78745e+07	8.01835e+07	2.38379e+07	8.07797e+07	4.65351e+07	7.90408	7.9073	-0.00321751	567
Q12965	MYO1E	Others	Both	sp|Q12965|MYO1E_HUMAN Unconventional myosin-Ie OS=Homo sapiens OX=9606 GN=MYO1E PE=1 SV=2	2.32521e+07	3.38656e+07	3.17901e+07	1.26755e+07	2.85589e+07	7.50492e+06	2.22328e+07	1.35161e+07	7.45574	7.34699	0.108747	568
Q13045	FLII	Others	Both	sp|Q13045|FLII_HUMAN Protein flightless-1 homolog OS=Homo sapiens OX=9606 GN=FLII PE=1 SV=2	1.49279e+06	2.51674e+06	2.16882e+06	669605	2.00476e+06	724040	1.41921e+06	1.0601e+06	6.30206	6.15205	0.150016	569
Q13057	COASY	Others	Both	sp|Q13057|COASY_HUMAN Bifunctional coenzyme A synthase OS=Homo sapiens OX=9606 GN=COASY PE=1 SV=4	3.36403e+06	4.55614e+06	3.20842e+06	3.33837e+06	3.96009e+06	842945	3.2734e+06	91890.4	6.5977	6.515	0.0827061	570
Q13085	ACACA	Others	Both	sp|Q13085|ACACA_HUMAN Acetyl-CoA carboxylase 1 OS=Homo sapiens OX=9606 GN=ACACA PE=1 SV=2	1.49665e+06	3.07509e+06	1.81978e+06	739426	2.28587e+06	1.11613e+06	1.2796e+06	763928	6.35905	6.10708	0.251976	571
Q13148	TADBP	Others	Both	sp|Q13148|TADBP_HUMAN TAR DNA-binding protein 43 OS=Homo sapiens OX=9606 GN=TARDBP PE=1 SV=1	3.63617e+07	6.13171e+07	1.0712e+08	4.8477e+07	4.88394e+07	1.76461e+07	7.77985e+07	4.14668e+07	7.68877	7.89097	-0.202201	572
Q13151	ROA0	HNRNP	Both	sp|Q13151|ROA0_HUMAN Heterogeneous nuclear ribonucleoprotein A0 OS=Homo sapiens OX=9606 GN=HNRNPA0 PE=1 SV=1	1.16749e+08	2.42026e+08	1.73926e+08	1.07689e+08	1.79387e+08	8.85838e+07	1.40808e+08	4.68368e+07	8.25379	8.14863	0.105166	573
Q13155	AIMP2	Others	Both	sp|Q13155|AIMP2_HUMAN Aminoacyl tRNA synthase complex-interacting multifunctional protein 2 OS=Homo sapiens OX=9606 GN=AIMP2 PE=1 SV=2	1.20436e+07	2.18985e+07	1.93854e+07	1.43758e+07	1.69711e+07	6.96847e+06	1.68806e+07	3.54233e+06	7.22971	7.22739	0.00232098	574
Q13185	CBX3	Others	Both	sp|Q13185|CBX3_HUMAN Chromobox protein homolog 3 OS=Homo sapiens OX=9606 GN=CBX3 PE=1 SV=4	0	3.49171e+06	3.73111e+06	2.50877e+06	1.74585e+06	2.46901e+06	3.11994e+06	864326	6.24201	6.49415	-0.252138	576
Q13200	PSMD2	Others	Both	sp|Q13200|PSMD2_HUMAN 26S proteasome non-ATPase regulatory subunit 2 OS=Homo sapiens OX=9606 GN=PSMD2 PE=1 SV=3	6.10786e+06	1.13501e+07	8.69133e+06	6.27425e+06	8.729e+06	3.70685e+06	7.48279e+06	1.70913e+06	6.94096	6.87406	0.0669007	577
Q13283	G3BP1	Others	Both	sp|Q13283|G3BP1_HUMAN Ras GTPase-activating protein-binding protein 1 OS=Homo sapiens OX=9606 GN=G3BP1 PE=1 SV=1	3.08924e+06	2.57088e+06	7.77527e+06	1.80365e+06	2.83006e+06	366533	4.78946e+06	4.22257e+06	6.4518	6.68029	-0.228491	578
Q13310	PABP4	Others	Both	sp|Q13310|PABP4_HUMAN Polyadenylate-binding protein 4 OS=Homo sapiens OX=9606 GN=PABPC4 PE=1 SV=1	5.67933e+06	1.27218e+07	2.08365e+07	1.02716e+07	9.20058e+06	4.9798e+06	1.55541e+07	7.47048e+06	6.96381	7.19184	-0.228029	579
Q13347	EIF3I	EIF	Both	sp|Q13347|EIF3I_HUMAN Eukaryotic translation initiation factor 3 subunit I OS=Homo sapiens OX=9606 GN=EIF3I PE=1 SV=1	1.65358e+07	3.01784e+07	3.55918e+07	1.30999e+07	2.33571e+07	9.64676e+06	2.43458e+07	1.59042e+07	7.36842	7.38642	-0.0180064	580
Q13501	SQSTM	Others	Both	sp|Q13501|SQSTM_HUMAN Sequestosome-1 OS=Homo sapiens OX=9606 GN=SQSTM1 PE=1 SV=1	1.33554e+06	2.51953e+06	8.14103e+06	0	1.92754e+06	837210	4.07052e+06	5.75658e+06	6.285	6.60965	-0.324647	582
Q13546	RIPK1	Others	Both	sp|Q13546|RIPK1_HUMAN Receptor-interacting serine/threonine-protein kinase 1 OS=Homo sapiens OX=9606 GN=RIPK1 PE=1 SV=3	3.029e+06	3.39931e+06	9.65984e+06	4.3715e+06	3.21415e+06	261853	7.01567e+06	3.73942e+06	6.50707	6.84607	-0.339002	583
Q13569	TDG	Others	Both	sp|Q13569|TDG_HUMAN G/T mismatch-specific thymine DNA glycosylase OS=Homo sapiens OX=9606 GN=TDG PE=1 SV=2	5.38183e+06	1.22794e+07	2.53265e+07	5.01063e+06	8.83062e+06	4.87732e+06	1.51686e+07	1.43655e+07	6.94599	7.18095	-0.234954	584
Q13572	ITPK1	Others	Both	sp|Q13572|ITPK1_HUMAN Inositol-tetrakisphosphate 1-kinase OS=Homo sapiens OX=9606 GN=ITPK1 PE=1 SV=2	608484	1.79687e+06	0	916480	1.20268e+06	840315	458240	648049	6.08015	5.66109	0.419056	585
Q13619	CUL4A	Others	Both	sp|Q13619|CUL4A_HUMAN Cullin-4A OS=Homo sapiens OX=9606 GN=CUL4A PE=1 SV=3	7.85564e+06	1.17841e+07	9.11684e+06	4.94043e+06	9.81988e+06	2.77785e+06	7.02863e+06	2.95317e+06	6.99211	6.84687	0.145235	586
Q13885	TBB2A	Others	Both	sp|Q13885|TBB2A_HUMAN Tubulin beta-2A chain OS=Homo sapiens OX=9606 GN=TUBB2A PE=1 SV=1;sp|Q9BVA1|TBB2B_HUMAN Tubulin beta-2B chain OS=Homo sapiens OX=9606 GN=TUBB2B PE=1 SV=1	1.20808e+07	2.71449e+07	1.8863e+07	1.0589e+07	1.96129e+07	1.0652e+07	1.4726e+07	5.85058e+06	7.29254	7.16808	0.124456	587
Q14103	HNRPD	HNRNP	Both	sp|Q14103|HNRPD_HUMAN Heterogeneous nuclear ribonucleoprotein D0 OS=Homo sapiens OX=9606 GN=HNRNPD PE=1 SV=1	1.6863e+07	3.84986e+07	5.10474e+07	2.78723e+07	2.76808e+07	1.52987e+07	3.94599e+07	1.63873e+07	7.44218	7.59616	-0.153977	588
Q14146	URB2	Others	Both	sp|Q14146|URB2_HUMAN Unhealthy ribosome biogenesis protein 2 homolog OS=Homo sapiens OX=9606 GN=URB2 PE=1 SV=2	726809	801644	401535	192247	764226	52916.1	296891	147989	5.88322	5.4726	0.410625	589
Q14152	EIF3A	EIF	Both	sp|Q14152|EIF3A_HUMAN Eukaryotic translation initiation factor 3 subunit A OS=Homo sapiens OX=9606 GN=EIF3A PE=1 SV=1	1.73248e+07	3.0647e+07	2.32986e+07	1.19775e+07	2.39859e+07	9.42017e+06	1.76381e+07	8.00519e+06	7.37996	7.24645	0.133505	590
Q14166	TTL12	Others	Both	sp|Q14166|TTL12_HUMAN Tubulin--tyrosine ligase-like protein 12 OS=Homo sapiens OX=9606 GN=TTLL12 PE=1 SV=2	9.33639e+06	1.1582e+07	1.61686e+07	6.61941e+06	1.04592e+07	1.5879e+06	1.1394e+07	6.75226e+06	7.0195	7.05668	-0.0371769	591
Q14192	FHL2	Others	Both	sp|Q14192|FHL2_HUMAN Four and a half LIM domains protein 2 OS=Homo sapiens OX=9606 GN=FHL2 PE=1 SV=3	8.03591e+06	1.39456e+07	2.27264e+07	9.03522e+06	1.09908e+07	4.17877e+06	1.58808e+07	9.68111e+06	7.04103	7.20087	-0.159845	592
Q14203	DCTN1	Others	Both	sp|Q14203|DCTN1_HUMAN Dynactin subunit 1 OS=Homo sapiens OX=9606 GN=DCTN1 PE=1 SV=3	3.51593e+06	6.53992e+06	4.32701e+06	2.68643e+06	5.02793e+06	2.13828e+06	3.50672e+06	1.16007e+06	6.70139	6.5449	0.156488	593
Q14204	DYHC1	Others	Both	sp|Q14204|DYHC1_HUMAN Cytoplasmic dynein 1 heavy chain 1 OS=Homo sapiens OX=9606 GN=DYNC1H1 PE=1 SV=5	5.18987e+06	6.47152e+06	5.75674e+06	2.47223e+06	5.8307e+06	906259	4.11449e+06	2.3225e+06	6.76572	6.61432	0.151405	594
Q14232	EI2BA	Others	Both	sp|Q14232|EI2BA_HUMAN Translation initiation factor eIF-2B subunit alpha OS=Homo sapiens OX=9606 GN=EIF2B1 PE=1 SV=1	3.89577e+06	7.12404e+06	2.94276e+06	3.99417e+06	5.50991e+06	2.28273e+06	3.46846e+06	743459	6.74114	6.54014	0.201007	595
Q14254	FLOT2	Others	Both	sp|Q14254|FLOT2_HUMAN Flotillin-2 OS=Homo sapiens OX=9606 GN=FLOT2 PE=1 SV=2	923121	3.4416e+06	6.53301e+06	2.28283e+06	2.18236e+06	1.78083e+06	4.40792e+06	3.00532e+06	6.33893	6.64423	-0.305307	597
Q14258	TRI25	Others	Both	sp|Q14258|TRI25_HUMAN E3 ubiquitin/ISG15 ligase TRIM25 OS=Homo sapiens OX=9606 GN=TRIM25 PE=1 SV=2	2.86169e+06	1.48589e+06	2.079e+06	1.9311e+06	2.17379e+06	972841	2.00505e+06	104587	6.33722	6.30213	0.0350922	598
Q14498	RBM39	Others	Both	sp|Q14498|RBM39_HUMAN RNA-binding protein 39 OS=Homo sapiens OX=9606 GN=RBM39 PE=1 SV=2	4.12173e+06	4.09995e+06	6.25765e+06	2.36465e+06	4.11084e+06	15400.3	4.31115e+06	2.75277e+06	6.61393	6.63459	-0.0206632	599
Q14527	HLTF	Others	Both	sp|Q14527|HLTF_HUMAN Helicase-like transcription factor OS=Homo sapiens OX=9606 GN=HLTF PE=1 SV=2	1.95702e+06	1.27702e+06	2.11379e+06	811617	1.61702e+06	480831	1.4627e+06	920774	6.20872	6.16516	0.0435605	600
Q14566	MCM6	Others	Both	sp|Q14566|MCM6_HUMAN DNA replication licensing factor MCM6 OS=Homo sapiens OX=9606 GN=MCM6 PE=1 SV=1	9.64912e+06	1.74681e+07	1.71669e+07	9.21102e+06	1.35586e+07	5.52884e+06	1.3189e+07	5.62568e+06	7.13221	7.12021	0.0120038	601
Q14690	RRP5	Others	Both	sp|Q14690|RRP5_HUMAN Protein RRP5 homolog OS=Homo sapiens OX=9606 GN=PDCD11 PE=1 SV=3	4.13837e+06	5.52182e+06	8.5121e+06	3.36031e+06	4.8301e+06	978249	5.93621e+06	3.64287e+06	6.68396	6.77351	-0.0895532	602
Q14694	UBP10	Others	Both	sp|Q14694|UBP10_HUMAN Ubiquitin carboxyl-terminal hydrolase 10 OS=Homo sapiens OX=9606 GN=USP10 PE=1 SV=2	2.70165e+06	7.03876e+06	6.0066e+06	2.78083e+06	4.8702e+06	3.0668e+06	4.39371e+06	2.28097e+06	6.68755	6.64283	0.0447154	603
Q14739	LBR	Others	Both	sp|Q14739|LBR_HUMAN Lamin-B receptor OS=Homo sapiens OX=9606 GN=LBR PE=1 SV=2	2.32273e+06	8.71605e+06	4.65394e+06	2.0459e+06	5.51939e+06	4.52076e+06	3.34992e+06	1.84416e+06	6.74189	6.52503	0.216856	604
Q14839	CHD4	Others	Both	sp|Q14839|CHD4_HUMAN Chromodomain-helicase-DNA-binding protein 4 OS=Homo sapiens OX=9606 GN=CHD4 PE=1 SV=2	1.97041e+06	3.59281e+06	2.98604e+06	852918	2.78161e+06	1.14721e+06	1.91948e+06	1.50835e+06	6.4443	6.28318	0.161112	605
Q14974	IMB1	Others	Both	sp|Q14974|IMB1_HUMAN Importin subunit beta-1 OS=Homo sapiens OX=9606 GN=KPNB1 PE=1 SV=2	3.66592e+06	5.7417e+06	8.64619e+06	3.26817e+06	4.70381e+06	1.4678e+06	5.95718e+06	3.80284e+06	6.67245	6.77504	-0.102591	606
Q15003	CND2	Others	WT	sp|Q15003|CND2_HUMAN Condensin complex subunit 2 OS=Homo sapiens OX=9606 GN=NCAPH PE=1 SV=3	808195	2.51869e+06	0	766103	1.66344e+06	1.2095e+06	383051	541716	6.22101	5.58326	0.637751	607
Q15008	PSMD6	Others	Both	sp|Q15008|PSMD6_HUMAN 26S proteasome non-ATPase regulatory subunit 6 OS=Homo sapiens OX=9606 GN=PSMD6 PE=1 SV=1	6.7071e+06	1.05803e+07	1.5127e+07	7.10877e+06	8.64372e+06	2.7388e+06	1.11179e+07	5.66976e+06	6.9367	7.04602	-0.109322	608
Q15019	2023-09-02	Others	Mut	sp|Q15019|SEPT2_HUMAN Septin-2 OS=Homo sapiens OX=9606 GN=SEPT2 PE=1 SV=1	1.14447e+06	0	2.68321e+06	1.72848e+06	572236	809263	2.20584e+06	675097	5.75757	6.34357	-0.586	609
Q15021	CND1	Others	Both	sp|Q15021|CND1_HUMAN Condensin complex subunit 1 OS=Homo sapiens OX=9606 GN=NCAPD2 PE=1 SV=3	708216	566930	673706	546489	637573	99904.3	610098	89956.1	5.80453	5.7854	0.0191304	610
Q15029	U5S1	Others	Both	sp|Q15029|U5S1_HUMAN 116 kDa U5 small nuclear ribonucleoprotein component OS=Homo sapiens OX=9606 GN=EFTUD2 PE=1 SV=1	181685	379212	676760	258669	280448	139673	467714	295635	5.44785	5.66998	-0.222128	611
Q15046	SYK	Others	Both	sp|Q15046|SYK_HUMAN Lysine--tRNA ligase OS=Homo sapiens OX=9606 GN=KARS PE=1 SV=3	6.53958e+06	1.12404e+07	1.68463e+07	6.58694e+06	8.89e+06	3.324e+06	1.17166e+07	7.25446e+06	6.9489	7.0688	-0.119901	612
Q15084	PDIA6	Others	Both	sp|Q15084|PDIA6_HUMAN Protein disulfide-isomerase A6 OS=Homo sapiens OX=9606 GN=PDIA6 PE=1 SV=1	5.48454e+06	1.44213e+07	1.02672e+07	1.00139e+07	9.95293e+06	6.31926e+06	1.01406e+07	179101	6.99795	7.00606	-0.00811213	613
Q15149	PLEC	Others	Both	sp|Q15149|PLEC_HUMAN Plectin OS=Homo sapiens OX=9606 GN=PLEC PE=1 SV=3	842089	435287	704374	683119	638688	287652	693747	15030.2	5.80529	5.8412	-0.0359122	614
Q15181	IPYR	Others	Mut	sp|Q15181|IPYR_HUMAN Inorganic pyrophosphatase OS=Homo sapiens OX=9606 GN=PPA1 PE=1 SV=2	930983	1.44027e+06	7.67437e+06	3.12396e+06	1.18562e+06	360118	5.39917e+06	3.21762e+06	6.07395	6.73233	-0.658379	615
Q15233	NONO	Others	Both	sp|Q15233|NONO_HUMAN Non-POU domain-containing octamer-binding protein OS=Homo sapiens OX=9606 GN=NONO PE=1 SV=4	4.42489e+07	9.31883e+07	8.17821e+07	2.58748e+07	6.87186e+07	3.46054e+07	5.38284e+07	3.95324e+07	7.83707	7.73101	0.106062	616
Q15269	PWP2	Others	Both	sp|Q15269|PWP2_HUMAN Periodic tryptophan protein 2 homolog OS=Homo sapiens OX=9606 GN=PWP2 PE=2 SV=2	2.49853e+06	3.90303e+06	3.05707e+06	1.35512e+06	3.20078e+06	993130	2.2061e+06	1.20346e+06	6.50526	6.34362	0.161632	617
Q15365	PCBP1	Others	Both	sp|Q15365|PCBP1_HUMAN Poly(rC)-binding protein 1 OS=Homo sapiens OX=9606 GN=PCBP1 PE=1 SV=2	3.93721e+07	5.61955e+07	9.40294e+07	3.94708e+07	4.77838e+07	1.18959e+07	6.67501e+07	3.85788e+07	7.67928	7.82445	-0.145172	618
Q15366	PCBP2	Others	Both	sp|Q15366|PCBP2_HUMAN Poly(rC)-binding protein 2 OS=Homo sapiens OX=9606 GN=PCBP2 PE=1 SV=1	1.72664e+08	2.2209e+08	2.30384e+08	1.12103e+08	1.97377e+08	3.49494e+07	1.71243e+08	8.36372e+07	8.2953	8.23361	0.061683	619
Q15382	RHEB	Others	Both	sp|Q15382|RHEB_HUMAN GTP-binding protein Rheb OS=Homo sapiens OX=9606 GN=RHEB PE=1 SV=1	2.54546e+07	4.14117e+07	3.25601e+07	3.06108e+07	3.34331e+07	1.12833e+07	3.15855e+07	1.37842e+06	7.52418	7.49949	0.0246901	620
Q15392	DHC24	Others	WT	sp|Q15392|DHC24_HUMAN Delta(24)-sterol reductase OS=Homo sapiens OX=9606 GN=DHCR24 PE=1 SV=2	5.11231e+06	6.98279e+06	0	2.76646e+06	6.04755e+06	1.32263e+06	1.38323e+06	1.95619e+06	6.78158	6.14089	0.640685	621
Q15393	SF3B3	Others	Both	sp|Q15393|SF3B3_HUMAN Splicing factor 3B subunit 3 OS=Homo sapiens OX=9606 GN=SF3B3 PE=1 SV=4	5.73493e+06	6.80511e+06	1.00143e+07	4.719e+06	6.27002e+06	756733	7.36666e+06	3.74436e+06	6.79727	6.86727	-0.0700017	622
Q15418	KS6A1	Others	Both	sp|Q15418|KS6A1_HUMAN Ribosomal protein S6 kinase alpha-1 OS=Homo sapiens OX=9606 GN=RPS6KA1 PE=1 SV=2	1.47887e+06	1.44578e+06	3.05933e+06	0	1.46232e+06	23401.6	1.52966e+06	2.16327e+06	6.16504	6.1846	-0.0195526	623
Q15436	SC23A	Others	Both	sp|Q15436|SC23A_HUMAN Protein transport protein Sec23A OS=Homo sapiens OX=9606 GN=SEC23A PE=1 SV=2	1.30834e+06	1.76324e+06	0	1.22662e+06	1.53579e+06	321664	613312	867354	6.18633	5.78768	0.398651	624
Q15437	SC23B	Others	Both	sp|Q15437|SC23B_HUMAN Protein transport protein Sec23B OS=Homo sapiens OX=9606 GN=SEC23B PE=1 SV=2	2.18493e+06	3.639e+06	4.03879e+06	2.01437e+06	2.91196e+06	1.02819e+06	3.02658e+06	1.43148e+06	6.46419	6.48095	-0.0167661	625
Q15477	SKIV2	Others	Both	sp|Q15477|SKIV2_HUMAN Helicase SKI2W OS=Homo sapiens OX=9606 GN=SKIV2L PE=1 SV=3	2.68334e+06	3.80273e+06	1.22554e+06	927888	3.24303e+06	791533	1.07671e+06	210469	6.51095	6.0321	0.478852	626
Q15645	PCH2	Others	Both	sp|Q15645|PCH2_HUMAN Pachytene checkpoint protein 2 homolog OS=Homo sapiens OX=9606 GN=TRIP13 PE=1 SV=2	4.19681e+07	4.66008e+07	5.37763e+07	3.52499e+07	4.42844e+07	3.27583e+06	4.45131e+07	1.31002e+07	7.64625	7.64849	-0.00223699	627
Q15646	OASL	Others	Both	sp|Q15646|OASL_HUMAN 2-5-oligoadenylate synthase-like protein OS=Homo sapiens OX=9606 GN=OASL PE=1 SV=2	1.75551e+07	2.81564e+07	3.42748e+07	1.41778e+07	2.28557e+07	7.49626e+06	2.42263e+07	1.42107e+07	7.35899	7.38429	-0.0252919	628
Q15717	ELAV1	Others	Both	sp|Q15717|ELAV1_HUMAN ELAV-like protein 1 OS=Homo sapiens OX=9606 GN=ELAVL1 PE=1 SV=2	5.84047e+07	9.77724e+07	1.31489e+08	5.20105e+07	7.80885e+07	2.78372e+07	9.17495e+07	5.61995e+07	7.89259	7.9626	-0.0700166	629
Q15738	NSDHL	Others	Both	sp|Q15738|NSDHL_HUMAN Sterol-4-alpha-carboxylate 3-dehydrogenase, decarboxylating OS=Homo sapiens OX=9606 GN=NSDHL PE=1 SV=2	8.69359e+06	9.56358e+06	1.14428e+07	6.96369e+06	9.12858e+06	615176	9.20327e+06	3.16724e+06	6.9604	6.96394	-0.00353876	630
Q15758	AAAT	Others	Both	sp|Q15758|AAAT_HUMAN Neutral amino acid transporter B(0) OS=Homo sapiens OX=9606 GN=SLC1A5 PE=1 SV=2	9.30239e+06	1.22372e+07	1.2641e+07	5.90423e+06	1.07698e+07	2.07523e+06	9.27264e+06	4.76364e+06	7.03221	6.9672	0.0650044	631
Q15843	NEDD8	Others	Both	sp|Q15843|NEDD8_HUMAN NEDD8 OS=Homo sapiens OX=9606 GN=NEDD8 PE=1 SV=1	1.44416e+07	8.44464e+06	1.20635e+07	5.24873e+06	1.14431e+07	4.2405e+06	8.65612e+06	4.81878e+06	7.05854	6.93732	0.121222	632
Q16186	ADRM1	Others	Both	sp|Q16186|ADRM1_HUMAN Proteasomal ubiquitin receptor ADRM1 OS=Homo sapiens OX=9606 GN=ADRM1 PE=1 SV=2	6.39863e+06	9.88962e+06	1.17675e+07	4.13019e+06	8.14412e+06	2.46851e+06	7.94882e+06	5.40037e+06	6.91084	6.9003	0.0105417	633
Q16513	PKN2	Others	Mut	sp|Q16513|PKN2_HUMAN Serine/threonine-protein kinase N2 OS=Homo sapiens OX=9606 GN=PKN2 PE=1 SV=1	5.1371e+06	4.84842e+06	2.37586e+07	1.55277e+07	4.99276e+06	204131	1.96431e+07	5.82015e+06	6.69834	7.29321	-0.59487	635
Q16658	FSCN1	Others	Both	sp|Q16658|FSCN1_HUMAN Fascin OS=Homo sapiens OX=9606 GN=FSCN1 PE=1 SV=3	5.58972e+06	8.56946e+06	1.63299e+07	5.89575e+06	7.07959e+06	2.107e+06	1.11128e+07	7.37803e+06	6.85001	7.04582	-0.195815	636
Q16795	NDUA9	Others	Both	sp|Q16795|NDUA9_HUMAN NADH dehydrogenase [ubiquinone] 1 alpha subcomplex subunit 9, mitochondrial OS=Homo sapiens OX=9606 GN=NDUFA9 PE=1 SV=2	9.42033e+06	1.01131e+07	1.4207e+07	6.22511e+06	9.76669e+06	489830	1.0216e+07	5.64403e+06	6.98975	7.00928	-0.0195354	637
Q16891	MIC60	Others	Both	sp|Q16891|MIC60_HUMAN MICOS complex subunit MIC60 OS=Homo sapiens OX=9606 GN=IMMT PE=1 SV=1	5.15906e+06	1.03223e+07	1.44991e+07	8.3215e+06	7.74067e+06	3.65094e+06	1.14103e+07	4.36819e+06	6.88878	7.0573	-0.168518	638
Q27J81	INF2	Others	WT	sp|Q27J81|INF2_HUMAN Inverted formin-2 OS=Homo sapiens OX=9606 GN=INF2 PE=1 SV=2	537510	832960	0	335943	685235	208914	167972	237548	5.83584	5.22524	0.610604	639
Q29RF7	PDS5A	Others	Both	sp|Q29RF7|PDS5A_HUMAN Sister chromatid cohesion protein PDS5 homolog A OS=Homo sapiens OX=9606 GN=PDS5A PE=1 SV=1	390994	478312	472417	149403	434653	61743.5	310910	228406	5.63814	5.49264	0.145507	640
Q3SXM5	HSDL1	Others	Both	sp|Q3SXM5|HSDL1_HUMAN Inactive hydroxysteroid dehydrogenase-like protein 1 OS=Homo sapiens OX=9606 GN=HSDL1 PE=1 SV=3	885757	1.54767e+06	1.18723e+06	713071	1.21672e+06	468046	950152	335284	6.08519	5.97779	0.107396	641
Q3ZCM7	TBB8	Others	Both	sp|Q3ZCM7|TBB8_HUMAN Tubulin beta-8 chain OS=Homo sapiens OX=9606 GN=TUBB8 PE=1 SV=2	5.18952e+06	1.0133e+07	1.10419e+07	1.89488e+06	7.66128e+06	3.4956e+06	6.46839e+06	6.46792e+06	6.8843	6.8108	0.0735049	642
Q3ZCQ8	TIM50	Others	Both	sp|Q3ZCQ8|TIM50_HUMAN Mitochondrial import inner membrane translocase subunit TIM50 OS=Homo sapiens OX=9606 GN=TIMM50 PE=1 SV=2	0	7.00989e+06	8.70859e+06	3.19417e+06	3.50494e+06	4.95674e+06	5.95138e+06	3.89929e+06	6.54468	6.77462	-0.229937	643
Q53GQ0	DHB12	Others	WT	sp|Q53GQ0|DHB12_HUMAN Very-long-chain 3-oxoacyl-CoA reductase OS=Homo sapiens OX=9606 GN=HSD17B12 PE=1 SV=2	2.68043e+06	1.06692e+07	3.04346e+06	0	6.67481e+06	5.6489e+06	1.52173e+06	2.15205e+06	6.82444	6.18234	0.642101	646
Q53H96	P5CR3	Others	Both	sp|Q53H96|P5CR3_HUMAN Pyrroline-5-carboxylate reductase 3 OS=Homo sapiens OX=9606 GN=PYCR3 PE=1 SV=3	5.29116e+06	1.1757e+07	1.75652e+07	8.70235e+06	8.5241e+06	4.57206e+06	1.31338e+07	6.267e+06	6.93065	7.11839	-0.187741	647
Q58A45	PAN3	Others	Both	sp|Q58A45|PAN3_HUMAN PAN2-PAN3 deadenylation complex subunit PAN3 OS=Homo sapiens OX=9606 GN=PAN3 PE=1 SV=3	5.5111e+06	1.04151e+07	7.916e+06	3.68762e+06	7.9631e+06	3.46766e+06	5.80181e+06	2.98991e+06	6.90108	6.76356	0.137519	648
Q58FF8	H90B2	Others	Both	sp|Q58FF8|H90B2_HUMAN Putative heat shock protein HSP 90-beta 2 OS=Homo sapiens OX=9606 GN=HSP90AB2P PE=1 SV=2	1.3712e+07	2.47485e+07	3.31689e+07	1.41368e+07	1.92303e+07	7.80394e+06	2.36528e+07	1.34577e+07	7.28399	7.37388	-0.089898	649
Q5BKZ1	ZN326	Others	Both	sp|Q5BKZ1|ZN326_HUMAN DBIRD complex subunit ZNF326 OS=Homo sapiens OX=9606 GN=ZNF326 PE=1 SV=2	8.07841e+06	1.12071e+07	1.06171e+07	8.0369e+06	9.64276e+06	2.21232e+06	9.32698e+06	1.82445e+06	6.9842	6.96974	0.0144604	650
Q5JVF3	PCID2	Others	Both	sp|Q5JVF3|PCID2_HUMAN PCI domain-containing protein 2 OS=Homo sapiens OX=9606 GN=PCID2 PE=1 SV=2	5.09815e+06	8.43043e+06	5.26313e+06	2.71659e+06	6.76429e+06	2.35628e+06	3.98986e+06	1.80067e+06	6.83022	6.60096	0.229265	651
Q5T4S7	UBR4	Others	Both	sp|Q5T4S7|UBR4_HUMAN E3 ubiquitin-protein ligase UBR4 OS=Homo sapiens OX=9606 GN=UBR4 PE=1 SV=1	157917	568573	906108	419220	363245	290378	662664	344282	5.5602	5.82129	-0.261094	652
Q5T9A4	ATD3B	Others	Both	sp|Q5T9A4|ATD3B_HUMAN ATPase family AAA domain-containing protein 3B OS=Homo sapiens OX=9606 GN=ATAD3B PE=1 SV=1	1.04747e+07	1.26579e+07	1.47135e+07	7.29305e+06	1.15663e+07	1.54375e+06	1.10033e+07	5.24703e+06	7.06319	7.04152	0.0216717	653
Q5VST9	OBSCN	Others	WT	sp|Q5VST9|OBSCN_HUMAN Obscurin OS=Homo sapiens OX=9606 GN=OBSCN PE=1 SV=3	788575	628273	130911	0	708424	113350	65455.5	92568.1	5.85029	4.81595	1.03435	654
Q63HN8	RN213	Others	Both	sp|Q63HN8|RN213_HUMAN E3 ubiquitin-protein ligase RNF213 OS=Homo sapiens OX=9606 GN=RNF213 PE=1 SV=3	193517	165757	314317	139853	179637	19629.4	227085	123364	5.2544	5.35619	-0.101792	656
Q69YL0	NCAS2	Others	Both	sp|Q69YL0|NCAS2_HUMAN Uncharacterized protein NCBP2-AS2 OS=Homo sapiens OX=9606 GN=NCBP2-AS2 PE=1 SV=1	2.02389e+07	2.63285e+07	4.51481e+07	1.48303e+07	2.32837e+07	4.30601e+06	2.99892e+07	2.14379e+07	7.36705	7.47697	-0.109913	658
Q6DD88	ATLA3	Others	Both	sp|Q6DD88|ATLA3_HUMAN Atlastin-3 OS=Homo sapiens OX=9606 GN=ATL3 PE=1 SV=1	2.66081e+06	6.38401e+06	2.4374e+06	4.73597e+06	4.52241e+06	2.6327e+06	3.58668e+06	1.62533e+06	6.65537	6.55469	0.100677	659
Q6DKI1	RL7L	60S subunit	Both	sp|Q6DKI1|RL7L_HUMAN 60S ribosomal protein L7-like 1 OS=Homo sapiens OX=9606 GN=RPL7L1 PE=1 SV=1	1.27608e+07	2.62094e+07	9.15401e+06	1.32403e+07	1.94851e+07	9.50965e+06	1.11971e+07	2.88943e+06	7.2897	7.04911	0.240595	660
Q6DKJ4	NXN	Others	Both	sp|Q6DKJ4|NXN_HUMAN Nucleoredoxin OS=Homo sapiens OX=9606 GN=NXN PE=1 SV=2	498659	746652	900266	430276	622655	175358	665271	332333	5.79425	5.823	-0.0287511	661
Q6IAN0	DRS7B	Others	Both	sp|Q6IAN0|DRS7B_HUMAN Dehydrogenase/reductase SDR family member 7B OS=Homo sapiens OX=9606 GN=DHRS7B PE=1 SV=2	1.07902e+06	1.39029e+06	4.60768e+06	0	1.23466e+06	220103	2.30384e+06	3.25812e+06	6.09155	6.36245	-0.270905	662
Q6NUM9	RETST	Others	Both	sp|Q6NUM9|RETST_HUMAN All-trans-retinol 13,14-reductase OS=Homo sapiens OX=9606 GN=RETSAT PE=1 SV=2	450316	1.001e+06	1.46404e+06	0	725658	389392	732022	1.03524e+06	5.86073	5.86452	-0.00379254	663
Q6P2Q9	PRP8	Others	Both	sp|Q6P2Q9|PRP8_HUMAN Pre-mRNA-processing-splicing factor 8 OS=Homo sapiens OX=9606 GN=PRPF8 PE=1 SV=2	421699	140420	534026	244047	281060	198895	389036	205047	5.4488	5.58999	-0.141192	664
Q6PGP7	TTC37	Others	Both	sp|Q6PGP7|TTC37_HUMAN Tetratricopeptide repeat protein 37 OS=Homo sapiens OX=9606 GN=TTC37 PE=1 SV=1	290469	1.19334e+06	375978	635674	741903	638425	505826	183633	5.87035	5.704	0.166346	666
Q6PI48	SYDM	Others	Mut	sp|Q6PI48|SYDM_HUMAN Aspartate--tRNA ligase, mitochondrial OS=Homo sapiens OX=9606 GN=DARS2 PE=1 SV=1	1.37468e+06	4.12904e+07	9.20911e+07	5.53772e+07	2.13325e+07	2.82247e+07	7.37342e+07	2.59606e+07	7.32904	7.86767	-0.538626	667
Q6R327	RICTR	Others	Both	sp|Q6R327|RICTR_HUMAN Rapamycin-insensitive companion of mTOR OS=Homo sapiens OX=9606 GN=RICTOR PE=1 SV=1	264296	342974	390191	130200	303635	55633.7	260195	183841	5.48235	5.4153	0.0670522	668
Q6UB35	C1TM	Others	Both	sp|Q6UB35|C1TM_HUMAN Monofunctional C1-tetrahydrofolate synthase, mitochondrial OS=Homo sapiens OX=9606 GN=MTHFD1L PE=1 SV=1	2.03759e+06	2.8991e+06	4.45732e+06	1.68802e+06	2.46835e+06	609178	3.07267e+06	1.95819e+06	6.39241	6.48752	-0.0951098	669
Q6ZRV2	FA83H	Others	Both	sp|Q6ZRV2|FA83H_HUMAN Protein FAM83H OS=Homo sapiens OX=9606 GN=FAM83H PE=1 SV=3	2.74025e+06	4.05322e+06	4.72862e+06	987413	3.39673e+06	928408	2.85802e+06	2.64543e+06	6.53106	6.45606	0.0749965	671
Q71RC2	LARP4	Others	Both	sp|Q71RC2|LARP4_HUMAN La-related protein 4 OS=Homo sapiens OX=9606 GN=LARP4 PE=1 SV=3	1.78409e+06	3.47265e+06	4.16245e+06	3.33135e+06	2.62837e+06	1.19399e+06	3.7469e+06	587678	6.41969	6.57367	-0.153986	672
Q7KZF4	SND1	Others	Both	sp|Q7KZF4|SND1_HUMAN Staphylococcal nuclease domain-containing protein 1 OS=Homo sapiens OX=9606 GN=SND1 PE=1 SV=1	457718	2.41604e+06	3.61328e+06	588259	1.43688e+06	1.38474e+06	2.10077e+06	2.13901e+06	6.15742	6.32238	-0.164959	673
Q7KZI7	MARK2	Others	Both	sp|Q7KZI7|MARK2_HUMAN Serine/threonine-protein kinase MARK2 OS=Homo sapiens OX=9606 GN=MARK2 PE=1 SV=2	385115	340980	331310	107437	363047	31208.2	219374	158302	5.55996	5.34118	0.218778	674
Q7L0Y3	TM10C	Others	Both	sp|Q7L0Y3|TM10C_HUMAN tRNA methyltransferase 10 homolog C OS=Homo sapiens OX=9606 GN=TRMT10C PE=1 SV=2	8.11666e+06	1.33948e+07	1.03641e+07	4.54262e+06	1.07557e+07	3.7322e+06	7.45338e+06	4.11644e+06	7.03164	6.87235	0.159286	675
Q7L2E3	DHX30	Others	Both	sp|Q7L2E3|DHX30_HUMAN ATP-dependent RNA helicase DHX30 OS=Homo sapiens OX=9606 GN=DHX30 PE=1 SV=1	7.54682e+06	1.04404e+07	1.28647e+07	4.79417e+06	8.99362e+06	2.04609e+06	8.82946e+06	5.70675e+06	6.95393	6.94593	0.00800053	676
Q7L2H7	EIF3M	EIF	Both	sp|Q7L2H7|EIF3M_HUMAN Eukaryotic translation initiation factor 3 subunit M OS=Homo sapiens OX=9606 GN=EIF3M PE=1 SV=1	2.50108e+07	3.99041e+07	4.06242e+07	1.65871e+07	3.24575e+07	1.05311e+07	2.86057e+07	1.69967e+07	7.51131	7.45645	0.0548626	677
Q7L2J0	MEPCE	Others	Both	sp|Q7L2J0|MEPCE_HUMAN 7SK snRNA methylphosphate capping enzyme OS=Homo sapiens OX=9606 GN=MEPCE PE=1 SV=1	1.65811e+06	2.41213e+06	2.28499e+06	1.05092e+06	2.03512e+06	533170	1.66795e+06	872619	6.30859	6.22218	0.0864067	678
Q7L576	CYFP1	Others	Both	sp|Q7L576|CYFP1_HUMAN Cytoplasmic FMR1-interacting protein 1 OS=Homo sapiens OX=9606 GN=CYFIP1 PE=1 SV=1;sp|Q96F07|CYFP2_HUMAN Cytoplasmic FMR1-interacting protein 2 OS=Homo sapiens OX=9606 GN=CYFIP2 PE=1 SV=2	2.60361e+06	3.70799e+06	3.1737e+06	1.43138e+06	3.1558e+06	780909	2.30254e+06	1.23201e+06	6.49911	6.36221	0.136902	679
Q7Z2W4	ZCCHV	Others	Both	sp|Q7Z2W4|ZCCHV_HUMAN Zinc finger CCCH-type antiviral protein 1 OS=Homo sapiens OX=9606 GN=ZC3HAV1 PE=1 SV=3	5.42716e+06	8.68362e+06	9.61669e+06	4.25626e+06	7.05539e+06	2.30267e+06	6.93647e+06	3.7904e+06	6.84852	6.84114	0.00738242	680
Q7Z3U7	MON2	Others	Both	sp|Q7Z3U7|MON2_HUMAN Protein MON2 homolog OS=Homo sapiens OX=9606 GN=MON2 PE=1 SV=3	813649	1.33401e+06	767238	319358	1.07383e+06	367954	543298	316699	6.03094	5.73504	0.295898	681
Q7Z478	DHX29	Others	Both	sp|Q7Z478|DHX29_HUMAN ATP-dependent RNA helicase DHX29 OS=Homo sapiens OX=9606 GN=DHX29 PE=1 SV=2	1.73766e+06	2.7339e+06	1.48668e+06	956963	2.23578e+06	704454	1.22182e+06	374567	6.34943	6.08701	0.262421	683
Q7Z5K2	WAPL	Others	Both	sp|Q7Z5K2|WAPL_HUMAN Wings apart-like protein homolog OS=Homo sapiens OX=9606 GN=WAPL PE=1 SV=1	0	380846	457057	160132	190423	269299	308595	209957	5.27972	5.48939	-0.209669	684
Q7Z6Z7	HUWE1	Others	Both	sp|Q7Z6Z7|HUWE1_HUMAN E3 ubiquitin-protein ligase HUWE1 OS=Homo sapiens OX=9606 GN=HUWE1 PE=1 SV=3	142670	818035	1.06469e+06	79614.3	480352	477555	572154	696556	5.68156	5.75751	-0.0759528	685
Q7Z739	YTHD3	Others	Both	sp|Q7Z739|YTHD3_HUMAN YTH domain-containing family protein 3 OS=Homo sapiens OX=9606 GN=YTHDF3 PE=1 SV=1	5.64639e+06	5.57513e+06	9.00532e+06	4.05852e+06	5.61076e+06	50389.4	6.53192e+06	3.49791e+06	6.74902	6.81504	-0.0660194	686
Q86TB9	PATL1	Others	Both	sp|Q86TB9|PATL1_HUMAN Protein PAT1 homolog 1 OS=Homo sapiens OX=9606 GN=PATL1 PE=1 SV=2	498375	902166	1.47852e+06	413867	700271	285523	946191	752821	5.84527	5.97598	-0.130713	687
Q86VM9	ZCH18	Others	Both	sp|Q86VM9|ZCH18_HUMAN Zinc finger CCCH domain-containing protein 18 OS=Homo sapiens OX=9606 GN=ZC3H18 PE=1 SV=2	263096	0	289204	147976	131548	186037	218590	99863.7	5.11908	5.33963	-0.220547	688
Q86VP6	CAND1	Others	Both	sp|Q86VP6|CAND1_HUMAN Cullin-associated NEDD8-dissociated protein 1 OS=Homo sapiens OX=9606 GN=CAND1 PE=1 SV=2	3.53509e+07	5.16691e+07	4.33631e+07	2.08811e+07	4.351e+07	1.15387e+07	3.21221e+07	1.58971e+07	7.63859	7.5068	0.131785	689
Q86XI2	CNDG2	Others	Both	sp|Q86XI2|CNDG2_HUMAN Condensin-2 complex subunit G2 OS=Homo sapiens OX=9606 GN=NCAPG2 PE=1 SV=1	198656	767174	208903	188233	482915	402003	198568	14615.3	5.68387	5.29791	0.385961	690
Q8IVT2	MISP	Others	Both	sp|Q8IVT2|MISP_HUMAN Mitotic interactor and substrate of PLK1 OS=Homo sapiens OX=9606 GN=MISP PE=1 SV=1	5.65241e+06	1.01015e+07	5.26366e+06	4.77516e+06	7.87696e+06	3.14598e+06	5.01941e+06	345419	6.89636	6.70065	0.195706	691
Q8IYD1	ERF3B	Others	Both	sp|Q8IYD1|ERF3B_HUMAN Eukaryotic peptide chain release factor GTP-binding subunit ERF3B OS=Homo sapiens OX=9606 GN=GSPT2 PE=1 SV=2	2.55145e+06	2.78672e+06	1.76276e+06	2.23091e+06	2.66908e+06	166363	1.99684e+06	331034	6.42636	6.30034	0.126019	694
Q8N0Z8	PUSL1	Others	Both	sp|Q8N0Z8|PUSL1_HUMAN tRNA pseudouridine synthase-like 1 OS=Homo sapiens OX=9606 GN=PUSL1 PE=1 SV=1	5.50968e+07	1.04324e+08	1.01185e+08	4.19775e+07	7.97106e+07	3.48091e+07	7.15815e+07	4.18663e+07	7.90152	7.8548	0.0467153	695
Q8N122	RPTOR	Others	Both	sp|Q8N122|RPTOR_HUMAN Regulatory-associated protein of mTOR OS=Homo sapiens OX=9606 GN=RPTOR PE=1 SV=1	537439	911139	625978	199904	724289	264245	412941	301279	5.85991	5.61589	0.244024	696
Q8N1F7	NUP93	Others	Both	sp|Q8N1F7|NUP93_HUMAN Nuclear pore complex protein Nup93 OS=Homo sapiens OX=9606 GN=NUP93 PE=1 SV=2	9.65832e+06	1.90707e+07	1.45721e+07	4.98957e+06	1.43645e+07	6.65559e+06	9.78082e+06	6.77586e+06	7.15729	6.99038	0.166916	697
Q8N5G2	MACOI	Others	Both	sp|Q8N5G2|MACOI_HUMAN Macoilin OS=Homo sapiens OX=9606 GN=MACO1 PE=1 SV=1	3.34208e+06	5.46319e+06	7.3106e+06	2.7411e+06	4.40263e+06	1.49985e+06	5.02585e+06	3.23112e+06	6.64371	6.70121	-0.0574972	698
Q8N6R0	MET13	Others	Both	sp|Q8N6R0|MET13_HUMAN Methyltransferase-like protein 13 OS=Homo sapiens OX=9606 GN=METTL13 PE=1 SV=1	1.66016e+06	2.91123e+06	3.70781e+06	1.71991e+06	2.2857e+06	884635	2.71386e+06	1.40566e+06	6.35902	6.43359	-0.0745683	700
Q8N766	EMC1	Others	Both	sp|Q8N766|EMC1_HUMAN ER membrane protein complex subunit 1 OS=Homo sapiens OX=9606 GN=EMC1 PE=1 SV=1	402752	1.68808e+06	879024	1.20562e+06	1.04542e+06	908868	1.04232e+06	230940	6.01929	6.018	0.00128773	701
Q8NCA5	FA98A	Others	Both	sp|Q8NCA5|FA98A_HUMAN Protein FAM98A OS=Homo sapiens OX=9606 GN=FAM98A PE=1 SV=1	1.26733e+07	1.96606e+07	2.68115e+07	1.38528e+07	1.6167e+07	4.9408e+06	2.03321e+07	9.16319e+06	7.20863	7.30818	-0.0995547	702
Q8NE71	ABCF1	Others	Both	sp|Q8NE71|ABCF1_HUMAN ATP-binding cassette sub-family F member 1 OS=Homo sapiens OX=9606 GN=ABCF1 PE=1 SV=2	1.55289e+06	812615	1.20695e+06	1.50038e+06	1.18275e+06	523453	1.35366e+06	207487	6.07289	6.13151	-0.0586173	703
Q8NE86	MCU	Others	Both	sp|Q8NE86|MCU_HUMAN Calcium uniporter protein, mitochondrial OS=Homo sapiens OX=9606 GN=MCU PE=1 SV=1	1.1449e+07	1.90903e+07	1.64772e+07	7.64816e+06	1.52696e+07	5.40324e+06	1.20627e+07	6.24309e+06	7.18383	7.08144	0.102384	704
Q8NF37	PCAT1	Others	Both	sp|Q8NF37|PCAT1_HUMAN Lysophosphatidylcholine acyltransferase 1 OS=Homo sapiens OX=9606 GN=LPCAT1 PE=1 SV=2	3.19042e+06	4.83509e+06	5.87078e+06	1.06499e+06	4.01276e+06	1.16296e+06	3.46788e+06	3.39821e+06	6.60344	6.54006	0.0633784	707
Q8NHP8	PLBL2	Others	Both	sp|Q8NHP8|PLBL2_HUMAN Putative phospholipase B-like 2 OS=Homo sapiens OX=9606 GN=PLBD2 PE=1 SV=2	5.42079e+07	8.81599e+07	1.1792e+08	6.03235e+07	7.11839e+07	2.40077e+07	8.91218e+07	4.0727e+07	7.85238	7.94998	-0.0976023	708
Q8NI27	THOC2	Others	Both	sp|Q8NI27|THOC2_HUMAN THO complex subunit 2 OS=Homo sapiens OX=9606 GN=THOC2 PE=1 SV=2	440222	698412	733516	373238	569317	182568	553377	254755	5.75535	5.74302	0.0123333	709
Q8NI60	COQ8A	Others	WT	sp|Q8NI60|COQ8A_HUMAN Atypical kinase COQ8A, mitochondrial OS=Homo sapiens OX=9606 GN=COQ8A PE=1 SV=1	1.45999e+06	5.19267e+06	0	632603	3.32633e+06	2.6394e+06	316301	447318	6.52197	5.5001	1.02186	710
Q8TCJ2	STT3B	Others	Both	sp|Q8TCJ2|STT3B_HUMAN Dolichyl-diphosphooligosaccharide--protein glycosyltransferase subunit STT3B OS=Homo sapiens OX=9606 GN=STT3B PE=1 SV=1	2.73058e+06	4.49706e+06	3.85902e+06	1.15674e+06	3.61382e+06	1.24909e+06	2.50788e+06	1.9108e+06	6.55797	6.39931	0.158659	711
Q8TDD1	DDX54	Others	Both	sp|Q8TDD1|DDX54_HUMAN ATP-dependent RNA helicase DDX54 OS=Homo sapiens OX=9606 GN=DDX54 PE=1 SV=2	1.40481e+06	1.79785e+06	1.14428e+06	0	1.60133e+06	277915	572142	809132	6.20448	5.7575	0.446977	712
Q8TDN6	BRX1	Others	Both	sp|Q8TDN6|BRX1_HUMAN Ribosome biogenesis protein BRX1 homolog OS=Homo sapiens OX=9606 GN=BRIX1 PE=1 SV=2	8.5452e+07	1.14394e+08	1.07286e+08	5.57546e+07	9.99231e+07	2.04653e+07	8.15202e+07	3.64381e+07	7.99967	7.91127	0.0884007	713
Q8TEQ6	GEMI5	Others	Both	sp|Q8TEQ6|GEMI5_HUMAN Gem-associated protein 5 OS=Homo sapiens OX=9606 GN=GEMIN5 PE=1 SV=3	638163	1.20928e+06	953903	507703	923723	403844	730803	315511	5.96554	5.8638	0.101742	714
Q8TEX9	IPO4	Others	Both	sp|Q8TEX9|IPO4_HUMAN Importin-4 OS=Homo sapiens OX=9606 GN=IPO4 PE=1 SV=2	283215	810483	1.25893e+06	521509	546849	372835	890217	521432	5.73787	5.9495	-0.211628	715
Q8WUK0	PTPM1	Others	Both	sp|Q8WUK0|PTPM1_HUMAN Phosphatidylglycerophosphatase and protein-tyrosine phosphatase 1 OS=Homo sapiens OX=9606 GN=PTPMT1 PE=1 SV=1	4.90902e+06	5.47874e+06	6.35212e+06	2.3939e+06	5.19388e+06	402846	4.37301e+06	2.79888e+06	6.71549	6.64078	0.0747118	716
Q8WUM0	NU133	Others	Both	sp|Q8WUM0|NU133_HUMAN Nuclear pore complex protein Nup133 OS=Homo sapiens OX=9606 GN=NUP133 PE=1 SV=2	272445	710095	791666	314181	491270	309465	552923	337633	5.69132	5.74267	-0.0513448	717
Q8WUM4	PDC6I	Others	Both	sp|Q8WUM4|PDC6I_HUMAN Programmed cell death 6-interacting protein OS=Homo sapiens OX=9606 GN=PDCD6IP PE=1 SV=1	4.68272e+07	7.0854e+07	7.32122e+07	3.36411e+07	5.88406e+07	1.69895e+07	5.34267e+07	2.7981e+07	7.76968	7.72776	0.0419189	718
Q8WVM0	TFB1M	Others	Both	sp|Q8WVM0|TFB1M_HUMAN Dimethyladenosine transferase 1, mitochondrial OS=Homo sapiens OX=9606 GN=TFB1M PE=1 SV=1	1.80658e+06	2.63667e+06	3.21891e+06	1.05934e+06	2.22162e+06	586965	2.13912e+06	1.52704e+06	6.34667	6.33024	0.0164344	719
Q8WVV9	HNRLL	HNRNP	Both	sp|Q8WVV9|HNRLL_HUMAN Heterogeneous nuclear ribonucleoprotein L-like OS=Homo sapiens OX=9606 GN=HNRNPLL PE=1 SV=1	509956	785697	899138	560968	647827	194978	730053	239122	5.81146	5.86335	-0.0518955	720
Q8WWY3	PRP31	Others	Both	sp|Q8WWY3|PRP31_HUMAN U4/U6 small nuclear ribonucleoprotein Prp31 OS=Homo sapiens OX=9606 GN=PRPF31 PE=1 SV=2	5.61168e+06	1.02903e+07	8.0242e+06	2.94788e+06	7.95098e+06	3.30827e+06	5.48604e+06	3.5895e+06	6.90042	6.73926	0.161162	722
Q8WXF1	PSPC1	Others	WT	sp|Q8WXF1|PSPC1_HUMAN Paraspeckle component 1 OS=Homo sapiens OX=9606 GN=PSPC1 PE=1 SV=1	8.15597e+06	1.20289e+07	2.58244e+06	1.35065e+06	1.00924e+07	2.73856e+06	1.96654e+06	871010	7.004	6.2937	0.710292	723
Q8WYP5	ELYS	Others	Both	sp|Q8WYP5|ELYS_HUMAN Protein ELYS OS=Homo sapiens OX=9606 GN=AHCTF1 PE=1 SV=3	877823	1.86092e+06	1.5822e+06	608032	1.36937e+06	695156	1.09512e+06	688843	6.13652	6.03946	0.0970608	724
Q92499	DDX1	Others	Both	sp|Q92499|DDX1_HUMAN ATP-dependent RNA helicase DDX1 OS=Homo sapiens OX=9606 GN=DDX1 PE=1 SV=2	1.70369e+07	2.62481e+07	4.08207e+07	2.28693e+07	2.16425e+07	6.51329e+06	3.1845e+07	1.26935e+07	7.33531	7.50304	-0.167733	725
Q92552	RT27	Others	Both	sp|Q92552|RT27_HUMAN 28S ribosomal protein S27, mitochondrial OS=Homo sapiens OX=9606 GN=MRPS27 PE=1 SV=3	3.18585e+06	5.79545e+06	3.2292e+06	1.61352e+06	4.49065e+06	1.84526e+06	2.42136e+06	1.14245e+06	6.65231	6.38406	0.26825	726
Q92598	HS105	Others	Both	sp|Q92598|HS105_HUMAN Heat shock protein 105 kDa OS=Homo sapiens OX=9606 GN=HSPH1 PE=1 SV=1	6.83779e+06	1.03156e+07	1.07664e+07	5.93378e+06	8.5767e+06	2.45919e+06	8.3501e+06	3.4172e+06	6.93332	6.92169	0.0116284	727
Q92616	GCN1	Others	Both	sp|Q92616|GCN1_HUMAN eIF-2-alpha kinase activator GCN1 OS=Homo sapiens OX=9606 GN=GCN1 PE=1 SV=6	9.16639e+06	1.47216e+07	1.34223e+07	5.86621e+06	1.1944e+07	3.92813e+06	9.64428e+06	5.343e+06	7.07715	6.98427	0.0928801	728
Q92621	NU205	Others	Both	sp|Q92621|NU205_HUMAN Nuclear pore complex protein Nup205 OS=Homo sapiens OX=9606 GN=NUP205 PE=1 SV=3	1.2583e+07	1.79962e+07	2.25996e+07	8.23463e+06	1.52896e+07	3.82774e+06	1.54171e+07	1.01576e+07	7.1844	7.188	-0.00360669	729
Q92734	TFG	Others	Both	sp|Q92734|TFG_HUMAN Protein TFG OS=Homo sapiens OX=9606 GN=TFG PE=1 SV=2	2.49744e+07	3.84604e+07	7.14597e+07	3.42232e+07	3.17174e+07	9.53608e+06	5.28415e+07	2.63302e+07	7.5013	7.72297	-0.221677	730
Q92759	TF2H4	Others	Both	sp|Q92759|TF2H4_HUMAN General transcription factor IIH subunit 4 OS=Homo sapiens OX=9606 GN=GTF2H4 PE=1 SV=1	928964	1.65855e+06	2.21044e+06	0	1.29375e+06	515892	1.10522e+06	1.56302e+06	6.11185	6.04345	0.0684036	731
Q92841	DDX17	Others	Both	sp|Q92841|DDX17_HUMAN Probable ATP-dependent RNA helicase DDX17 OS=Homo sapiens OX=9606 GN=DDX17 PE=1 SV=2	1.10073e+08	1.62141e+08	2.48698e+08	1.14077e+08	1.36107e+08	3.68175e+07	1.81388e+08	9.51915e+07	8.13388	8.25861	-0.124727	732
Q92888	ARHG1	Others	Both	sp|Q92888|ARHG1_HUMAN Rho guanine nucleotide exchange factor 1 OS=Homo sapiens OX=9606 GN=ARHGEF1 PE=1 SV=2	926591	1.10419e+06	1.29232e+06	225057	1.01539e+06	125579	758686	754666	6.00663	5.88006	0.12657	733
Q92900	RENT1	Others	Both	sp|Q92900|RENT1_HUMAN Regulator of nonsense transcripts 1 OS=Homo sapiens OX=9606 GN=UPF1 PE=1 SV=2	185442	455747	755754	722139	320595	191134	738946	23769.3	5.50596	5.86861	-0.362657	734
Q92922	SMRC1	Others	Both	sp|Q92922|SMRC1_HUMAN SWI/SNF complex subunit SMARCC1 OS=Homo sapiens OX=9606 GN=SMARCC1 PE=1 SV=3	1.10519e+06	1.45484e+06	1.46697e+06	841832	1.28002e+06	247234	1.1544e+06	442036	6.10722	6.06236	0.0448594	735
Q92945	FUBP2	Others	Both	sp|Q92945|FUBP2_HUMAN Far upstream element-binding protein 2 OS=Homo sapiens OX=9606 GN=KHSRP PE=1 SV=4	1.73542e+06	1.90325e+06	4.11917e+06	1.90272e+06	1.81934e+06	118674	3.01095e+06	1.56727e+06	6.25991	6.4787	-0.21879	736
Q92973	TNPO1	Others	Both	sp|Q92973|TNPO1_HUMAN Transportin-1 OS=Homo sapiens OX=9606 GN=TNPO1 PE=1 SV=2	1.02303e+06	1.47181e+06	2.2581e+06	1.01813e+06	1.24742e+06	317332	1.63811e+06	876795	6.09601	6.21434	-0.118332	737
Q92974	ARHG2	Others	WT	sp|Q92974|ARHG2_HUMAN Rho guanine nucleotide exchange factor 2 OS=Homo sapiens OX=9606 GN=ARHGEF2 PE=1 SV=4	3.07405e+06	6.23032e+06	1.18372e+06	1.5153e+06	4.65218e+06	2.23182e+06	1.34951e+06	234464	6.66766	6.13018	0.537482	738
Q92990	GLMN	Others	Both	sp|Q92990|GLMN_HUMAN Glomulin OS=Homo sapiens OX=9606 GN=GLMN PE=1 SV=2	1.59422e+06	1.24704e+06	3.87137e+06	1.43041e+06	1.42063e+06	245493	2.65089e+06	1.72602e+06	6.15248	6.42339	-0.270911	739
Q969N2	PIGT	Others	Both	sp|Q969N2|PIGT_HUMAN GPI transamidase component PIG-T OS=Homo sapiens OX=9606 GN=PIGT PE=1 SV=1	0	1.06612e+06	746261	429604	533060	753860	587932	223911	5.72678	5.76933	-0.0425516	740
Q969V3	NCLN	Others	Both	sp|Q969V3|NCLN_HUMAN Nicalin OS=Homo sapiens OX=9606 GN=NCLN PE=1 SV=2	1.05618e+07	1.70474e+07	1.15789e+07	5.41195e+06	1.38046e+07	4.58604e+06	8.49544e+06	4.36072e+06	7.14002	6.92919	0.210838	741
Q969X6	UTP4	Others	Both	sp|Q969X6|UTP4_HUMAN U3 small nucleolar RNA-associated protein 4 homolog OS=Homo sapiens OX=9606 GN=UTP4 PE=1 SV=1	3.33602e+06	8.68407e+06	8.6296e+06	1.78674e+06	6.01004e+06	3.78164e+06	5.20817e+06	4.83863e+06	6.77888	6.71669	0.0621923	742
Q969Z0	FAKD4	Others	Both	sp|Q969Z0|FAKD4_HUMAN FAST kinase domain-containing protein 4 OS=Homo sapiens OX=9606 GN=TBRG4 PE=1 SV=1	7.94773e+06	1.85377e+07	1.31581e+07	6.61561e+06	1.32427e+07	7.48825e+06	9.88688e+06	4.62627e+06	7.12198	6.99506	0.126918	743
Q96BW9	TAM41	Others	Both	sp|Q96BW9|TAM41_HUMAN Phosphatidate cytidylyltransferase, mitochondrial OS=Homo sapiens OX=9606 GN=TAMM41 PE=1 SV=2	3.22467e+06	6.98368e+06	9.37706e+06	4.56339e+06	5.10417e+06	2.65802e+06	6.97022e+06	3.40378e+06	6.70793	6.84325	-0.135321	744
Q96CS3	FAF2	Others	Both	sp|Q96CS3|FAF2_HUMAN FAS-associated factor 2 OS=Homo sapiens OX=9606 GN=FAF2 PE=1 SV=2	1.81132e+06	3.37053e+06	7.95052e+06	1.23294e+06	2.59092e+06	1.10253e+06	4.59173e+06	4.75004e+06	6.41345	6.66198	-0.248521	745
Q96D46	NMD3	60S subunit	Both	sp|Q96D46|NMD3_HUMAN 60S ribosomal export protein NMD3 OS=Homo sapiens OX=9606 GN=NMD3 PE=1 SV=1	1.15974e+07	1.9144e+07	2.30105e+07	1.07809e+07	1.53707e+07	5.33631e+06	1.68957e+07	8.64763e+06	7.18669	7.22778	-0.0410825	746
Q96EK5	KBP	Others	Both	sp|Q96EK5|KBP_HUMAN KIF1-binding protein OS=Homo sapiens OX=9606 GN=KIF1BP PE=1 SV=1	1.07775e+07	1.75605e+07	7.18647e+06	3.68616e+06	1.4169e+07	4.79631e+06	5.43631e+06	2.47509e+06	7.15134	6.7353	0.416034	747
Q96EY1	DNJA3	Others	Both	sp|Q96EY1|DNJA3_HUMAN DnaJ homolog subfamily A member 3, mitochondrial OS=Homo sapiens OX=9606 GN=DNAJA3 PE=1 SV=2	7.54646e+06	1.20289e+07	1.28249e+07	5.78518e+06	9.78767e+06	3.16955e+06	9.30505e+06	4.97784e+06	6.99068	6.96872	0.0219606	749
Q96GQ7	DDX27	Others	Both	sp|Q96GQ7|DDX27_HUMAN Probable ATP-dependent RNA helicase DDX27 OS=Homo sapiens OX=9606 GN=DDX27 PE=1 SV=2	7.40657e+06	5.52404e+06	3.35585e+06	2.47326e+06	6.46531e+06	1.33115e+06	2.91455e+06	624090	6.81059	6.46457	0.346017	750
Q96HS1	PGAM5	Others	WT	sp|Q96HS1|PGAM5_HUMAN Serine/threonine-protein phosphatase PGAM5, mitochondrial OS=Homo sapiens OX=9606 GN=PGAM5 PE=1 SV=2	1.45082e+07	1.15936e+07	2.80966e+06	3.181e+06	1.30509e+07	2.06096e+06	2.99533e+06	262576	7.11564	6.47645	0.639195	751
Q96I24	FUBP3	Others	Mut	sp|Q96I24|FUBP3_HUMAN Far upstream element-binding protein 3 OS=Homo sapiens OX=9606 GN=FUBP3 PE=1 SV=2	1.40942e+06	5.97979e+06	2.70843e+07	1.20103e+07	3.6946e+06	3.23174e+06	1.95473e+07	1.0659e+07	6.56757	7.29109	-0.723519	752
Q96I59	SYNM	Others	Both	sp|Q96I59|SYNM_HUMAN Probable asparagine--tRNA ligase, mitochondrial OS=Homo sapiens OX=9606 GN=NARS2 PE=1 SV=3	1.10484e+06	4.18901e+06	5.13747e+06	1.81836e+06	2.64692e+06	2.18084e+06	3.47791e+06	2.34696e+06	6.42274	6.54132	-0.118577	753
Q96KA5	CLP1L	Others	Both	sp|Q96KA5|CLP1L_HUMAN Cleft lip and palate transmembrane protein 1-like protein OS=Homo sapiens OX=9606 GN=CLPTM1L PE=1 SV=1	7.44871e+06	1.08824e+07	1.00269e+07	2.78515e+06	9.16556e+06	2.42798e+06	6.40604e+06	5.12071e+06	6.96216	6.80659	0.155569	756
Q96N66	MBOA7	Others	Both	sp|Q96N66|MBOA7_HUMAN Lysophospholipid acyltransferase 7 OS=Homo sapiens OX=9606 GN=MBOAT7 PE=1 SV=2	1.01804e+06	3.8973e+06	1.70202e+06	706197	2.45767e+06	2.03595e+06	1.20411e+06	704155	6.39052	6.08067	0.309857	757
Q96P70	IPO9	Others	Both	sp|Q96P70|IPO9_HUMAN Importin-9 OS=Homo sapiens OX=9606 GN=IPO9 PE=1 SV=3	1.28362e+07	1.64806e+07	5.6802e+06	6.63257e+06	1.46584e+07	2.57699e+06	6.15639e+06	673429	7.16609	6.78933	0.376761	758
Q96PK6	RBM14	Others	Both	sp|Q96PK6|RBM14_HUMAN RNA-binding protein 14 OS=Homo sapiens OX=9606 GN=RBM14 PE=1 SV=2	9.40899e+07	1.48002e+08	2.4202e+08	1.04135e+08	1.21046e+08	3.81218e+07	1.73078e+08	9.74997e+07	8.08295	8.23824	-0.15529	759
Q96Q11	TRNT1	Others	Both	sp|Q96Q11|TRNT1_HUMAN CCA tRNA nucleotidyltransferase 1, mitochondrial OS=Homo sapiens OX=9606 GN=TRNT1 PE=1 SV=2	3.02439e+06	6.24542e+06	6.8061e+06	2.07328e+06	4.63491e+06	2.27761e+06	4.43969e+06	3.34661e+06	6.66604	6.64735	0.0186883	760
Q96QK1	VPS35	Others	Both	sp|Q96QK1|VPS35_HUMAN Vacuolar protein sorting-associated protein 35 OS=Homo sapiens OX=9606 GN=VPS35 PE=1 SV=2	3.3249e+06	4.72182e+06	5.42649e+06	3.13391e+06	4.02336e+06	987775	4.2802e+06	1.6211e+06	6.60459	6.63146	-0.0268752	761
Q96RQ1	ERGI2	Others	Both	sp|Q96RQ1|ERGI2_HUMAN Endoplasmic reticulum-Golgi intermediate compartment protein 2 OS=Homo sapiens OX=9606 GN=ERGIC2 PE=1 SV=2	1.56929e+06	2.7009e+06	3.64315e+06	0	2.13509e+06	800171	1.82158e+06	2.5761e+06	6.32942	6.26045	0.0689697	762
Q96T76	MMS19	Others	Both	sp|Q96T76|MMS19_HUMAN MMS19 nucleotide excision repair protein homolog OS=Homo sapiens OX=9606 GN=MMS19 PE=1 SV=2	837874	2.38663e+06	2.27503e+06	1.35392e+06	1.61225e+06	1.09514e+06	1.81448e+06	651320	6.20743	6.25875	-0.0513181	763
Q96TA1	NIBL1	Others	Both	sp|Q96TA1|NIBL1_HUMAN Niban-like protein 1 OS=Homo sapiens OX=9606 GN=FAM129B PE=1 SV=3	886429	1.05777e+06	1.31316e+06	0	972099	121155	656580	928544	5.98771	5.81729	0.170423	764
Q99460	PSMD1	Others	Both	sp|Q99460|PSMD1_HUMAN 26S proteasome non-ATPase regulatory subunit 1 OS=Homo sapiens OX=9606 GN=PSMD1 PE=1 SV=2	282939	470539	687646	331556	376739	132653	509601	251794	5.57604	5.70723	-0.13119	765
Q99575	POP1	Others	Both	sp|Q99575|POP1_HUMAN Ribonucleases P/MRP protein subunit POP1 OS=Homo sapiens OX=9606 GN=POP1 PE=1 SV=2	1.3898e+06	1.87616e+06	1.66916e+06	896911	1.63298e+06	343908	1.28304e+06	546065	6.21298	6.10824	0.104741	766
Q99613	EIF3C	EIF	Both	sp|Q99613|EIF3C_HUMAN Eukaryotic translation initiation factor 3 subunit C OS=Homo sapiens OX=9606 GN=EIF3C PE=1 SV=1;sp|B5ME19|EIFCL_HUMAN Eukaryotic translation initiation factor 3 subunit C-like protein OS=Homo sapiens OX=9606 GN=EIF3CL PE=3 SV=1	2.80117e+07	6.30317e+07	3.34211e+07	2.08554e+07	4.55217e+07	2.47629e+07	2.71382e+07	8.88531e+06	7.65822	7.43358	0.224636	767
Q99623	PHB2	Others	Both	sp|Q99623|PHB2_HUMAN Prohibitin-2 OS=Homo sapiens OX=9606 GN=PHB2 PE=1 SV=2	1.87553e+08	2.97941e+08	4.63901e+08	2.00364e+08	2.42747e+08	7.80563e+07	3.32132e+08	1.86349e+08	8.38515	8.52131	-0.136157	768
Q99714	HCD2	Others	Both	sp|Q99714|HCD2_HUMAN 3-hydroxyacyl-CoA dehydrogenase type-2 OS=Homo sapiens OX=9606 GN=HSD17B10 PE=1 SV=3	2.89689e+07	4.02559e+07	4.62673e+07	2.06179e+07	3.46124e+07	7.98106e+06	3.34426e+07	1.81369e+07	7.53923	7.5243	0.0149322	769
Q99832	TCPH	Others	Both	sp|Q99832|TCPH_HUMAN T-complex protein 1 subunit eta OS=Homo sapiens OX=9606 GN=CCT7 PE=1 SV=2	9.11504e+06	1.49735e+07	2.17964e+07	9.74718e+06	1.20443e+07	4.14253e+06	1.57718e+07	8.52007e+06	7.08078	7.19788	-0.117101	770
Q9BPX3	CND3	Others	Both	sp|Q9BPX3|CND3_HUMAN Condensin complex subunit 3 OS=Homo sapiens OX=9606 GN=NCAPG PE=1 SV=1	3.61528e+06	3.32575e+06	5.73636e+06	1.70554e+06	3.47051e+06	204723	3.72095e+06	2.85022e+06	6.54039	6.57065	-0.0302603	772
Q9BPZ7	SIN1	Others	WT	sp|Q9BPZ7|SIN1_HUMAN Target of rapamycin complex 2 subunit MAPKAP1 OS=Homo sapiens OX=9606 GN=MAPKAP1 PE=1 SV=2	584224	879956	0	361888	732090	209114	180944	255894	5.86456	5.25754	0.60702	773
Q9BQ39	DDX50	Others	Both	sp|Q9BQ39|DDX50_HUMAN ATP-dependent RNA helicase DDX50 OS=Homo sapiens OX=9606 GN=DDX50 PE=1 SV=1	1.1467e+06	2.37832e+06	1.35033e+06	562899	1.76251e+06	870888	956616	556800	6.24613	5.98074	0.265395	774
Q9BQ67	GRWD1	Others	Both	sp|Q9BQ67|GRWD1_HUMAN Glutamate-rich WD repeat-containing protein 1 OS=Homo sapiens OX=9606 GN=GRWD1 PE=1 SV=1	2.51302e+07	4.77735e+07	3.8798e+07	1.87768e+07	3.64518e+07	1.60112e+07	2.87874e+07	1.41571e+07	7.56172	7.4592	0.102517	775
Q9BQB6	VKOR1	Others	WT	sp|Q9BQB6|VKOR1_HUMAN Vitamin K epoxide reductase complex subunit 1 OS=Homo sapiens OX=9606 GN=VKORC1 PE=1 SV=1	6.30867e+06	1.53257e+07	0	4.03805e+06	1.08172e+07	6.37601e+06	2.01902e+06	2.85533e+06	7.03411	6.30514	0.728973	776
Q9BQE3	TBA1C	Others	Both	sp|Q9BQE3|TBA1C_HUMAN Tubulin alpha-1C chain OS=Homo sapiens OX=9606 GN=TUBA1C PE=1 SV=1	6.36533e+07	1.0185e+08	1.15909e+08	5.42043e+07	8.27517e+07	2.70092e+07	8.50565e+07	4.36317e+07	7.91778	7.92971	-0.0119306	777
Q9BQG0	MBB1A	Others	Both	sp|Q9BQG0|MBB1A_HUMAN Myb-binding protein 1A OS=Homo sapiens OX=9606 GN=MYBBP1A PE=1 SV=2	6.2899e+06	1.38416e+07	1.30061e+07	5.89136e+06	1.00658e+07	5.33989e+06	9.44875e+06	5.0309e+06	7.00285	6.97537	0.0274728	778
Q9BRX2	PELO	Others	WT	sp|Q9BRX2|PELO_HUMAN Protein pelota homolog OS=Homo sapiens OX=9606 GN=PELO PE=1 SV=2	4.14085e+06	5.15536e+06	0	1.92174e+06	4.6481e+06	717367	960868	1.35887e+06	6.66728	5.98266	0.684612	779
Q9BSC4	NOL10	Others	WT	sp|Q9BSC4|NOL10_HUMAN Nucleolar protein 10 OS=Homo sapiens OX=9606 GN=NOL10 PE=1 SV=1	866667	2.14268e+06	0	916743	1.50467e+06	902275	458372	648235	6.17744	5.66122	0.516224	780
Q9BSJ8	ESYT1	Others	Both	sp|Q9BSJ8|ESYT1_HUMAN Extended synaptotagmin-1 OS=Homo sapiens OX=9606 GN=ESYT1 PE=1 SV=1	760986	1.08233e+06	1.53753e+06	348901	921659	227226	943215	840487	5.96457	5.97461	-0.0100405	781
Q9BTE3	MCMBP	Others	Both	sp|Q9BTE3|MCMBP_HUMAN Mini-chromosome maintenance complex-binding protein OS=Homo sapiens OX=9606 GN=MCMBP PE=1 SV=2	2.54727e+07	3.47496e+07	4.7948e+07	2.24826e+07	3.01111e+07	6.55977e+06	3.52153e+07	1.80068e+07	7.47873	7.54673	-0.0680046	782
Q9BUF5	TBB6	Others	Both	sp|Q9BUF5|TBB6_HUMAN Tubulin beta-6 chain OS=Homo sapiens OX=9606 GN=TUBB6 PE=1 SV=1	3.22014e+07	6.86552e+07	6.60463e+07	3.72272e+07	5.04283e+07	2.57768e+07	5.16368e+07	2.03782e+07	7.70267	7.71296	-0.0102848	783
Q9BUK6	MSTO1	Others	Both	sp|Q9BUK6|MSTO1_HUMAN Protein misato homolog 1 OS=Homo sapiens OX=9606 GN=MSTO1 PE=1 SV=1	3.49716e+06	5.08029e+06	8.85198e+06	2.47849e+06	4.28873e+06	1.11944e+06	5.66523e+06	4.50674e+06	6.63233	6.75322	-0.12089	784
Q9BUN8	DERL1	Others	Both	sp|Q9BUN8|DERL1_HUMAN Derlin-1 OS=Homo sapiens OX=9606 GN=DERL1 PE=1 SV=1	2.50703e+06	4.90217e+06	6.31634e+06	3.01457e+06	3.7046e+06	1.69361e+06	4.66545e+06	2.3347e+06	6.56874	6.66889	-0.100152	785
Q9BUZ4	TRAF4	Others	Mut	sp|Q9BUZ4|TRAF4_HUMAN TNF receptor-associated factor 4 OS=Homo sapiens OX=9606 GN=TRAF4 PE=1 SV=1	0	914204	8.0481e+06	4.31008e+06	457102	646440	6.17909e+06	2.64318e+06	5.66001	6.79092	-1.13091	786
Q9BVP2	GNL3	Others	Both	sp|Q9BVP2|GNL3_HUMAN Guanine nucleotide-binding protein-like 3 OS=Homo sapiens OX=9606 GN=GNL3 PE=1 SV=2	5.34181e+06	1.54941e+07	1.16314e+07	3.59519e+06	1.04179e+07	7.17873e+06	7.61328e+06	5.68244e+06	7.01778	6.88157	0.13621	787
Q9BVS4	RIOK2	Others	Both	sp|Q9BVS4|RIOK2_HUMAN Serine/threonine-protein kinase RIO2 OS=Homo sapiens OX=9606 GN=RIOK2 PE=1 SV=2	3.109e+06	5.19578e+06	4.2674e+06	863039	4.15239e+06	1.47558e+06	2.56522e+06	2.40725e+06	6.6183	6.40912	0.209174	788
Q9BW27	NUP85	Others	Both	sp|Q9BW27|NUP85_HUMAN Nuclear pore complex protein Nup85 OS=Homo sapiens OX=9606 GN=NUP85 PE=1 SV=1	4.0516e+06	4.75647e+06	0	3.11724e+06	4.40404e+06	498418	1.55862e+06	2.20422e+06	6.64385	6.19274	0.451111	789
Q9BWM7	SFXN3	Others	Both	sp|Q9BWM7|SFXN3_HUMAN Sideroflexin-3 OS=Homo sapiens OX=9606 GN=SFXN3 PE=1 SV=3	3.66982e+06	6.55325e+06	7.62126e+06	3.72536e+06	5.11153e+06	2.0389e+06	5.67331e+06	2.75482e+06	6.70855	6.75384	-0.0452854	791
Q9BXP5	SRRT	Others	Both	sp|Q9BXP5|SRRT_HUMAN Serrate RNA effector molecule homolog OS=Homo sapiens OX=9606 GN=SRRT PE=1 SV=1	254319	322088	448666	215062	288204	47919.5	331864	165183	5.4597	5.52096	-0.0612609	792
Q9BYJ9	YTHD1	Others	Both	sp|Q9BYJ9|YTHD1_HUMAN YTH domain-containing family protein 1 OS=Homo sapiens OX=9606 GN=YTHDF1 PE=1 SV=1	3.17388e+09	3.3469e+09	6.67334e+09	4.13282e+09	3.26039e+09	1.22339e+08	5.40308e+09	1.79642e+09	9.51327	9.73264	-0.219371	794
Q9BZE4	NOG1	Others	Both	sp|Q9BZE4|NOG1_HUMAN Nucleolar GTP-binding protein 1 OS=Homo sapiens OX=9606 GN=GTPBP4 PE=1 SV=3	1.4074e+07	1.86283e+07	1.36228e+07	6.07564e+06	1.63512e+07	3.22039e+06	9.84923e+06	5.33666e+06	7.21355	6.9934	0.220146	795
Q9BZX2	UCK2	Others	Both	sp|Q9BZX2|UCK2_HUMAN Uridine-cytidine kinase 2 OS=Homo sapiens OX=9606 GN=UCK2 PE=1 SV=1	1.83647e+07	2.53295e+07	2.68699e+07	1.08297e+07	2.18471e+07	4.92488e+06	1.88498e+07	1.13421e+07	7.33939	7.27531	0.0640859	796
Q9H0A0	NAT10	Others	Both	sp|Q9H0A0|NAT10_HUMAN RNA cytidine acetyltransferase OS=Homo sapiens OX=9606 GN=NAT10 PE=1 SV=2	1.04014e+07	1.67845e+07	1.42667e+07	6.16018e+06	1.35929e+07	4.51354e+06	1.02134e+07	5.73219e+06	7.13331	7.00917	0.12414	797
Q9H0D6	XRN2	Others	Both	sp|Q9H0D6|XRN2_HUMAN 5-3 exoribonuclease 2 OS=Homo sapiens OX=9606 GN=XRN2 PE=1 SV=1	7.8606e+06	1.08833e+07	1.27652e+07	4.8088e+06	9.37195e+06	2.13736e+06	8.78698e+06	5.626e+06	6.97183	6.94384	0.02799	798
Q9H0S4	DDX47	Others	Both	sp|Q9H0S4|DDX47_HUMAN Probable ATP-dependent RNA helicase DDX47 OS=Homo sapiens OX=9606 GN=DDX47 PE=1 SV=1	2.16807e+07	2.98945e+07	3.34457e+07	1.62233e+07	2.57876e+07	5.80806e+06	2.48345e+07	1.21781e+07	7.41141	7.39505	0.0163559	799
Q9H1K4	GHC2	Others	WT	sp|Q9H1K4|GHC2_HUMAN Mitochondrial glutamate carrier 2 OS=Homo sapiens OX=9606 GN=SLC25A18 PE=1 SV=1;sp|Q9H936|GHC1_HUMAN Mitochondrial glutamate carrier 1 OS=Homo sapiens OX=9606 GN=SLC25A22 PE=1 SV=1	4.43657e+06	7.3688e+06	1.40735e+06	755280	5.90269e+06	2.07339e+06	1.08132e+06	461087	6.77105	6.03395	0.737096	800
Q9H2D1	MFTC	Others	WT	sp|Q9H2D1|MFTC_HUMAN Mitochondrial folate transporter/carrier OS=Homo sapiens OX=9606 GN=SLC25A32 PE=1 SV=2	2.918e+06	5.06696e+06	0	2.33651e+06	3.99248e+06	1.51955e+06	1.16825e+06	1.65216e+06	6.60124	6.06754	0.533706	801
Q9H4G0	E41L1	Others	Both	sp|Q9H4G0|E41L1_HUMAN Band 4.1-like protein 1 OS=Homo sapiens OX=9606 GN=EPB41L1 PE=1 SV=2	735486	1.16513e+06	1.48642e+06	0	950308	303805	743208	1.05105e+06	5.97786	5.87111	0.106754	803
Q9H568	ACTL8	Others	Both	sp|Q9H568|ACTL8_HUMAN Actin-like protein 8 OS=Homo sapiens OX=9606 GN=ACTL8 PE=1 SV=1	6.83708e+06	1.1025e+07	1.55485e+07	8.37796e+06	8.93103e+06	2.9613e+06	1.19633e+07	5.07037e+06	6.9509	7.07785	-0.126948	805
Q9H583	HEAT1	Others	Both	sp|Q9H583|HEAT1_HUMAN HEAT repeat-containing protein 1 OS=Homo sapiens OX=9606 GN=HEATR1 PE=1 SV=3	1.69657e+06	3.23136e+06	1.62714e+06	1.38171e+06	2.46397e+06	1.08526e+06	1.50443e+06	173548	6.39163	6.17737	0.214264	806
Q9H6R4	NOL6	Others	Both	sp|Q9H6R4|NOL6_HUMAN Nucleolar protein 6 OS=Homo sapiens OX=9606 GN=NOL6 PE=1 SV=2	1.96903e+06	3.18641e+06	5.16548e+06	1.47894e+06	2.57772e+06	860818	3.32221e+06	2.60678e+06	6.41124	6.52143	-0.110192	808
Q9H7B2	RPF2	Others	Both	sp|Q9H7B2|RPF2_HUMAN Ribosome production factor 2 homolog OS=Homo sapiens OX=9606 GN=RPF2 PE=1 SV=2	2.98582e+06	3.88389e+06	4.24158e+06	2.18985e+06	3.43486e+06	635027	3.21571e+06	1.4508e+06	6.53591	6.50728	0.0286312	809
Q9H8H0	NOL11	Others	Both	sp|Q9H8H0|NOL11_HUMAN Nucleolar protein 11 OS=Homo sapiens OX=9606 GN=NOL11 PE=1 SV=1	494975	832649	815298	526686	663812	238771	670992	204079	5.82205	5.82672	-0.00467232	810
Q9H974	QTRT2	Others	Both	sp|Q9H974|QTRT2_HUMAN Queuine tRNA-ribosyltransferase accessory subunit 2 OS=Homo sapiens OX=9606 GN=QTRT2 PE=1 SV=1	1.36398e+06	2.84709e+06	3.75527e+06	1.39853e+06	2.10553e+06	1.04871e+06	2.5769e+06	1.66647e+06	6.32336	6.4111	-0.0877355	812
Q9H9A6	LRC40	Others	Both	sp|Q9H9A6|LRC40_HUMAN Leucine-rich repeat-containing protein 40 OS=Homo sapiens OX=9606 GN=LRRC40 PE=1 SV=1	2.09281e+07	3.55714e+07	3.76423e+07	1.7326e+07	2.82497e+07	1.03544e+07	2.74842e+07	1.43658e+07	7.45101	7.43908	0.0119317	813
Q9H9B4	SFXN1	Others	Both	sp|Q9H9B4|SFXN1_HUMAN Sideroflexin-1 OS=Homo sapiens OX=9606 GN=SFXN1 PE=1 SV=4	7.36938e+06	1.14816e+07	1.2195e+07	6.35001e+06	9.4255e+06	2.9078e+06	9.27248e+06	4.133e+06	6.9743	6.9672	0.00710851	814
Q9UKV8	AGO2	Others	Both	sp|Q9UKV8|AGO2_HUMAN Protein argonaute-2 OS=Homo sapiens OX=9606 GN=AGO2 PE=1 SV=3;sp|Q9H9G7|AGO3_HUMAN Protein argonaute-3 OS=Homo sapiens OX=9606 GN=AGO3 PE=1 SV=2;sp|Q9UL18|AGO1_HUMAN Protein argonaute-1 OS=Homo sapiens OX=9606 GN=AGO1 PE=1 SV=3;sp|Q9HC	701982	786763	1.82722e+06	601480	744373	59949	1.21435e+06	866728	5.87179	6.08434	-0.212553	815
Q9HAV4	XPO5	Others	Both	sp|Q9HAV4|XPO5_HUMAN Exportin-5 OS=Homo sapiens OX=9606 GN=XPO5 PE=1 SV=1	1.17404e+06	1.22008e+06	1.38644e+06	812319	1.19706e+06	32551.4	1.09938e+06	405969	6.07812	6.04115	0.0369678	816
Q9HB71	CYBP	Others	Both	sp|Q9HB71|CYBP_HUMAN Calcyclin-binding protein OS=Homo sapiens OX=9606 GN=CACYBP PE=1 SV=2	8.21512e+06	1.26956e+07	1.7457e+07	8.95185e+06	1.04554e+07	3.16819e+06	1.32044e+07	6.01406e+06	7.01934	7.12072	-0.101381	817
Q9HCE1	MOV10	Others	Both	sp|Q9HCE1|MOV10_HUMAN Helicase MOV-10 OS=Homo sapiens OX=9606 GN=MOV10 PE=1 SV=2	1.11178e+06	1.36715e+06	1.24027e+06	534087	1.23947e+06	180574	887180	499349	6.09323	5.94801	0.145223	818
Q9NNW5	WDR6	Others	WT	sp|Q9NNW5|WDR6_HUMAN WD repeat-containing protein 6 OS=Homo sapiens OX=9606 GN=WDR6 PE=1 SV=1	2.10442e+06	2.22565e+06	0	1.13317e+06	2.16504e+06	85721.7	566584	801271	6.33547	5.75326	0.582201	819
Q9NQ55	SSF1	Others	Both	sp|Q9NQ55|SSF1_HUMAN Suppressor of SWI4 1 homolog OS=Homo sapiens OX=9606 GN=PPAN PE=2 SV=1	2.49761e+06	4.7236e+06	5.14384e+06	1.76653e+06	3.61061e+06	1.57401e+06	3.45519e+06	2.38812e+06	6.55758	6.53847	0.0191088	820
Q9NQ88	TIGAR	Others	Both	sp|Q9NQ88|TIGAR_HUMAN Fructose-2,6-bisphosphatase TIGAR OS=Homo sapiens OX=9606 GN=TIGAR PE=1 SV=1	6.92597e+06	1.13266e+07	1.42966e+07	6.95199e+06	9.12629e+06	3.11171e+06	1.06243e+07	5.19342e+06	6.96029	7.0263	-0.0660059	821
Q9NR30	DDX21	Others	Both	sp|Q9NR30|DDX21_HUMAN Nucleolar RNA helicase 2 OS=Homo sapiens OX=9606 GN=DDX21 PE=1 SV=5	1.4709e+08	2.19016e+08	2.3286e+08	8.841e+07	1.83053e+08	5.08594e+07	1.60635e+08	1.02141e+08	8.26258	8.20584	0.0567374	822
Q9NRF8	PYRG2	Others	Both	sp|Q9NRF8|PYRG2_HUMAN CTP synthase 2 OS=Homo sapiens OX=9606 GN=CTPS2 PE=1 SV=1	1.54308e+06	2.69997e+06	1.98315e+06	871639	2.12152e+06	818044	1.42739e+06	785956	6.32665	6.15454	0.172104	824
Q9NRG9	AAAS	Others	Both	sp|Q9NRG9|AAAS_HUMAN Aladin OS=Homo sapiens OX=9606 GN=AAAS PE=1 SV=1	3.95208e+06	4.59478e+06	5.44999e+06	2.16206e+06	4.27343e+06	454458	3.80602e+06	2.32492e+06	6.63078	6.58047	0.0503052	825
Q9NRN7	ADPPT	Others	Both	sp|Q9NRN7|ADPPT_HUMAN L-aminoadipate-semialdehyde dehydrogenase-phosphopantetheinyl transferase OS=Homo sapiens OX=9606 GN=AASDHPPT PE=1 SV=2	2.53023e+06	5.78035e+06	2.83137e+06	3.36879e+06	4.15529e+06	2.29818e+06	3.10008e+06	380014	6.6186	6.49137	0.127228	826
Q9NRX1	PNO1	Others	Both	sp|Q9NRX1|PNO1_HUMAN RNA-binding protein PNO1 OS=Homo sapiens OX=9606 GN=PNO1 PE=1 SV=1	2.3273e+06	4.6543e+06	6.49225e+06	2.47998e+06	3.4908e+06	1.64544e+06	4.48612e+06	2.8371e+06	6.54293	6.65187	-0.108945	827
Q9NS69	TOM22	Others	Both	sp|Q9NS69|TOM22_HUMAN Mitochondrial import receptor subunit TOM22 homolog OS=Homo sapiens OX=9606 GN=TOMM22 PE=1 SV=3	1.90524e+07	2.6746e+07	3.2669e+07	2.02748e+07	2.28992e+07	5.44019e+06	2.64719e+07	8.76405e+06	7.35982	7.42278	-0.0629638	828
Q9NSD9	SYFB	Others	Both	sp|Q9NSD9|SYFB_HUMAN Phenylalanine--tRNA ligase beta subunit OS=Homo sapiens OX=9606 GN=FARSB PE=1 SV=3	1.73075e+06	2.08031e+06	5.8753e+06	2.84184e+06	1.90553e+06	247178	4.35857e+06	2.14498e+06	6.28002	6.63934	-0.359328	829
Q9NSE4	SYIM	Others	Both	sp|Q9NSE4|SYIM_HUMAN Isoleucine--tRNA ligase, mitochondrial OS=Homo sapiens OX=9606 GN=IARS2 PE=1 SV=2	487290	836869	882808	482489	662079	247189	682648	283069	5.82091	5.8342	-0.013287	830
Q9NTJ3	SMC4	Others	Both	sp|Q9NTJ3|SMC4_HUMAN Structural maintenance of chromosomes protein 4 OS=Homo sapiens OX=9606 GN=SMC4 PE=1 SV=2	3.10773e+06	4.89062e+06	2.81458e+06	1.24704e+06	3.99917e+06	1.26069e+06	2.03081e+06	1.10842e+06	6.60197	6.30767	0.294301	831
Q9NUQ8	ABCF3	Others	Both	sp|Q9NUQ8|ABCF3_HUMAN ATP-binding cassette sub-family F member 3 OS=Homo sapiens OX=9606 GN=ABCF3 PE=1 SV=2	9.55633e+06	1.57139e+07	1.23476e+07	7.63675e+06	1.26351e+07	4.35409e+06	9.99219e+06	3.3311e+06	7.10158	6.99966	0.101919	833
Q9NUU7	DD19A	Others	Both	sp|Q9NUU7|DD19A_HUMAN ATP-dependent RNA helicase DDX19A OS=Homo sapiens OX=9606 GN=DDX19A PE=1 SV=1;sp|Q9UMR2|DD19B_HUMAN ATP-dependent RNA helicase DDX19B OS=Homo sapiens OX=9606 GN=DDX19B PE=1 SV=1	1.09383e+07	1.27174e+07	1.89639e+07	1.14504e+07	1.18278e+07	1.25803e+06	1.52072e+07	5.3128e+06	7.0729	7.18205	-0.109143	834
Q9NVH1	DJC11	Others	Both	sp|Q9NVH1|DJC11_HUMAN DnaJ homolog subfamily C member 11 OS=Homo sapiens OX=9606 GN=DNAJC11 PE=1 SV=2	766688	2.95591e+06	1.32444e+06	1.49585e+06	1.8613e+06	1.54802e+06	1.41015e+06	121200	6.26982	6.14926	0.120553	835
Q9NVH2	INT7	Others	Both	sp|Q9NVH2|INT7_HUMAN Integrator complex subunit 7 OS=Homo sapiens OX=9606 GN=INTS7 PE=1 SV=1	1.44742e+06	978035	1.60218e+06	953423	1.21273e+06	331906	1.2778e+06	458744	6.08376	6.10646	-0.022701	836
Q9NVI7	ATD3A	Others	Both	sp|Q9NVI7|ATD3A_HUMAN ATPase family AAA domain-containing protein 3A OS=Homo sapiens OX=9606 GN=ATAD3A PE=1 SV=2	3.93544e+06	6.79889e+06	5.4557e+06	2.83544e+06	5.36716e+06	2.02477e+06	4.14557e+06	1.85281e+06	6.72974	6.61758	0.112161	837
Q9NVP1	DDX18	Others	Both	sp|Q9NVP1|DDX18_HUMAN ATP-dependent RNA helicase DDX18 OS=Homo sapiens OX=9606 GN=DDX18 PE=1 SV=2	8.10214e+06	1.44631e+07	1.36567e+07	7.55251e+06	1.12826e+07	4.49786e+06	1.06046e+07	4.3163e+06	7.05241	7.02549	0.0269157	838
Q9NW13	RBM28	Others	Both	sp|Q9NW13|RBM28_HUMAN RNA-binding protein 28 OS=Homo sapiens OX=9606 GN=RBM28 PE=1 SV=3	1.86926e+06	2.35798e+06	1.60431e+06	738753	2.11362e+06	345576	1.17153e+06	612040	6.32503	6.06875	0.256273	840
Q9NX20	RM16	Others	Both	sp|Q9NX20|RM16_HUMAN 39S ribosomal protein L16, mitochondrial OS=Homo sapiens OX=9606 GN=MRPL16 PE=1 SV=1	2.21811e+06	4.58679e+06	6.26967e+06	3.37669e+06	3.40245e+06	1.67491e+06	4.82318e+06	2.04565e+06	6.53179	6.68333	-0.151542	841
Q9NXE4	NSMA3	Others	Both	sp|Q9NXE4|NSMA3_HUMAN Sphingomyelin phosphodiesterase 4 OS=Homo sapiens OX=9606 GN=SMPD4 PE=1 SV=3	903146	5.85586e+06	1.24844e+06	1.25646e+06	3.3795e+06	3.5021e+06	1.25245e+06	5672.53	6.52885	6.09776	0.431093	842
Q9NXF1	TEX10	Others	Both	sp|Q9NXF1|TEX10_HUMAN Testis-expressed protein 10 OS=Homo sapiens OX=9606 GN=TEX10 PE=1 SV=2	1.76595e+06	2.36113e+06	2.12142e+06	837562	2.06354e+06	420856	1.47949e+06	907826	6.31461	6.17011	0.144501	843
Q9NY93	DDX56	Others	Both	sp|Q9NY93|DDX56_HUMAN Probable ATP-dependent RNA helicase DDX56 OS=Homo sapiens OX=9606 GN=DDX56 PE=1 SV=1	4.04487e+06	5.60444e+06	8.54198e+06	3.33515e+06	4.82466e+06	1.10278e+06	5.93856e+06	3.68178e+06	6.68347	6.77368	-0.090215	845
Q9NYH9	UTP6	Others	Both	sp|Q9NYH9|UTP6_HUMAN U3 small nucleolar RNA-associated protein 6 homolog OS=Homo sapiens OX=9606 GN=UTP6 PE=2 SV=2	1.34854e+06	3.50645e+06	1.26397e+06	1.46762e+06	2.4275e+06	1.52588e+06	1.3658e+06	144002	6.38516	6.13539	0.249773	846
Q9NYU2	UGGG1	Others	Both	sp|Q9NYU2|UGGG1_HUMAN UDP-glucose:glycoprotein glucosyltransferase 1 OS=Homo sapiens OX=9606 GN=UGGT1 PE=1 SV=3	504715	345310	755687	1.06031e+06	425013	112716	907996	215397	5.6284	5.95808	-0.329682	847
Q9NZ01	TECR	Others	Both	sp|Q9NZ01|TECR_HUMAN Very-long-chain enoyl-CoA reductase OS=Homo sapiens OX=9606 GN=TECR PE=1 SV=1	3.94606e+07	7.21333e+07	3.67136e+07	3.56302e+07	5.57969e+07	2.31031e+07	3.61719e+07	766132	7.74661	7.55837	0.188239	848
Q9NZB2	F120A	Others	Both	sp|Q9NZB2|F120A_HUMAN Constitutive coactivator of PPAR-gamma-like protein 1 OS=Homo sapiens OX=9606 GN=FAM120A PE=1 SV=2	4.29668e+06	5.36547e+06	7.01321e+06	2.83017e+06	4.83107e+06	755745	4.92169e+06	2.95785e+06	6.68404	6.69211	-0.00807068	849
Q9NZI8	IF2B1	EIF	Both	sp|Q9NZI8|IF2B1_HUMAN Insulin-like growth factor 2 mRNA-binding protein 1 OS=Homo sapiens OX=9606 GN=IGF2BP1 PE=1 SV=2	2.56753e+07	2.98141e+07	3.78939e+07	1.77183e+07	2.77447e+07	2.92662e+06	2.78061e+07	1.42663e+07	7.44318	7.44414	-0.000960005	850
Q9NZN4	EHD2	Others	Both	sp|Q9NZN4|EHD2_HUMAN EH domain-containing protein 2 OS=Homo sapiens OX=9606 GN=EHD2 PE=1 SV=2	1.62333e+06	2.4653e+06	3.24314e+06	1.59427e+06	2.04432e+06	595360	2.41871e+06	1.16592e+06	6.31055	6.38358	-0.0730352	851
Q9P035	HACD3	Others	Both	sp|Q9P035|HACD3_HUMAN Very-long-chain (3R)-3-hydroxyacyl-CoA dehydratase 3 OS=Homo sapiens OX=9606 GN=HACD3 PE=1 SV=2	8.93265e+06	1.59787e+07	1.34748e+07	7.04998e+06	1.24557e+07	4.9823e+06	1.02624e+07	4.54302e+06	7.09537	7.01125	0.0841187	853
Q9P0J0	NDUAD	Others	Both	sp|Q9P0J0|NDUAD_HUMAN NADH dehydrogenase [ubiquinone] 1 alpha subcomplex subunit 13 OS=Homo sapiens OX=9606 GN=NDUFA13 PE=1 SV=3	1.12563e+07	2.29992e+07	2.33378e+07	1.03468e+07	1.71278e+07	8.30351e+06	1.68423e+07	9.18598e+06	7.2337	7.2264	0.00729962	854
Q9P287	BCCIP	Others	Both	sp|Q9P287|BCCIP_HUMAN BRCA2 and CDKN1A-interacting protein OS=Homo sapiens OX=9606 GN=BCCIP PE=1 SV=1	3.45449e+06	5.8603e+06	8.22268e+06	3.3878e+06	4.65739e+06	1.70117e+06	5.80524e+06	3.41877e+06	6.66814	6.76382	-0.0956774	855
Q9P289	STK26	Others	Both	sp|Q9P289|STK26_HUMAN Serine/threonine-protein kinase 26 OS=Homo sapiens OX=9606 GN=STK26 PE=1 SV=2;sp|O00506|STK25_HUMAN Serine/threonine-protein kinase 25 OS=Homo sapiens OX=9606 GN=STK25 PE=1 SV=1	3.30677e+06	0	3.21532e+06	1.08853e+06	1.65338e+06	2.33824e+06	2.15193e+06	1.50387e+06	6.21837	6.33283	-0.114454	856
Q9P2J5	SYLC	Others	Both	sp|Q9P2J5|SYLC_HUMAN Leucine--tRNA ligase, cytoplasmic OS=Homo sapiens OX=9606 GN=LARS PE=1 SV=2	1.13987e+07	1.58574e+07	1.37509e+07	6.72179e+06	1.3628e+07	3.15281e+06	1.02364e+07	4.97036e+06	7.13443	7.01015	0.124288	857
Q9UBJ2	ABCD2	Others	Both	sp|Q9UBJ2|ABCD2_HUMAN ATP-binding cassette sub-family D member 2 OS=Homo sapiens OX=9606 GN=ABCD2 PE=1 SV=1	5.01492e+06	5.62088e+06	1.10047e+07	4.89012e+06	5.3179e+06	428478	7.94742e+06	4.32369e+06	6.72574	6.90023	-0.174486	858
Q9UBS4	DJB11	Others	Both	sp|Q9UBS4|DJB11_HUMAN DnaJ homolog subfamily B member 11 OS=Homo sapiens OX=9606 GN=DNAJB11 PE=1 SV=1	3.51625e+06	9.14292e+06	3.49751e+06	6.11396e+06	6.32959e+06	3.97866e+06	4.80574e+06	1.85011e+06	6.80138	6.68176	0.119616	860
Q9UBU9	NXF1	Others	Both	sp|Q9UBU9|NXF1_HUMAN Nuclear RNA export factor 1 OS=Homo sapiens OX=9606 GN=NXF1 PE=1 SV=1	5.03369e+06	6.63454e+06	8.02221e+06	3.77947e+06	5.83411e+06	1.13197e+06	5.90084e+06	3.00007e+06	6.76597	6.77091	-0.00493889	861
Q9UBX3	DIC	Others	Both	sp|Q9UBX3|DIC_HUMAN Mitochondrial dicarboxylate carrier OS=Homo sapiens OX=9606 GN=SLC25A10 PE=1 SV=2	3.07883e+07	6.62699e+07	5.27561e+07	2.90502e+07	4.85291e+07	2.50893e+07	4.09031e+07	1.67625e+07	7.686	7.61176	0.0742452	862
Q9UG63	ABCF2	Others	Both	sp|Q9UG63|ABCF2_HUMAN ATP-binding cassette sub-family F member 2 OS=Homo sapiens OX=9606 GN=ABCF2 PE=1 SV=2	1.77474e+07	2.74217e+07	2.39425e+07	1.26983e+07	2.25845e+07	6.84077e+06	1.83204e+07	7.95086e+06	7.35381	7.26293	0.0908762	863
Q9UGP8	SEC63	Others	Both	sp|Q9UGP8|SEC63_HUMAN Translocation protein SEC63 homolog OS=Homo sapiens OX=9606 GN=SEC63 PE=1 SV=2	2.91825e+06	5.19001e+06	4.1748e+06	742556	4.05413e+06	1.60637e+06	2.45868e+06	2.42696e+06	6.6079	6.3907	0.217196	864
Q9UHD1	CHRD1	Others	Both	sp|Q9UHD1|CHRD1_HUMAN Cysteine and histidine-rich domain-containing protein 1 OS=Homo sapiens OX=9606 GN=CHORDC1 PE=1 SV=2	1.6801e+07	1.74725e+07	3.09132e+07	1.21934e+07	1.71368e+07	474808	2.15533e+07	1.32369e+07	7.23393	7.33351	-0.0995848	866
Q9UHI6	DDX20	Others	Both	sp|Q9UHI6|DDX20_HUMAN Probable ATP-dependent RNA helicase DDX20 OS=Homo sapiens OX=9606 GN=DDX20 PE=1 SV=2	1.70801e+07	2.30907e+07	3.94877e+07	1.87163e+07	2.00854e+07	4.25015e+06	2.9102e+07	1.46876e+07	7.30288	7.46392	-0.161042	867
Q9UHV9	PFD2	Others	Both	sp|Q9UHV9|PFD2_HUMAN Prefoldin subunit 2 OS=Homo sapiens OX=9606 GN=PFDN2 PE=1 SV=1	1.55448e+06	0	3.08203e+06	1.47423e+06	777242	1.09919e+06	2.27813e+06	1.13688e+06	5.89056	6.35758	-0.467022	868
Q9UI10	EI2BD	Others	Both	sp|Q9UI10|EI2BD_HUMAN Translation initiation factor eIF-2B subunit delta OS=Homo sapiens OX=9606 GN=EIF2B4 PE=1 SV=2	2.66393e+06	3.06039e+06	4.66138e+06	791902	2.86216e+06	280341	2.72664e+06	2.73613e+06	6.45669	6.43563	0.021066	869
Q9UI26	IPO11	Others	Both	sp|Q9UI26|IPO11_HUMAN Importin-11 OS=Homo sapiens OX=9606 GN=IPO11 PE=1 SV=1	2.3789e+06	8.29362e+06	1.36142e+07	5.49941e+06	5.33626e+06	4.18234e+06	9.5568e+06	5.73802e+06	6.72724	6.98031	-0.253076	870
Q9UIA9	XPO7	Others	Both	sp|Q9UIA9|XPO7_HUMAN Exportin-7 OS=Homo sapiens OX=9606 GN=XPO7 PE=1 SV=3	2.13963e+06	760911	1.26118e+06	265452	1.45027e+06	974900	763317	704088	6.16145	5.88271	0.278743	871
Q9UIG0	BAZ1B	Others	Both	sp|Q9UIG0|BAZ1B_HUMAN Tyrosine-protein kinase BAZ1B OS=Homo sapiens OX=9606 GN=BAZ1B PE=1 SV=2	586243	1.1419e+06	450319	400353	864071	392909	425336	35331.3	5.93655	5.62873	0.307817	873
Q9UII4	HERC5	Others	WT	sp|Q9UII4|HERC5_HUMAN E3 ISG15--protein ligase HERC5 OS=Homo sapiens OX=9606 GN=HERC5 PE=1 SV=2	1.33997e+06	3.19849e+06	0	1.41318e+06	2.26923e+06	1.31417e+06	706592	999272	6.35588	5.84917	0.50671	874
Q9UJS0	CMC2	Others	Both	sp|Q9UJS0|CMC2_HUMAN Calcium-binding mitochondrial carrier protein Aralar2 OS=Homo sapiens OX=9606 GN=SLC25A13 PE=1 SV=2	4.01264e+07	5.83232e+07	6.18503e+07	2.74426e+07	4.92248e+07	1.2867e+07	4.46465e+07	2.43299e+07	7.69218	7.64979	0.0423968	875
Q9UKD2	MRT4	Others	Both	sp|Q9UKD2|MRT4_HUMAN mRNA turnover protein 4 homolog OS=Homo sapiens OX=9606 GN=MRTO4 PE=1 SV=2	2.22417e+06	4.56413e+06	2.68507e+06	2.38512e+06	3.39415e+06	1.65461e+06	2.5351e+06	212092	6.53073	6.40399	0.126737	876
Q9UKM9	RALY	Others	Both	sp|Q9UKM9|RALY_HUMAN RNA-binding protein Raly OS=Homo sapiens OX=9606 GN=RALY PE=1 SV=1	5.48418e+06	7.88096e+06	8.00296e+06	3.6496e+06	6.68257e+06	1.69478e+06	5.82628e+06	3.07829e+06	6.82494	6.76539	0.0595523	877
Q9UN86	G3BP2	Others	Both	sp|Q9UN86|G3BP2_HUMAN Ras GTPase-activating protein-binding protein 2 OS=Homo sapiens OX=9606 GN=G3BP2 PE=1 SV=2	2.16031e+06	4.3148e+06	4.15827e+06	826154	3.23756e+06	1.52346e+06	2.49221e+06	2.35616e+06	6.51022	6.39659	0.113632	878
Q9UNL2	SSRG	Others	Both	sp|Q9UNL2|SSRG_HUMAN Translocon-associated protein subunit gamma OS=Homo sapiens OX=9606 GN=SSR3 PE=1 SV=1	1.24523e+07	2.09417e+07	2.47172e+07	9.25197e+06	1.6697e+07	6.00292e+06	1.69846e+07	1.09355e+07	7.22264	7.23005	-0.00741592	879
Q9UNM6	PSD13	Others	Both	sp|Q9UNM6|PSD13_HUMAN 26S proteasome non-ATPase regulatory subunit 13 OS=Homo sapiens OX=9606 GN=PSMD13 PE=1 SV=2	2.12227e+06	2.8649e+06	4.12847e+06	2.06202e+06	2.49359e+06	525115	3.09524e+06	1.4612e+06	6.39682	6.49069	-0.0938705	880
Q9UNQ2	DIM1	Others	Both	sp|Q9UNQ2|DIM1_HUMAN Probable dimethyladenosine transferase OS=Homo sapiens OX=9606 GN=DIMT1 PE=1 SV=1	1.28575e+07	2.11047e+07	1.96483e+07	9.85453e+06	1.69811e+07	5.8317e+06	1.47514e+07	6.92522e+06	7.22997	7.16883	0.0611324	881
Q9UNS2	CSN3	Others	Both	sp|Q9UNS2|CSN3_HUMAN COP9 signalosome complex subunit 3 OS=Homo sapiens OX=9606 GN=COPS3 PE=1 SV=3	850659	1.22385e+06	1.28488e+06	644274	1.03726e+06	263888	964577	452978	6.01589	5.98434	0.0315491	882
Q9UNX4	WDR3	Others	Both	sp|Q9UNX4|WDR3_HUMAN WD repeat-containing protein 3 OS=Homo sapiens OX=9606 GN=WDR3 PE=1 SV=1	3.5919e+06	4.59656e+06	4.37866e+06	1.76059e+06	4.09423e+06	710401	3.06963e+06	1.85125e+06	6.61217	6.48709	0.125087	883
Q9UQ26	RIMS2	Others	Both	sp|Q9UQ26|RIMS2_HUMAN Regulating synaptic membrane exocytosis protein 2 OS=Homo sapiens OX=9606 GN=RIMS2 PE=1 SV=2	1.64965e+06	2.22992e+06	3.88491e+06	1.23192e+06	1.93978e+06	410314	2.55842e+06	1.87595e+06	6.28775	6.40797	-0.120218	884
Q9UQ80	PA2G4	Others	Both	sp|Q9UQ80|PA2G4_HUMAN Proliferation-associated protein 2G4 OS=Homo sapiens OX=9606 GN=PA2G4 PE=1 SV=3	1.55158e+06	1.38372e+06	3.53986e+06	3.75344e+06	1.46765e+06	118694	3.64665e+06	151021	6.16662	6.56189	-0.395272	885
Q9Y221	NIP7	60S subunit	Both	sp|Q9Y221|NIP7_HUMAN 60S ribosome subunit biogenesis protein NIP7 homolog OS=Homo sapiens OX=9606 GN=NIP7 PE=1 SV=1	2.80637e+07	5.95403e+07	6.44392e+07	3.5987e+07	4.3802e+07	2.22573e+07	5.02131e+07	2.01187e+07	7.64149	7.70082	-0.0593233	887
Q9Y224	RTRAF	Others	Both	sp|Q9Y224|RTRAF_HUMAN RNA transcription, translation and transport factor protein OS=Homo sapiens OX=9606 GN=RTRAF PE=1 SV=1	5.9839e+06	1.49335e+07	2.6299e+07	7.28194e+06	1.04587e+07	6.32831e+06	1.67905e+07	1.34471e+07	7.01948	7.22506	-0.205586	888
Q9Y230	RUVB2	Others	Both	sp|Q9Y230|RUVB2_HUMAN RuvB-like 2 OS=Homo sapiens OX=9606 GN=RUVBL2 PE=1 SV=3	2.55881e+06	1.55185e+06	2.50723e+06	2.45939e+06	2.05533e+06	712031	2.48331e+06	33827.8	6.31288	6.39503	-0.0821492	889
Q9Y241	HIG1A	Others	Both	sp|Q9Y241|HIG1A_HUMAN HIG1 domain family member 1A, mitochondrial OS=Homo sapiens OX=9606 GN=HIGD1A PE=1 SV=1	2.49471e+07	1.4814e+07	3.41579e+07	0	1.98805e+07	7.16518e+06	1.7079e+07	2.41533e+07	7.29843	7.23246	0.0659666	890
Q9Y262	EIF3L	EIF	Both	sp|Q9Y262|EIF3L_HUMAN Eukaryotic translation initiation factor 3 subunit L OS=Homo sapiens OX=9606 GN=EIF3L PE=1 SV=1	1.15219e+07	2.08053e+07	2.43335e+07	1.22692e+07	1.61636e+07	6.56437e+06	1.83013e+07	8.53076e+06	7.20854	7.26248	-0.0539436	891
Q9Y265	RUVB1	Others	Both	sp|Q9Y265|RUVB1_HUMAN RuvB-like 1 OS=Homo sapiens OX=9606 GN=RUVBL1 PE=1 SV=1	3.83733e+06	6.57635e+06	1.09131e+07	5.42745e+06	5.20684e+06	1.93678e+06	8.17029e+06	3.87896e+06	6.71657	6.91224	-0.195663	892
Q9Y277	VDAC3	Others	Both	sp|Q9Y277|VDAC3_HUMAN Voltage-dependent anion-selective channel protein 3 OS=Homo sapiens OX=9606 GN=VDAC3 PE=1 SV=1	6.83991e+07	1.06927e+08	1.25129e+08	5.06299e+07	8.76632e+07	2.72435e+07	8.78795e+07	5.2679e+07	7.94282	7.94389	-0.00107041	893
Q9Y285	SYFA	Others	Both	sp|Q9Y285|SYFA_HUMAN Phenylalanine--tRNA ligase alpha subunit OS=Homo sapiens OX=9606 GN=FARSA PE=1 SV=3	4.92425e+06	7.27996e+06	7.43473e+06	6.01422e+06	6.10211e+06	1.66573e+06	6.72447e+06	1.00446e+06	6.78548	6.82766	-0.0421786	894
Q9Y2A7	NCKP1	Others	Both	sp|Q9Y2A7|NCKP1_HUMAN Nck-associated protein 1 OS=Homo sapiens OX=9606 GN=NCKAP1 PE=1 SV=1	306973	447218	0	291626	377095	99168.8	145813	206210	5.57645	5.1638	0.412656	896
Q9Y2L1	RRP44	Others	Both	sp|Q9Y2L1|RRP44_HUMAN Exosome complex exonuclease RRP44 OS=Homo sapiens OX=9606 GN=DIS3 PE=1 SV=2	2.64626e+06	4.36513e+06	4.998e+06	2.20547e+06	3.50569e+06	1.21543e+06	3.60173e+06	1.97462e+06	6.54477	6.55651	-0.0117375	897
Q9Y2S7	PDIP2	Others	Both	sp|Q9Y2S7|PDIP2_HUMAN Polymerase delta-interacting protein 2 OS=Homo sapiens OX=9606 GN=POLDIP2 PE=1 SV=1	1.84004e+06	1.47487e+06	3.80393e+06	1.18784e+06	1.65746e+06	258216	2.49588e+06	1.84985e+06	6.21944	6.39722	-0.177782	898
Q9Y2T2	AP3M1	Others	Both	sp|Q9Y2T2|AP3M1_HUMAN AP-3 complex subunit mu-1 OS=Homo sapiens OX=9606 GN=AP3M1 PE=1 SV=1	9.88428e+06	1.33339e+07	1.36859e+07	7.58556e+06	1.16091e+07	2.43927e+06	1.06357e+07	4.31358e+06	7.0648	7.02677	0.0380318	899
Q9Y2X3	NOP58	Others	Both	sp|Q9Y2X3|NOP58_HUMAN Nucleolar protein 58 OS=Homo sapiens OX=9606 GN=NOP58 PE=1 SV=1	2.00487e+06	3.52835e+06	3.76204e+06	2.2377e+06	2.76661e+06	1.07726e+06	2.99987e+06	1.07787e+06	6.44195	6.4771	-0.0351544	900
Q9Y2Z4	SYYM	Others	Both	sp|Q9Y2Z4|SYYM_HUMAN Tyrosine--tRNA ligase, mitochondrial OS=Homo sapiens OX=9606 GN=YARS2 PE=1 SV=2	2.73331e+06	4.38748e+06	2.41748e+06	0	3.56039e+06	1.16967e+06	1.20874e+06	1.70942e+06	6.5515	6.08233	0.469164	901
Q9Y305	ACOT9	Others	Both	sp|Q9Y305|ACOT9_HUMAN Acyl-coenzyme A thioesterase 9, mitochondrial OS=Homo sapiens OX=9606 GN=ACOT9 PE=1 SV=2	1.61915e+06	6.45597e+06	7.04773e+06	3.22897e+06	4.03756e+06	3.42015e+06	5.13835e+06	2.70027e+06	6.60612	6.71082	-0.104705	902
Q9Y3E5	PTH2	Others	Both	sp|Q9Y3E5|PTH2_HUMAN Peptidyl-tRNA hydrolase 2, mitochondrial OS=Homo sapiens OX=9606 GN=PTRH2 PE=1 SV=1	8.0986e+06	1.47403e+07	2.01733e+07	8.90096e+06	1.14194e+07	4.69636e+06	1.45372e+07	7.97078e+06	7.05764	7.16248	-0.104835	903
Q9Y3I0	RTCB	Others	Both	sp|Q9Y3I0|RTCB_HUMAN tRNA-splicing ligase RtcB homolog OS=Homo sapiens OX=9606 GN=RTCB PE=1 SV=1	2.81459e+07	5.41522e+07	9.23898e+07	4.20945e+07	4.1149e+07	1.83892e+07	6.72422e+07	3.55641e+07	7.61436	7.82764	-0.213282	904
Q9Y3I1	FBX7	Others	Both	sp|Q9Y3I1|FBX7_HUMAN F-box only protein 7 OS=Homo sapiens OX=9606 GN=FBXO7 PE=1 SV=1	1.05041e+06	4.68718e+06	3.46372e+06	0	2.86879e+06	2.57158e+06	1.73186e+06	2.44922e+06	6.4577	6.23851	0.219186	905
Q9Y3T9	NOC2L	Others	Both	sp|Q9Y3T9|NOC2L_HUMAN Nucleolar complex protein 2 homolog OS=Homo sapiens OX=9606 GN=NOC2L PE=1 SV=4	8.46834e+06	1.21559e+07	6.60735e+06	2.94495e+06	1.03121e+07	2.60751e+06	4.77615e+06	2.58971e+06	7.01335	6.67908	0.33427	906
Q9Y490	TLN1	Others	Both	sp|Q9Y490|TLN1_HUMAN Talin-1 OS=Homo sapiens OX=9606 GN=TLN1 PE=1 SV=3	126651	0	226958	97512.7	63325.7	89556.1	162236	91532	4.80158	5.21015	-0.408566	907
Q9Y4L1	HYOU1	Others	Both	sp|Q9Y4L1|HYOU1_HUMAN Hypoxia up-regulated protein 1 OS=Homo sapiens OX=9606 GN=HYOU1 PE=1 SV=1	851615	990650	843510	530635	921133	98312.3	687073	221236	5.96432	5.837	0.12732	908
Q9Y570	PPME1	Others	Both	sp|Q9Y570|PPME1_HUMAN Protein phosphatase methylesterase 1 OS=Homo sapiens OX=9606 GN=PPME1 PE=1 SV=3	4.78365e+06	7.18756e+06	7.39358e+06	3.3764e+06	5.98561e+06	1.69982e+06	5.38499e+06	2.84057e+06	6.77711	6.73118	0.0459237	911
Q9Y5A9	YTHD2	Others	Both	sp|Q9Y5A9|YTHD2_HUMAN YTH domain-containing family protein 2 OS=Homo sapiens OX=9606 GN=YTHDF2 PE=1 SV=2	2.74294e+06	1.00198e+07	1.36095e+07	5.74306e+06	6.38136e+06	5.1455e+06	9.6763e+06	5.56244e+06	6.80491	6.98571	-0.180797	912
Q9Y5L0	TNPO3	Others	Both	sp|Q9Y5L0|TNPO3_HUMAN Transportin-3 OS=Homo sapiens OX=9606 GN=TNPO3 PE=1 SV=3	2.61403e+06	3.56549e+06	2.91873e+06	1.29273e+06	3.08976e+06	672784	2.10573e+06	1.14976e+06	6.48992	6.3234	0.166522	913
Q9Y5M8	SRPRB	Others	Both	sp|Q9Y5M8|SRPRB_HUMAN Signal recognition particle receptor subunit beta OS=Homo sapiens OX=9606 GN=SRPRB PE=1 SV=3	8.01218e+06	1.21088e+07	1.43278e+07	1.13955e+07	1.00605e+07	2.89677e+06	1.28616e+07	2.07348e+06	7.00262	7.1093	-0.106676	914
Q9Y5Q8	TF3C5	Others	Both	sp|Q9Y5Q8|TF3C5_HUMAN General transcription factor 3C polypeptide 5 OS=Homo sapiens OX=9606 GN=GTF3C5 PE=1 SV=2	2.03094e+06	2.2814e+06	2.31592e+06	761247	2.15617e+06	177105	1.53858e+06	1.09932e+06	6.33368	6.18712	0.146562	915
Q9Y678	COPG1	Others	Both	sp|Q9Y678|COPG1_HUMAN Coatomer subunit gamma-1 OS=Homo sapiens OX=9606 GN=COPG1 PE=1 SV=1	1.64132e+07	2.36513e+07	2.06234e+07	1.20252e+07	2.00323e+07	5.11809e+06	1.63243e+07	6.07985e+06	7.30173	7.21283	0.0888953	917
Q9Y6G9	DC1L1	Others	Both	sp|Q9Y6G9|DC1L1_HUMAN Cytoplasmic dynein 1 light intermediate chain 1 OS=Homo sapiens OX=9606 GN=DYNC1LI1 PE=1 SV=3	1.3717e+06	4.76269e+06	4.62898e+06	829196	3.06719e+06	2.39779e+06	2.72909e+06	2.68686e+06	6.48674	6.43602	0.0507235	918
Q9Y6N5	SQOR	Others	Both	sp|Q9Y6N5|SQOR_HUMAN Sulfide:quinone oxidoreductase, mitochondrial OS=Homo sapiens OX=9606 GN=SQOR PE=1 SV=1	0	1.28689e+06	1.41379e+06	874886	643443	909965	1.14434e+06	381066	5.80851	6.05855	-0.250045	919

## Sheet: YTHDF3-HeLa-IP
ACCID	PROTEIN	Classification	Enrichment	FULLNAME	y3_wt_re1	y3_wt_re2	y3_dm_re1	y3_dm_re2	mean_.y3_wt	sd_.y3_wt	mean_.y3_dm	sd_.y3_dm	lg(wt)	lg(dm)	lg(wt)_lg(dm)	id
A2NJV5	KV229	Others	Both	sp|A2NJV5|KV229_HUMAN Immunoglobulin kappa variable 2-29 OS=Homo sapiens OX=9606 GN=IGKV2-29 PE=3 SV=2;sp|A0A0A0MRZ7|KVD26_HUMAN Immunoglobulin kappa variable 2D-26 OS=Homo sapiens OX=9606 GN=IGKV2D-26 PE=3 SV=1;sp|A0A075B6S2|KVD29_HUMAN Immunoglobulin kap	4.32415e+10	2.00446e+10	2.7726e+10	2.69445e+10	3.16431e+10	1.64027e+10	2.73352e+10	5.52637e+08	10.5003	10.4367	0.0635558	46
O00148	DX39A	Others	Both	sp|O00148|DX39A_HUMAN ATP-dependent RNA helicase DDX39A OS=Homo sapiens OX=9606 GN=DDX39A PE=1 SV=2;sp|Q13838|DX39B_HUMAN Spliceosome RNA helicase DDX39B OS=Homo sapiens OX=9606 GN=DDX39B PE=1 SV=1	5.84239e+08	7.8455e+08	1.59202e+09	1.01401e+09	6.84395e+08	1.41641e+08	1.30301e+09	4.08712e+08	8.83531	9.11495	-0.279643	52
O00231	PSD11	Others	Both	sp|O00231|PSD11_HUMAN 26S proteasome non-ATPase regulatory subunit 11 OS=Homo sapiens OX=9606 GN=PSMD11 PE=1 SV=3	7.68652e+07	9.42997e+07	1.85547e+08	1.4162e+08	8.55824e+07	1.2328e+07	1.63584e+08	3.10614e+07	7.93238	8.21374	-0.281355	55
O00303	EIF3F	EIF	Both	sp|O00303|EIF3F_HUMAN Eukaryotic translation initiation factor 3 subunit F OS=Homo sapiens OX=9606 GN=EIF3F PE=1 SV=1	4.23239e+08	4.67812e+08	8.78389e+08	5.36521e+08	4.45525e+08	3.1518e+07	7.07455e+08	2.41737e+08	8.64887	8.8497	-0.200827	57
O00425	IF2B3	EIF	Both	sp|O00425|IF2B3_HUMAN Insulin-like growth factor 2 mRNA-binding protein 3 OS=Homo sapiens OX=9606 GN=IGF2BP3 PE=1 SV=2	6.02463e+07	6.44147e+07	1.94772e+08	1.2307e+08	6.23305e+07	2.94751e+06	1.58921e+08	5.07013e+07	7.7947	8.20118	-0.406481	58
O00487	PSDE	Others	Mut	sp|O00487|PSDE_HUMAN 26S proteasome non-ATPase regulatory subunit 14 OS=Homo sapiens OX=9606 GN=PSMD14 PE=1 SV=1	0	1.93142e+08	5.83545e+08	2.87357e+08	9.65708e+07	1.36572e+08	4.35451e+08	2.09436e+08	7.98485	8.63894	-0.654094	59
O00567	NOP56	Others	Both	sp|O00567|NOP56_HUMAN Nucleolar protein 56 OS=Homo sapiens OX=9606 GN=NOP56 PE=1 SV=4	8.39765e+07	1.16796e+08	1.589e+08	0	1.00386e+08	2.32068e+07	7.94498e+07	1.12359e+08	8.00167	7.90009	0.101581	61
O00571	DDX3X	Others	Both	sp|O00571|DDX3X_HUMAN ATP-dependent RNA helicase DDX3X OS=Homo sapiens OX=9606 GN=DDX3X PE=1 SV=3;sp|O15523|DDX3Y_HUMAN ATP-dependent RNA helicase DDX3Y OS=Homo sapiens OX=9606 GN=DDX3Y PE=1 SV=2	9.07213e+08	1.08592e+09	2.59938e+09	1.76641e+09	9.96566e+08	1.26364e+08	2.18289e+09	5.89003e+08	8.99851	9.33903	-0.340526	62
O14818	PSA7	Others	Both	sp|O14818|PSA7_HUMAN Proteasome subunit alpha type-7 OS=Homo sapiens OX=9606 GN=PSMA7 PE=1 SV=1;sp|Q8TAA3|PSMA8_HUMAN Proteasome subunit alpha-type 8 OS=Homo sapiens OX=9606 GN=PSMA8 PE=2 SV=3	1.54499e+08	2.53415e+08	4.39289e+08	2.12385e+08	2.03957e+08	6.99445e+07	3.25837e+08	1.60445e+08	8.30954	8.513	-0.203461	63
O14980	XPO1	Others	Both	sp|O14980|XPO1_HUMAN Exportin-1 OS=Homo sapiens OX=9606 GN=XPO1 PE=1 SV=1	2.08302e+08	2.13463e+08	4.28821e+08	2.81332e+08	2.10883e+08	3.64941e+06	3.55077e+08	1.04291e+08	8.32404	8.55032	-0.226282	65
O15371	EIF3D	EIF	Both	sp|O15371|EIF3D_HUMAN Eukaryotic translation initiation factor 3 subunit D OS=Homo sapiens OX=9606 GN=EIF3D PE=1 SV=1	6.96729e+07	7.17817e+07	1.57537e+08	1.47405e+08	7.07273e+07	1.49119e+06	1.52471e+08	7.16386e+06	7.84959	8.18319	-0.3336	68
O43172	PRP4	Others	Both	sp|O43172|PRP4_HUMAN U4/U6 small nuclear ribonucleoprotein Prp4 OS=Homo sapiens OX=9606 GN=PRPF4 PE=1 SV=2	1.13034e+08	9.95823e+07	2.55124e+08	1.63912e+08	1.06308e+08	9.51209e+06	2.09518e+08	6.44965e+07	8.02657	8.32122	-0.294655	71
O43175	SERA	Others	Both	sp|O43175|SERA_HUMAN D-3-phosphoglycerate dehydrogenase OS=Homo sapiens OX=9606 GN=PHGDH PE=1 SV=4	1.28476e+09	9.78121e+08	1.92919e+09	1.37498e+09	1.13144e+09	2.16828e+08	1.65208e+09	3.9189e+08	9.05363	9.21803	-0.1644	72
O43242	PSMD3	Others	Both	sp|O43242|PSMD3_HUMAN 26S proteasome non-ATPase regulatory subunit 3 OS=Homo sapiens OX=9606 GN=PSMD3 PE=1 SV=2	5.66664e+08	5.19113e+08	1.07645e+09	6.63306e+08	5.42888e+08	3.36232e+07	8.69879e+08	2.92138e+08	8.73471	8.93946	-0.204748	73
O43324	MCA3	Others	Mut	sp|O43324|MCA3_HUMAN Eukaryotic translation elongation factor 1 epsilon-1 OS=Homo sapiens OX=9606 GN=EEF1E1 PE=1 SV=1	5.59205e+07	0	1.66923e+08	9.16063e+07	2.79603e+07	3.95418e+07	1.29265e+08	5.32568e+07	7.44654	8.11148	-0.664938	74
O43684	BUB3	Others	Both	sp|O43684|BUB3_HUMAN Mitotic checkpoint protein BUB3 OS=Homo sapiens OX=9606 GN=BUB3 PE=1 SV=1	1.5457e+08	1.49671e+08	3.7564e+08	2.53449e+08	1.5212e+08	3.46465e+06	3.14544e+08	8.64024e+07	8.18219	8.49768	-0.315494	77
O43707	ACTN4	Others	Both	sp|O43707|ACTN4_HUMAN Alpha-actinin-4 OS=Homo sapiens OX=9606 GN=ACTN4 PE=1 SV=2;sp|P12814|ACTN1_HUMAN Alpha-actinin-1 OS=Homo sapiens OX=9606 GN=ACTN1 PE=1 SV=2	1.31242e+08	1.40138e+08	2.281e+08	1.87014e+08	1.3569e+08	6.29041e+06	2.07557e+08	2.90526e+07	8.13255	8.31714	-0.184589	78
O43865	SAHH2	Others	Both	sp|O43865|SAHH2_HUMAN S-adenosylhomocysteine hydrolase-like protein 1 OS=Homo sapiens OX=9606 GN=AHCYL1 PE=1 SV=2;sp|Q96HN2|SAHH3_HUMAN Adenosylhomocysteinase 3 OS=Homo sapiens OX=9606 GN=AHCYL2 PE=1 SV=1	3.72036e+07	4.0979e+07	9.91117e+07	0	3.90913e+07	2.66962e+06	4.95558e+07	7.00825e+07	7.59208	7.69509	-0.103014	82
O60547	GMDS	Others	Both	sp|O60547|GMDS_HUMAN GDP-mannose 4,6 dehydratase OS=Homo sapiens OX=9606 GN=GMDS PE=1 SV=1	1.40302e+08	9.88854e+07	2.78153e+08	2.23757e+08	1.19594e+08	2.92862e+07	2.50955e+08	3.8464e+07	8.07771	8.3996	-0.321887	83
O60762	DPM1	Others	Both	sp|O60762|DPM1_HUMAN Dolichol-phosphate mannosyltransferase subunit 1 OS=Homo sapiens OX=9606 GN=DPM1 PE=1 SV=1	1.42394e+08	1.34476e+08	2.2565e+08	1.42555e+08	1.38435e+08	5.59877e+06	1.84103e+08	5.87566e+07	8.14125	8.26506	-0.123814	85
O75340	PDCD6	Others	Both	sp|O75340|PDCD6_HUMAN Programmed cell death protein 6 OS=Homo sapiens OX=9606 GN=PDCD6 PE=1 SV=1	2.98968e+08	3.12009e+08	5.90836e+08	4.27255e+08	3.05489e+08	9.22148e+06	5.09046e+08	1.15669e+08	8.485	8.70676	-0.221762	87
O75694	NU155	Others	Both	sp|O75694|NU155_HUMAN Nuclear pore complex protein Nup155 OS=Homo sapiens OX=9606 GN=NUP155 PE=1 SV=1	1.35043e+08	1.0512e+08	2.66739e+08	1.64437e+08	1.20081e+08	2.11585e+07	2.15588e+08	7.23389e+07	8.07948	8.33362	-0.254149	91
O95340	PAPS2	Others	Both	sp|O95340|PAPS2_HUMAN Bifunctional 3-phosphoadenosine 5-phosphosulfate synthase 2 OS=Homo sapiens OX=9606 GN=PAPSS2 PE=1 SV=2	6.12807e+07	6.12103e+07	1.20865e+08	9.27996e+07	6.12455e+07	49793.2	1.06832e+08	1.98452e+07	7.78707	8.0287	-0.241628	100
O95816	BAG2	Others	Both	sp|O95816|BAG2_HUMAN BAG family molecular chaperone regulator 2 OS=Homo sapiens OX=9606 GN=BAG2 PE=1 SV=1	5.41987e+08	6.4001e+08	1.17139e+09	8.38953e+08	5.90998e+08	6.93127e+07	1.00517e+09	2.35066e+08	8.77159	9.00224	-0.230653	106
O95831	AIFM1	EIF	Both	sp|O95831|AIFM1_HUMAN Apoptosis-inducing factor 1, mitochondrial OS=Homo sapiens OX=9606 GN=AIFM1 PE=1 SV=1	8.99009e+07	1.25504e+08	2.64155e+08	1.57639e+08	1.07702e+08	2.5175e+07	2.10897e+08	7.53181e+07	8.03223	8.32407	-0.291845	107
P00338	LDHA	Others	Both	sp|P00338|LDHA_HUMAN L-lactate dehydrogenase A chain OS=Homo sapiens OX=9606 GN=LDHA PE=1 SV=2	1.79821e+08	2.24672e+08	3.4015e+08	2.10464e+08	2.02247e+08	3.17144e+07	2.75307e+08	9.17021e+07	8.30588	8.43982	-0.133935	109
P00558	PGK1	Others	Both	sp|P00558|PGK1_HUMAN Phosphoglycerate kinase 1 OS=Homo sapiens OX=9606 GN=PGK1 PE=1 SV=3	2.04508e+08	2.28832e+08	3.55075e+08	2.24733e+08	2.1667e+08	1.71995e+07	2.89904e+08	9.21657e+07	8.3358	8.46225	-0.126456	110
P00966	ASSY	Others	Both	sp|P00966|ASSY_HUMAN Argininosuccinate synthase OS=Homo sapiens OX=9606 GN=ASS1 PE=1 SV=2	2.05108e+09	1.96225e+09	4.98982e+09	3.33072e+09	2.00666e+09	6.28147e+07	4.16027e+09	1.17316e+09	9.30247	9.61912	-0.316648	111
P01024	CO3	Others	Both	sp|P01024|CO3_HUMAN Complement C3 OS=Homo sapiens OX=9606 GN=C3 PE=1 SV=2	3.87244e+09	4.26341e+09	7.58075e+09	4.79886e+09	4.06793e+09	2.76455e+08	6.1898e+09	1.96709e+09	9.60937	9.79168	-0.182303	112
P02545	LMNA	Others	Both	sp|P02545|LMNA_HUMAN Prelamin-A/C OS=Homo sapiens OX=9606 GN=LMNA PE=1 SV=1	8.6295e+08	8.54362e+08	1.6695e+09	1.17678e+09	8.58656e+08	6.07246e+06	1.42314e+09	3.48406e+08	8.93382	9.15325	-0.219427	116
P04406	G3P	Others	Both	sp|P04406|G3P_HUMAN Glyceraldehyde-3-phosphate dehydrogenase OS=Homo sapiens OX=9606 GN=GAPDH PE=1 SV=3	2.17395e+09	2.2279e+09	3.87551e+09	2.55695e+09	2.20092e+09	3.81518e+07	3.21623e+09	9.3236e+08	9.3426	9.50735	-0.164742	123
P04792	HSPB1	Others	Both	sp|P04792|HSPB1_HUMAN Heat shock protein beta-1 OS=Homo sapiens OX=9606 GN=HSPB1 PE=1 SV=2	2.3487e+09	2.01392e+09	3.93687e+09	2.66633e+09	2.18131e+09	2.36721e+08	3.3016e+09	8.98407e+08	9.33872	9.51872	-0.180008	124
P04843	RPN1	Others	Both	sp|P04843|RPN1_HUMAN Dolichyl-diphosphooligosaccharide--protein glycosyltransferase subunit 1 OS=Homo sapiens OX=9606 GN=RPN1 PE=1 SV=1	2.99915e+08	3.25294e+08	7.85132e+08	5.32408e+08	3.12604e+08	1.79453e+07	6.5877e+08	1.78703e+08	8.49499	8.81873	-0.323739	125
P04844	RPN2	Others	Both	sp|P04844|RPN2_HUMAN Dolichyl-diphosphooligosaccharide--protein glycosyltransferase subunit 2 OS=Homo sapiens OX=9606 GN=RPN2 PE=1 SV=3	1.00667e+08	8.45745e+07	2.0101e+08	1.40761e+08	9.26206e+07	1.13789e+07	1.70885e+08	4.26022e+07	7.96671	8.2327	-0.265997	126
P05023	AT1A1	Others	Mut	sp|P05023|AT1A1_HUMAN Sodium/potassium-transporting ATPase subunit alpha-1 OS=Homo sapiens OX=9606 GN=ATP1A1 PE=1 SV=1	1.39644e+08	0	3.25675e+08	1.87809e+08	6.9822e+07	9.87433e+07	2.56742e+08	9.74854e+07	7.84399	8.4095	-0.565505	127
P05141	ADT2	Others	Both	sp|P05141|ADT2_HUMAN ADP/ATP translocase 2 OS=Homo sapiens OX=9606 GN=SLC25A5 PE=1 SV=7	1.21109e+09	1.26739e+09	2.77361e+09	1.60613e+09	1.23924e+09	3.98106e+07	2.18987e+09	8.25534e+08	9.09315	9.34042	-0.247263	129
P05387	RLA2	60S subunit	Both	sp|P05387|RLA2_HUMAN 60S acidic ribosomal protein P2 OS=Homo sapiens OX=9606 GN=RPLP2 PE=1 SV=1	0	2.97487e+08	2.60583e+08	2.51677e+08	1.48743e+08	2.10355e+08	2.5613e+08	6.29748e+06	8.17244	8.40846	-0.236022	131
P05388	RLA0	60S subunit	Both	sp|P05388|RLA0_HUMAN 60S acidic ribosomal protein P0 OS=Homo sapiens OX=9606 GN=RPLP0 PE=1 SV=1;sp|Q8NHW5|RLA0L_HUMAN 60S acidic ribosomal protein P0-like OS=Homo sapiens OX=9606 GN=RPLP0P6 PE=5 SV=1	9.89059e+08	9.26819e+08	2.129e+09	1.27603e+09	9.57939e+08	4.40103e+07	1.70252e+09	6.03138e+08	8.98134	9.23109	-0.249754	132
P05783	K1C18	Others	Both	sp|P05783|K1C18_HUMAN Keratin, type I cytoskeletal 18 OS=Homo sapiens OX=9606 GN=KRT18 PE=1 SV=2	2.89785e+09	3.23116e+09	5.02172e+09	4.01401e+09	3.0645e+09	2.35686e+08	4.51786e+09	7.12556e+08	9.48636	9.65493	-0.168573	133
P06312	KV401	Others	Both	sp|P06312|KV401_HUMAN Immunoglobulin kappa variable 4-1 OS=Homo sapiens OX=9606 GN=IGKV4-1 PE=1 SV=1	1.03926e+10	9.91841e+09	1.90623e+10	0	1.01555e+10	3.3528e+08	9.53116e+09	1.34791e+10	10.0067	9.97915	0.0275551	134
P06493	CDK1	Others	Both	sp|P06493|CDK1_HUMAN Cyclin-dependent kinase 1 OS=Homo sapiens OX=9606 GN=CDK1 PE=1 SV=3	4.93962e+08	3.13658e+08	1.12352e+09	6.84189e+08	4.0381e+08	1.27494e+08	9.03852e+08	3.10651e+08	8.60618	8.9561	-0.34992	135
[truncated: 236 more rows]

## Sheet: YTHDF1-CellCycle-IP
ACCID	PROTEIN	Classification	Enrichment	FULLNAME	y1_M_re1	y1_M_re2	y1_S_re1	y1_S_re2	mean_.y1_M	sd_.y1_M	mean_.y1_S	sd_.y1_S	log10(M)	log10(S)	log10(M)_log10(S)	id
[truncated: 536 more rows]
