# Supplementary material for: O-GlcNAcylation determines the biological function of YTHDF proteins
Source: Nat Cell Biol. Author manuscript; Available in PMC 2025 May 8. (PMC12060179; doi:10.1038/s41556-023-01258-x)
Supplement: SI 3 [file NIHMS2063183-supplement-SI_3.xlsx]

## Sheet: WT
chr	start	end	ens_id	score	strand	thinkstart	thickend
chr10	103124605	103124696	ENSG00000166167.13_5762	1000	+	103124653	103124654
chr16	85693132	85693166	ENSG00000131149.13_8536	762.128	+	85693157	85693158
chr2	128556526	128556573	ENSG00000136709.7_1459	720.378	-	128556552	128556553
chr5	79947326	79947382	ENSG00000228716.2_3067	644.463	-	79947357	79947358
chrX	91053160	91053223	ENSG00000102290.17_11319	609.352	+	91053205	91053206
chr3	129310317	129310375	ENSG00000004399.8_2195	587.396	-	129310349	129310350
chrX	71284404	71284420	ENSG00000204131.6_11288	581.616	+	71284418	71284419
chr16	69225026	69225062	ENSG00000168807.12_8430	577.626	+	69225036	69225037
chrY	4887185	4887248	ENSG00000099715.10_11435	536.399	+	4887230	4887231
chr6	151620039	151620069	ENSG00000131016.12_3771	501.926	+	151620047	151620048
chr16	69225026	69225062	ENSG00000141076.13_8429	462.261	+	69225036	69225037
chr17	75158339	75158386	ENSG00000129657.10_9286	421.822	+	75158367	75158368
chr3	73076964	73077002	ENSG00000163605.10_2086	420.716	+	73076992	73076993
chr15	62170911	62170931	ENSG00000129003.11_7689	400.929	-	62170915	62170916
chr14	90341383	90341456	ENSG00000259053.1_7411	394.071	-	90341408	90341409
chr2	149639329	149639389	ENSG00000168280.12_1501	376.728	+	149639371	149639372
chr12	20704378	20704501	ENSG00000172572.6_6518	361.267	+	20704407	20704408
chr12	112704974	112705113	ENSG00000173064.6_6824	360.92	-	112705037	112705038
chr6	42797401	42797455	ENSG00000112624.8_3554	351.901	+	42797439	42797440
chr17	2092239	2092280	ENSG00000070366.9_8676	344.924	-	2092267	2092268
chr11	93466632	93466726	ENSG00000166012.10_6291	324.898	-	93466715	93466716
chr17	75438191	75438224	ENSG00000184640.13_9288	319.097	+	75438207	75438208
chr13	99858014	99858066	ENSG00000134882.11_7066	312.24	+	99858042	99858043
chr6	161470068	161470140	ENSG00000085511.15_3825	308.835	+	161470104	161470105
chr9	19063647	19063786	ENSG00000147874.6_4969	305.85	-	19063739	19063740
chr6	17764654	17764698	ENSG00000137177.14_3444	293.338	-	17764669	17764670
chr3	134502309	134502401	ENSG00000154928.12_2226	287.215	+	134502325	134502326
chr10	12610257	12610281	ENSG00000183049.8_5422	285.04	+	12610265	12610266
chr6	76364964	76364994	ENSG00000112701.13_3613	281.435	+	76364977	76364978
chr9	95382369	95382540	ENSG00000188312.9_5093	279.894	+	95382483	95382484
chr3	155378880	155378913	ENSG00000114805.12_2294	279.537	-	155378888	155378889
chr19	45981890	45981946	ENSG00000012061.11_10097	275.995	-	45981930	45981931
chr11	46784006	46784048	ENSG00000175216.10_6057	271.19	-	46784036	46784037
chr5	109035433	109035481	ENSG00000112893.5_3118	269.954	+	109035437	109035438
chr7	148822817	148822848	ENSG00000204947.4_4442	266.087	-	148822832	148822833
chr16	69877012	69877028	ENSG00000198373.8_8434	263.294	+	69877026	69877027
chr11	19423444	19423492	ENSG00000166833.15_5989	261.151	+	19423456	19423457
chr2	206218953	206218985	ENSG00000116117.13_1638	260.328	+	206218969	206218970
chr13	45008199	45008280	ENSG00000102804.10_6986	257.083	-	45008226	45008227
chr7	148876683	148876758	ENSG00000197024.4_4445	254.199	+	148876704	148876705
chr6	33167378	33167420	ENSG00000204231.6_3510	252.659	-	33167402	33167403
chr1	78245623	78245664	ENSG00000180488.10_465	247.478	+	78245646	78245647
chr19	58378668	58378712	ENSG00000204514.5_10262	243.898	-	58378686	58378687
chr12	110781175	110781191	ENSG00000174437.12_6811	243.126	+	110781175	110781176
chr6	144692215	144692247	ENSG00000152818.14_3756	239.959	+	144692231	144692232
chr7	155289424	155289446	ENSG00000146910.7_4496	230.427	-	155289428	155289429
chr4	1976363	1976439	ENSG00000109685.13_2447	230.13	+	1976410	1976411
chr2	122288495	122288591	ENSG00000074054.13_1455	229.116	-	122288560	122288561
chr3	159959348	159959365	ENSG00000248710.1_2311	227.72	-	159959349	159959350
chr9	9442173	9442242	ENSG00000153707.11_4957	221.638	-	9442217	9442218
chr3	176838552	176838587	ENSG00000177565.11_2338	218.944	-	176838582	176838583
chr7	5340387	5340403	ENSG00000164638.6_3904	217.49	+	5340400	5340401
chr22	40661989	40662144	ENSG00000100354.16_11010	215.977	+	40662121	40662122
chr3	127793976	127794016	ENSG00000175792.7_2190	213.659	-	127793995	127793996
chr16	15082277	15082389	ENSG00000179889.14_8165	211.673	+	15082292	15082293
chr2	95564903	95564944	ENSG00000259848.4_1349	207.117	-	95564916	95564917
chr3	196511849	196511911	ENSG00000180370.6_2418	206.507	+	196511880	196511881
chr2	179404230	179404267	ENSG00000237298.4_1570	204.169	+	179404256	179404257
chr2	179404230	179404267	ENSG00000155657.19_1573	204.118	-	179404245	179404246
chr6	56615104	56615139	ENSG00000151914.13_3585	204.018	-	56615119	56615120
chr2	86362992	86363079	ENSG00000132300.14_1331	203.37	+	86363016	86363017
chr7	99091310	99091408	ENSG00000198556.9_4254	200.474	+	99091373	99091374
chr1	67878744	67878806	ENSG00000142864.10_438	198.759	-	67878784	67878785
chr3	136573561	136573608	ENSG00000168917.8_2237	197.881	+	136573595	136573596
chr11	62609094	62609151	ENSG00000133316.11_6120	196.329	-	62609118	62609119
chr6	36891379	36891507	ENSG00000198663.12_3530	192.183	+	36891482	36891483
chr14	32562760	32562820	ENSG00000100852.8_7184	191.02	+	32562789	32562790
chr7	6252339	6252372	ENSG00000008256.11_3928	190.693	-	6252354	6252355
chr3	31820258	31820274	ENSG00000144645.9_1838	189.926	-	31820258	31820259
chr7	148876784	148876838	ENSG00000197024.4_4446	189.521	+	148876819	148876820
chr3	160665519	160665580	ENSG00000163590.9_2316	188.448	+	160665535	160665536
chr12	119431893	119431917	ENSG00000139767.4_6840	186.788	+	119431901	119431902
chr10	49699741	49699756	ENSG00000128805.10_5541	186.429	-	49699754	49699755
chr8	42977313	42977379	ENSG00000185900.5_4671	186.414	+	42977331	42977332
chr1	204379883	204379958	ENSG00000226330.1_877	185.219	+	204379920	204379921
chr9	95382450	95382540	ENSG00000127080.5_5094	183.531	-	95382506	95382507
chr9	98667324	98667372	ENSG00000182150.11_5116	183.054	+	98667356	98667357
chr2	100055187	100055259	ENSG00000135945.5_1385	179.642	-	100055237	100055238
chr13	98015268	98015319	ENSG00000139793.14_7059	178.636	+	98015283	98015284
chr11	16863813	16863855	ENSG00000166689.10_5973	177.781	-	16863836	16863837
chrX	23855286	23855329	ENSG00000184831.9_11180	177.716	-	23855310	23855311
chr3	156871337	156871369	ENSG00000163660.7_2301	175.531	-	156871357	156871358
chr14	68888259	68888325	ENSG00000182185.14_7320	171.09	+	68888313	68888314
chr1	208390236	208390345	ENSG00000076356.6_909	170.678	-	208390286	208390287
chr3	155571537	155571597	ENSG00000169359.9_2295	170.613	-	155571569	155571570
chr8	32114012	32114087	ENSG00000157168.14_4626	170.313	+	32114061	32114062
chrX	73812796	73812882	ENSG00000131263.8_11308	169.756	-	73812832	73812833
chr17	60689886	60689977	ENSG00000146872.13_9191	169.25	+	60689925	60689926
chr14	104033806	104033840	ENSG00000256500.5_7494	168.729	+	104033817	104033818
chr1	1596945	1597007	ENSG00000189339.7_24	167.597	-	1596973	1596974
chr20	4836900	4837014	ENSG00000089057.10_10332	166.885	-	4836930	4836931
chr11	103281238	103281283	ENSG00000187240.9_6316	164.659	+	103281274	103281275
chr3	42263378	42263415	ENSG00000182606.10_1872	162.607	+	42263408	42263409
chr8	70602559	70602614	ENSG00000137571.6_4731	162.352	-	70602586	70602587
chr4	89605999	89606059	ENSG00000138641.11_2648	160.855	+	89606028	89606029
chr11	21022424	21022447	ENSG00000165973.13_5992	160.498	+	21022431	21022432
chr5	151175155	151175171	ENSG00000145907.10_3265	158.781	+	151175169	151175170
chrX	68892360	68892451	ENSG00000158813.13_11278	158.334	+	68892420	68892421
chr8	128902868	128903218	ENSG00000249859.3_4835	158.171	+	128903140	128903141
chr3	136573561	136573608	ENSG00000239213.1_2238	156.715	-	136573572	136573573
chr3	15780135	15780204	ENSG00000206560.6_1820	155.465	-	15780149	15780150
chr3	57742907	57743010	ENSG00000163681.10_2057	155.077	+	57742983	57742984
chr1	78840879	78840926	ENSG00000122420.5_466	154.937	+	78840906	78840907
chr11	103280391	103280441	ENSG00000187240.9_6315	153.403	+	103280406	103280407
chr15	65588439	65588506	ENSG00000138617.10_7710	153.386	-	65588458	65588459
chr5	43174721	43174781	ENSG00000172262.7_2934	152.418	+	43174742	43174743
chr15	83041482	83041525	ENSG00000230903.5_7872	152.311	-	83041506	83041507
chr1	92941306	92941362	ENSG00000162676.7_503	151.349	-	92941335	92941336
chr15	82664941	82664984	ENSG00000237550.4_7849	150.402	-	82664965	82664966
chr18	55405807	55405886	ENSG00000081923.6_9524	150.13	-	55405839	55405840
chr3	125248720	125248853	ENSG00000144909.7_2175	149.999	-	125248775	125248776
chr7	99091310	99091408	ENSG00000160908.14_4255	149.545	-	99091357	99091358
chr13	46948613	46948664	ENSG00000241353.2_6998	148.716	-	46948620	46948621
chr13	46948613	46948664	ENSG00000102445.14_6997	148.716	-	46948620	46948621
chr3	180949525	180949634	ENSG00000242808.3_2342	148.624	+	180949595	180949596
chr1	210547499	210547564	ENSG00000054392.8_918	148.353	+	210547545	210547546
chr17	55184139	55184227	ENSG00000121057.8_9137	147.95	+	55184220	55184221
chr9	130539461	130539483	ENSG00000095370.15_5261	147.052	-	130539463	130539464
chr12	122497790	122497881	ENSG00000110987.4_6866	145.903	+	122497809	122497810
chr14	20791388	20791438	ENSG00000100814.13_7129	145.417	-	20791416	20791417
chr18	21868905	21868948	ENSG00000141447.12_9453	145.362	-	21868937	21868938
chr7	140034511	140034571	ENSG00000157800.13_4407	144.847	-	140034527	140034528
chr16	11445198	11445265	ENSG00000175643.7_8150	144.477	+	11445220	11445221
chr14	90341392	90341456	ENSG00000140025.11_7413	144.124	-	90341408	90341409
chr9	123550270	123550333	ENSG00000119402.12_5217	144.067	-	123550310	123550311
chr20	61834483	61834548	ENSG00000149658.13_10590	142.807	-	61834519	61834520
chr8	17388723	17388744	ENSG00000003989.12_4561	138.307	+	17388727	17388728
chr19	41313816	41313905	ENSG00000268797.1_10033	138.219	+	41313862	41313863
chr12	58190389	58190430	ENSG00000123297.12_6694	137.377	+	58190407	58190408
chr4	68904562	68904674	ENSG00000248049.2_2595	136.27	+	68904628	68904629
chr14	104033806	104033840	ENSG00000126214.16_7492	136.216	+	104033817	104033818
chr14	104033806	104033840	ENSG00000256053.3_7497	135.111	+	104033817	104033818
chr4	91662122	91662142	ENSG00000184305.10_2652	134.526	+	91662124	91662125
chr2	175422693	175422754	ENSG00000236449.1_1546	133.718	+	175422723	175422724
chr1	155895800	155895848	ENSG00000132680.6_729	132.888	-	155895814	155895815
chr16	15083681	15083742	ENSG00000179889.14_8168	132.696	+	15083736	15083737
chr1	176582020	176582037	ENSG00000116183.6_799	132.29	+	176582035	176582036
chr11	63884938	63885019	ENSG00000133315.6_6132	132.002	-	63884972	63884973
chr2	149639330	149639389	ENSG00000231079.3_1500	131.973	-	149639379	149639380
chr15	83041482	83041525	ENSG00000259429.1_7870	131.703	+	83041505	83041506
chr15	82664941	82664984	ENSG00000225273.3_7847	131.121	+	82664964	82664965
chr14	55168936	55169198	ENSG00000020577.9_7256	128.848	+	55169102	55169103
chr9	128035948	128036037	ENSG00000165219.17_5244	128.528	+	128036004	128036005
chr7	129667154	129667198	ENSG00000091732.11_4363	128.428	-	129667172	129667173
chr8	118811721	118811852	ENSG00000182197.6_4810	128.124	-	118811769	118811770
chr9	38397702	38397760	ENSG00000137124.6_5030	126.815	+	38397740	38397741
chr16	70571909	70571967	ENSG00000189091.8_8453	125.388	+	70571919	70571920
chrX	29000955	29000989	ENSG00000169306.5_11195	124.641	+	29000966	29000967
chr10	14705412	14705453	ENSG00000065809.9_5428	122.893	-	14705422	14705423
chr8	79672418	79672463	ENSG00000104432.8_4748	122.314	-	79672450	79672451
chr10	53458568	53458702	ENSG00000185532.10_5556	121.283	+	53458675	53458676
chrX	2406331	2406404	ENSG00000169084.8_11129	120.793	-	2406367	2406368
chrY	2356331	2356404	ENSG00000169084.8_1_11423	120.793	-	2356367	2356368
chr14	55818314	55818379	ENSG00000178974.5_7261	118.87	+	55818347	55818348
chr10	77160943	77161016	ENSG00000237149.4_5645	118.179	+	77160996	77160997
chr6	165823051	165823092	ENSG00000112541.9_3827	118.173	-	165823085	165823086
chr12	122498153	122498203	ENSG00000110987.4_6868	117.014	+	122498186	122498187
chr3	63531144	63531188	ENSG00000163630.6_2068	116.174	+	63531176	63531177
chr1	208390369	208390496	ENSG00000076356.6_910	115.01	-	208390425	208390426
chr12	42848534	42848623	ENSG00000134283.13_6551	114.3	+	42848582	42848583
chr6	7231351	7231374	ENSG00000124782.15_3408	112.767	+	7231357	7231358
chr11	67559701	67559777	ENSG00000160172.6_6177	112.701	-	67559749	67559750
chr11	13347799	13347836	ENSG00000133794.13_5965	112.689	+	13347827	13347828
chr6	143382357	143382487	ENSG00000146416.12_3749	112.477	+	143382442	143382443
chr1	17067118	17067163	ENSG00000058453.12_128	111.014	+	17067141	17067142
chr1	17222582	17222627	ENSG00000058453.12_129	111.011	+	17222605	17222606
chr9	127649761	127649796	ENSG00000136935.9_5240	110.888	-	127649770	127649771
chr8	14190064	14190097	ENSG00000185053.8_4557	110.845	-	14190093	14190094
chr18	57569895	57570002	ENSG00000141682.11_9528	110.631	+	57569909	57569910
chr20	36640916	36640995	ENSG00000101407.8_10472	110.563	-	36640967	36640968
chr19	12540970	12541209	ENSG00000268870.1_9773	110.084	-	12541086	12541087
chr17	32364590	32364653	ENSG00000108684.10_8961	109.865	-	32364615	32364616
chr17	8076799	8076856	ENSG00000179029.10_8759	109.827	-	8076836	8076837
chr14	73320007	73320038	ENSG00000205683.7_7347	109.782	-	73320008	73320009
chr22	42530244	42530283	ENSG00000237037.5_11044	109.513	+	42530260	42530261
chr2	29092887	29092949	ENSG00000171103.6_1165	108.864	-	29092911	29092912
chr1	236431151	236431200	ENSG00000086619.9_1030	108.123	-	236431195	236431196
chr1	78148296	78148313	ENSG00000036549.8_464	107.958	-	78148296	78148297
chr6	134578257	134578284	ENSG00000118515.7_3723	107.73	-	134578268	134578269
chr3	12196532	12196573	ENSG00000157152.12_1800	107.662	+	12196543	12196544
chr17	70660203	70660237	ENSG00000133195.7_9235	107.413	-	70660209	70660210
chr6	31504147	31504191	ENSG00000254870.1_3497	107.379	-	31504184	31504185
chr8	38601538	38601571	ENSG00000147526.15_4652	107.327	+	38601554	38601555
chr17	45056089	45056180	ENSG00000262633.1_9083	106.9	+	45056102	45056103
chr5	108387105	108387136	ENSG00000151422.8_3115	106.483	+	108387115	108387116
chr17	4763613	4763637	ENSG00000141503.11_8714	106.311	+	4763621	4763622
chr12	45581224	45581253	ENSG00000134297.6_6566	105.843	-	45581240	45581241
chr16	31405497	31405517	ENSG00000156886.11_8313	105.77	+	31405501	31405502
chr15	64592565	64592811	ENSG00000169118.11_7701	105.745	-	64592778	64592779
chr8	25246756	25246773	ENSG00000147459.13_4595	105.598	+	25246770	25246771
chr19	9271564	9271661	ENSG00000130803.10_9708	105.453	+	9271632	9271633
chr3	141153243	141153261	ENSG00000177311.6_2255	105.132	+	141153245	141153246
chr8	144520055	144520123	ENSG00000014164.6_4887	103.541	-	144520086	144520087
chr6	31504147	31504191	ENSG00000198563.9_3499	102.947	-	31504184	31504185
chr12	32900060	32900136	ENSG00000139131.8_6540	102.117	-	32900087	32900088
chr5	67522381	67522471	ENSG00000145675.10_2990	102.097	+	67522430	67522431
chr10	105072210	105072254	ENSG00000156374.10_5784	100.896	-	105072230	105072231
chr1	204379896	204379958	ENSG00000158615.8_880	100.323	-	204379946	204379947
chr7	73097359	73097552	ENSG00000071462.7_4164	99.4944	+	73097539	73097540
chr8	124265825	124265893	ENSG00000259305.1_4823	99.3491	-	124265874	124265875
chr1	204531571	204531619	ENSG00000198625.8_884	99.1294	+	204531592	204531593
chr4	187025904	187025929	ENSG00000109794.9_2810	98.4068	+	187025913	187025914
chr16	8942979	8943039	ENSG00000140650.7_8132	98.2988	+	8943027	8943028
chr6	24977127	24977285	ENSG00000111913.11_3456	98.1852	-	24977242	24977243
chr7	104966330	104966362	ENSG00000135250.12_4315	97.9511	-	104966337	104966338
chr12	133624133	133624174	ENSG00000198040.6_6918	97.4694	+	133624147	133624148
chr4	15316142	15316161	ENSG00000249252.1_2516	97.3998	-	15316145	15316146
chrX	53172201	53172273	ENSG00000232593.2_11254	97.2402	+	53172224	53172225
chr7	138969094	138969127	ENSG00000157741.10_4400	97.2303	+	138969122	138969123
chr1	36767170	36767219	ENSG00000054118.9_284	96.9819	+	36767190	36767191
chr10	53458295	53458376	ENSG00000185532.10_5553	96.4332	+	53458357	53458358
chr17	46675524	46675606	ENSG00000120093.7_9101	96.3241	-	46675578	46675579
chr1	120543901	120543934	ENSG00000134250.13_599	96.249	-	120543905	120543906
chr11	62558093	62558180	ENSG00000168569.7_6118	95.8941	-	62558153	62558154
chr1	207222541	207222594	ENSG00000180667.6_905	95.1772	-	207222576	207222577
chr9	4799978	4799998	ENSG00000120158.7_4947	95.0785	+	4799982	4799983
chr1	225590961	225591027	ENSG00000143815.10_965	95.057	-	225590993	225590994
chr17	46675524	46675606	ENSG00000233101.6_9104	94.8451	+	46675586	46675587
chr17	58024036	58024111	ENSG00000108443.9_9164	94.8401	+	58024082	58024083
chr7	98840302	98840335	ENSG00000002079.8_4245	94.3525	+	98840310	98840311
chr12	48543173	48543304	ENSG00000177981.6_6580	94.2667	-	48543261	48543262
chr21	44329131	44329206	ENSG00000160194.13_10682	94.1776	+	44329163	44329164
chr20	34638071	34638110	ENSG00000260032.1_10442	93.8009	-	34638103	34638104
chr15	68132275	68132337	ENSG00000259410.1_7730	93.7144	+	68132306	68132307
chr14	21853421	21853628	ENSG00000100888.8_7132	93.3537	-	21853591	21853592
chr11	33690123	33690166	ENSG00000110427.10_6016	93.3014	+	33690137	33690138
chr3	4358241	4358296	ENSG00000144455.9_1764	93.1689	-	4358255	4358256
chr2	240068177	240068194	ENSG00000068024.12_1743	93.0045	-	240068192	240068193
chr4	139966223	139966273	ENSG00000151014.4_2724	92.907	+	139966239	139966240
chr1	8388127	8388160	ENSG00000162426.10_68	92.8994	+	8388132	8388133
chr7	130287660	130287692	ENSG00000158623.10_4366	92.5924	-	130287674	130287675
chr17	73565592	73565608	ENSG00000073350.9_9267	92.3373	+	73565593	73565594
chrX	107920251	107920286	ENSG00000188153.8_11338	92.0875	+	107920256	107920257
chr4	87381684	87381759	ENSG00000109339.14_2639	91.8952	-	87381716	87381717
chr11	8705824	8705866	ENSG00000166441.8_5927	91.739	+	8705833	8705834
chr17	45127623	45127752	ENSG00000262879.1_9089	91.7296	-	45127722	45127723
chr9	72803535	72803581	ENSG00000165072.9_5052	91.5132	+	72803555	72803556
chr4	62936688	62936780	ENSG00000150471.11_2591	91.4032	+	62936743	62936744
chrX	100600655	100600703	ENSG00000126953.5_11323	91.3454	-	100600666	100600667
chr16	87525452	87525551	ENSG00000140948.7_8570	91.2905	-	87525485	87525486
chr13	111299692	111299714	ENSG00000134905.12_7103	91.2341	-	111299693	111299694
chr7	140086566	140086601	ENSG00000157800.13_4408	91.1437	-	140086577	140086578
chr16	22358125	22358244	ENSG00000140743.3_8229	90.8094	-	22358222	22358223
chr12	4708773	4708796	ENSG00000010219.9_6469	90.6933	+	4708777	4708778
chr21	30699050	30699115	ENSG00000156273.11_10634	90.1425	+	30699099	30699100
chr4	177608491	177608551	ENSG00000150630.2_2803	90.1401	-	177608533	177608534
chr6	160201318	160201362	ENSG00000120438.7_3819	89.9782	-	160201356	160201357
chr2	47586866	47586899	ENSG00000119888.6_1219	89.9302	+	47586873	47586874
chr16	8942979	8943039	ENSG00000260276.1_8136	89.726	+	8943027	8943028
chr20	47657620	47657638	ENSG00000227431.1_10523	89.6313	-	47657636	47657637
chr8	41790315	41790388	ENSG00000083168.5_4659	89.3363	-	41790369	41790370
chr9	130824504	130824582	ENSG00000171169.8_5266	89.3044	-	130824567	130824568
chr9	99960138	99960180	ENSG00000159712.10_5125	89.2501	-	99960159	99960160
chr5	78466063	78466158	ENSG00000132837.10_3061	88.6858	-	78466076	78466077
chr17	45056089	45056180	ENSG00000108433.11_9080	88.3571	+	45056102	45056103
chr11	93454703	93454746	ENSG00000166004.10_6287	88.2401	+	93454707	93454708
chr14	102551077	102551320	ENSG00000080824.14_7481	88.101	-	102551274	102551275
chr19	33907394	33907409	ENSG00000124299.9_9940	87.8736	-	33907407	33907408
chr1	155753491	155753577	ENSG00000116580.14_728	87.822	-	155753517	155753518
chr10	97919820	97919880	ENSG00000177853.10_5720	87.3371	+	97919875	97919876
chr2	230724108	230724215	ENSG00000153827.9_1704	86.9267	-	230724123	230724124
chr16	71766594	71766681	ENSG00000166747.8_8468	86.713	-	71766636	71766637
chr8	125500014	125500067	ENSG00000170881.4_4828	86.5042	+	125500040	125500041
chr20	39988651	39988730	ENSG00000132793.7_10484	86.2203	+	39988695	39988696
chr2	242035117	242035154	ENSG00000122085.12_1749	85.9599	-	242035117	242035118
chr22	36234374	36234504	ENSG00000100320.18_10975	85.719	-	36234450	36234451
chr6	139488167	139488271	ENSG00000272446.1_3741	85.2848	-	139488223	139488224
chr7	104752969	104753081	ENSG00000005483.15_4308	84.4042	+	104753015	104753016
chr11	12467288	12467304	ENSG00000197702.7_5962	84.3438	+	12467288	12467289
chr11	8739124	8739167	ENSG00000166444.13_5931	84.2956	-	8739165	8739166
chr3	160665456	160665491	ENSG00000163590.9_2315	84.2224	+	160665474	160665475
chr5	153432785	153432830	ENSG00000037749.7_3267	84.2215	+	153432805	153432806
chr9	103109359	103109429	ENSG00000136891.9_5144	84.1528	-	103109392	103109393
chr16	21531176	21531303	ENSG00000180747.11_8224	83.9713	-	21531280	21531281
chr19	39423561	39423627	ENSG00000269547.1_10004	83.7733	-	39423583	39423584
chr8	9182514	9182534	ENSG00000254235.1_4536	83.5532	+	9182531	9182532
chr19	39423561	39423627	ENSG00000104835.10_10000	83.4914	-	39423583	39423584
chr15	96826150	96826169	ENSG00000247809.3_7955	83.4795	-	96826165	96826166
chr17	80529640	80529744	ENSG00000141568.15_9367	83.475	+	80529663	80529664
chr1	242297605	242297639	ENSG00000180287.12_1054	83.3378	-	242297625	242297626
chr1	31441012	31441083	ENSG00000134644.11_238	83.1475	-	31441074	31441075
chr15	66671965	66672020	ENSG00000075131.5_7716	82.8999	-	66671989	66671990
chr4	103764579	103764637	ENSG00000109332.15_2665	82.7229	-	103764598	103764599
chr10	101996961	101997059	ENSG00000095485.12_5754	82.7185	-	101997006	101997007
chr15	50647083	50647106	ENSG00000104064.12_7645	82.6212	-	50647090	50647091
chr12	6619455	6619509	ENSG00000010292.8_6474	82.5589	+	6619475	6619476
chr5	471271	471338	ENSG00000180104.11_2833	82.5454	+	471294	471295
chr3	136307051	136307097	ENSG00000118007.8_2236	82.4877	-	136307064	136307065
chr1	151220660	151220793	ENSG00000143398.15_662	82.2286	+	151220739	151220740
chr4	152025624	152025748	ENSG00000109686.12_2764	81.9299	-	152025671	152025672
chr17	37310026	37310063	ENSG00000161381.9_8996	81.6762	-	37310046	37310047
chr13	114133248	114133288	ENSG00000150401.10_7111	81.0827	-	114133255	114133256
chr8	67578572	67578627	ENSG00000175073.7_4725	80.9069	-	67578615	67578616
chr6	26522696	26522747	ENSG00000228223.1_3466	80.8576	+	26522714	26522715
chr16	70415315	70415375	ENSG00000157350.8_8450	80.6	-	70415364	70415365
chr7	50737454	50737531	ENSG00000106070.13_4100	80.4956	-	50737483	50737484
chr14	90770518	90770562	ENSG00000119720.13_7417	80.1113	-	90770552	90770553
chr16	5134787	5134850	ENSG00000118894.10_8126	79.968	-	5134824	5134825
chr22	21804608	21804657	ENSG00000169635.5_10813	79.8267	+	21804611	21804612
chr16	3021887	3021950	ENSG00000127564.12_8062	79.7568	-	3021928	3021929
chr19	51021612	51021665	ENSG00000131409.8_10164	79.7466	-	51021658	51021659
chr17	70660160	70660188	ENSG00000133195.7_9234	79.2738	-	70660180	70660181
chr17	44799391	44799458	ENSG00000073969.14_9077	79.2695	+	44799418	44799419
chr16	5134787	5134850	ENSG00000033011.7_8125	79.0521	+	5134815	5134816
chr22	18138458	18138577	ENSG00000099968.13_10735	79.0436	+	18138503	18138504
chr17	26671770	26671933	ENSG00000109079.5_8898	78.8208	+	26671913	26671914
chr11	122797839	122797862	ENSG00000109944.6_6376	78.3327	+	122797842	122797843
chr6	26636937	26636997	ENSG00000233631.2_3467	78.3013	-	26636964	26636965
chr17	1839997	1840031	ENSG00000185924.6_8670	78.2336	-	1840010	1840011
chr14	92270233	92270277	ENSG00000165929.8_7429	78.1184	-	92270244	92270245
chr3	155761976	155762034	ENSG00000169282.13_2298	77.9814	+	155762000	155762001
chr15	30195880	30195940	ENSG00000104067.12_7545	77.8537	-	30195934	30195935
chr1	76252757	76252797	ENSG00000117054.9_454	77.8316	+	76252772	76252773
chr12	7052989	7053042	ENSG00000272173.1_6481	77.5787	-	7052991	7052992
chr15	50514085	50514118	ENSG00000140284.6_7643	77.4742	+	50514088	50514089
chr5	172461565	172461612	ENSG00000113732.4_3304	77.4497	+	172461589	172461590
chr11	67559720	67559777	ENSG00000227620.4_6176	77.3208	+	67559760	67559761
chr1	1168104	1168160	ENSG00000176022.3_14	77.0459	+	1168147	1168148
chr7	44424510	44424598	ENSG00000015676.13_4085	76.7382	-	44424571	44424572
chr11	22709935	22709973	ENSG00000148935.6_5995	76.3977	+	22709953	22709954
chr5	96705288	96705307	ENSG00000251513.1_3100	76.3315	+	96705303	96705304
chr8	101562751	101562796	ENSG00000186106.7_4795	76.285	-	101562774	101562775
chr16	51172746	51172816	ENSG00000103449.7_8335	75.976	-	51172774	51172775
chr1	25687623	25687692	ENSG00000183726.6_180	75.8902	+	25687638	25687639
chr19	4675776	4675817	ENSG00000142002.12_9662	75.8696	-	4675814	4675815
chr1	224380600	224380685	ENSG00000143753.8_955	75.8328	+	224380614	224380615
chr22	29446607	29446744	ENSG00000183579.11_10906	75.7327	+	29446688	29446689
chr3	25621281	25621299	ENSG00000077092.14_1832	75.7104	+	25621285	25621286
chr7	72412973	72413024	ENSG00000196313.7_4154	75.4524	+	72412992	72412993
chr17	32364590	32364653	ENSG00000226049.3_8962	75.4256	-	32364615	32364616
chr5	25190325	25190364	ENSG00000251273.1_2901	75.4042	-	25190357	25190358
chr22	36234536	36234589	ENSG00000100320.18_10976	75.3454	-	36234566	36234567
chr2	212400405	212400459	ENSG00000178568.9_1654	75.2791	-	212400427	212400428
chr3	131197938	131197992	ENSG00000114686.4_2216	75.1429	-	131197969	131197970
chr11	111889744	111889806	ENSG00000150764.9_6335	75.039	+	111889767	111889768
chr2	98281096	98281131	ENSG00000228486.5_1380	75.0253	+	98281112	98281113
chr16	19510045	19510066	ENSG00000103534.12_8205	74.8233	+	19510049	19510050
chr11	9225487	9225601	ENSG00000184014.3_5937	74.5364	-	9225561	9225562
chr11	62620459	62620509	ENSG00000255717.2_6123	74.4843	-	62620483	62620484
chr5	140078122	140078233	ENSG00000112855.10_3225	74.0338	+	140078186	140078187
chr12	7052985	7053042	ENSG00000111678.6_6480	73.9672	+	7053020	7053021
chr8	142221123	142221179	ENSG00000022567.5_4862	73.8666	-	142221128	142221129
chr12	102173626	102173666	ENSG00000111670.10_6775	73.6944	-	102173661	102173662
chr14	50053411	50053480	ENSG00000213741.4_7224	73.5849	-	50053455	50053456
chr2	235949594	235949698	ENSG00000130147.11_1723	73.5114	+	235949647	235949648
chr3	181540689	181540742	ENSG00000242808.3_2345	73.3913	+	181540711	181540712
chr2	109169868	109169885	ENSG00000169756.12_1408	73.3115	+	109169882	109169883
chr6	151547023	151547064	ENSG00000223598.1_3770	73.3071	-	151547034	151547035
chr17	45056089	45056179	ENSG00000263142.1_9087	73.0923	+	45056102	45056103
chr14	36232005	36232140	ENSG00000174373.11_7202	72.9479	-	36232096	36232097
chr21	46716005	46716055	ENSG00000223768.1_10716	72.9083	+	46716048	46716049
chr8	12957106	12957208	ENSG00000164741.10_4555	72.6288	-	12957173	12957174
chr10	73433321	73433338	ENSG00000107736.15_5598	72.5606	+	73433335	73433336
chr2	227729421	227729474	ENSG00000144468.12_1699	72.1791	+	227729441	227729442
chr7	104752969	104753077	ENSG00000135250.12_4312	72.1002	-	104753019	104753020
chr3	29899257	29899298	ENSG00000144642.16_1837	71.8885	+	29899269	29899270
chr17	44408913	44409001	ENSG00000176681.10_9073	71.7547	+	44408978	44408979
chr11	93454747	93454808	ENSG00000166004.10_6288	71.7032	+	93454757	93454758
chr1	243328648	243328711	ENSG00000143702.11_1057	71.5118	-	243328684	243328685
chr22	23465274	23465382	ENSG00000128266.7_10836	71.4829	+	23465317	23465318
chr19	58918576	58918636	ENSG00000171574.13_10284	71.4003	+	58918619	58918620
chr4	148575137	148575238	ENSG00000164169.8_2752	71.3318	-	148575178	148575179
chr2	77746407	77746501	ENSG00000176204.9_1320	71.1815	-	77746480	77746481
chr9	94171607	94171684	ENSG00000165030.3_5088	71.1574	-	94171644	94171645
chr17	46675524	46675606	ENSG00000108511.8_9107	70.7502	-	46675578	46675579
chr2	208841774	208841916	ENSG00000178385.9_1646	70.5778	-	208841814	208841815
chr13	92003615	92003637	ENSG00000215417.6_7052	70.3893	+	92003630	92003631
chr17	62855902	62855996	ENSG00000176809.6_9210	70.2149	-	62855927	62855928
chr9	135554391	135554442	ENSG00000125484.7_5318	69.969	+	135554423	135554424
chr17	46657267	46657289	ENSG00000233101.6_9103	69.958	+	46657273	46657274
chr17	46657267	46657289	ENSG00000120093.7_9100	69.7689	-	46657286	46657287
chr19	36540048	36540080	ENSG00000161277.9_9959	69.7289	-	36540059	36540060
chr4	39299225	39299316	ENSG00000035928.10_2550	69.6294	-	39299272	39299273
chr11	9450378	9450438	ENSG00000205339.5_5942	69.6212	+	9450410	9450411
chr10	104096849	104096867	ENSG00000107862.4_5774	69.3462	+	104096850	104096851
chr6	154511467	154511490	ENSG00000112038.13_3784	69.25	+	154511485	154511486
chr1	110883760	110883833	ENSG00000162775.10_554	69.2322	+	110883787	110883788
chrX	71494903	71494972	ENSG00000102309.8_11295	68.9987	+	71494916	71494917
chr6	3113716	3113857	ENSG00000137275.9_3387	68.9603	+	3113769	3113770
chr10	24157020	24157061	ENSG00000120549.11_5458	68.8095	+	24157021	24157022
chr15	49171439	49171519	ENSG00000185634.7_7640	68.6489	-	49171493	49171494
chr4	140606480	140606527	ENSG00000085871.4_2728	68.5041	+	140606499	140606500
chr10	97423751	97423799	ENSG00000119977.16_5706	68.4422	-	97423759	97423760
chr18	60241898	60241958	ENSG00000141664.5_9536	68.2329	+	60241933	60241934
chr15	64592756	64592811	ENSG00000259316.3_7703	68.1925	-	64592778	64592779
chr17	4407680	4407697	ENSG00000183018.4_8706	68.0513	+	4407681	4407682
chr4	2967559	2967617	ENSG00000125388.15_2468	68.0482	+	2967585	2967586
chr1	55207178	55207306	ENSG00000271723.1_403	67.8895	+	55207225	55207226
chr17	44626775	44626863	ENSG00000238083.3_9074	67.7055	+	44626840	44626841
chr8	37555054	37555116	ENSG00000183779.5_4637	67.4896	+	37555086	37555087
chr5	139947388	139947437	ENSG00000113108.13_3220	67.393	-	139947411	139947412
chrX	135961351	135961388	ENSG00000147274.10_11373	67.3193	-	135961360	135961361
chr13	31205358	31205570	ENSG00000132952.7_6951	67.277	+	31205517	31205518
chr19	33460344	33460601	ENSG00000121289.13_9926	67.1365	-	33460507	33460508
chr4	2287474	2287490	ENSG00000159733.9_2451	67.0973	-	2287488	2287489
chr10	17445507	17445540	ENSG00000148488.11_5447	66.9775	-	17445536	17445537
chr19	41246177	41246310	ENSG00000086544.2_10027	66.9671	+	41246244	41246245
chr11	85195026	85195081	ENSG00000150672.12_6267	66.6225	-	85195057	85195058
chr7	75051839	75051890	ENSG00000135213.8_4184	66.4446	-	75051877	75051878
chr9	91090282	91090332	ENSG00000106723.12_5083	66.3741	+	91090290	91090291
chr17	26675029	26675101	ENSG00000004142.7_8899	66.162	-	26675051	26675052
chr5	143539491	143539575	ENSG00000145817.12_3242	65.9184	-	143539559	143539560
chr19	12501363	12501511	ENSG00000268744.1_9771	65.903	-	12501396	12501397
chr15	28560937	28560983	ENSG00000128731.11_7537	65.8597	-	28560974	28560975
chr19	59024926	59024985	ENSG00000119574.8_10293	65.8528	-	59024953	59024954
chr12	49048224	49048275	ENSG00000139620.8_6585	65.8139	-	49048234	49048235
chr14	88892862	88892946	ENSG00000042317.12_7403	65.5679	+	88892915	88892916
chr22	42961089	42961204	ENSG00000182841.8_11057	65.4194	-	42961133	42961134
chr16	47212146	47212165	ENSG00000129636.8_8321	65.35	-	47212149	47212150
chr11	45955557	45955662	ENSG00000135365.11_6039	65.2283	-	45955637	45955638
chr17	43591560	43591653	ENSG00000214425.2_9059	65.0252	-	43591585	43591586
chr17	43595553	43595646	ENSG00000214425.2_9060	65.0252	-	43595578	43595579
chr8	41790493	41790536	ENSG00000083168.5_4660	65.0225	-	41790513	41790514
chr11	122930040	122930070	ENSG00000109971.9_6378	64.9708	-	122930064	122930065
chr7	114253898	114253921	ENSG00000128573.18_4335	64.3569	+	114253919	114253920
chr5	77409631	77409647	ENSG00000132842.9_3058	64.1919	-	77409644	77409645
chr8	124265825	124265893	ENSG00000165156.10_4824	64.1325	-	124265874	124265875
chr11	35413503	35413523	ENSG00000110436.7_6023	63.9525	-	35413505	35413506
chr19	41313816	41313905	ENSG00000171570.6_10030	63.7103	+	41313862	41313863
chr14	96851041	96851076	ENSG00000100744.10_7462	63.5686	+	96851065	96851066
chr11	73909811	73909859	ENSG00000214517.4_6228	63.3342	+	73909855	73909856
chr9	95054734	95054806	ENSG00000196305.13_5092	63.3242	-	95054757	95054758
chr6	5369159	5369330	ENSG00000145982.7_3404	63.2524	+	5369227	5369228
chr1	204379055	204379118	ENSG00000226330.1_876	63.0786	+	204379074	204379075
chr10	104392169	104392269	ENSG00000107882.7_5778	63.0339	+	104392232	104392233
chr2	101684995	101685032	ENSG00000204634.8_1393	62.8895	-	101685029	101685030
chr6	41065709	41065755	ENSG00000001167.10_3541	62.8771	+	41065745	41065746
chr17	45924889	45924950	ENSG00000189120.3_9092	62.8711	-	45924931	45924932
chr22	23465274	23465358	ENSG00000100218.7_10831	62.841	-	23465317	23465318
chr13	21186375	21186400	ENSG00000032742.13_6929	62.714	+	21186383	21186384
chr9	127639164	127639240	ENSG00000136950.9_5238	62.5377	+	127639213	127639214
chr4	151388103	151388118	ENSG00000198589.6_2763	62.3229	-	151388116	151388117
chr10	121652314	121652382	ENSG00000107651.8_5835	62.1483	+	121652349	121652350
chr14	37641907	37641943	ENSG00000183032.6_7205	62.0955	-	37641919	37641920
chr8	91523449	91523470	ENSG00000253394.1_4774	61.9167	+	91523464	91523465
chr2	3598606	3598629	ENSG00000171865.5_1087	61.7175	-	3598613	3598614
chr11	86518672	86518728	ENSG00000150687.7_6277	61.6619	+	86518684	86518685
chrX	64905379	64905402	ENSG00000147065.12_11273	61.4865	+	64905397	64905398
chr15	40623778	40623819	ENSG00000188549.8_7582	61.4499	-	40623794	40623795
chr18	30254349	30254409	ENSG00000197705.5_9477	61.424	-	30254376	30254377
chr17	58740769	58740860	ENSG00000170836.7_9177	61.4072	+	58740839	58740840
chr1	36558785	36558851	ENSG00000116863.10_277	61.3217	+	36558828	36558829
chr2	168725951	168726030	ENSG00000235335.2_1526	61.3171	-	168725979	168725980
chr3	45730502	45730546	ENSG00000230530.1_1911	61.3051	-	45730527	45730528
chr10	52103247	52103303	ENSG00000198964.9_5547	61.2886	-	52103252	52103253
chr15	77871053	77871070	ENSG00000259420.1_7816	61.2755	+	77871054	77871055
chr12	54789572	54789616	ENSG00000258137.1_6647	61.1301	+	54789595	54789596
chr12	53777024	53777110	ENSG00000185591.5_6628	61.0321	+	53777085	53777086
chr16	89347545	89347636	ENSG00000167522.10_8601	60.9298	-	89347606	89347607
chr5	172297754	172297772	ENSG00000113719.11_3303	60.8689	+	172297756	172297757
chrX	20154462	20154532	ENSG00000173674.6_11173	60.868	-	20154510	20154511
chr11	62417309	62417443	ENSG00000255432.1_6114	60.8211	-	62417429	62417430
chr11	92087374	92087526	ENSG00000165323.11_6282	60.8062	+	92087418	92087419
chr17	4350358	4350376	ENSG00000182557.3_8705	60.7095	+	4350359	4350360
chr11	57429045	57429134	ENSG00000172409.5_6074	60.5544	+	57429082	57429083
chr4	140310110	140310163	ENSG00000164134.8_2726	60.5163	+	140310158	140310159
chr12	112171441	112171457	ENSG00000111271.10_6820	60.2485	+	112171455	112171456
chr2	22561754	22561784	ENSG00000231200.1_1120	60.2452	-	22561776	22561777
chr3	132289125	132289157	ENSG00000113971.14_2220	60.2223	-	132289136	132289137
chr19	58874866	58874906	ENSG00000269054.1_10281	60.1592	+	58874896	58874897
chr5	177665191	177665351	ENSG00000050767.11_3344	60.1578	-	177665251	177665252
chr8	141950743	141950765	ENSG00000169398.15_4861	60.0797	-	141950749	141950750
chr7	44841001	44841102	ENSG00000196262.9_4086	60.0626	+	44841064	44841065
chr5	176721150	176721236	ENSG00000165671.14_3330	60.0542	+	176721194	176721195
chr5	172755644	172755685	ENSG00000113739.6_3309	59.7265	-	172755670	172755671
chr11	33690123	33690166	ENSG00000255202.1_6017	59.673	-	33690144	33690145
chr17	45127623	45127752	ENSG00000263142.1_9088	59.599	+	45127729	45127730
chr3	45962517	45962623	ENSG00000163820.10_1913	59.5779	-	45962594	45962595
chr17	43595553	43595684	ENSG00000131484.3_9062	59.4294	+	43595580	43595581
chr17	43591560	43591691	ENSG00000131484.3_9061	59.4294	+	43591587	43591588
chr2	10793769	10793788	ENSG00000115761.11_1097	59.3568	-	10793770	10793771
chr3	113232008	113232039	ENSG00000163611.7_2132	59.3455	-	113232009	113232010
chr4	119435397	119435448	ENSG00000154608.9_2694	59.332	+	119435421	119435422
chr6	139488171	139488265	ENSG00000231329.3_3740	59.2362	-	139488223	139488224
chr14	75130028	75130095	ENSG00000119682.12_7364	59.1416	-	75130079	75130080
chr1	155648914	155648994	ENSG00000163374.15_724	59.115	-	155648940	155648941
chr3	49200789	49200832	ENSG00000177352.9_1963	59.0801	-	49200795	49200796
chr9	19278558	19278591	ENSG00000137145.16_4970	58.7461	+	19278572	19278573
chr5	68805476	68805611	ENSG00000197822.6_2998	58.6688	+	68805529	68805530
chr11	71511141	71511280	ENSG00000248671.3_6200	58.5727	-	71511240	71511241
chr10	64967966	64968062	ENSG00000171988.13_5571	58.5153	-	64967999	64968000
chr19	50412758	50412839	ENSG00000269179.1_10153	58.3402	-	50412787	50412788
chr10	69767593	69767624	ENSG00000148634.11_5578	58.2592	-	69767594	69767595
chr22	18301248	18301317	ENSG00000243156.3_10753	58.1984	-	18301285	18301286
chr11	74209053	74209155	ENSG00000077514.4_6231	58.1632	+	74209103	74209104
chr14	60574367	60574427	ENSG00000126773.8_7278	58.1528	+	60574424	60574425
chr20	55935366	55935401	ENSG00000101146.8_10558	57.9143	+	55935380	55935381
chr11	17408566	17408684	ENSG00000187486.5_5975	57.8695	-	17408629	17408630
chr17	44408919	44409001	ENSG00000228696.4_9072	57.8523	-	44408976	44408977
chr19	23836626	23836698	ENSG00000197372.5_9906	57.8357	-	23836665	23836666
chr19	57126990	57127013	ENSG00000197951.4_10228	57.8204	+	57126995	57126996
chr2	241517200	241517260	ENSG00000142327.7_1746	57.8097	+	241517205	241517206
chr11	76061949	76061994	ENSG00000137492.3_6245	57.727	-	76061981	76061982
chr4	169926399	169926436	ENSG00000145439.7_2789	57.6387	-	169926416	169926417
chr21	34883098	34883132	ENSG00000159131.12_10657	57.5788	-	34883107	34883108
chr22	46508631	46508654	ENSG00000197182.8_11084	57.5584	+	46508648	46508649
chr17	58024036	58024111	ENSG00000267318.1_9166	57.5152	+	58024082	58024083
chr1	93306275	93306360	ENSG00000122406.8_504	57.3812	+	93306316	93306317
chr22	18301157	18301224	ENSG00000243156.3_10752	57.2989	-	18301190	18301191
chr7	2274347	2274420	ENSG00000122687.13_3874	57.2681	-	2274408	2274409
chr14	58877593	58877650	ENSG00000258378.1_7273	57.2209	+	58877635	58877636
chr6	154511467	154511490	ENSG00000074706.9_3785	57.0784	-	154511485	154511486
chr3	44700703	44700777	ENSG00000236869.1_1894	56.9362	-	44700738	44700739
chr22	41166453	41166521	ENSG00000100372.10_11020	56.832	-	41166511	41166512
chr16	87902821	87902874	ENSG00000103257.4_8579	56.8121	-	87902835	87902836
chr5	115782036	115782116	ENSG00000092421.12_3131	56.8083	-	115782060	115782061
chr19	12501363	12501452	ENSG00000196466.6_9772	56.7576	-	12501396	12501397
chr6	52268309	52268457	ENSG00000170915.8_3577	56.7114	+	52268410	52268411
chr1	155648914	155648994	ENSG00000125459.10_715	56.6978	+	155648941	155648942
chr1	179966013	179966081	ENSG00000135837.11_817	56.6814	+	179966050	179966051
chr18	21719278	21719301	ENSG00000154040.16_9450	56.6115	+	21719282	21719283
chr1	210412907	210412954	ENSG00000082497.7_916	56.4177	+	210412937	210412938
chr8	77557823	77557844	ENSG00000253661.1_4741	56.3824	-	77557827	77557828
chr2	136479806	136479825	ENSG00000048991.12_1488	56.3764	+	136479809	136479810
chr7	2769966	2770189	ENSG00000174945.9_3886	56.353	+	2770037	2770038
chr12	123741717	123741805	ENSG00000130921.3_6886	56.3278	+	123741772	123741773
chr16	28916131	28916146	ENSG00000177548.8_8265	56.2604	-	28916144	28916145
chr22	42961094	42961204	ENSG00000183569.13_11055	56.2594	+	42961127	42961128
chr17	80559369	80559531	ENSG00000141568.15_9370	56.2037	+	80559439	80559440
chr10	20551588	20551604	ENSG00000120594.12_5454	56.1915	+	20551589	20551590
chr1	228582537	228582646	ENSG00000154370.9_990	56.0918	-	228582575	228582576
chr15	58001088	58001211	ENSG00000255529.3_7677	56.0252	+	58001165	58001166
chr3	49569043	49569119	ENSG00000173402.7_1971	55.9918	+	49569090	49569091
chr6	108985165	108985261	ENSG00000118689.10_3658	55.9681	+	108985208	108985209
chr17	55027617	55027759	ENSG00000121058.4_9136	55.9659	-	55027721	55027722
chrX	154115358	154115482	ENSG00000185010.9_11405	55.9348	-	154115408	154115409
chr21	34730207	34730267	ENSG00000142166.8_10655	55.9027	+	34730247	34730248
chr17	34171653	34171935	ENSG00000172660.7_8975	55.8718	+	34171844	34171845
chr14	64066535	64066597	ENSG00000140006.7_7287	55.8541	-	64066558	64066559
chr8	79672422	79672463	ENSG00000253919.1_4750	55.7281	-	79672450	79672451
chr3	184039124	184039243	ENSG00000145191.7_2356	55.6626	+	184039215	184039216
chr2	237032932	237032970	ENSG00000157985.13_1733	55.6184	+	237032952	237032953
chr2	74195259	74195293	ENSG00000237883.1_1301	55.6108	-	74195260	74195261
chr10	74127787	74127862	ENSG00000107745.12_5607	55.5463	-	74127826	74127827
chr5	93018848	93018966	ENSG00000113391.12_3092	55.5392	-	93018919	93018920
chrX	44929212	44929418	ENSG00000147050.10_11219	55.4649	+	44929333	44929334
chr12	54789572	54789616	ENSG00000258086.1_6651	55.1953	+	54789595	54789596
chr5	111497280	111497315	ENSG00000129595.8_3123	55.1407	-	111497282	111497283
chr3	126256822	126256837	ENSG00000180767.5_2182	55.1159	+	126256835	126256836
chr5	108350555	108350626	ENSG00000151422.8_3114	55.0908	+	108350596	108350597
chr19	12540970	12541142	ENSG00000180855.11_9774	55.0542	-	12541086	12541087
chr1	76876518	76876536	ENSG00000184005.9_457	54.9981	+	76876518	76876519
chr10	112572128	112572212	ENSG00000203867.7_5811	54.979	+	112572170	112572171
chr2	170027603	170027618	ENSG00000081479.8_1529	54.9743	-	170027616	170027617
chr8	54642895	54642909	ENSG00000047249.12_4693	54.9457	-	54642907	54642908
chr2	204229170	204229199	ENSG00000138443.11_1637	54.9158	+	204229171	204229172
chr10	106073174	106073282	ENSG00000148841.11_5802	54.8919	-	106073259	106073260
chr7	106301015	106301051	ENSG00000243797.2_4321	54.7909	-	106301044	106301045
chr3	171394349	171394368	ENSG00000075651.11_2328	54.6731	-	171394352	171394353
chr12	50671919	50671935	ENSG00000050405.9_6604	54.6037	-	50671932	50671933
chr1	223178476	223178541	ENSG00000154309.7_947	54.586	+	223178507	223178508
chr1	3663468	3663545	ENSG00000227372.6_49	54.5527	-	3663529	3663530
chr18	19397638	19397672	ENSG00000101752.7_9428	54.5447	+	19397640	19397641
chr19	4013083	4013197	ENSG00000105229.2_9651	54.5302	+	4013121	4013122
chr17	72832651	72832974	ENSG00000109066.9_9255	54.498	+	72832948	72832949
chr7	70254734	70254938	ENSG00000158321.11_4147	54.4838	+	70254897	70254898
chr17	57287841	57287923	ENSG00000265303.1_9154	54.483	+	57287884	57287885
chr15	28561010	28561110	ENSG00000128731.11_7538	54.3358	-	28561065	28561066
chr10	93749220	93749300	ENSG00000095564.9_5698	54.2952	+	93749254	93749255
chr1	60110291	60110308	ENSG00000172456.12_422	54.2315	+	60110306	60110307
chr13	30088343	30088408	ENSG00000139514.8_6950	54.1637	-	30088383	30088384
chr5	67032272	67032288	ENSG00000249364.1_2988	54.1262	+	67032286	67032287
chr22	19025399	19025436	ENSG00000070413.14_10764	54.113	-	19025420	19025421
chr16	25250968	25251030	ENSG00000155592.11_8250	53.9394	-	25251013	25251014
chr20	60331053	60331073	ENSG00000179242.11_10572	53.931	+	60331056	60331057
chr6	139488171	139488264	ENSG00000112406.4_3739	53.9239	+	139488221	139488222
chr8	144681373	144681491	ENSG00000104529.13_4894	53.908	-	144681444	144681445
chr17	3627692	3627773	ENSG00000083457.7_8682	53.4436	-	3627738	3627739
chr22	44546533	44546592	ENSG00000188677.10_11065	53.4086	+	44546587	44546588
chr2	136423016	136423038	ENSG00000048991.12_1487	53.3288	+	136423021	136423022
chr12	93477283	93477336	ENSG00000257322.1_6748	53.2156	-	93477313	93477314
chr3	150905885	150905973	ENSG00000144893.8_2282	53.2153	+	150905941	150905942
chr12	132515799	132515869	ENSG00000183495.9_6912	53.1571	+	132515817	132515818
chr22	31372848	31372938	ENSG00000253352.4_10928	53.1492	+	31372887	31372888
chr1	155648914	155648993	ENSG00000203761.4_720	53.0256	+	155648941	155648942
chr3	50392560	50392648	ENSG00000114395.6_2002	52.9912	+	50392634	50392635
chr10	49658689	49658740	ENSG00000128805.10_5540	52.9564	-	49658716	49658717
chr16	71792305	71792386	ENSG00000166747.8_8472	52.952	-	71792367	71792368
chr19	42583371	42583434	ENSG00000105732.9_10049	52.79	+	42583418	42583419
chr17	44626775	44626863	ENSG00000185829.11_9075	52.783	-	44626838	44626839
chr18	42860971	42860992	ENSG00000132874.9_9497	52.7066	+	42860973	42860974
chr22	40807592	40807755	ENSG00000196588.10_11015	52.6679	-	40807617	40807618
chr7	100075323	100075407	ENSG00000166925.4_4267	52.6268	-	100075342	100075343
chr20	14307921	14308006	ENSG00000172264.12_10351	52.481	+	14307976	14307977
chr11	10274067	10274127	ENSG00000133812.10_5945	52.4408	-	10274096	10274097
chr1	233122034	233122159	ENSG00000135749.14_1013	52.422	-	233122101	233122102
chr4	6865375	6865490	ENSG00000170871.7_2493	52.3459	+	6865412	6865413
chr9	34282577	34282620	ENSG00000186638.11_5001	52.3218	-	34282595	34282596
chr9	35609693	35609916	ENSG00000137101.8_5007	52.3217	-	35609875	35609876
chr10	28970269	28970331	ENSG00000095739.7_5465	52.1266	+	28970292	28970293
chr12	28658354	28658408	ENSG00000123106.6_6524	52.0523	+	28658386	28658387
chr2	133012243	133012267	ENSG00000163046.11_1481	52.032	-	133012260	133012261
chr14	58877599	58877650	ENSG00000100575.9_7274	51.954	-	58877640	58877641
chr2	215593529	215593620	ENSG00000138376.6_1659	51.9284	-	215593588	215593589
chr4	94076199	94076230	ENSG00000152208.7_2655	51.8256	+	94076205	94076206
chr9	99959958	99960009	ENSG00000159712.10_5123	51.7478	-	99959976	99959977
chr16	85741258	85741316	ENSG00000154102.6_8539	51.66	-	85741278	85741279
chr17	38399475	38399520	ENSG00000171475.9_9006	51.6335	+	38399499	38399500
chr4	114135244	114135327	ENSG00000145362.12_2686	51.5623	+	114135260	114135261
chr3	150289961	150290024	ENSG00000120742.6_2280	51.539	-	150289976	150289977
chr19	11242092	11242142	ENSG00000130164.7_9739	51.5038	+	11242132	11242133
chr8	124057002	124057051	ENSG00000156787.12_4822	51.4967	+	124057045	124057046
chr19	30193702	30193754	ENSG00000131943.13_9918	51.4581	-	30193737	30193738
chr3	125648310	125648369	ENSG00000171084.11_2177	51.3134	+	125648335	125648336
chr1	247320131	247320377	ENSG00000196418.8_1074	51.2758	-	247320246	247320247
chr3	126256822	126256837	ENSG00000180697.4_2183	51.2745	-	126256835	126256836
chr9	119462773	119462840	ENSG00000148219.12_5208	51.2121	-	119462818	119462819
chr16	68055688	68055793	ENSG00000167264.13_8400	51.1712	+	68055748	68055749
chr5	472868	472908	ENSG00000188242.4_2841	51.1562	-	472891	472892
chr1	240255873	240255980	ENSG00000155816.15_1040	51.1508	+	240255951	240255952
chr17	57206764	57206816	ENSG00000182628.8_9152	50.9706	-	57206773	57206774
chr22	31741710	31741757	ENSG00000100105.13_10943	50.9378	-	31741742	31741743
chrX	2175966	2175982	ENSG00000169084.8_11122	50.9202	-	2175979	2175980
chrY	2125966	2125982	ENSG00000169084.8_1_11416	50.9202	-	2125979	2125980
chr1	44396552	44396682	ENSG00000126091.15_343	50.8964	+	44396652	44396653
chr6	26637126	26637168	ENSG00000181315.6_3470	50.6383	-	26637147	26637148
chr2	176973721	176973782	ENSG00000128710.5_1553	50.4971	+	176973754	176973755
chr8	144734089	144734260	ENSG00000183309.7_4900	50.4664	+	144734232	144734233
chr13	53216541	53216965	ENSG00000139675.10_7021	50.377	+	53216801	53216802
chr4	126413044	126413111	ENSG00000196159.7_2709	50.3249	+	126413078	126413079
chr4	79101877	79101939	ENSG00000138759.13_2619	50.2311	+	79101891	79101892
chr1	229738090	229738154	ENSG00000135801.5_998	50.2083	-	229738126	229738127
chr13	41134175	41134236	ENSG00000150907.6_6973	50.1194	-	41134205	41134206
chr17	3628993	3629075	ENSG00000083457.7_8684	49.9853	-	3629063	3629064
chr8	123964458	123964599	ENSG00000178764.6_4821	49.9097	+	123964558	123964559
chr11	63784976	63784992	ENSG00000133315.6_6127	49.8816	-	63784976	63784977
chr9	3530493	3530523	ENSG00000232104.2_4942	49.8126	+	3530493	3530494
chr7	148876163	148876251	ENSG00000197024.4_4444	49.7739	+	148876215	148876216
chr9	33348323	33348384	ENSG00000086102.14_4995	49.6759	+	33348339	33348340
chr20	47709409	47709435	ENSG00000124207.12_10525	49.5818	+	47709424	47709425
chr4	15531836	15531896	ENSG00000048342.11_2519	49.5192	+	15531864	15531865
chr1	179815288	179815344	ENSG00000169905.8_815	49.4944	-	179815306	179815307
chr6	149952573	149952606	ENSG00000186625.9_3766	49.4919	-	149952580	149952581
chrX	10534973	10535126	ENSG00000101871.10_11153	49.4541	-	10535097	10535098
chr6	3456400	3456503	ENSG00000137266.10_3396	49.4508	-	3456445	3456446
chr1	201697822	201697841	ENSG00000134369.11_851	49.4245	+	201697826	201697827
chr2	219507833	219507913	ENSG00000115568.11_1672	49.2528	-	219507892	219507893
chr15	93586885	93586985	ENSG00000182175.9_7948	49.242	-	93586975	93586976
chr6	4892478	4892581	ENSG00000153046.13_3402	49.2312	+	4892561	4892562
chr3	49307453	49307488	ENSG00000188315.3_1965	49.2297	-	49307459	49307460
chr12	2998276	2998372	ENSG00000078246.11_6457	49.1828	+	2998307	2998308
chr5	6754984	6755052	ENSG00000112941.8_2863	49.0952	+	6755005	6755006
chr7	99808724	99808836	ENSG00000160844.6_4263	49.0675	-	99808786	99808787
chr7	99808724	99808836	ENSG00000239521.3_4261	49.0675	-	99808786	99808787
chr10	101911767	101911851	ENSG00000107566.9_5753	48.9555	-	101911809	101911810
chrX	117048271	117048308	ENSG00000003096.9_11341	48.9316	-	117048278	117048279
chr3	150289961	150290024	ENSG00000144895.7_2281	48.9001	+	150290007	150290008
chr9	141071462	141071541	ENSG00000159247.8_5386	48.8442	+	141071487	141071488
chr20	13373875	13373908	ENSG00000089123.11_10349	48.7632	-	13373876	13373877
chr2	220403927	220403979	ENSG00000123989.9_1685	48.7331	-	220403950	220403951
chr15	66996063	66996180	ENSG00000137834.10_7723	48.6784	+	66996118	66996119
chr17	29361392	29361495	ENSG00000266865.2_8954	48.6528	+	29361442	29361443
chr9	71550821	71550880	ENSG00000107242.13_5047	48.6219	+	71550835	71550836
chr14	50099581	50099668	ENSG00000165506.10_7233	48.5959	-	50099619	50099620
chr11	7334763	7334830	ENSG00000170743.12_5923	48.5932	+	7334786	7334787
chr8	28574094	28574127	ENSG00000012232.4_4606	48.5251	+	28574100	28574101
chr1	168169279	168169332	ENSG00000143155.8_774	48.5215	+	168169299	168169300
chr15	40866092	40866180	ENSG00000166133.13_7590	48.4718	+	40866135	40866136
chr1	224444752	224444773	ENSG00000143748.13_958	48.4589	-	224444755	224444756
chr19	58918576	58918636	ENSG00000232098.2_10288	48.4542	-	58918619	58918620
chr8	28610060	28610128	ENSG00000012232.4_4611	48.4458	+	28610095	28610096
chr3	169504302	169504430	ENSG00000085274.11_2322	48.4195	+	169504326	169504327
chr6	121769020	121769048	ENSG00000152661.7_3697	48.4061	+	121769022	121769023
chr20	45354620	45354749	ENSG00000197496.4_10512	48.3982	+	45354719	45354720
chr8	11615967	11616058	ENSG00000136574.13_4548	48.3857	+	11616017	11616018
chr17	28849793	28849881	ENSG00000108587.10_8948	48.3761	+	28849848	28849849
chr3	186796131	186796229	ENSG00000073849.10_2388	48.3557	+	186796225	186796226
chr19	36435895	36436069	ENSG00000126243.4_9953	48.3032	+	36435992	36435993
chr6	111498594	111498654	ENSG00000112394.12_3670	48.2838	+	111498606	111498607
chr4	73957735	73957844	ENSG00000132466.13_2602	48.265	-	73957800	73957801
chr20	60869106	60869148	ENSG00000130703.11_10578	48.2382	+	60869110	60869111
chr2	96917767	96917839	ENSG00000135956.4_1359	48.1904	-	96917797	96917798
chr14	24627850	24627894	ENSG00000259529.1_7162	48.1347	+	24627861	24627862
chr16	87364818	87364960	ENSG00000103264.11_8559	48.1256	-	87364840	87364841
chrX	142519119	142519149	ENSG00000227303.1_11377	47.9466	+	142519122	142519123
chr13	41767287	41767356	ENSG00000120696.8_6980	47.8906	-	41767304	41767305
chr17	6504297	6504331	ENSG00000198920.5_8727	47.8689	-	6504299	6504300
chr3	14184052	14184094	ENSG00000170876.7_1808	47.8494	+	14184088	14184089
chr13	100188613	100188650	ENSG00000125304.8_7068	47.8303	+	100188620	100188621
chr16	23646945	23646989	ENSG00000083093.5_8244	47.7921	-	23646953	23646954
chr4	172733671	172733733	ENSG00000174473.11_2797	47.7724	+	172733697	172733698
chr14	68036492	68036510	ENSG00000054690.9_7313	47.718	+	68036507	68036508
chr2	168725951	168726030	ENSG00000172318.4_1527	47.6519	+	168725979	168725980
chr6	37880347	37880379	ENSG00000156639.7_3532	47.5714	+	37880372	37880373
chr10	99181027	99181065	ENSG00000224474.2_5735	47.5499	-	99181058	99181059
chr10	29989855	29989873	ENSG00000197321.10_5468	47.531	-	29989856	29989857
chr14	59112521	59112590	ENSG00000165617.10_7275	47.4776	+	59112541	59112542
chr16	70415329	70415375	ENSG00000260111.1_8452	47.4266	+	70415344	70415345
chr7	27183013	27183131	ENSG00000105997.18_3979	47.4025	-	27183106	27183107
chr10	50638883	50638903	ENSG00000235939.1_5542	47.3207	+	50638899	50638900
chr14	93863535	93863581	ENSG00000133958.9_7446	47.2904	+	93863548	93863549
chr2	44428920	44428978	ENSG00000138032.16_1211	47.2876	+	44428939	44428940
chr5	9761059	9761093	ENSG00000249781.2_2872	47.246	-	9761088	9761089
chr7	139044387	139044695	ENSG00000269955.2_4402	47.2306	+	139044686	139044687
chr11	18628508	18628608	ENSG00000247595.2_5984	47.2075	+	18628547	18628548
chrX	102064764	102064786	ENSG00000223546.2_11332	47.1363	+	102064769	102064770
chr10	118365698	118365818	ENSG00000187021.10_5822	47.1324	+	118365739	118365740
chr5	140698527	140698565	ENSG00000178913.5_3226	46.9141	-	140698528	140698529
chr22	19712201	19712289	ENSG00000184702.13_10775	46.8683	+	19712250	19712251
chr2	33992539	33992591	ENSG00000203386.2_1175	46.7947	+	33992562	33992563
chr3	134654975	134654996	ENSG00000154928.12_2227	46.7693	+	134654978	134654979
chr3	132289125	132289157	ENSG00000240303.3_2219	46.7629	-	132289136	132289137
chr21	33346936	33347006	ENSG00000142149.4_10641	46.7581	+	33346965	33346966
chr17	17699693	17699788	ENSG00000108557.13_8818	46.7103	+	17699747	17699748
chr20	44469278	44469357	ENSG00000124104.14_10502	46.6637	+	44469322	44469323
chr15	75663841	75663891	ENSG00000169375.11_7790	46.6201	-	75663878	75663879
chr6	125404263	125404349	ENSG00000146373.12_3701	46.5467	+	125404302	125404303
chr2	48729118	48729153	ENSG00000162869.11_1231	46.4811	+	48729120	48729121
chr19	40848236	40848269	ENSG00000160392.9_10022	46.4627	-	40848243	40848244
chr11	70052712	70052806	ENSG00000168040.4_6191	46.3543	+	70052758	70052759
chr13	45008281	45008369	ENSG00000102804.10_6987	46.2602	-	45008352	45008353
chr18	2598499	2598522	ENSG00000080986.8_9387	46.1896	+	2598503	2598504
chr14	74373098	74373131	ENSG00000119725.13_7360	46.1849	+	74373124	74373125
chr4	139966223	139966273	ENSG00000109381.15_2725	46.1732	-	139966237	139966238
chr18	77287640	77287714	ENSG00000131196.13_9570	46.1472	+	77287686	77287687
chr7	6063396	6063428	ENSG00000106305.5_3923	46.1238	+	6063397	6063398
chr22	31372850	31372909	ENSG00000269987.1_10932	45.9623	-	31372889	31372890
chr14	104026749	104026850	ENSG00000166170.9_7491	45.9323	-	104026806	104026807
chr17	56736524	56736553	ENSG00000121101.11_9149	45.931	-	56736534	56736535
chr16	68156462	68156558	ENSG00000072736.14_8403	45.9157	+	68156475	68156476
chr9	134365884	134365960	ENSG00000130723.13_5311	45.8848	+	134365903	134365904
chr7	101892308	101892431	ENSG00000257923.5_4281	45.8611	+	101892371	101892372
chr20	42179283	42179303	ENSG00000185513.10_10491	45.7739	+	42179284	42179285
chr16	677339	677506	ENSG00000197562.5_7999	45.7317	+	677377	677378
chr19	59074308	59074435	ENSG00000099326.4_10299	45.6295	-	59074380	59074381
chr19	36538012	36538045	ENSG00000161277.9_9958	45.6021	-	36538026	36538027
chr17	77401368	77401383	ENSG00000167281.14_9301	45.5908	-	77401380	77401381
chr5	172755790	172755829	ENSG00000113739.6_3310	45.5798	-	172755796	172755797
chr1	204438625	204438702	ENSG00000133056.9_882	45.5046	-	204438685	204438686
chr15	49171459	49171519	ENSG00000255302.3_7641	45.3737	+	49171501	49171502
chr17	8744444	8744466	ENSG00000174083.13_8775	45.3689	-	8744444	8744445
chr17	8024239	8024280	ENSG00000179111.4_8757	45.2555	-	8024262	8024263
chr10	31607424	31607526	ENSG00000148516.17_5474	45.2519	+	31607454	31607455
chr17	76045675	76045786	ENSG00000078687.12_9292	45.2482	+	76045697	76045698
chr16	24950836	24950899	ENSG00000140750.12_8248	45.2177	-	24950882	24950883
chr13	41705438	41705570	ENSG00000165572.6_6978	45.2171	-	41705495	41705496
chr6	129478459	129478505	ENSG00000196569.7_3715	45.1891	+	129478464	129478465
chr5	180277745	180277987	ENSG00000196670.9_3365	45.1229	-	180277970	180277971
chr4	149357655	149357808	ENSG00000151623.10_2759	45.1131	-	149357766	149357767
chr16	87364818	87364954	ENSG00000131152.4_8551	45.0396	-	87364840	87364841
chr9	101980831	101980911	ENSG00000119523.8_5140	45.0321	-	101980853	101980854
chr17	65736783	65736863	ENSG00000130935.5_9218	45.0079	+	65736850	65736851
chr2	120194588	120194651	ENSG00000171227.6_1444	44.8863	+	120194624	120194625
chr9	134361063	134361139	ENSG00000130723.13_5310	44.862	+	134361082	134361083
chr15	40915240	40915290	ENSG00000137812.15_7592	44.8525	+	40915259	40915260
chr17	30290874	30290907	ENSG00000178691.6_8958	44.8334	+	30290889	30290890
chr5	180684188	180684240	ENSG00000183718.4_3374	44.6868	-	180684214	180684215
chr11	63884957	63885019	ENSG00000126500.3_6134	44.6472	+	63885005	63885006
chr19	17430441	17430483	ENSG00000130311.6_9862	44.6255	+	17430465	17430466
chr2	54001440	54001508	ENSG00000270898.1_1235	44.6096	-	54001471	54001472
chr1	224622073	224622117	ENSG00000162923.10_961	44.59	-	224622089	224622090
chr12	10451091	10451160	ENSG00000134539.12_6497	44.5673	+	10451103	10451104
chr13	40359577	40359648	ENSG00000133103.12_6971	44.5237	+	40359644	40359645
chr12	56222271	56222357	ENSG00000135392.11_6661	44.5164	-	56222322	56222323
chrY	20509963	20509997	ENSG00000233522.1_11440	44.4784	+	20509967	20509968
chr16	89346907	89346993	ENSG00000167522.10_8599	44.4653	-	89346942	89346943
chr2	234749776	234749829	ENSG00000123485.7_1721	44.4624	-	234749822	234749823
chr5	36984920	36984981	ENSG00000164190.12_2917	44.4333	+	36984937	36984938
chr1	55224614	55224688	ENSG00000162396.5_413	44.349	-	55224645	55224646
chr17	73790993	73791013	ENSG00000132478.5_9272	44.2782	+	73791010	73791011
chr17	21146542	21146604	ENSG00000154035.6_8880	44.2721	-	21146581	21146582
chr15	69012092	69012112	ENSG00000103647.8_7741	44.2026	+	69012096	69012097
chr19	58791193	58791237	ENSG00000269545.1_10268	44.1759	+	58791198	58791199
chr1	16046319	16046389	ENSG00000116786.7_107	44.1386	+	16046360	16046361
chr4	160274802	160274906	ENSG00000109756.4_2777	44.1143	+	160274840	160274841
chr16	87445869	87446022	ENSG00000140948.7_8566	44.1137	-	87445906	87445907
chr19	3632041	3632114	ENSG00000186111.4_9643	44.0441	-	3632067	3632068
chr7	27183013	27183131	ENSG00000254369.2_3997	44.0424	+	27183055	27183056
chr5	115783381	115783439	ENSG00000248445.1_3137	44.0416	+	115783388	115783389
chr6	116499417	116499459	ENSG00000178425.9_3680	44.0378	+	116499426	116499427
chr1	29391606	29391664	ENSG00000159023.14_230	44.0282	+	29391648	29391649
chr22	40807340	40807573	ENSG00000196588.10_11014	44.0257	-	40807493	40807494
chr17	19237750	19237895	ENSG00000072134.11_8857	44.0245	+	19237784	19237785
chr5	103434680	103434723	ENSG00000251026.1_3110	43.9844	+	103434695	103434696
chr10	46969900	46970036	ENSG00000204176.9_5515	43.9699	-	46969941	46969942
chr19	39804905	39804951	ENSG00000128011.4_10013	43.9375	-	39804926	39804927
chr4	177608494	177608551	ENSG00000248388.1_2802	43.9207	+	177608511	177608512
chr1	182913537	182913585	ENSG00000157060.10_828	43.9105	-	182913566	182913567
chr16	58582458	58582540	ENSG00000125107.12_8360	43.8238	-	58582478	58582479
chr10	105362250	105362385	ENSG00000107957.12_5790	43.8122	-	105362292	105362293
chr16	4163858	4163955	ENSG00000162104.5_8103	43.7935	-	4163906	4163907
chr5	68471258	68471315	ENSG00000134057.10_2993	43.7468	+	68471284	68471285
chr12	123741717	123741805	ENSG00000235423.4_6890	43.6873	-	123741772	123741773
chr17	15878818	15878924	ENSG00000170425.3_8805	43.6244	+	15878913	15878914
chr16	4659672	4659748	ENSG00000153443.8_8115	43.6182	-	4659717	4659718
chr19	9732196	9732213	ENSG00000267106.1_9719	43.6058	+	9732197	9732198
chr14	102809632	102809684	ENSG00000100865.10_7485	43.5918	-	102809667	102809668
chr11	76115264	76115295	ENSG00000179240.4_6247	43.5469	+	76115288	76115289
chr1	54640087	54640159	ENSG00000215883.5_401	43.5134	-	54640125	54640126
chr2	54001440	54001508	ENSG00000115239.17_1234	43.5019	-	54001471	54001472
chr17	73238428	73238474	ENSG00000125447.12_9264	43.4979	-	73238440	73238441
chr2	85581423	85581439	ENSG00000042445.9_1327	43.4857	-	85581437	85581438
chr9	33963741	33963784	ENSG00000137073.16_4999	43.4436	-	33963751	33963752
chr6	31164997	31165054	ENSG00000272501.1_3496	43.4201	-	31165007	31165008
chr5	122425695	122425842	ENSG00000061455.10_3145	43.4174	+	122425781	122425782
chr11	46317930	46317945	ENSG00000157613.6_6041	43.4128	+	46317943	46317944
chr2	202375279	202375295	ENSG00000155754.10_1620	43.2952	-	202375280	202375281
chr2	24261707	24261828	ENSG00000205639.5_1133	43.2455	+	24261793	24261794
chr5	179192526	179192579	ENSG00000161021.7_3349	43.217	+	179192556	179192557
chr1	201697822	201697841	ENSG00000231871.1_858	43.1968	-	201697826	201697827
chr19	57803920	57803991	ENSG00000197714.4_10234	43.1494	+	57803959	57803960
chr1	40092195	40092257	ENSG00000163909.6_307	43.1268	-	40092204	40092205
chr1	117910963	117911005	ENSG00000198162.8_591	43.0983	+	117910971	117910972
chr2	44103109	44103124	ENSG00000143921.6_1210	43.0023	+	44103122	44103123
chr3	96336751	96336792	ENSG00000269028.2_2106	42.997	-	96336768	96336769
chr7	76256348	76256413	ENSG00000243566.2_4200	42.9847	+	76256408	76256409
chr10	125568708	125568726	ENSG00000121898.8_5846	42.9806	-	125568724	125568725
chr6	151686906	151686997	ENSG00000181472.4_3775	42.9704	-	151686935	151686936
chr4	148575155	148575206	ENSG00000164168.3_2750	42.9491	+	148575178	148575179
chr6	99283582	99283657	ENSG00000184486.7_3647	42.9345	+	99283614	99283615
chr12	63244530	63244576	ENSG00000111110.7_6699	42.914	-	63244543	63244544
chr11	111903277	111903307	ENSG00000150768.11_6336	42.8965	+	111903296	111903297
chr18	51748647	51748733	ENSG00000134046.7_9516	42.8855	-	51748690	51748691
chr19	50412840	50413005	ENSG00000269179.1_10154	42.8638	-	50412941	50412942
chr10	126631651	126631877	ENSG00000019995.6_5863	42.7847	+	126631866	126631867
chr1	202850165	202850236	ENSG00000183155.4_871	42.7666	-	202850219	202850220
chr15	81271133	81271194	ENSG00000117899.6_7840	42.7194	-	81271179	81271180
chr19	14626209	14626304	ENSG00000132002.3_9818	42.6148	-	14626257	14626258
chr15	81271550	81271595	ENSG00000117899.6_7841	42.6116	-	81271572	81271573
chr8	86389349	86389408	ENSG00000104267.5_4763	42.5324	+	86389376	86389377
chr19	1584604	1584677	ENSG00000267059.2_9599	42.522	-	1584655	1584656
chr10	75572945	75573060	ENSG00000148660.16_5624	42.5016	-	75573015	75573016
chr5	56558797	56558859	ENSG00000062194.11_2966	42.4581	+	56558827	56558828
chr6	31629050	31629071	ENSG00000204438.6_3501	42.4222	-	31629055	31629056
chr17	8925961	8926122	ENSG00000065320.4_8776	42.3973	+	8926006	8926007
chr1	53323278	53323410	ENSG00000203995.5_385	42.3924	+	53323376	53323377
chr16	3534771	3534826	ENSG00000262621.2_8076	42.3325	+	3534791	3534792
chr13	52974139	52974183	ENSG00000136114.11_7019	42.3244	-	52974140	52974141
chr18	48510470	48510564	ENSG00000267699.2_9513	42.2837	+	48510517	48510518
chr1	39879047	39879286	ENSG00000255103.1_302	42.2767	+	39879161	39879162
chr18	21036336	21036381	ENSG00000101782.10_9443	42.274	+	21036348	21036349
chr1	240255598	240255644	ENSG00000155816.15_1038	42.2446	+	240255607	240255608
chr7	5540603	5540752	ENSG00000155034.14_3916	42.2423	-	5540709	5540710
chr3	50357458	50357579	ENSG00000114383.5_1997	42.2239	-	50357516	50357517
chr5	77806034	77806083	ENSG00000145685.9_3060	42.195	-	77806062	77806063
chr6	143770978	143771018	ENSG00000189007.11_3750	42.1832	-	143771007	143771008
chr14	74373098	74373131	ENSG00000258891.1_7362	42.1737	-	74373124	74373125
chr9	5093239	5093278	ENSG00000096968.8_4949	42.0533	+	5093253	5093254
chr12	66527246	66527334	ENSG00000228144.2_6705	42.0393	-	66527284	66527285
chr1	223283745	223283850	ENSG00000187554.7_948	42.0135	-	223283792	223283793
chr12	66527246	66527334	ENSG00000155957.12_6707	41.9884	-	66527284	66527285
chr7	88625051	88625069	ENSG00000182348.5_4215	41.9681	+	88625053	88625054
chr22	21977056	21977117	ENSG00000185651.10_10818	41.9629	+	21977085	21977086
chr7	6730604	6730657	ENSG00000228010.1_3940	41.9168	+	6730625	6730626
chr14	104026749	104026832	ENSG00000258851.1_7489	41.8978	+	104026806	104026807
chr3	14184052	14184094	ENSG00000268279.2_1810	41.893	+	14184088	14184089
chr10	77158730	77158796	ENSG00000270087.1_5639	41.8816	-	77158777	77158778
chr13	109610281	109610298	ENSG00000041515.11_7096	41.8528	+	109610295	109610296
chr8	131029196	131029216	ENSG00000153310.14_4837	41.8289	-	131029200	131029201
chrX	71596891	71596923	ENSG00000147099.15_11299	41.8061	-	71596918	71596919
chr2	43903277	43903339	ENSG00000152527.9_1208	41.8024	+	43903287	43903288
chr1	34578586	34578631	ENSG00000121904.13_262	41.7889	-	34578621	34578622
chr3	52015129	52015192	ENSG00000243989.3_2024	41.7815	+	52015174	52015175
chr11	71511143	71511280	ENSG00000158483.11_6196	41.7723	+	71511215	71511216
chrX	107396920	107397031	ENSG00000197565.11_11337	41.7655	-	107396985	107396986
chr10	108729816	108729865	ENSG00000108018.11_5807	41.7484	-	108729834	108729835
chr10	46914229	46914389	ENSG00000165874.8_5512	41.724	+	46914346	46914347
chr2	74719205	74719224	ENSG00000115282.15_1309	41.6309	+	74719206	74719207
chr7	33217398	33217437	ENSG00000122507.16_4051	41.6015	+	33217430	33217431
chr20	61834934	61834977	ENSG00000149658.13_10593	41.5977	-	61834965	61834966
chr17	26794915	26794957	ENSG00000258472.4_8902	41.5964	-	26794952	26794953
chrX	8510730	8510749	ENSG00000011201.6_11144	41.5568	-	8510746	8510747
chr5	98272415	98272450	ENSG00000248489.1_3105	41.5565	+	98272434	98272435
chr5	73190842	73190859	ENSG00000214944.5_3041	41.5305	+	73190843	73190844
chr7	2771318	2771363	ENSG00000174945.9_3890	41.5031	+	2771359	2771360
chr3	52015129	52015192	ENSG00000114786.11_2025	41.5016	+	52015174	52015175
chr10	53457640	53457766	ENSG00000185532.10_5552	41.4844	+	53457685	53457686
chr4	2967016	2967078	ENSG00000125388.15_2467	41.4291	+	2967050	2967051
chr1	90309197	90309292	ENSG00000271949.1_494	41.3918	+	90309224	90309225
chr1	113460448	113460567	ENSG00000155380.7_576	41.3673	-	113460532	113460533
chr5	42465532	42465669	ENSG00000112964.9_2930	41.3291	+	42465569	42465570
chr10	103899920	103900015	ENSG00000148840.6_5770	41.2968	+	103899951	103899952
chr1	169838069	169838149	ENSG00000000457.9_781	41.2704	-	169838102	169838103
chrX	142518434	142518457	ENSG00000227303.1_11376	41.2597	+	142518449	142518450
chr13	28005922	28005939	ENSG00000122034.8_6942	41.2582	+	28005936	28005937
chr3	17052123	17052178	ENSG00000154822.11_1824	41.2317	+	17052126	17052127
chr1	55207178	55207270	ENSG00000243725.2_408	41.1765	+	55207202	55207203
chrX	39933792	39933907	ENSG00000183337.12_11205	41.1158	-	39933837	39933838
chr1	145277440	145277474	ENSG00000255168.1_621	41.1154	+	145277446	145277447
chr6	20102522	20102568	ENSG00000172197.9_3449	41.0718	-	20102546	20102547
chr11	11374654	11374728	ENSG00000110328.5_5953	41.033	-	11374696	11374697
chr17	45055778	45055960	ENSG00000262633.1_9081	41.0112	+	45055953	45055954
chr7	74173108	74173195	ENSG00000077809.8_4172	41.0081	+	74173154	74173155
chr10	105360737	105360824	ENSG00000107957.12_5788	40.8686	-	105360796	105360797
chr1	43300204	43300256	ENSG00000164010.9_329	40.8422	+	43300251	43300252
chr4	83817001	83817040	ENSG00000138674.12_2631	40.8124	-	83817018	83817019
chr16	87636932	87637136	ENSG00000154118.8_8575	40.7719	+	87636982	87636983
chr1	26900843	26900906	ENSG00000117676.9_200	40.7318	+	26900872	26900873
chr1	229730469	229730529	ENSG00000135801.5_997	40.7088	-	229730484	229730485
chr1	29040834	29040932	ENSG00000162419.8_225	40.6863	+	29040869	29040870
chr22	31371334	31371388	ENSG00000253352.4_10927	40.6737	+	31371344	31371345
chr16	1004442	1004515	ENSG00000103227.14_8014	40.6573	-	1004462	1004463
chr13	24878032	24878085	ENSG00000182957.11_6937	40.6546	+	24878078	24878079
chr13	24878032	24878085	ENSG00000273167.1_6935	40.5994	+	24878078	24878079
chr3	125648310	125648369	ENSG00000189366.5_2178	40.5028	-	125648335	125648336
chr17	10320923	10320940	ENSG00000272975.1_8785	40.4825	+	10320924	10320925
chr21	33689021	33689070	ENSG00000142207.5_10645	40.4581	-	33689054	33689055
chr12	93477154	93477243	ENSG00000257322.1_6747	40.4538	-	93477197	93477198
chr15	63618386	63618473	ENSG00000074410.9_7697	40.4187	-	63618429	63618430
chr15	60679565	60679582	ENSG00000182718.12_7684	40.3764	-	60679566	60679567
chr2	20402063	20402203	ENSG00000115884.6_1111	40.366	-	20402147	20402148
chr9	33817790	33817842	ENSG00000107341.4_4997	40.3022	+	33817818	33817819
chr18	48510470	48510564	ENSG00000141646.9_9514	40.2534	+	48510517	48510518
chr4	109089361	109089442	ENSG00000138795.5_2670	40.2454	-	109089384	109089385
chr15	90168036	90168099	ENSG00000166813.10_7929	40.2416	-	90168090	90168091
chr2	215470560	215470576	ENSG00000197585.5_1658	40.1894	-	215470574	215470575
chr15	83424709	83424772	ENSG00000186628.8_7888	40.1687	-	83424731	83424732
chr2	24261707	24261828	ENSG00000163026.7_1138	40.153	-	24261811	24261812
chr1	44877799	44877902	ENSG00000187147.13_348	40.1073	+	44877830	44877831
chr14	19686882	19686993	ENSG00000225210.5_7120	40.0937	+	19686953	19686954
chrX	10535403	10535473	ENSG00000101871.10_11154	40.063	-	10535432	10535433
chr9	134073135	134073195	ENSG00000126883.12_5305	39.9739	+	134073163	134073164
chr1	242048614	242048690	ENSG00000174371.12_1053	39.9562	+	242048646	242048647
chr10	98708902	98709020	ENSG00000196233.7_5724	39.9426	+	98708950	98708951
chr2	120439284	120439322	ENSG00000144120.8_1446	39.9004	+	120439313	120439314
chr17	37009116	37009161	ENSG00000125691.8_8994	39.8742	-	37009121	37009122
chr6	155154841	155154929	ENSG00000146426.13_3790	39.8519	+	155154899	155154900
chr17	33825649	33825697	ENSG00000205045.4_8970	39.8395	-	33825693	33825694
chr12	98897312	98897353	ENSG00000245017.2_6768	39.8232	-	98897341	98897342
chr19	59028033	59028110	ENSG00000119574.8_10295	39.7924	-	59028103	59028104
chr12	34356831	34356857	ENSG00000255652.2_6544	39.7559	-	34356852	34356853
chr5	471269	471338	ENSG00000188242.4_2840	39.7543	-	471310	471311
chr17	60142564	60142642	ENSG00000108510.5_9189	39.7419	-	60142620	60142621
chr5	50689735	50689780	ENSG00000016082.10_2940	39.7321	+	50689748	50689749
chr17	65822223	65822415	ENSG00000171634.12_9221	39.7273	+	65822332	65822333
chr8	3558041	3558085	ENSG00000183117.13_4520	39.7076	-	3558074	3558075
chr22	20229458	20229536	ENSG00000040608.9_10787	39.6866	-	20229490	20229491
chr17	3628441	3628553	ENSG00000083457.7_8683	39.675	-	3628497	3628498
chr18	3457667	3457715	ENSG00000177426.16_9391	39.6622	+	3457700	3457701
chr3	48330077	48330110	ENSG00000164048.9_1945	39.6469	+	48330106	48330107
chr3	14183333	14183442	ENSG00000170876.7_1807	39.5889	+	14183405	14183406
chr7	23235467	23235494	ENSG00000136243.12_3968	39.5359	+	23235488	23235489
chr3	47537501	47537555	ENSG00000163832.11_1932	39.5253	-	47537517	47537518
chr14	91007816	91007840	ENSG00000165914.10_7418	39.502	-	91007830	91007831
chr5	139947390	139947437	ENSG00000176087.10_3222	39.4854	+	139947404	139947405
chr5	81305264	81305325	ENSG00000152348.11_3074	39.4203	+	81305313	81305314
chr17	8280880	8280996	ENSG00000263809.1_8764	39.4185	-	8280970	8280971
chr7	20665747	20665765	ENSG00000004846.12_3959	39.3975	+	20665749	20665750
chr9	33817843	33817916	ENSG00000107341.4_4998	39.3767	+	33817893	33817894
chr17	5377741	5377783	ENSG00000072849.6_8720	39.3502	-	5377743	5377744
chr14	93708585	93708648	ENSG00000011114.10_7441	39.3393	-	93708630	93708631
chr20	47863074	47863113	ENSG00000124201.10_10530	39.2966	-	47863106	47863107
chr2	115695120	115695154	ENSG00000175497.12_1441	39.2188	+	115695122	115695123
chr16	20746641	20746829	ENSG00000005187.7_8214	39.2002	+	20746660	20746661
chrY	19669781	19669813	ENSG00000230663.1_11439	39.1961	-	19669808	19669809
chr8	38034348	38034547	ENSG00000156735.6_4644	39.1946	+	38034510	38034511
chr1	11982841	11982928	ENSG00000116685.11_96	39.187	-	11982848	11982849
chr4	54962967	54962985	ENSG00000145216.11_2581	39.1419	+	54962982	54962983
chr12	45580888	45580900	ENSG00000134297.6_6565	39.1353	-	45580889	45580890
chr4	146668805	146668823	ENSG00000237136.2_2744	39.0742	+	146668806	146668807
chr10	92665098	92665151	ENSG00000148688.9_5696	39.0642	+	92665130	92665131
chr16	23641341	23641399	ENSG00000083093.5_8242	39.0462	-	23641366	23641367
chr5	80531835	80531912	ENSG00000131730.11_3073	38.9999	+	80531883	80531884
chr10	97634094	97634274	ENSG00000270099.1_5716	38.9956	+	97634185	97634186
chr17	39958802	39958850	ENSG00000141696.8_9011	38.9565	-	39958831	39958832
chr22	46980694	46980716	ENSG00000075240.12_11096	38.9549	+	46980695	46980696
chr1	11985950	11986002	ENSG00000116685.11_97	38.9445	-	11985970	11985971
chr3	173999370	173999446	ENSG00000169760.13_2336	38.9098	+	173999399	173999400
chr11	9225741	9225801	ENSG00000184014.3_5938	38.8663	-	9225759	9225760
chrY	2356365	2356404	ENSG00000214717.5_1_11430	38.8432	-	2356367	2356368
chrX	2406365	2406404	ENSG00000214717.5_11136	38.8432	-	2406367	2406368
chr9	93659281	93659337	ENSG00000165025.10_5085	38.7484	+	93659286	93659287
chr22	38822678	38822740	ENSG00000168135.4_10995	38.6615	-	38822719	38822720
chr19	56740389	56740404	ENSG00000131848.5_10221	38.6446	-	56740402	56740403
chr3	135870196	135870245	ENSG00000174579.3_2228	38.5904	-	135870204	135870205
chr19	58378668	58378706	ENSG00000269867.1_10263	38.5022	-	58378686	58378687
chr15	34434433	34434519	ENSG00000134152.6_7564	38.5017	-	34434487	34434488
chr19	41859245	41859333	ENSG00000142046.10_10042	38.4923	+	41859260	41859261
chr9	27201167	27201189	ENSG00000120156.16_4983	38.4632	+	27201172	27201173
chr20	50768887	50769021	ENSG00000020256.15_10550	38.4507	-	50768964	50768965
chr9	15776200	15776269	ENSG00000164989.11_4965	38.4113	+	15776221	15776222
chr15	41165085	41165183	ENSG00000104140.6_7594	38.41	-	41165131	41165132
chr2	96688568	96688634	ENSG00000231584.4_1354	38.3934	+	96688593	96688594
chr10	89102122	89102237	ENSG00000223482.3_5681	38.3795	-	89102225	89102226
chr6	151187456	151187472	ENSG00000120254.11_3769	38.3614	+	151187470	151187471
chr7	112427444	112427462	ENSG00000146802.8_4332	38.3551	-	112427460	112427461
chr6	80775188	80775275	ENSG00000218418.2_3616	38.3099	-	80775229	80775230
chr8	146075988	146076116	ENSG00000170619.8_4931	38.3096	-	146076011	146076012
chr2	198570545	198570582	ENSG00000222017.1_1597	38.2508	+	198570579	198570580
chr17	40315443	40315460	ENSG00000089558.4_9016	38.2386	-	40315444	40315445
chr19	9930734	9930770	ENSG00000127452.4_9722	38.1728	-	9930737	9930738
chr14	19888399	19888512	ENSG00000244306.5_7121	38.1655	-	19888451	19888452
chr13	100308775	100308793	ENSG00000125246.11_7069	38.1434	+	100308790	100308791
chr20	48523128	48523187	ENSG00000158480.6_10535	38.1201	-	48523160	48523161
chr8	54639728	54639738	ENSG00000047249.12_4692	38.0903	-	54639732	54639733
chr7	90896767	90896853	ENSG00000157240.2_4224	38.0873	+	90896809	90896810
chr22	19121543	19121598	ENSG00000100056.7_10766	38.0506	-	19121569	19121570
chr3	135914734	135914781	ENSG00000174579.3_2233	38.0152	-	135914772	135914773
chr8	1148864	1148883	ENSG00000254269.1_4511	37.9969	+	1148879	1148880
chr14	90178920	90178990	ENSG00000259053.1_7410	37.9786	-	90178971	90178972
chr12	57398596	57398681	ENSG00000166860.2_6680	37.9718	-	57398637	57398638
chr16	86612600	86612643	ENSG00000176678.4_8546	37.9533	+	86612622	86612623
chr14	75373251	75373335	ENSG00000198208.7_7367	37.9461	-	75373314	75373315
chr7	156474669	156474786	ENSG00000105983.15_4502	37.9263	-	156474731	156474732
chr1	112999532	112999601	ENSG00000143079.10_564	37.9254	+	112999591	112999592
chr6	126249886	126249992	ENSG00000111912.14_3708	37.908	+	126249947	126249948
chr7	101484416	101484475	ENSG00000257923.5_4277	37.9033	+	101484454	101484455
chr8	94746910	94747016	ENSG00000183808.7_4778	37.8839	-	94746954	94746955
chr11	33193004	33193037	ENSG00000247151.2_6010	37.8563	+	33193028	33193029
chr1	23417834	23417890	ENSG00000169641.9_160	37.673	-	23417870	23417871
chr19	6535412	6535460	ENSG00000125657.3_9691	37.6663	+	6535436	6535437
chr10	47396301	47396461	ENSG00000189014.6_5524	37.663	+	47396418	47396419
chrX	134185316	134185367	ENSG00000203950.6_11368	37.5397	-	134185348	134185349
chr1	220373927	220374009	ENSG00000118873.11_937	37.5023	-	220373947	220373948
chr15	44096840	44096909	ENSG00000140259.6_7623	37.5023	-	44096902	44096903
chr6	1384181	1384282	ENSG00000261730.1_3377	37.4776	-	1384188	1384189
chr7	23240305	23240360	ENSG00000136243.12_3970	37.4772	+	23240345	23240346
chr16	3433182	3433294	ENSG00000140987.15_8084	37.4758	-	3433231	3433232
chr6	108985412	108985487	ENSG00000118689.10_3659	37.4398	+	108985454	108985455
chr13	67802339	67802451	ENSG00000184226.10_7029	37.4317	-	67802431	67802432
chr9	99960142	99960180	ENSG00000188801.8_5130	37.4145	-	99960159	99960160
chr6	151686582	151686677	ENSG00000181472.4_3773	37.4012	-	151686617	151686618
chr11	95826397	95826473	ENSG00000184384.9_6308	37.3482	-	95826429	95826430
chr9	119462773	119462840	ENSG00000119401.10_5211	37.3331	+	119462825	119462826
chr16	21531376	21531460	ENSG00000180747.11_8225	37.3172	-	21531419	21531420
chr14	31355296	31355330	ENSG00000258525.1_7177	37.2994	-	31355317	31355318
chr16	68261101	68261224	ENSG00000072736.14_8408	37.2603	+	68261129	68261130
chr5	138611896	138611988	ENSG00000120725.8_3198	37.2335	-	138611922	138611923
chr14	93760414	93760468	ENSG00000011114.10_7445	37.1769	-	93760455	93760456
chr21	15457373	15457410	ENSG00000224905.2_10615	37.1293	+	15457398	15457399
chr17	18967272	18967313	ENSG00000262074.3_8849	37.1194	-	18967287	18967288
chrX	100698624	100698645	ENSG00000196440.7_11326	37.1134	+	100698625	100698626
chr15	58001148	58001211	ENSG00000137878.12_7676	37.0901	+	58001165	58001166
chr17	44248886	44249094	ENSG00000120071.8_9068	37.0659	-	44248974	44248975
chr7	43917853	43917913	ENSG00000106608.12_4077	37.0524	-	43917880	43917881
chr2	8822375	8822461	ENSG00000115738.5_1091	37.0296	+	8822411	8822412
chr8	27735593	27735608	ENSG00000168079.12_4602	37.0195	-	27735606	27735607
chr17	42226101	42226183	ENSG00000125319.10_9038	36.9651	+	42226154	42226155
chr12	1601871	1601947	ENSG00000082805.15_6431	36.9554	+	1601930	1601931
chr8	29995506	29995613	ENSG00000104660.13_4618	36.8889	+	29995527	29995528
chr1	43317794	43317988	ENSG00000164011.13_330	36.8737	+	43317934	43317935
chr9	101980952	101980989	ENSG00000119523.8_5141	36.8229	-	101980984	101980985
chr11	66625788	66625881	ENSG00000173599.9_6165	36.8211	-	66625816	66625817
chr9	133895198	133895213	ENSG00000050555.13_5302	36.7777	+	133895211	133895212
chr17	6024504	6024585	ENSG00000179314.9_8726	36.6741	+	6024559	6024560
chr1	213030680	213030730	ENSG00000198468.3_922	36.637	-	213030697	213030698
chr17	27893298	27893420	ENSG00000168792.4_8933	36.6266	-	27893355	27893356
chr17	8280921	8280996	ENSG00000265749.1_8763	36.6009	+	8280958	8280959
chr22	33669550	33669666	ENSG00000133424.16_10963	36.5969	-	33669605	33669606
chr22	22297347	22297406	ENSG00000224086.3_10825	36.5507	+	22297394	22297395
chr4	82684971	82685031	ENSG00000251331.2_2627	36.4981	-	82685029	82685030
chr5	141736233	141736249	ENSG00000231185.2_3236	36.49	+	141736233	141736234
chr16	89294221	89294353	ENSG00000170100.9_8594	36.4866	+	89294319	89294320
chr10	97634094	97634274	ENSG00000138185.12_5711	36.4714	+	97634185	97634186
chr7	72619421	72619508	ENSG00000233369.3_4157	36.4601	+	72619467	72619468
chr8	33310734	33310796	ENSG00000172728.11_4629	36.4177	-	33310757	33310758
chr15	42035254	42035335	ENSG00000174197.12_7602	36.4139	+	42035288	42035289
chr12	53405300	53405321	ENSG00000063046.13_6624	36.3728	+	53405308	53405309
chr4	1732906	1732952	ENSG00000013810.14_2444	36.3671	+	1732937	1732938
chr20	61834645	61834679	ENSG00000149658.13_10592	36.3637	-	61834663	61834664
chr15	90168036	90168099	ENSG00000140534.9_7927	36.3608	+	90168087	90168088
chr19	41313825	41313905	ENSG00000269858.1_10031	36.3529	+	41313862	41313863
chr17	19015772	19015813	ENSG00000262202.3_8850	36.3463	-	19015787	19015788
chr6	83075691	83075748	ENSG00000146242.5_3620	36.3273	+	83075733	83075734
chr2	212640565	212640601	ENSG00000178568.9_1656	36.3107	-	212640583	212640584
chr1	40228792	40228876	ENSG00000084072.12_310	36.2942	+	40228857	40228858
chr17	42475694	42475763	ENSG00000186566.7_9041	36.2826	-	42475735	42475736
chr12	96429833	96429874	ENSG00000111144.5_6764	36.2773	-	96429837	96429838
chr22	19838292	19838373	ENSG00000185838.9_10777	36.2478	-	19838311	19838312
chr1	22853787	22853868	ENSG00000184677.12_155	36.2451	+	22853824	22853825
chr10	46159224	46159291	ENSG00000172671.15_5504	36.22	-	46159271	46159272
chr5	79753243	79753261	ENSG00000039319.12_3066	36.1681	+	79753258	79753259
chr7	149318403	149318518	ENSG00000133624.9_4456	36.1269	-	149318458	149318459
chr17	62031652	62031668	ENSG00000007314.7_9207	36.1218	-	62031652	62031653
chr1	52940806	52940872	ENSG00000134744.9_384	36.1086	-	52940849	52940850
chr8	28047545	28047595	ENSG00000134014.12_4603	36.1015	+	28047568	28047569
chr1	22357098	22357224	ENSG00000218510.3_152	36.0977	+	22357136	22357137
chr3	170078101	170078211	ENSG00000136603.9_2327	36.0968	+	170078157	170078158
chr4	110384076	110384174	ENSG00000138802.7_2677	36.0719	+	110384129	110384130
chr4	1719896	1719965	ENSG00000168936.6_2443	36.0604	-	1719949	1719950
chr13	52585511	52585593	ENSG00000123191.9_7013	36.0495	-	52585558	52585559
chr3	135914134	135914235	ENSG00000174579.3_2230	35.9899	-	135914182	135914183
chr1	234745228	234745271	ENSG00000168264.6_1024	35.9853	-	234745243	234745244
chr10	98379187	98379208	ENSG00000155629.10_5723	35.9671	-	98379189	98379190
chr11	110102415	110102469	ENSG00000137710.10_6329	35.9559	-	110102445	110102446
chr22	39715088	39715119	ENSG00000100316.11_11006	35.9411	-	39715095	39715096
chrY	16011813	16011829	ENSG00000241859.2_11437	35.8947	+	16011813	16011814
chrX	63410739	63410809	ENSG00000184675.5_11272	35.8791	-	63410792	63410793
chr1	36602657	36602774	ENSG00000054116.7_279	35.8764	-	36602733	36602734
chr17	47677552	47677621	ENSG00000121067.13_9116	35.8668	-	47677561	47677562
chr21	17860548	17860565	ENSG00000215386.6_10618	35.8295	+	17860549	17860550
chr16	13543833	13543904	ENSG00000262801.1_8158	35.7673	+	13543841	13543842
chr2	115695329	115695372	ENSG00000175497.12_1442	35.7551	+	115695354	115695355
chr5	79946392	79946429	ENSG00000271043.1_3068	35.7546	-	79946416	79946417
chr16	3536484	3536528	ENSG00000262621.2_8080	35.7317	+	3536490	3536491
chr16	70822595	70822630	ENSG00000103043.10_8456	35.6982	-	70822599	70822600
chr5	32276471	32276570	ENSG00000150712.6_2909	35.6798	-	32276516	32276517
chr9	114937384	114937401	ENSG00000106868.12_5181	35.6683	-	114937385	114937386
chr19	42495841	42495858	ENSG00000105409.11_10048	35.5941	-	42495842	42495843
chr17	1637039	1637078	ENSG00000167716.14_8662	35.5627	+	1637048	1637049
chr15	75663892	75663963	ENSG00000169375.11_7791	35.5606	-	75663922	75663923
chr12	45948372	45948444	ENSG00000257657.2_6567	35.4891	-	45948398	45948399
chr7	22852639	22852771	ENSG00000196683.6_3966	35.4668	-	22852725	22852726
chr4	23797293	23797365	ENSG00000109819.4_2531	35.4493	-	23797332	23797333
chr13	100634620	100634680	ENSG00000043355.6_7074	35.4409	+	100634647	100634648
chr16	70823408	70823443	ENSG00000103043.10_8457	35.4372	-	70823412	70823413
chr14	77870249	77870297	ENSG00000165555.5_7382	35.3487	-	77870264	77870265
chr2	176973731	176973782	ENSG00000128713.11_1551	35.2608	+	176973754	176973755
chr10	11912585	11912622	ENSG00000225778.1_5418	35.2384	-	11912599	11912600
chr5	1578360	1578422	ENSG00000185986.10_2856	35.2001	-	1578377	1578378
chr1	113498673	113498794	ENSG00000155380.7_577	35.1826	-	113498774	113498775
chr16	70812980	70813013	ENSG00000103043.10_8455	35.1795	-	70812994	70812995
chr7	143974765	143974780	ENSG00000244198.1_4434	35.1479	+	143974778	143974779
chr7	5541485	5541528	ENSG00000155034.14_3918	35.1264	-	5541497	5541498
chr7	27183027	27183131	ENSG00000273433.1_3989	35.1227	-	27183106	27183107
chr20	3143543	3143595	ENSG00000088899.10_10328	35.112	-	3143560	3143561
chr3	38345322	38345355	ENSG00000144671.6_1858	35.0835	+	38345344	38345345
chr10	89264648	89264804	ENSG00000107789.11_5684	35.0599	+	89264798	89264799
chr7	143974765	143974780	ENSG00000244479.2_4435	35.0548	-	143974778	143974779
chr2	43451758	43451850	ENSG00000115970.14_1204	35	-	43451784	43451785
chr16	68598991	68599051	ENSG00000184939.11_8421	34.994	+	68599023	68599024
chr16	70812152	70812185	ENSG00000103043.10_8454	34.9879	-	70812166	70812167
chr7	143974765	143974780	ENSG00000213214.3_4433	34.9786	-	143974778	143974779
chr8	37914617	37914672	ENSG00000187840.4_4643	34.9765	+	37914642	37914643
chr17	35277640	35277660	ENSG00000255509.2_8977	34.9737	-	35277640	35277641
chr5	73673708	73673726	ENSG00000248673.1_3042	34.9681	-	73673708	73673709
chr20	35219682	35219842	ENSG00000259399.1_10457	34.9485	+	35219698	35219699
chr11	76818541	76818559	ENSG00000149260.10_6251	34.9222	+	76818557	76818558
chr15	75663566	75663659	ENSG00000169375.11_7789	34.9148	-	75663614	75663615
chr14	24627851	24627888	ENSG00000092098.12_7161	34.9002	+	24627861	24627862
chr15	41961603	41961651	ENSG00000174197.12_7599	34.8997	+	41961646	41961647
chr7	27184159	27184199	ENSG00000105997.18_3982	34.8938	-	27184181	27184182
chr19	59074344	59074435	ENSG00000267858.1_10297	34.8917	+	59074380	59074381
chr16	8942210	8942466	ENSG00000260350.1_8134	34.869	-	8942289	8942290
chr20	39830973	39831109	ENSG00000174306.17_10481	34.816	-	39831003	39831004
chr8	29995506	29995664	ENSG00000177669.3_4619	34.8157	-	29995533	29995534
chr5	175934038	175934115	ENSG00000113194.8_3323	34.8015	+	175934056	175934057
chr1	156756500	156756572	ENSG00000143294.10_738	34.7958	+	156756551	156756552
chr12	121993708	121993725	ENSG00000089094.12_6860	34.7944	-	121993709	121993710
chr9	137706643	137706653	ENSG00000130635.11_5333	34.7796	+	137706650	137706651
chr17	21438185	21438258	ENSG00000212719.6_8884	34.7707	-	21438232	21438233
chrX	55757876	55757912	ENSG00000083750.8_11265	34.7703	+	55757884	55757885
chr2	220101706	220101791	ENSG00000163521.11_1678	34.7679	-	220101752	220101753
chr14	58306629	58306644	ENSG00000151812.10_7271	34.7259	-	58306642	58306643
chr11	70052705	70052806	ENSG00000254721.1_6192	34.7191	-	70052758	70052759
chr6	110074418	110074459	ENSG00000112367.6_3666	34.6577	+	110074440	110074441
chr10	133769330	133769483	ENSG00000175470.14_5875	34.6286	+	133769351	133769352
chr7	116339700	116339761	ENSG00000105976.10_4338	34.617	+	116339731	116339732
chr2	202288237	202288280	ENSG00000115993.7_1618	34.6073	-	202288237	202288238
chr3	111513865	111513884	ENSG00000240891.2_2123	34.6064	+	111513879	111513880
chr10	11912574	11912622	ENSG00000148426.8_5416	34.5909	+	11912599	11912600
chr6	13294173	13294193	ENSG00000145979.13_3427	34.5847	-	13294176	13294177
chr16	71893684	71893768	ENSG00000102984.10_8475	34.5437	-	71893719	71893720
chr7	102097419	102097464	ENSG00000160993.3_4292	34.5238	-	102097438	102097439
chr1	52499121	52499222	ENSG00000223390.1_379	34.4865	+	52499179	52499180
chr7	140373651	140373771	ENSG00000146966.8_4412	34.4611	-	140373681	140373682
chr7	2770290	2770339	ENSG00000174945.9_3887	34.425	+	2770308	2770309
chr16	4164894	4165137	ENSG00000162104.5_8104	34.4142	-	4165085	4165086
chr17	15848715	15848830	ENSG00000170425.3_8803	34.4016	+	15848782	15848783
chr2	177015057	177015079	ENSG00000128652.7_1557	34.395	+	177015057	177015058
chr7	154795785	154795844	ENSG00000273344.1_4493	34.3535	+	154795825	154795826
chr19	50548449	50548525	ENSG00000142528.11_10157	34.3465	+	50548482	50548483
chr3	14183336	14183442	ENSG00000268279.2_1809	34.3333	+	14183405	14183406
chr9	100617676	100617719	ENSG00000178919.7_5133	34.3277	+	100617710	100617711
chr6	28268686	28268727	ENSG00000137338.4_3477	34.2961	+	28268690	28268691
chr1	237766567	237766598	ENSG00000198626.11_1034	34.2916	+	237766584	237766585
chr16	90038750	90038808	ENSG00000177946.4_8626	34.2685	-	90038785	90038786
chr19	10602372	10602438	ENSG00000079999.9_9733	34.2543	-	10602430	10602431
chr6	151926990	151927009	ENSG00000120262.8_3777	34.2321	+	151926993	151926994
chr22	20819654	20819765	ENSG00000099910.12_10796	34.2268	-	20819719	20819720
chr2	105897083	105897167	ENSG00000135966.8_1401	34.2158	-	105897158	105897159
chr6	13294173	13294193	ENSG00000215022.3_3426	34.1859	-	13294176	13294177
chr2	48027431	48027609	ENSG00000138081.15_1227	34.1857	-	48027542	48027543
chr10	105420741	105420870	ENSG00000107957.12_5798	34.1759	-	105420789	105420790
chr22	31829858	31829898	ENSG00000185721.7_10946	34.1081	+	31829859	31829860
chr17	18574789	18574846	ENSG00000249459.4_8843	34.1079	-	18574810	18574811
chr2	77746502	77746601	ENSG00000176204.9_1321	34.1004	-	77746508	77746509
chr3	12370430	12370471	ENSG00000132170.15_1802	34.099	+	12370440	12370441
chr6	10410134	10410243	ENSG00000229950.1_3417	34.0608	+	10410161	10410162
chr5	180028683	180028792	ENSG00000037280.11_3361	34.0589	-	180028723	180028724
chr16	3421981	3422039	ENSG00000262621.2_8073	34.0546	+	3422011	3422012
chr4	83817001	83817040	ENSG00000251022.2_2632	34.0545	-	83817018	83817019
chr10	30602434	30602505	ENSG00000107951.8_5470	34.0509	-	30602478	30602479
chr11	134133387	134133466	ENSG00000151498.7_6413	34.0503	+	134133417	134133418
chr11	71718242	71718335	ENSG00000137497.13_6209	34.0502	-	71718283	71718284
chr11	61048173	61048191	ENSG00000167992.8_6084	33.9677	-	61048175	61048176
chr13	108882319	108882431	ENSG00000139826.5_7095	33.9624	+	108882407	108882408
chr6	137059183	137059204	ENSG00000197442.8_3728	33.9478	-	137059188	137059189
chr17	20217299	20217492	ENSG00000128487.12_8870	33.9215	+	20217464	20217465
chr10	63853083	63853238	ENSG00000150347.10_5569	33.9206	+	63853133	63853134
chr10	1097546	1097619	ENSG00000047056.10_5388	33.9198	+	1097610	1097611
chr8	88027950	88028003	ENSG00000176571.7_4772	33.8055	+	88027959	88027960
chr7	72711352	72711397	ENSG00000205578.4_4158	33.7613	+	72711360	72711361
chr7	76256368	76256413	ENSG00000205485.9_4204	33.6632	+	76256408	76256409
chr5	65350106	65350154	ENSG00000112851.10_2985	33.6474	+	65350144	65350145
chr12	83289678	83289856	ENSG00000179104.4_6735	33.634	+	83289726	83289727
chr16	23634320	23634395	ENSG00000261723.1_8245	33.6021	+	23634372	23634373
chr6	133137938	133137979	ENSG00000112306.7_3721	33.5732	+	133137949	133137950
chr1	94313126	94313147	ENSG00000260464.1_516	33.5701	+	94313144	94313145
chrX	3746753	3746856	ENSG00000205664.6_11138	33.5584	-	3746795	3746796
chr16	83949071	83949114	ENSG00000260300.1_8513	33.5544	+	83949088	83949089
chr6	26853138	26853223	ENSG00000241549.4_3471	33.5513	-	26853183	26853184
chr16	3021887	3021950	ENSG00000162073.9_8065	33.518	+	3021919	3021920
chr2	97377393	97377498	ENSG00000114988.7_1372	33.4942	-	97377433	97377434
chr4	22389940	22389980	ENSG00000152990.9_2528	33.4883	-	22389963	22389964
chr19	39423563	39423597	ENSG00000128626.7_10008	33.4645	+	39423572	39423573
chr5	21884317	21884521	ENSG00000154162.9_2898	33.4036	-	21884387	21884388
chr7	99808731	99808829	ENSG00000066923.13_4260	33.3985	+	99808775	99808776
chr3	44700708	44700777	ENSG00000169981.6_1901	33.3579	+	44700737	44700738
chr16	89294221	89294353	ENSG00000260659.1_8595	33.3345	-	89294319	89294320
chr4	189361171	189361188	ENSG00000249378.1_2824	33.3181	+	189361186	189361187
chr16	81349255	81349271	ENSG00000261609.3_8510	33.2416	+	81349269	81349270
chr13	51854919	51855001	ENSG00000150510.11_7011	33.2373	+	51854981	51854982
chr7	6730604	6730657	ENSG00000164631.14_3942	33.1327	-	6730625	6730626
chr12	3950481	3950550	ENSG00000118976.5_6466	33.1094	+	3950501	3950502
chr22	18271827	18271949	ENSG00000243156.3_10743	33.1	-	18271901	18271902
chr6	109786985	109787050	ENSG00000135596.13_3663	33.0341	-	109787023	109787024
chr1	52499121	52499222	ENSG00000117862.7_376	33.0222	-	52499179	52499180
chr1	55207696	55207778	ENSG00000271723.1_407	33.0129	+	55207752	55207753
chr9	123228552	123228569	ENSG00000136861.13_5212	32.985	-	123228566	123228567
chr22	40807756	40807862	ENSG00000196588.10_11016	32.9173	-	40807793	40807794
chr16	27790810	27790954	ENSG00000047578.8_8259	32.9105	+	27790901	27790902
chr16	30455094	30455151	ENSG00000179918.15_8277	32.9012	-	30455122	30455123
chr12	96674035	96674105	ENSG00000059758.3_6765	32.877	-	96674071	96674072
chr11	10530457	10530518	ENSG00000255823.1_5948	32.8542	-	10530478	10530479
chr2	201756808	201756890	ENSG00000196290.10_1614	32.8487	+	201756856	201756857
chr7	2269637	2269718	ENSG00000002822.11_3873	32.8256	-	2269679	2269680
chr7	74602927	74602979	ENSG00000232561.2_4180	32.812	-	74602962	74602963
chr3	10258907	10258945	ENSG00000134070.4_1792	32.8099	+	10258917	10258918
chr5	149227393	149227481	ENSG00000155846.12_3253	32.8034	+	149227434	149227435
chr12	112704903	112704929	ENSG00000173064.6_6823	32.7704	-	112704911	112704912
chr22	32665504	32665653	ENSG00000242082.1_10957	32.6963	+	32665563	32665564
chr17	651085	651127	ENSG00000179409.6_8639	32.6726	-	651101	651102
chr19	50412322	50412389	ENSG00000104951.11_10147	32.6616	-	50412358	50412359
chr13	77459586	77459673	ENSG00000178695.4_7036	32.6555	-	77459646	77459647
chr16	30791205	30791272	ENSG00000102870.4_8296	32.633	-	30791244	30791245
chr20	62073232	62073249	ENSG00000075043.13_10598	32.5989	-	62073232	62073233
chr3	50392560	50392646	ENSG00000272104.1_2005	32.556	+	50392634	50392635
chr6	158734132	158734257	ENSG00000130338.8_3806	32.5372	+	158734166	158734167
chr22	42961283	42961315	ENSG00000182841.8_11058	32.5203	-	42961298	42961299
chr14	23746281	23746397	ENSG00000215271.6_7153	32.5116	-	23746387	23746388
chr17	36888085	36888133	ENSG00000230055.2_8992	32.5033	+	36888109	36888110
chr17	19093381	19093422	ENSG00000264940.2_8852	32.4907	-	19093396	19093397
chr15	44876281	44876358	ENSG00000104133.10_7624	32.4798	-	44876313	44876314
chr9	104237940	104237970	ENSG00000225376.1_5150	32.4703	+	104237949	104237950
chr1	249141897	249141973	ENSG00000171161.8_1079	32.4392	+	249141930	249141931
chr4	7057571	7057654	ENSG00000173011.11_2498	32.4316	+	7057594	7057595
chr17	4586098	4586204	ENSG00000235085.2_8711	32.4267	+	4586139	4586140
chr21	45223675	45223806	ENSG00000160214.8_10684	32.4221	+	45223757	45223758
chr4	108866643	108866753	ENSG00000245293.2_2668	32.4063	-	108866677	108866678
chr6	32096806	32096863	ENSG00000204315.3_3504	32.3999	-	32096818	32096819
chr5	64990308	64990336	ENSG00000197860.5_2983	32.3753	-	64990332	64990333
chr10	98741263	98741311	ENSG00000155640.5_5725	32.3455	+	98741288	98741289
chr16	89805994	89806095	ENSG00000187741.10_8619	32.3278	-	89806026	89806027
chr20	61926108	61926124	ENSG00000101203.12_10597	32.3139	+	61926109	61926110
chr16	30768522	30768584	ENSG00000156873.11_8293	32.3053	+	30768565	30768566
chr7	156476557	156476633	ENSG00000105983.15_4503	32.3039	-	156476604	156476605
chr11	9161184	9161231	ENSG00000184014.3_5933	32.2997	-	9161203	9161204
chr10	76910271	76910487	ENSG00000156671.8_5633	32.2772	+	76910456	76910457
chr3	49756266	49756344	ENSG00000164068.11_1980	32.2574	+	49756315	49756316
chr19	6986008	6986029	ENSG00000268758.1_9693	32.236	-	6986009	6986010
chr3	184688102	184688118	ENSG00000156931.11_2370	32.228	+	184688102	184688103
chr17	46657267	46657289	ENSG00000182742.5_9105	32.2088	-	46657269	46657270
chr1	243328660	243328711	ENSG00000232085.1_1059	32.1864	+	243328662	243328663
chr6	3114024	3114136	ENSG00000137275.9_3388	32.1773	+	3114064	3114065
chr12	83251016	83251241	ENSG00000179104.4_6734	32.152	+	83251139	83251140
chr19	50412737	50412832	ENSG00000104951.11_10148	32.1326	-	50412787	50412788
chr16	58582402	58582442	ENSG00000125107.12_8359	32.1149	-	58582437	58582438
chr7	44841103	44841172	ENSG00000196262.9_4087	32.1045	+	44841150	44841151
chr5	129240523	129240677	ENSG00000251680.1_3151	32.1043	-	129240638	129240639
chr14	100758168	100758238	ENSG00000197119.8_7470	32.0781	-	100758211	100758212
chr7	43918301	43918428	ENSG00000106608.12_4080	32.0688	-	43918401	43918402
chrX	39934279	39934363	ENSG00000183337.12_11207	32.0618	-	39934309	39934310
chr3	14154541	14154605	ENSG00000163528.8_1806	32.0557	-	14154555	14154556
chr1	245018276	245018347	ENSG00000188206.5_1064	32.0102	-	245018320	245018321
chr1	168065763	168066082	ENSG00000143147.10_773	31.9945	-	168065783	168065784
chr7	70159808	70159955	ENSG00000158321.11_4143	31.9759	+	70159892	70159893
chr12	53646959	53647005	ENSG00000182544.8_6626	31.9686	+	53646993	53646994
chr11	61165930	61165968	ENSG00000187049.5_6086	31.9333	+	61165935	61165936
chr5	79946599	79946649	ENSG00000271043.1_3070	31.9325	-	79946609	79946610
chr19	14718257	14718318	ENSG00000187912.7_9820	31.9138	+	14718257	14718258
chrX	71494903	71494972	ENSG00000198034.6_11298	31.9025	-	71494943	71494944
chr2	54001440	54001508	ENSG00000143942.4_1236	31.8765	+	54001471	54001472
chr19	39423327	39423391	ENSG00000269547.1_10003	31.8591	-	39423371	39423372
chr3	11276106	11276157	ENSG00000196639.6_1796	31.8532	+	11276121	11276122
chr6	90188005	90188034	ENSG00000135299.12_3632	31.8408	+	90188006	90188007
chr15	101845374	101845471	ENSG00000259172.1_7981	31.7939	+	101845428	101845429
chr12	62727930	62727967	ENSG00000135655.9_6698	31.7755	+	62727940	62727941
chr10	5682128	5682219	ENSG00000196372.8_5391	31.7742	-	5682147	5682148
chr11	131730084	131730101	ENSG00000182667.10_6411	31.7478	+	131730085	131730086
chrX	101933693	101933726	ENSG00000271147.3_11330	31.7445	+	101933715	101933716
chr19	39423327	39423391	ENSG00000104835.10_9999	31.7415	-	39423371	39423372
chr3	173998998	173999090	ENSG00000169760.13_2335	31.7395	+	173999026	173999027
chr2	212640473	212640503	ENSG00000178568.9_1655	31.7265	-	212640481	212640482
chr9	115550080	115550123	ENSG00000148158.12_5187	31.6963	+	115550085	115550086
chr22	24807556	24807611	ENSG00000100014.15_10852	31.6861	+	24807584	24807585
chr14	103192880	103192967	ENSG00000089902.8_7486	31.6849	+	103192926	103192927
chr2	113286665	113286755	ENSG00000114999.7_1432	31.6802	+	113286728	113286729
chr5	68805483	68805605	ENSG00000253203.2_3000	31.6795	-	68805529	68805530
chr8	141319491	141319510	ENSG00000167632.10_4856	31.6633	-	141319494	141319495
chr14	104033841	104033879	ENSG00000256500.5_7495	31.6356	+	104033859	104033860
chr17	57287841	57287923	ENSG00000167447.8_9159	31.6328	+	57287884	57287885
chr14	39870925	39870986	ENSG00000165355.7_7213	31.6161	-	39870967	39870968
chr17	1637039	1637074	ENSG00000262791.1_8665	31.6135	-	1637067	1637068
chr5	68849523	68849607	ENSG00000197822.6_2999	31.5959	+	68849559	68849560
chr10	77158735	77158796	ENSG00000165655.14_5643	31.5835	-	77158777	77158778
chr16	8890125	8890204	ENSG00000140650.7_8130	31.5551	+	8890154	8890155
chr9	135140112	135140157	ENSG00000107290.9_5315	31.4795	-	135140117	135140118
chr14	89878414	89878462	ENSG00000053254.11_7406	31.4727	-	89878446	89878447
chr1	101705423	101705553	ENSG00000170989.8_533	31.4496	+	101705487	101705488
chr11	85195106	85195145	ENSG00000150672.12_6269	31.4476	-	85195106	85195107
chr17	26976156	26976289	ENSG00000132581.5_8908	31.4199	-	26976168	26976169
chr7	27184159	27184199	ENSG00000273433.1_3991	31.4008	-	27184181	27184182
chr4	184930376	184930447	ENSG00000173320.5_2808	31.3935	+	184930408	184930409
chr17	29222292	29222340	ENSG00000176208.4_8952	31.3521	+	29222304	29222305
chr8	69218481	69218514	ENSG00000248801.3_4729	31.3275	-	69218494	69218495
chr13	52700391	52700406	ENSG00000197168.7_7017	31.3255	-	52700404	52700405
chr4	155711533	155711555	ENSG00000151962.3_2772	31.3012	+	155711537	155711538
chr12	7076737	7076770	ENSG00000126749.10_6483	31.2825	+	7076765	7076766
chr3	47618373	47618426	ENSG00000114646.5_1937	31.2542	-	47618381	47618382
chr7	193447	193535	ENSG00000177706.8_3844	31.2502	+	193488	193489
chr14	102452789	102452827	ENSG00000197102.6_7478	31.25	+	102452820	102452821
chr5	205465	205557	ENSG00000164366.3_2828	31.2482	-	205492	205493
chr17	6024435	6024503	ENSG00000179314.9_8725	31.2006	+	6024465	6024466
chr16	678674	678855	ENSG00000197562.5_8005	31.1893	+	678746	678747
chr16	87364989	87365030	ENSG00000103264.11_8560	31.1715	-	87365009	87365010
chr6	158514003	158514048	ENSG00000078269.9_3803	31.1078	+	158514044	158514045
chr10	15255532	15255610	ENSG00000148468.12_5438	31.0357	-	15255577	15255578
chr22	44243338	44243356	ENSG00000130540.9_11063	31.0288	-	44243340	44243341
chr12	14577184	14577238	ENSG00000171681.8_6507	31.0018	+	14577222	14577223
chr12	108145762	108145831	ENSG00000110851.7_6794	30.9935	-	108145798	108145799
chr3	49569949	49570058	ENSG00000173402.7_1973	30.9798	+	49570014	49570015
chr10	91178346	91178419	ENSG00000152778.7_5694	30.9786	+	91178392	91178393
chr19	34832893	34833019	ENSG00000166398.8_9946	30.9444	+	34832958	34832959
chr6	150004561	150004607	ENSG00000131023.8_3767	30.9441	-	150004588	150004589
chr11	118498906	118498975	ENSG00000019144.12_6360	30.9152	+	118498950	118498951
chr2	48027822	48027966	ENSG00000138081.15_1228	30.8817	-	48027896	48027897
chr6	71235290	71235356	ENSG00000082269.12_3608	30.8462	+	71235340	71235341
chr15	63433985	63434032	ENSG00000185088.8_7692	30.7886	-	63434008	63434009
chr6	126249811	126249856	ENSG00000111912.14_3707	30.7762	+	126249833	126249834
chr6	2083515	2083535	ENSG00000112699.6_3383	30.7682	-	2083518	2083519
chr3	4358241	4358296	ENSG00000170364.8_1769	30.7388	+	4358270	4358271
chr1	151007014	151007068	ENSG00000143363.11_659	30.6907	+	151007039	151007040
chr19	55555706	55555801	ENSG00000267265.1_10204	30.6437	+	55555744	55555745
chr17	78939491	78939603	ENSG00000141564.9_9330	30.6013	+	78939578	78939579
chr12	19610072	19610134	ENSG00000139154.10_6516	30.5804	+	19610113	19610114
chr20	61834622	61834643	ENSG00000149658.13_10591	30.5765	-	61834639	61834640
chr20	378081	378143	ENSG00000101255.6_10308	30.5427	+	378114	378115
chr1	35757847	35757864	ENSG00000146463.7_270	30.5407	+	35757847	35757848
chr6	36330430	36330519	ENSG00000010030.9_3525	30.5407	-	36330487	36330488
chr19	39432394	39432496	ENSG00000269190.1_10009	30.5343	-	39432448	39432449
chr4	159515424	159515446	ENSG00000171509.11_2774	30.526	+	159515428	159515429
chr20	33329265	33329323	ENSG00000198646.9_10414	30.5165	-	33329283	33329284
chr22	40813392	40813498	ENSG00000196588.10_11017	30.5033	-	40813457	40813458
chrX	23855286	23855329	ENSG00000238103.3_11181	30.4943	-	23855310	23855311
chr9	116813003	116813090	ENSG00000157657.10_5198	30.4916	+	116813046	116813047
chr16	70162723	70162738	ENSG00000090857.9_8435	30.4654	+	70162736	70162737
chr12	54789573	54789616	ENSG00000161638.6_6654	30.4612	-	54789575	54789576
chr22	31367321	31367350	ENSG00000253352.4_10925	30.4519	+	31367341	31367342
chr3	184052665	184052730	ENSG00000145191.7_2364	30.4347	+	184052710	184052711
chr1	179041048	179041192	ENSG00000116199.7_806	30.4288	+	179041130	179041131
chr8	125581182	125581197	ENSG00000170873.14_4829	30.4255	-	125581182	125581183
chr19	37807249	37807305	ENSG00000181666.13_9975	30.423	+	37807293	37807294
chr22	29445825	29445887	ENSG00000183579.11_10904	30.3882	+	29445865	29445866
chr10	75002730	75002891	ENSG00000138286.10_5613	30.3868	+	75002819	75002820
chr16	23079627	23079759	ENSG00000103404.10_8232	30.3705	-	23079658	23079659
chr15	50086723	50086765	ENSG00000259388.1_7642	30.3646	+	50086755	50086756
chr7	1276313	1276329	ENSG00000164853.8_3865	30.3594	+	1276313	1276314
chr7	148922742	148922809	ENSG00000170265.7_4448	30.3366	+	148922783	148922784
chr22	24807556	24807611	ENSG00000258555.2_10855	30.3245	+	24807584	24807585
chr6	158734911	158734971	ENSG00000130338.8_3809	30.3234	+	158734936	158734937
chr16	67876486	67876550	ENSG00000102901.8_8389	30.319	-	67876505	67876506
chr3	129369964	129370052	ENSG00000172765.12_2198	30.3041	-	129369997	129369998
chr1	25398997	25399014	ENSG00000233755.1_178	30.3011	-	25398997	25398998
chr1	52253805	52253865	ENSG00000117859.14_373	30.3008	+	52253857	52253858
chr5	180674116	180674171	ENSG00000233937.2_3371	30.2795	+	180674142	180674143
chr3	167319749	167319767	ENSG00000174776.6_2318	30.2348	-	167319750	167319751
chr10	54173172	54173210	ENSG00000227972.1_5562	30.2035	+	54173183	54173184
chr14	23755122	23755154	ENSG00000215271.6_7154	30.1888	-	23755128	23755129
chr4	39459828	39459867	ENSG00000163682.11_2552	30.1675	-	39459838	39459839
chr5	71516618	71516760	ENSG00000113048.12_3029	30.1672	-	71516654	71516655
chrX	44947472	44947489	ENSG00000147050.10_11222	30.1223	+	44947473	44947474
chr9	138395789	138395872	ENSG00000122140.6_5336	30.1029	+	138395823	138395824
chr12	337447	337465	ENSG00000010379.11_6416	30.0887	-	337449	337450
chr21	38792601	38792667	ENSG00000157540.15_10670	30.0843	+	38792620	38792621
chr5	17157105	17157150	ENSG00000176788.7_2888	30.0767	+	17157133	17157134
chr15	51402546	51402564	ENSG00000259240.1_7649	30.0673	+	51402562	51402563
chr19	45375172	45375298	ENSG00000130202.5_10081	30.0668	+	45375240	45375241
chr9	99960088	99960118	ENSG00000159712.10_5124	30.0626	-	99960089	99960090
chr13	52871832	52871849	ENSG00000272281.2_7018	30.051	-	52871833	52871834
chr9	77462488	77462494	ENSG00000119121.17_5060	30.0461	-	77462489	77462490
chr12	121442027	121442145	ENSG00000157895.7_6855	30.0437	-	121442063	121442064
chr3	129566560	129566693	ENSG00000172765.12_2201	30.0387	-	129566597	129566598
chr8	146064390	146064625	ENSG00000147789.11_4926	29.976	+	146064500	146064501
chr1	54640087	54640159	ENSG00000256407.1_397	29.9126	-	54640125	54640126
chr17	78938977	78939022	ENSG00000141564.9_9329	29.9048	+	78938982	78938983
chr19	28296819	28296858	ENSG00000272635.1_9911	29.9041	+	28296844	28296845
chr18	32888136	32888174	ENSG00000257267.1_9485	29.8954	+	32888140	32888141
chr1	235492287	235492358	ENSG00000152904.7_1027	29.8783	+	235492319	235492320
chr8	100303786	100303804	ENSG00000132549.14_4791	29.8622	+	100303802	100303803
chr17	648717	648795	ENSG00000179409.6_8637	29.8519	-	648762	648763
chr19	1576826	1576873	ENSG00000071655.13_9592	29.8504	-	1576846	1576847
chr1	90048252	90048511	ENSG00000197147.8_487	29.7897	+	90048413	90048414
chr12	51458333	51458386	ENSG00000110925.2_6610	29.7865	-	51458367	51458368
chr5	21662037	21662054	ENSG00000253766.1_2896	29.7524	+	21662038	21662039
chr10	11504097	11504137	ENSG00000148429.10_5414	29.7373	-	11504104	11504105
chr5	149359926	149360026	ENSG00000155850.7_3255	29.7104	+	149359999	149360000
chr19	50412322	50412389	ENSG00000213024.6_10150	29.7017	-	50412358	50412359
chr19	7170678	7170706	ENSG00000171105.9_9695	29.6817	-	7170678	7170679
chr4	17889063	17889081	ENSG00000178177.10_2525	29.6817	-	17889064	17889065
chr1	247322988	247323118	ENSG00000196418.8_1075	29.672	-	247323067	247323068
chr5	132151292	132151343	ENSG00000198944.4_3160	29.6579	+	132151311	132151312
chr10	134219710	134219766	ENSG00000171813.10_5881	29.6566	+	134219748	134219749
chr19	13264909	13264996	ENSG00000160888.6_9799	29.648	+	13264956	13264957
chr2	127814367	127814384	ENSG00000136717.10_1457	29.6407	-	127814369	127814370
chr20	37390358	37390409	ENSG00000101442.8_10478	29.5904	+	37390369	37390370
chr22	50952721	50952739	ENSG00000025770.14_11111	29.5765	+	50952732	50952733
chr5	139624837	139624893	ENSG00000120306.5_3205	29.5683	+	139624886	139624887
chr1	25944307	25944394	ENSG00000117643.10_184	29.5534	+	25944354	25944355
chr2	202288237	202288278	ENSG00000082146.8_1619	29.5436	+	202288237	202288238
chr14	21860309	21860366	ENSG00000100888.8_7134	29.5402	-	21860350	21860351
chr21	32930187	32930207	ENSG00000156299.8_10638	29.5062	-	32930188	32930189
chr3	58108894	58109034	ENSG00000136068.10_2062	29.5043	+	58108982	58108983
chr15	83142000	83142105	ENSG00000259472.1_7883	29.4982	-	83142030	83142031
chr17	3764608	3764718	ENSG00000004660.10_8693	29.4522	-	3764702	3764703
chr22	46317309	46317375	ENSG00000188064.5_11080	29.4507	-	46317335	46317336
chr4	122852945	122852966	ENSG00000138741.6_2702	29.4469	-	122852963	122852964
chr9	131395640	131395702	ENSG00000197694.9_5269	29.4331	+	131395653	131395654
chr3	160232992	160233025	ENSG00000186432.4_2314	29.4239	-	160232999	160233000
chr17	65736880	65736916	ENSG00000130935.5_9219	29.4189	+	65736887	65736888
chr10	7204291	7204401	ENSG00000198879.7_5411	29.3942	-	7204362	7204363
chr21	37542034	37542100	ENSG00000142197.8_10664	29.3881	+	37542066	37542067
chr17	58308878	58308926	ENSG00000170832.8_9175	29.3745	-	58308905	58308906
chr12	124106338	124106468	ENSG00000111361.8_6896	29.3654	-	124106371	124106372
chr1	47904319	47904417	ENSG00000186564.5_362	29.3314	+	47904387	47904388
chr17	4585796	4585830	ENSG00000235085.2_8710	29.3197	+	4585810	4585811
chr16	4559698	4559755	ENSG00000103415.7_8112	29.3167	+	4559738	4559739
chr4	146435659	146435710	ENSG00000170365.5_2743	29.3151	+	146435677	146435678
chr3	100467127	100467228	ENSG00000114354.8_2113	29.315	+	100467201	100467202
chr12	98993525	98993615	ENSG00000075415.8_6769	29.2826	+	98993604	98993605
chr14	39346604	39346627	ENSG00000259070.1_7211	29.2276	-	39346609	39346610
chr16	86601281	86601324	ENSG00000260944.1_8543	29.2081	-	86601297	86601298
chr19	50412737	50412832	ENSG00000213024.6_10151	29.1869	-	50412787	50412788
chr10	53458329	53458376	ENSG00000177613.7_5559	29.1701	-	53458354	53458355
chr22	42610129	42610178	ENSG00000100207.14_11049	29.1584	-	42610163	42610164
chr22	28378018	28378102	ENSG00000235954.2_10886	29.1567	+	28378067	28378068
chr19	12132823	12132907	ENSG00000219665.4_9764	29.1483	+	12132857	12132858
chr17	46166082	46166131	ENSG00000108468.10_9096	29.1471	-	46166102	46166103
chr6	153296423	153296632	ENSG00000112029.5_3781	29.1422	-	153296535	153296536
chr17	21437392	21437454	ENSG00000212719.6_8883	29.1307	-	21437417	21437418
chr16	87364989	87365030	ENSG00000131152.4_8552	29.1224	-	87365009	87365010
chr9	91150694	91150711	ENSG00000130045.11_5084	29.1124	+	91150709	91150710
chr12	21918756	21918852	ENSG00000255644.1_6519	29.061	+	21918839	21918840
chrX	9684832	9684941	ENSG00000101849.11_11148	29.0599	+	9684877	9684878
chrX	3823593	3823732	ENSG00000205663.5_11140	29.058	-	3823652	3823653
chr6	26636946	26636997	ENSG00000181315.6_3468	29.005	-	26636964	26636965
chr14	74373098	74373129	ENSG00000258653.3_7358	28.9995	+	74373124	74373125
chr10	115805663	115805685	ENSG00000043591.4_5817	28.9909	+	115805681	115805682
chr10	53458622	53458702	ENSG00000177613.7_5561	28.9761	-	53458675	53458676
chr19	4409305	4409402	ENSG00000167670.11_9658	28.9707	+	4409380	4409381
chr5	138611896	138611988	ENSG00000015479.13_3200	28.9519	+	138611924	138611925
chr16	1641112	1641130	ENSG00000260989.1_8024	28.9439	+	1641113	1641114
chr5	72742640	72742687	ENSG00000251493.2_3034	28.9412	-	72742663	72742664
chr1	55207364	55207457	ENSG00000271723.1_404	28.8755	+	55207400	55207401
chr9	124751558	124751688	ENSG00000175764.10_5227	28.8745	-	124751671	124751672
chr14	91924633	91924683	ENSG00000100796.13_7423	28.8656	-	91924639	91924640
chr11	6411946	6412040	ENSG00000166311.5_5921	28.8607	+	6411979	6411980
chr5	180684192	180684240	ENSG00000268397.1_3375	28.8581	+	180684222	180684223
chr17	76045020	76045079	ENSG00000078687.12_9291	28.8446	+	76045039	76045040
chr7	108151244	108151313	ENSG00000135241.12_4327	28.8357	-	108151271	108151272
chr20	44469550	44469698	ENSG00000124104.14_10503	28.8193	+	44469604	44469605
chrX	103215465	103215482	ENSG00000158427.10_11333	28.7998	+	103215466	103215467
chr16	20859251	20859268	ENSG00000005189.15_8222	28.7994	+	20859251	20859252
chr20	50768757	50768801	ENSG00000020256.15_10548	28.7987	-	50768771	50768772
chr10	87554328	87554345	ENSG00000182771.13_5668	28.7908	-	87554328	87554329
chr2	217541370	217541413	ENSG00000115461.4_1665	28.7903	-	217541371	217541372
chr3	15093785	15093856	ENSG00000177463.11_1813	28.777	+	15093821	15093822
chr3	43074461	43074549	ENSG00000273291.1_1881	28.7491	+	43074508	43074509
chr10	121212515	121212533	ENSG00000198873.10_5833	28.748	+	121212531	121212532
chr22	16156095	16156183	ENSG00000206195.6_10725	28.7331	-	16156146	16156147
chr10	102035057	102035094	ENSG00000196072.7_5756	28.7039	-	102035068	102035069
chr8	59059363	59059654	ENSG00000169122.7_4705	28.7032	+	59059609	59059610
chr1	94640000	94640038	ENSG00000137962.8_520	28.6763	-	94640013	94640014
chr5	176684078	176684138	ENSG00000165671.14_3329	28.6354	+	176684117	176684118
chr10	101370337	101370380	ENSG00000155287.6_5749	28.629	-	101370351	101370352
chr7	36008340	36008397	ENSG00000226102.2_4054	28.6079	+	36008381	36008382
chr12	58201811	58201848	ENSG00000135407.6_6696	28.5914	-	58201844	58201845
chr11	93454980	93455033	ENSG00000166004.10_6289	28.5847	+	93455010	93455011
chr20	58519172	58519224	ENSG00000196227.6_10568	28.5715	+	58519205	58519206
chr2	128643406	128643496	ENSG00000144233.5_1463	28.5587	-	128643420	128643421
chr2	70314986	70315037	ENSG00000179818.9_1282	28.5534	-	70315030	70315031
chr7	150910954	150911083	ENSG00000033050.3_4477	28.5476	-	150911056	150911057
chr18	29992798	29993007	ENSG00000141441.11_9474	28.5392	-	29992946	29992947
chr16	89784311	89784423	ENSG00000075399.8_8609	28.5387	-	89784385	89784386
chr1	161200094	161200168	ENSG00000143257.7_757	28.5215	-	161200120	161200121
chr12	121220458	121220536	ENSG00000157837.11_6853	28.5102	-	121220479	121220480
chr3	111513865	111513884	ENSG00000144824.15_2124	28.4584	+	111513879	111513880
chr1	154522778	154522837	ENSG00000160714.5_685	28.4199	-	154522802	154522803
chr1	38456259	38456300	ENSG00000183431.7_296	28.3842	-	38456260	38456261
chr1	202822028	202822070	ENSG00000214796.4_870	28.3651	-	202822029	202822030
chr3	193856027	193856090	ENSG00000114315.3_2397	28.3602	+	193856083	193856084
chr19	28296819	28296858	ENSG00000267575.2_9909	28.3599	+	28296844	28296845
chr5	92919675	92919726	ENSG00000237187.4_3089	28.356	-	92919698	92919699
chr2	23825073	23825089	ENSG00000119771.10_1124	28.3324	+	23825087	23825088
chr3	183169641	183169780	ENSG00000240024.1_2349	28.2897	+	183169695	183169696
chr1	230894907	230894923	ENSG00000244137.1_1003	28.2886	-	230894907	230894908
chr18	32864575	32864749	ENSG00000268573.1_9483	28.2794	-	32864663	32864664
chr6	159010726	159010819	ENSG00000146433.8_3812	28.273	+	159010763	159010764
chr19	5993767	5993811	ENSG00000087903.8_9680	28.262	-	5993777	5993778
chr17	27941466	27941551	ENSG00000198720.8_8943	28.2588	+	27941518	27941519
chr10	19922599	19922632	ENSG00000204740.5_5453	28.2564	+	19922612	19922613
chr8	144732091	144732163	ENSG00000183309.7_4899	28.2522	+	144732144	144732145
chr3	49756281	49756336	ENSG00000173540.8_1982	28.2395	-	49756316	49756317
chr3	186760745	186760825	ENSG00000073849.10_2382	28.2338	+	186760786	186760787
chr17	71204778	71204817	ENSG00000133193.8_9241	28.206	-	71204791	71204792
chr9	140194783	140194841	ENSG00000198435.2_5371	28.1916	-	140194788	140194789
chr10	77160943	77161004	ENSG00000270087.1_5642	28.1624	-	77160977	77160978
chr6	109786985	109787050	ENSG00000112365.4_3664	28.1557	-	109787023	109787024
chr18	5891469	5891623	ENSG00000264449.1_9396	28.1548	+	5891600	5891601
chr3	49756281	49756336	ENSG00000176020.7_1981	28.1517	-	49756316	49756317
chr11	71511047	71511134	ENSG00000248671.3_6199	28.126	-	71511084	71511085
chr14	68144546	68144610	ENSG00000258466.1_7315	28.1048	-	68144589	68144590
chr22	32302924	32302974	ENSG00000100150.12_10956	28.0929	+	32302939	32302940
chr18	9535993	9536119	ENSG00000017797.7_9405	28.0774	+	9536065	9536066
chr15	75981600	75981680	ENSG00000173546.7_7799	28.0627	-	75981654	75981655
chr11	73543621	73543681	ENSG00000175581.9_6224	28.0285	+	73543650	73543651
chr1	44057030	44057086	ENSG00000142949.12_334	28.0208	+	44057051	44057052
chr2	59549315	59549391	ENSG00000271955.1_1242	27.9961	-	59549351	59549352
chr2	121653354	121653369	ENSG00000074047.16_1450	27.9946	+	121653367	121653368
chr16	15083673	15083703	ENSG00000261819.1_8170	27.9931	-	15083693	15083694
chr19	36440437	36440455	ENSG00000267786.1_9954	27.9901	+	36440438	36440439
chr10	124753709	124753904	ENSG00000095574.7_5844	27.9805	-	124753874	124753875
chr8	68247405	68247469	ENSG00000066777.4_4727	27.9801	-	68247422	68247423
chr10	30602388	30602419	ENSG00000107951.8_5469	27.9778	-	30602393	30602394
chr10	124753709	124753904	ENSG00000179988.9_5843	27.971	+	124753874	124753875
chr16	19023490	19023527	ENSG00000170537.8_8202	27.9525	+	19023500	19023501
chr16	30755338	30755424	ENSG00000260899.1_8292	27.9459	+	30755388	30755389
chr1	11308013	11308117	ENSG00000198793.8_91	27.9247	-	11308059	11308060
chr13	28155594	28155683	ENSG00000139517.6_6944	27.905	-	28155656	28155657
chr7	70255932	70256126	ENSG00000158321.11_4150	27.9027	+	70256064	70256065
chr2	159583990	159584008	ENSG00000204380.2_1516	27.8891	-	159583992	159583993
chr17	17750514	17750684	ENSG00000175662.13_8829	27.8473	-	17750568	17750569
chrX	20154184	20154219	ENSG00000173674.6_11171	27.8397	-	20154184	20154185
chr13	61987692	61987736	ENSG00000197991.10_7027	27.83	-	61987705	61987706
chr15	69822174	69822195	ENSG00000245750.3_7750	27.7384	+	69822178	69822179
chr2	111503981	111503997	ENSG00000153093.14_1420	27.7343	+	111503981	111503982
chr1	8074222	8074286	ENSG00000116285.8_63	27.7282	-	8074234	8074235
chr6	64423275	64423608	ENSG00000118482.7_3603	27.7175	+	64423304	64423305
chr17	65907239	65907320	ENSG00000171634.12_9223	27.695	+	65907317	65907318
chr17	19284570	19284625	ENSG00000166484.15_8860	27.6907	+	19284611	19284612
chr16	68056193	68056334	ENSG00000167264.13_8401	27.6631	+	68056258	68056259
chr6	151687603	151687661	ENSG00000181472.4_3776	27.6267	-	151687634	151687635
chr19	11241979	11242067	ENSG00000130164.7_9738	27.6254	+	11242035	11242036
chr22	18210372	18210522	ENSG00000099968.13_10737	27.6046	+	18210402	18210403
chr2	87270836	87270890	ENSG00000231259.3_1341	27.5973	-	87270865	87270866
chr1	61371699	61371715	ENSG00000162599.11_427	27.5952	+	61371699	61371700
chr5	156566115	156566163	ENSG00000135077.4_3275	27.5943	-	156566139	156566140
chr14	20791353	20791377	ENSG00000100814.13_7128	27.5747	-	20791359	20791360
chr2	173712446	173712463	ENSG00000091428.13_1541	27.5698	+	173712447	173712448
chr8	144401663	144401680	ENSG00000184428.8_4883	27.5619	-	144401664	144401665
chr3	47386989	47387056	ENSG00000114648.7_1929	27.555	+	47387025	47387026
chr22	38822441	38822571	ENSG00000168135.4_10994	27.5512	-	38822535	38822536
chr17	10320923	10320940	ENSG00000272736.1_8784	27.5484	+	10320924	10320925
chr6	26377184	26377275	ENSG00000186470.9_3463	27.5473	+	26377247	26377248
chr10	126631222	126631404	ENSG00000249456.1_5860	27.5368	+	126631262	126631263
chr7	98580885	98580944	ENSG00000196367.8_4242	27.5253	+	98580895	98580896
chr15	82765416	82765521	ENSG00000255769.3_7860	27.5016	-	82765446	82765447
chr19	12817263	12817331	ENSG00000105576.11_9792	27.4908	-	12817313	12817314
chr7	28450236	28450276	ENSG00000146592.12_4022	27.4692	+	28450251	28450252
chr16	67877857	67877942	ENSG00000102901.8_8392	27.4488	-	67877879	67877880
chr3	110744332	110744351	ENSG00000242242.1_2121	27.4292	-	110744334	110744335
chr14	91738864	91738941	ENSG00000015133.14_7422	27.4268	-	91738919	91738920
chr15	68480129	68480221	ENSG00000033800.9_7734	27.4243	+	68480153	68480154
chr2	101009445	101009541	ENSG00000115526.6_1389	27.4211	-	101009506	101009507
chr1	119588263	119588286	ENSG00000116874.7_595	27.4125	-	119588278	119588279
chr3	123634438	123634566	ENSG00000175455.10_2163	27.3926	-	123634445	123634446
chr4	155350342	155350374	ENSG00000197410.8_2771	27.3545	-	155350370	155350371
chr4	90035997	90036040	ENSG00000180346.2_2649	27.3484	+	90036003	90036004
chr1	36640519	36640605	ENSG00000116871.11_280	27.3479	+	36640573	36640574
chr18	48510470	48510545	ENSG00000141642.4_9512	27.3231	+	48510517	48510518
chr7	148497747	148497883	ENSG00000055130.11_4441	27.3138	+	148497830	148497831
chr16	18999199	18999266	ENSG00000170537.8_8199	27.2865	+	18999245	18999246
chr17	29428256	29428277	ENSG00000196712.12_8955	27.2835	+	29428261	29428262
chr5	123983746	123983800	ENSG00000168916.11_3147	27.256	-	123983755	123983756
chr22	19712207	19712289	ENSG00000203618.5_10776	27.2516	+	19712250	19712251
chr9	74060815	74060831	ENSG00000083067.18_5054	27.2494	-	74060815	74060816
chr10	97634094	97634274	ENSG00000226688.2_5713	27.245	-	97634184	97634185
chr11	95573216	95573250	ENSG00000087053.14_6306	27.2428	-	95573218	95573219
chr19	53079179	53079266	ENSG00000167562.7_10188	27.2392	+	53079207	53079208
chr15	100913577	100913593	ENSG00000259430.1_7967	27.2335	+	100913577	100913578
chr8	56821994	56822030	ENSG00000254087.3_4700	27.2082	+	56822015	56822016
chr12	3950481	3950550	ENSG00000111224.9_6465	27.2031	-	3950501	3950502
chr10	76910604	76910665	ENSG00000156671.8_5634	27.1963	+	76910644	76910645
chr10	11911846	11911911	ENSG00000225778.1_5417	27.183	-	11911872	11911873
chr5	69517758	69517843	ENSG00000253816.2_3008	27.1809	-	69517803	69517804
chr10	76781810	76781941	ENSG00000234149.1_5632	27.1772	-	76781885	76781886
chr16	84163591	84163669	ENSG00000103160.7_8518	27.1632	-	84163640	84163641
chr3	186793557	186793671	ENSG00000073849.10_2384	27.1556	+	186793616	186793617
chr1	89453934	89453977	ENSG00000137944.12_484	27.1524	-	89453937	89453938
chr19	40721038	40721084	ENSG00000130758.3_10019	27.1341	+	40721048	40721049
chr10	29163320	29163342	ENSG00000204365.2_5467	27.09	+	29163323	29163324
chr8	1785423	1785440	ENSG00000104728.11_4515	27.0669	+	1785424	1785425
chr3	45944679	45944711	ENSG00000163818.12_1912	27.0442	-	45944680	45944681
chr17	27233147	27233258	ENSG00000109118.9_8923	27.035	-	27233199	27233200
chr4	141924703	141924720	ENSG00000170153.6_2736	26.9756	-	141924704	141924705
chr19	12132834	12132907	ENSG00000197647.7_9765	26.9547	-	12132857	12132858
chr9	115336989	115337045	ENSG00000165185.10_5184	26.9334	+	115337003	115337004
chr4	2306446	2306620	ENSG00000159733.9_2452	26.921	-	2306485	2306486
chr22	30824445	30824611	ENSG00000242114.1_10923	26.9195	+	30824558	30824559
chr9	99959877	99959969	ENSG00000242375.1_5127	26.908	-	99959968	99959969
chr10	123964243	123964260	ENSG00000138162.13_5839	26.9023	+	123964243	123964244
chrX	24231845	24231928	ENSG00000005889.11_11188	26.8951	+	24231909	24231910
chr1	207222748	207222819	ENSG00000180667.6_906	26.8927	-	207222776	207222777
chr2	32640526	32640648	ENSG00000115760.9_1171	26.8904	+	32640574	32640575
chr5	52097587	52097669	ENSG00000213949.4_2943	26.8529	+	52097616	52097617
chr9	113637676	113637804	ENSG00000198121.9_5177	26.8523	-	113637766	113637767
chr16	15818722	15818777	ENSG00000072864.8_8176	26.841	+	15818747	15818748
chr3	4358299	4358406	ENSG00000144455.9_1765	26.8374	-	4358345	4358346
chr14	64954122	64954207	ENSG00000089775.7_7295	26.8184	-	64954173	64954174
chr7	141170465	141170508	ENSG00000261115.1_4417	26.8173	+	141170480	141170481
chr3	186274198	186274366	ENSG00000113838.8_2377	26.8139	-	186274289	186274290
chr19	13339892	13339911	ENSG00000141837.14_9801	26.8026	-	13339895	13339896
chr9	38397438	38397483	ENSG00000137124.6_5029	26.8019	+	38397468	38397469
chr15	83142000	83142098	ENSG00000205271.2_7879	26.7926	+	83142022	83142023
chr1	247014288	247014345	ENSG00000153207.10_1069	26.7798	-	247014329	247014330
chr14	56797331	56797350	ENSG00000259719.1_7263	26.7761	+	56797331	56797332
chr20	39988670	39988730	ENSG00000183798.4_10485	26.7329	-	39988710	39988711
chr16	90038750	90038808	ENSG00000261317.1_8624	26.7235	+	90038768	90038769
chr13	50702141	50702203	ENSG00000176124.7_7002	26.722	+	50702169	50702170
chr17	20217560	20217747	ENSG00000128487.12_8871	26.7182	+	20217599	20217600
chr3	113677210	113677245	ENSG00000184307.9_2138	26.7011	+	113677218	113677219
chr20	54974320	54974417	ENSG00000101138.7_10556	26.6575	+	54974392	54974393
chr6	149699333	149699375	ENSG00000055208.13_3764	26.6556	+	149699347	149699348
chr15	31233995	31234077	ENSG00000198690.5_7551	26.6514	+	31234038	31234039
chr1	178442352	178442401	ENSG00000075391.12_802	26.6495	+	178442388	178442389
chr9	19058263	19058306	ENSG00000147874.6_4968	26.6487	-	19058273	19058274
chr6	151686492	151686580	ENSG00000181472.4_3772	26.6455	-	151686527	151686528
chr17	77807553	77807602	ENSG00000141582.10_9305	26.6308	-	77807567	77807568
chr16	46962926	46962995	ENSG00000166123.9_8319	26.6287	+	46962971	46962972
chr10	101162337	101162480	ENSG00000120053.9_5748	26.6256	-	101162374	101162375
chr15	82765416	82765514	ENSG00000188384.3_7856	26.619	+	82765438	82765439
chr7	135123072	135123149	ENSG00000080802.14_4387	26.6131	-	135123101	135123102
chr11	62554709	62554785	ENSG00000162227.3_6116	26.6094	+	62554733	62554734
chr18	32864575	32864749	ENSG00000186814.8_9481	26.5924	-	32864663	32864664
chr9	103109430	103109520	ENSG00000136891.9_5145	26.5816	-	103109473	103109474
chr3	150126550	150126647	ENSG00000196428.8_2277	26.5622	+	150126592	150126593
chr20	16346590	16346606	ENSG00000089177.13_10359	26.5576	-	16346604	16346605
chr5	137458748	137458788	ENSG00000112981.3_3185	26.5544	-	137458762	137458763
chr18	19263520	19263538	ENSG00000158201.5_9427	26.5371	-	19263520	19263521
chr17	21438197	21438258	ENSG00000272780.1_8889	26.537	-	21438232	21438233
chr12	95694300	95694418	ENSG00000028203.13_6758	26.5362	+	95694396	95694397
chr12	53647402	53647479	ENSG00000182544.8_6627	26.5313	+	53647427	53647428
chr22	20458679	20458721	ENSG00000196622.6_10790	26.4914	-	20458692	20458693
chr11	31858426	31858459	ENSG00000049449.4_6006	26.4821	+	31858440	31858441
chr13	101178185	101178258	ENSG00000175198.10_7077	26.4815	+	101178207	101178208
chr11	18628524	18628608	ENSG00000179119.10_5986	26.4724	-	18628547	18628548
chr15	67008764	67008819	ENSG00000137834.10_7725	26.468	+	67008816	67008817
chr9	28559151	28559167	ENSG00000174482.6_4987	26.451	-	28559151	28559152
chr17	80656361	80656419	ENSG00000141542.6_9377	26.4452	-	80656400	80656401
chr22	31741021	31741078	ENSG00000100105.13_10941	26.438	-	31741045	31741046
chr20	34441254	34441287	ENSG00000025293.11_10434	26.4218	+	34441255	34441256
chr18	24126788	24126828	ENSG00000134504.8_9460	26.417	-	24126796	24126797
chr19	22877665	22877676	ENSG00000268981.1_9898	26.4014	-	22877673	22877674
chr19	11488575	11488635	ENSG00000187266.9_9745	26.3758	-	11488615	11488616
chr17	17698958	17699036	ENSG00000108557.13_8817	26.3636	+	17699002	17699003
chr11	11963889	11963944	ENSG00000170242.13_5957	26.362	+	11963930	11963931
chr9	127635971	127636018	ENSG00000136950.9_5237	26.346	+	127635973	127635974
chr22	21740716	21740771	ENSG00000196934.3_10811	26.3414	+	21740734	21740735
chr19	1578343	1578447	ENSG00000267059.2_9597	26.3127	-	1578410	1578411
chr17	27050719	27050767	ENSG00000198242.9_8913	26.3024	+	27050741	27050742
chr1	150131706	150131784	ENSG00000023902.9_646	26.3019	+	150131744	150131745
chr3	52015140	52015192	ENSG00000114779.15_2022	26.3015	-	52015160	52015161
chr16	81078094	81078156	ENSG00000166454.5_8508	26.2982	+	81078116	81078117
chr15	72119225	72119298	ENSG00000066933.11_7755	26.26	-	72119272	72119273
chr22	18300765	18300854	ENSG00000243156.3_10749	26.2598	-	18300821	18300822
chr2	154334831	154334888	ENSG00000227400.2_1506	26.2471	-	154334874	154334875
chrY	2356711	2356862	ENSG00000169084.8_1_11424	26.2453	-	2356798	2356799
chrX	2406711	2406862	ENSG00000169084.8_11130	26.2453	-	2406798	2406799
chr5	17157105	17157145	ENSG00000215196.4_2889	26.2391	-	17157120	17157121
chr19	16738888	16739005	ENSG00000268790.1_9844	26.2366	-	16738939	16738940
chr1	154960543	154960626	ENSG00000160688.14_695	26.2347	+	154960593	154960594
chr14	75372351	75372434	ENSG00000198208.7_7365	26.2289	-	75372371	75372372
chr1	119618973	119618995	ENSG00000116874.7_596	26.2156	-	119618993	119618994
chr7	98610589	98610636	ENSG00000196367.8_4244	26.1727	+	98610600	98610601
chr16	74386224	74386241	ENSG00000214331.4_8480	26.1633	-	74386226	74386227
chr12	98993616	98993663	ENSG00000075415.8_6770	26.1579	+	98993648	98993649
chr11	10823104	10823155	ENSG00000110321.11_5951	26.1382	-	10823120	10823121
chr7	139477443	139477505	ENSG00000059377.11_4404	26.1381	+	139477497	139477498
chr11	10530265	10530298	ENSG00000255823.1_5947	26.1096	-	10530285	10530286
chrX	1734060	1734079	ENSG00000196433.7_11121	26.1046	+	1734074	1734075
chrY	1684060	1684079	ENSG00000196433.7_1_11415	26.1046	+	1684074	1684075
chr22	24837928	24837986	ENSG00000178803.6_10860	26.0815	-	24837943	24837944
chr5	136397864	136397879	ENSG00000152377.8_3181	26.06	-	136397877	136397878
chr12	56651234	56651290	ENSG00000139645.9_6674	26.0534	-	56651274	56651275
chr12	1602752	1602917	ENSG00000082805.15_6435	26.0452	+	1602833	1602834
chr19	16314273	16314342	ENSG00000072958.4_9824	26.0436	+	16314316	16314317
chr14	45605448	45605622	ENSG00000187790.6_7220	26.0283	+	45605524	45605525
chr8	144567991	144568009	ENSG00000014164.6_4888	26.0222	-	144567991	144567992
chr1	155447864	155447916	ENSG00000116539.6_707	26.008	-	155447867	155447868
chr17	78935530	78935546	ENSG00000141564.9_9327	26.0052	+	78935531	78935532
chr17	7319092	7319146	ENSG00000169992.5_8748	26.0049	+	7319113	7319114
chr16	87637957	87638029	ENSG00000154118.8_8576	25.9864	+	87637992	87637993
chr10	53458528	53458565	ENSG00000185532.10_5555	25.982	+	53458546	53458547
chr19	52496804	52496860	ENSG00000197619.9_10180	25.9762	-	52496809	52496810
chr1	203816397	203816435	ENSG00000058673.11_873	25.9719	+	203816432	203816433
chr12	54675579	54675727	ENSG00000258344.1_6642	25.9516	+	54675579	54675580
chr7	64865071	64865150	ENSG00000146757.9_4129	25.9199	+	64865113	64865114
chr19	12132834	12132907	ENSG00000257355.1_9766	25.906	-	12132857	12132858
chr16	15083316	15083372	ENSG00000179889.14_8167	25.8948	+	15083350	15083351
chr5	115782612	115782684	ENSG00000092421.12_3134	25.879	-	115782624	115782625
chr5	108387105	108387136	ENSG00000176857.4_3117	25.8596	-	108387108	108387109
chrX	3785167	3785270	ENSG00000234449.2_11139	25.8565	-	3785209	3785210
chr9	94874760	94874815	ENSG00000090054.9_5091	25.8557	-	94874761	94874762
chr2	135894196	135894329	ENSG00000115839.13_1484	25.8367	+	135894314	135894315
chr3	44701730	44701890	ENSG00000236869.1_1895	25.828	-	44701871	44701872
chr11	33308026	33308216	ENSG00000110422.7_6012	25.8186	+	33308187	33308188
chr1	184535235	184535253	ENSG00000116667.8_834	25.8103	+	184535236	184535237
chr1	113456656	113456764	ENSG00000155380.7_570	25.7674	-	113456717	113456718
chr1	176484805	176484821	ENSG00000116183.6_798	25.7584	+	176484805	176484806
chr7	2768337	2768415	ENSG00000174945.9_3883	25.7556	+	2768384	2768385
chr16	28826821	28826869	ENSG00000251417.1_8264	25.7434	+	28826831	28826832
chr18	45080977	45080994	ENSG00000261307.1_9503	25.7408	+	45080978	45080979
chr2	201928640	201928701	ENSG00000155744.5_1617	25.7316	-	201928656	201928657
chr5	180684195	180684240	ENSG00000233937.2_3373	25.7252	+	180684222	180684223
chr14	90643566	90643599	ENSG00000152315.4_7416	25.7249	+	90643595	90643596
chr1	39305142	39305221	ENSG00000116954.7_298	25.7241	-	39305179	39305180
chr16	71766735	71766797	ENSG00000166747.8_8470	25.7077	-	71766749	71766750
chr17	56756905	56756929	ENSG00000121101.11_9150	25.7033	-	56756911	56756912
chr20	20591125	20591141	ENSG00000188559.9_10373	25.6805	-	20591126	20591127
chr16	68261101	68261224	ENSG00000262160.1_8412	25.6665	-	68261129	68261130
chr10	102820130	102820194	ENSG00000273162.1_5760	25.6631	-	102820165	102820166
chr2	109383145	109383303	ENSG00000153201.11_1409	25.6208	+	109383159	109383160
chr6	87968626	87968662	ENSG00000188994.8_3625	25.5856	+	87968645	87968646
chr10	11911846	11911911	ENSG00000148426.8_5415	25.5569	+	11911872	11911873
chr17	73125320	73125422	ENSG00000125449.2_9259	25.5498	+	73125380	73125381
chr3	148460015	148460052	ENSG00000144891.13_2271	25.5463	+	148460020	148460021
chr3	48445536	48445594	ENSG00000164050.8_1950	25.5425	-	48445594	48445595
chr16	16180714	16180778	ENSG00000103222.14_8184	25.5187	+	16180727	16180728
chr4	7056462	7056505	ENSG00000173011.11_2497	25.5167	+	7056488	7056489
chr16	90001997	90002106	ENSG00000258947.2_8622	25.4987	+	90002063	90002064
chr1	6694898	6695002	ENSG00000007923.11_57	25.4979	-	6694927	6694928
chr1	206636084	206636139	ENSG00000163486.8_900	25.4814	+	206636100	206636101
chr7	51111080	51111259	ENSG00000106078.13_4108	25.4698	-	51111135	51111136
chr9	32973389	32973430	ENSG00000137074.14_4991	25.4697	-	32973427	32973428
chr17	27225287	27225331	ENSG00000266642.1_8921	25.4406	+	27225305	27225306
chr11	18723379	18723430	ENSG00000151117.4_5988	25.4192	+	18723401	18723402
chr8	28625415	28625507	ENSG00000104299.10_4613	25.4171	-	28625458	28625459
chr4	90169681	90169736	ENSG00000185477.4_2650	25.4111	-	90169707	90169708
chr17	27941480	27941551	ENSG00000264031.1_8941	25.4093	+	27941518	27941519
chr5	72742640	72742687	ENSG00000183900.4_3037	25.378	-	72742663	72742664
chr9	133761407	133761517	ENSG00000097007.13_5300	25.3669	+	133761413	133761414
chr4	77677654	77677711	ENSG00000138771.10_2614	25.3593	+	77677691	77677692
chr15	29676909	29676925	ENSG00000104059.4_7544	25.356	-	29676923	29676924
chr22	42961285	42961315	ENSG00000183569.13_11056	25.348	+	42961298	42961299
chr6	114472680	114472704	ENSG00000249853.3_3677	25.3232	-	114472695	114472696
chr10	73122065	73122157	ENSG00000198246.7_5596	25.3044	+	73122100	73122101
chrX	7263830	7263846	ENSG00000101846.6_11142	25.2692	+	7263830	7263831
chr19	12902774	12902849	ENSG00000095066.7_9794	25.2663	-	12902812	12902813
chr21	17911420	17911442	ENSG00000215386.6_10619	25.2516	+	17911422	17911423
chr17	4074009	4074136	ENSG00000185722.12_8702	25.2331	-	4074084	4074085
chr17	1629538	1629601	ENSG00000262791.1_8663	25.2309	-	1629569	1629570
chr2	212640708	212640768	ENSG00000178568.9_1657	25.2182	-	212640735	212640736
chr2	130737829	130737887	ENSG00000225449.2_1471	25.1758	-	130737875	130737876
chr11	74345628	74345741	ENSG00000077514.4_6232	25.1668	+	74345673	74345674
chr10	76781810	76781941	ENSG00000156650.8_5629	25.1619	+	76781887	76781888
chr1	791847	791928	ENSG00000228794.4_5	25.128	+	791890	791891
chr1	12035108	12035151	ENSG00000083444.12_98	25.122	+	12035127	12035128
chr7	43917853	43917913	ENSG00000270617.1_4074	25.1061	-	43917880	43917881
chr2	24261932	24262015	ENSG00000205639.5_1134	25.0997	+	24261967	24261968
chr3	4360279	4360331	ENSG00000144455.9_1767	25.0975	-	4360295	4360296
chr7	87842093	87842111	ENSG00000075142.9_4214	25.0934	-	87842108	87842109
chr8	125487440	125487500	ENSG00000170881.4_4827	25.0769	+	125487456	125487457
chr7	42006134	42006240	ENSG00000106571.8_4069	25.0734	-	42006150	42006151
chr22	43011330	43011368	ENSG00000270022.2_11059	25.0695	+	43011341	43011342
chr1	78097853	78098016	ENSG00000036549.8_463	25.0669	-	78097944	78097945
chr15	42041316	42041393	ENSG00000174197.12_7603	25.0607	+	42041355	42041356
chr16	11273650	11273728	ENSG00000038532.10_8144	25.0577	+	11273699	11273700
chr14	51387259	51387330	ENSG00000100504.12_7245	25.0507	-	51387304	51387305
chr12	58121747	58121817	ENSG00000135439.7_6687	25.0502	-	58121769	58121770
chr16	30566826	30566921	ENSG00000260869.1_8283	25.0469	-	30566841	30566842
chr11	130131559	130131654	ENSG00000196323.7_6407	25.0437	-	130131630	130131631
chr10	14939059	14939200	ENSG00000152455.11_5431	25.02	+	14939159	14939160
chr10	126631473	126631532	ENSG00000019995.6_5862	25.0189	+	126631509	126631510
chr1	190067251	190067354	ENSG00000162670.8_842	25.009	-	190067301	190067302
chr12	14720407	14720423	ENSG00000121316.6_6510	25.0046	-	14720407	14720408
chr17	28070963	28071011	ENSG00000141298.13_8944	24.9947	-	28070984	28070985
chr2	201727934	201727971	ENSG00000013441.11_1612	24.9851	-	201727948	201727949
chr19	3964734	3964800	ENSG00000167657.7_9647	24.9697	-	3964786	3964787
chr10	102746284	102746370	ENSG00000055950.12_5758	24.9662	-	102746315	102746316
chr19	57065597	57065656	ENSG00000269696.1_10224	24.9644	-	57065616	57065617
chr6	52268480	52268529	ENSG00000170915.8_3578	24.9627	+	52268506	52268507
chr4	125587669	125587781	ENSG00000151458.7_2708	24.9569	-	125587729	125587730
chr1	155041885	155041943	ENSG00000243364.3_698	24.9226	+	155041904	155041905
chr13	50965922	50965944	ENSG00000176124.7_7003	24.9201	+	50965922	50965923
chrX	57619519	57619579	ENSG00000198455.3_11268	24.9195	+	57619551	57619552
chr1	175937533	175937677	ENSG00000143207.15_797	24.9034	-	175937591	175937592
chr1	27873788	27873884	ENSG00000126705.9_210	24.8863	-	27873827	27873828
chr4	109089361	109089442	ENSG00000232021.2_2672	24.8784	+	109089398	109089399
chr16	679158	679235	ENSG00000197562.5_8007	24.8734	+	679217	679218
chr22	24837928	24837986	ENSG00000258555.2_10858	24.8557	+	24837932	24837933
chr14	104033841	104033879	ENSG00000126214.16_7493	24.8549	+	104033859	104033860
chr20	43117904	43117954	ENSG00000124120.6_10495	24.8499	+	43117922	43117923
chr9	140195631	140195668	ENSG00000198435.2_5372	24.8494	-	140195660	140195661
chr10	126605786	126605843	ENSG00000249456.1_5858	24.8441	+	126605796	126605797
chr17	8280886	8280996	ENSG00000161970.8_8765	24.8357	-	8280970	8280971
chr13	35136468	35136486	ENSG00000271850.1_6957	24.8275	+	35136481	35136482
chr19	47504441	47504483	ENSG00000160007.13_10123	24.8263	+	47504465	47504466
chr8	100305232	100305261	ENSG00000132549.14_4792	24.8257	+	100305259	100305260
chrX	23855159	23855204	ENSG00000184831.9_11179	24.8159	-	23855173	23855174
chr5	82837277	82837421	ENSG00000249835.2_3081	24.7943	-	82837379	82837380
chr2	25141964	25142032	ENSG00000138031.10_1144	24.7686	-	25142023	25142024
chr12	57397178	57397241	ENSG00000166860.2_6679	24.7666	-	57397213	57397214
chr11	95826518	95826565	ENSG00000184384.9_6309	24.7479	-	95826545	95826546
chr17	18575045	18575094	ENSG00000249459.4_8845	24.7257	-	18575068	18575069
chr17	36924863	36924967	ENSG00000141720.7_8993	24.7213	-	36924917	36924918
chr3	52521859	52521948	ENSG00000010322.11_2029	24.6876	+	52521896	52521897
chr1	19547294	19547343	ENSG00000127463.9_139	24.6821	-	19547327	19547328
chr16	27375001	27375035	ENSG00000077238.9_8257	24.6586	+	27375022	27375023
chr19	16738888	16739005	ENSG00000268087.1_9847	24.6527	+	16738939	16738940
chr19	58118399	58118440	ENSG00000183647.6_10254	24.6477	+	58118401	58118402
chr3	184039522	184039620	ENSG00000145191.7_2359	24.6356	+	184039581	184039582
chr5	43575486	43575580	ENSG00000248092.3_2936	24.6274	-	43575551	43575552
chr14	104033841	104033879	ENSG00000256053.3_7498	24.6251	+	104033859	104033860
chr1	145277440	145277469	ENSG00000213240.7_616	24.6173	+	145277446	145277447
chr1	155720302	155720395	ENSG00000116580.14_726	24.5723	-	155720367	155720368
chr20	39801139	39801204	ENSG00000124181.10_10480	24.5528	+	39801168	39801169
chr5	6755250	6755363	ENSG00000112941.8_2864	24.5449	+	6755328	6755329
chr16	89784506	89784555	ENSG00000075399.8_8610	24.5404	-	89784552	89784553
chr17	6024313	6024411	ENSG00000179314.9_8724	24.5391	+	6024347	6024348
chr16	3534771	3534826	ENSG00000263212.2_8091	24.5376	+	3534791	3534792
chr19	42730903	42730967	ENSG00000167625.6_10055	24.513	+	42730938	42730939
chr19	50542437	50542545	ENSG00000142528.11_10156	24.4989	+	50542478	50542479
chr19	1826925	1827013	ENSG00000079313.7_9602	24.4974	-	1826969	1826970
chr8	119122643	119122722	ENSG00000182197.6_4812	24.492	-	119122673	119122674
chr1	20827559	20827684	ENSG00000090432.5_147	24.466	-	20827630	20827631
chr12	48578703	48578789	ENSG00000177875.3_6582	24.4324	+	48578748	48578749
chr1	145923355	145923417	ENSG00000196644.8_629	24.4215	+	145923375	145923376
chr10	46121680	46121737	ENSG00000172671.15_5503	24.4208	-	46121698	46121699
chr17	80559746	80559827	ENSG00000141568.15_9371	24.42	+	80559799	80559800
chr7	27183027	27183131	ENSG00000106004.4_4003	24.4108	-	27183106	27183107
chrX	154283326	154283360	ENSG00000165775.13_11408	24.4086	+	154283357	154283358
chr19	57065597	57065656	ENSG00000196867.3_10222	24.4052	+	57065616	57065617
chr10	5807192	5807234	ENSG00000057608.12_5399	24.3841	-	5807217	5807218
chr15	86312914	86312988	ENSG00000183655.11_7918	24.3759	-	86312982	86312983
chr1	59248532	59248611	ENSG00000177606.5_421	24.3724	-	59248568	59248569
chr1	179398031	179398091	ENSG00000162779.16_811	24.3718	+	179398059	179398060
chr8	128460510	128460526	ENSG00000246228.2_4833	24.3598	-	128460510	128460511
chr7	131196118	131196193	ENSG00000128567.12_4375	24.3403	-	131196158	131196159
chr7	6063396	6063428	ENSG00000086232.8_3925	24.3184	-	6063397	6063398
chr2	86254292	86254351	ENSG00000068654.11_1330	24.3089	-	86254336	86254337
chr15	77924689	77924810	ENSG00000169783.8_7824	24.3004	-	77924777	77924778
chr15	31233995	31234077	ENSG00000166912.12_7553	24.2774	-	31234038	31234039
chr2	24261932	24262021	ENSG00000163026.7_1139	24.265	-	24261967	24261968
chr3	129310340	129310375	ENSG00000239437.2_2196	24.2525	+	129310343	129310344
chr2	96688568	96688634	ENSG00000186281.8_1355	24.2443	-	96688587	96688588
chr19	2523736	2523752	ENSG00000176533.8_9628	24.2274	-	2523750	2523751
chr15	75932150	75932218	ENSG00000177971.7_7794	24.2225	-	75932203	75932204
chr17	62022654	62022672	ENSG00000007314.7_9206	24.2161	-	62022668	62022669
chr13	88328582	88328628	ENSG00000165300.6_7050	24.1988	+	88328606	88328607
chr16	50187830	50187910	ENSG00000121274.8_8331	24.1941	+	50187851	50187852
chr2	208841641	208841729	ENSG00000178385.9_1645	24.1877	-	208841702	208841703
chr21	46353734	46353794	ENSG00000183250.7_10710	24.1868	-	46353742	46353743
chr5	14488208	14488316	ENSG00000038382.13_2883	24.1716	+	14488264	14488265
chr8	80677561	80677638	ENSG00000164683.12_4754	24.1597	-	80677592	80677593
chr3	50396346	50396393	ENSG00000272104.1_2007	24.149	+	50396351	50396352
chr17	8464770	8464846	ENSG00000133026.8_8774	24.1348	-	8464801	8464802
chr9	140286265	140286441	ENSG00000187609.11_5374	24.1325	-	140286266	140286267
chr7	76255371	76255422	ENSG00000243566.2_4198	24.1293	+	76255407	76255408
chr13	53089037	53089054	ENSG00000198384.7_7020	24.1028	+	53089051	53089052
chr18	12325258	12325342	ENSG00000176014.8_9415	24.084	+	12325297	12325298
chr20	35128602	35128739	ENSG00000080845.13_10448	24.0772	+	35128704	35128705
chr1	55207559	55207599	ENSG00000271723.1_406	24.077	+	55207573	55207574
chr19	13873870	13873986	ENSG00000104957.9_9805	24.0743	+	13873900	13873901
chr7	111982974	111983011	ENSG00000226851.1_4331	24.0435	-	111982975	111982976
chr22	45818711	45818817	ENSG00000128408.7_11078	24.0373	+	45818763	45818764
chr7	6791545	6791614	ENSG00000187953.6_3944	24.0323	+	6791581	6791582
chr15	85748499	85748597	ENSG00000259295.2_7906	24.0267	+	85748521	85748522
chr5	76129628	76129775	ENSG00000164251.4_3052	24.0042	+	76129737	76129738
chr8	43054727	43054924	ENSG00000165102.10_4672	24.0003	+	43054835	43054836
chr18	45080977	45080994	ENSG00000267761.2_9502	23.9992	+	45080978	45080979
chr9	123718392	123718409	ENSG00000106804.6_5221	23.975	-	123718407	123718408
chr18	23847480	23847504	ENSG00000141384.7_9458	23.9559	+	23847486	23847487
chrX	54209194	54209288	ENSG00000184083.7_11260	23.9396	-	54209223	54209224
chr5	69499708	69499793	ENSG00000254701.2_3005	23.9308	-	69499753	69499754
chr19	41314098	41314129	ENSG00000268797.1_10034	23.9243	+	41314112	41314113
chr2	161112412	161112436	ENSG00000115221.6_1519	23.9187	-	161112416	161112417
chr19	40827446	40827602	ENSG00000160392.9_10021	23.9122	-	40827554	40827555
chr6	34385257	34385325	ENSG00000270800.1_3517	23.9118	-	34385299	34385300
chr11	93560788	93560821	ENSG00000214376.5_6292	23.9072	-	93560792	93560793
chr16	27221617	27221717	ENSG00000155666.7_8251	23.9061	+	27221689	27221690
chr7	111982974	111983011	ENSG00000198839.5_4330	23.9037	+	111982975	111982976
chr10	102763481	102763551	ENSG00000107816.13_5759	23.901	+	102763528	102763529
chr1	145765046	145765108	ENSG00000117262.14_626	23.8794	-	145765085	145765086
chr19	30166124	30166277	ENSG00000166289.5_9916	23.877	+	30166137	30166138
chr3	89156855	89156942	ENSG00000044524.6_2101	23.8766	+	89156881	89156882
chr16	19717906	19717957	ENSG00000103544.10_8207	23.8583	+	19717947	19717948
chr15	82974365	82974446	ENSG00000205275.2_7864	23.8562	-	82974426	82974427
chr18	72913799	72913866	ENSG00000180011.6_9557	23.855	-	72913826	72913827
chr12	54671212	54671264	ENSG00000257596.1_6639	23.853	+	54671213	54671214
chr4	183676063	183676121	ENSG00000218336.3_2806	23.8478	+	183676081	183676082
chr17	53369759	53369777	ENSG00000108924.9_9131	23.8459	+	53369761	53369762
chr1	110754453	110754560	ENSG00000116396.9_553	23.8389	+	110754500	110754501
chr11	2423927	2424045	ENSG00000184281.10_5914	23.8382	+	2423960	2423961
chr21	33749534	33749621	ENSG00000142207.5_10648	23.8357	-	33749567	33749568
chr10	115610354	115610404	ENSG00000198924.3_5816	23.8279	-	115610389	115610390
chr7	27185054	27185150	ENSG00000106006.6_4004	23.8202	-	27185093	27185094
chr9	109697804	109697894	ENSG00000148143.8_5168	23.8102	+	109697854	109697855
chr19	16687831	16687896	ENSG00000105085.6_9842	23.8063	-	16687839	16687840
chr17	27894197	27894343	ENSG00000264031.1_8938	23.806	+	27894231	27894232
chr1	118166035	118166136	ENSG00000183508.4_594	23.8047	+	118166080	118166081
chr11	46727134	46727229	ENSG00000175213.2_6054	23.7992	+	46727139	46727140
chr16	68961482	68961673	ENSG00000260999.1_8427	23.7955	-	68961558	68961559
chr3	52326371	52326499	ENSG00000242797.2_2028	23.7941	-	52326439	52326440
chr10	15150313	15150382	ENSG00000152465.13_5436	23.792	-	15150352	15150353
chr10	104575074	104575145	ENSG00000166272.12_5783	23.7696	+	104575115	104575116
chr6	128381215	128381233	ENSG00000152894.10_3713	23.7508	-	128381228	128381229
chr18	13681891	13681935	ENSG00000177150.8_9423	23.7423	-	13681913	13681914
chr8	56986940	56987043	ENSG00000008988.5_4701	23.7383	-	56986989	56986990
chr1	233518081	233518139	ENSG00000143674.6_1022	23.7303	+	233518091	233518092
chr1	156453926	156453966	ENSG00000116604.13_735	23.7157	-	156453940	156453941
chr9	90321732	90321967	ENSG00000196730.8_5081	23.7024	+	90321752	90321753
chr16	84779115	84779177	ENSG00000103194.11_8527	23.6855	+	84779156	84779157
chr4	68904628	68904674	ENSG00000227725.2_2600	23.68	+	68904658	68904659
chr10	106073228	106073282	ENSG00000270075.1_5805	23.6755	+	106073237	106073238
chr12	99020032	99020103	ENSG00000166130.10_6771	23.6739	-	99020054	99020055
chr7	140373441	140373507	ENSG00000146966.8_4410	23.656	-	140373463	140373464
chr6	3273336	3273416	ENSG00000180822.7_3392	23.652	+	3273371	3273372
chr9	37588766	37588834	ENSG00000256966.2_5022	23.6368	-	37588792	37588793
chr14	19686673	19686749	ENSG00000225210.5_7119	23.6331	+	19686717	19686718
chr9	136198586	136198646	ENSG00000148296.5_5324	23.6319	-	136198588	136198589
chr1	240255738	240255785	ENSG00000155816.15_1039	23.6308	+	240255754	240255755
chr20	32971974	32972033	ENSG00000078747.8_10408	23.6242	+	32971977	32971978
chr20	23334965	23335192	ENSG00000132661.3_10375	23.6195	+	23335000	23335001
chr15	75500764	75500832	ENSG00000167173.14_7785	23.5974	+	75500789	75500790
chr12	123739053	123739111	ENSG00000130921.3_6885	23.5922	+	123739088	123739089
chr17	19232873	19232961	ENSG00000072134.11_8854	23.5728	+	19232948	19232949
chr3	39452582	39452622	ENSG00000168028.9_1865	23.5686	+	39452605	39452606
chr19	16687831	16687896	ENSG00000141979.4_9832	23.5636	-	16687839	16687840
chr18	4234508	4234525	ENSG00000170579.10_9392	23.5484	-	4234522	4234523
chr11	554813	554834	ENSG00000161328.10_5903	23.5232	+	554819	554820
chr22	32667671	32667727	ENSG00000214076.3_10958	23.52	+	32667698	32667699
chrX	71426688	71426869	ENSG00000186871.5_11296	23.512	-	71426800	71426801
chr11	116633729	116633808	ENSG00000137656.7_6341	23.5114	-	116633786	116633787
chr16	53358099	53358244	ENSG00000177200.11_8340	23.5003	+	53358115	53358116
chr19	18978680	18978749	ENSG00000005007.8_9886	23.4989	+	18978710	18978711
chr20	18523747	18523817	ENSG00000101310.10_10366	23.4916	+	18523815	18523816
chr21	43161079	43161143	ENSG00000236883.1_10679	23.4881	+	43161090	43161091
chr12	107208963	107209083	ENSG00000111785.14_6784	23.4696	+	107208978	107208979
chr5	144277	144311	ENSG00000153404.9_2827	23.4386	+	144280	144281
chr8	38239623	38239743	ENSG00000147548.12_4651	23.4369	-	38239722	38239723
chr9	130494004	130494051	ENSG00000160404.13_5260	23.4263	-	130494024	130494025
chr9	137705876	137705883	ENSG00000130635.11_5332	23.4178	+	137705877	137705878
chr16	3536008	3536126	ENSG00000262621.2_8079	23.4132	+	3536043	3536044
chr7	149430702	149430899	ENSG00000133619.13_4459	23.3935	+	149430748	149430749
chr1	27124271	27124314	ENSG00000060642.6_208	23.3888	+	27124275	27124276
chr15	83111691	83111751	ENSG00000230903.5_7873	23.3732	-	83111694	83111695
chr15	75341676	75341715	ENSG00000138621.7_7781	23.3652	+	75341682	75341683
chr4	129002835	129002883	ENSG00000138709.13_2712	23.3639	+	129002869	129002870
chr16	315894	315958	ENSG00000167930.11_7987	23.3543	+	315940	315941
chr22	25423950	25424000	ENSG00000197077.8_10864	23.3437	+	25423975	25423976
chr16	3534999	3535029	ENSG00000262621.2_8077	23.333	+	3535020	3535021
chr2	154334554	154334608	ENSG00000227400.2_1505	23.3244	-	154334585	154334586
chr1	54636799	54636936	ENSG00000256407.1_395	23.3182	-	54636868	54636869
chr11	108043591	108043647	ENSG00000149308.12_6320	23.3094	-	108043634	108043635
chr2	178059711	178059744	ENSG00000229337.1_1558	23.2993	-	178059738	178059739
chr17	64635431	64635466	ENSG00000154229.7_9215	23.2771	+	64635453	64635454
chr16	4750709	4750834	ENSG00000168096.10_8119	23.2417	-	4750774	4750775
chr22	18272154	18272239	ENSG00000243156.3_10744	23.2413	-	18272195	18272196
chr5	10653240	10653297	ENSG00000251196.1_2878	23.2408	-	10653272	10653273
chr14	25334153	25334170	ENSG00000168952.11_7172	23.2223	-	25334168	25334169
chr5	127638667	127638724	ENSG00000138829.6_3150	23.2177	-	127638704	127638705
chr22	36623254	36623323	ENSG00000128335.9_10977	23.2161	-	36623267	36623268
chr21	33686922	33687023	ENSG00000170262.8_10644	23.213	+	33686997	33686998
chr19	39798619	39798684	ENSG00000128011.4_10012	23.2069	-	39798659	39798660
chr3	52326371	52326499	ENSG00000168237.13_2027	23.2022	+	52326439	52326440
chr2	113147110	113147290	ENSG00000169629.7_1430	23.1951	-	113147284	113147285
chr9	140286950	140287086	ENSG00000187609.11_5378	23.1896	-	140287040	140287041
chr7	120334303	120334318	ENSG00000184408.5_4344	23.1859	+	120334316	120334317
chr19	58791193	58791237	ENSG00000083842.8_10269	23.1737	+	58791198	58791199
chr19	58791193	58791237	ENSG00000273439.1_10273	23.1737	+	58791198	58791199
chr13	100617520	100617583	ENSG00000139800.8_7071	23.1705	-	100617549	100617550
chr12	81378622	81378638	ENSG00000111058.3_6733	23.1654	+	81378622	81378623
chr19	34832685	34832874	ENSG00000166398.8_9945	23.1626	+	34832836	34832837
chr3	186795773	186795816	ENSG00000073849.10_2386	23.1569	+	186795784	186795785
chr12	51050768	51050805	ENSG00000066084.8_6608	23.1484	+	51050777	51050778
chr20	34541889	34541939	ENSG00000171222.6_10440	23.1242	-	34541904	34541905
chr11	11977590	11977752	ENSG00000170242.13_5958	23.1241	+	11977710	11977711
chr1	162557339	162557459	ENSG00000117143.9_763	23.1229	+	162557389	162557390
chr17	27893298	27893371	ENSG00000264031.1_8936	23.1105	+	27893339	27893340
chr10	34490963	34491003	ENSG00000148498.11_5485	23.1068	-	34490976	34490977
chr14	91924901	91924942	ENSG00000100796.13_7425	23.1022	-	91924914	91924915
chr3	131947941	131948021	ENSG00000196353.7_2217	23.0999	-	131948000	131948001
chr12	32134572	32134638	ENSG00000174718.7_6532	23.0995	+	32134614	32134615
chr1	60323291	60323308	ENSG00000134709.6_423	23.0989	+	60323291	60323292
chr5	177310838	177311138	ENSG00000170089.11_3341	23.0966	+	177310994	177310995
chr3	44686199	44686297	ENSG00000186448.10_1900	23.0846	+	44686226	44686227
chr15	43929888	43929915	ENSG00000242866.5_7615	23.0685	-	43929895	43929896
chr15	68583378	68583401	ENSG00000169018.5_7739	23.0654	+	68583395	68583396
chr1	230894907	230894923	ENSG00000135773.8_1004	23.064	+	230894907	230894908
chr1	231488698	231488745	ENSG00000010072.11_1006	23.0621	+	231488735	231488736
chr2	43903277	43903339	ENSG00000223658.5_1209	23.0512	-	43903287	43903288
chr3	137822531	137822579	ENSG00000158163.10_2242	23.046	-	137822570	137822571
chr16	20747437	20747506	ENSG00000005187.7_8215	23.0446	+	20747474	20747475
chr15	82735166	82735226	ENSG00000237550.4_7850	23.0431	-	82735169	82735170
chr17	40134273	40134420	ENSG00000168259.10_9013	23.0277	-	40134333	40134334
chr16	30959710	30959783	ENSG00000261487.1_8299	23.0094	+	30959739	30959740
chr8	55060043	55060204	ENSG00000137547.4_4697	22.9992	+	55060139	55060140
chr20	30753788	30753848	ENSG00000101337.11_10387	22.9976	+	30753825	30753826
chr1	76253584	76253621	ENSG00000137955.11_456	22.9845	+	76253589	76253590
[truncated: 9,447 more rows]

## Sheet: Mut
chr	start	end	ens_id	score	strand	thinkstart	thickend
chr10	103124588	103124735	ENSG00000166167.13_7799	1000	+	103124646	103124647
chr2	128556527	128556573	ENSG00000136709.7_1959	711.303	-	128556551	128556552
chr5	79947326	79947401	ENSG00000228716.2_4065	656.151	-	79947365	79947366
chr16	69225026	69225065	ENSG00000168807.12_11514	650.249	+	69225052	69225053
chr12	112704962	112705114	ENSG00000173064.6_9272	639.446	-	112704996	112704997
chrX	91053159	91053226	ENSG00000102290.17_15506	629.035	+	91053206	91053207
chr11	46783890	46784057	ENSG00000175216.10_8207	595.088	-	46784027	46784028
chr16	85693130	85693171	ENSG00000131149.13_11645	576.285	+	85693158	85693159
chr17	75158341	75158392	ENSG00000129657.10_12657	573.475	+	75158351	75158352
chrY	4887184	4887251	ENSG00000099715.10_15693	545.767	+	4887231	4887232
chr16	69225026	69225065	ENSG00000141076.13_11513	537.39	+	69225052	69225053
chrX	71284400	71284423	ENSG00000204131.6_15463	515.172	+	71284404	71284405
chr9	19063647	19063787	ENSG00000147874.6_6675	461.433	-	19063719	19063720
chr3	73076962	73077002	ENSG00000163605.10_2793	451.754	+	73076987	73076988
chr3	129310308	129310378	ENSG00000004399.8_2950	445.827	-	129310342	129310343
chr3	155378881	155378917	ENSG00000114805.12_3055	443.242	-	155378905	155378906
chr6	151620028	151620069	ENSG00000131016.12_5071	441.317	+	151620046	151620047
chr6	56615104	56615140	ENSG00000151914.13_4823	439.052	-	56615120	56615121
chr15	62170909	62170934	ENSG00000129003.11_10436	430.818	-	62170915	62170916
chr3	196511849	196511925	ENSG00000180370.6_3208	413.796	+	196511853	196511854
chr4	1976363	1976439	ENSG00000109685.13_3249	407.412	+	1976419	1976420
chr11	16863813	16863876	ENSG00000166689.10_8096	405.763	-	16863835	16863836
chr13	99857963	99858093	ENSG00000134882.11_9617	404.251	+	99858037	99858038
chr2	149639328	149639389	ENSG00000168280.12_2028	391.893	+	149639367	149639368
chr10	12610257	12610286	ENSG00000183049.8_7295	385.08	+	12610271	12610272
chr3	180949517	180949634	ENSG00000242808.3_3113	383.03	+	180949579	180949580
chr6	76364964	76365003	ENSG00000112701.13_4856	379.582	+	76364975	76364976
chr17	75438190	75438243	ENSG00000184640.13_12658	354.708	+	75438201	75438202
chr11	93466631	93466764	ENSG00000166012.10_8532	350.547	-	93466697	93466698
chr2	175422690	175422804	ENSG00000236449.1_2090	349.908	+	175422743	175422744
chr12	20704370	20704512	ENSG00000172572.6_8858	342.645	+	20704480	20704481
chr6	42797403	42797470	ENSG00000112624.8_4773	325.269	+	42797421	42797422
chr2	86362986	86363143	ENSG00000132300.14_1792	325.231	+	86363047	86363048
chr5	109035421	109035487	ENSG00000112893.5_4128	320.652	+	109035472	109035473
chr22	40662016	40662200	ENSG00000100354.16_15081	310.869	+	40662109	40662110
chr4	89605997	89606070	ENSG00000138641.11_3509	306.764	+	89606001	89606002
chr11	19423436	19423493	ENSG00000166833.15_8118	304.762	+	19423459	19423460
chr13	45008139	45008411	ENSG00000102804.10_9515	301.633	-	45008209	45008210
chr3	42263381	42263415	ENSG00000182606.10_2510	300.144	+	42263406	42263407
chr16	58582399	58582540	ENSG00000125107.12_11404	298.648	-	58582418	58582419
chr10	97919810	97919952	ENSG00000177853.10_7722	280.124	+	97919855	97919856
chr6	144692215	144692274	ENSG00000152818.14_5047	280.081	+	144692229	144692230
chr7	6252339	6252372	ENSG00000008256.11_5267	278.762	-	6252359	6252360
chr17	70660162	70660242	ENSG00000133195.7_12582	277.542	-	70660166	70660167
chr2	206218953	206218985	ENSG00000116117.13_2198	275.561	+	206218974	206218975
chr1	78245624	78245669	ENSG00000180488.10_634	267.592	+	78245646	78245647
chr16	15082272	15082411	ENSG00000179889.14_11123	265.364	+	15082338	15082339
chr14	20791338	20791489	ENSG00000100814.13_9696	264.921	-	20791421	20791422
chr1	208390234	208390511	ENSG00000076356.6_1233	264.782	-	208390287	208390288
chr6	33167377	33167422	ENSG00000204231.6_4697	264.552	-	33167411	33167412
chr19	58378668	58378748	ENSG00000204514.5_14028	264.419	-	58378697	58378698
chr1	92941207	92941488	ENSG00000162676.7_693	263.633	-	92941339	92941340
chr19	45981855	45981950	ENSG00000012061.11_13813	262.829	-	45981940	45981941
chr11	62609094	62609172	ENSG00000133316.11_8295	260.202	-	62609103	62609104
chr16	70571904	70571976	ENSG00000189091.8_11546	258.071	+	70571916	70571917
chrX	2406311	2406452	ENSG00000169084.8_15243	256.923	-	2406392	2406393
chrY	2356311	2356452	ENSG00000169084.8_1_15681	256.923	-	2356392	2356393
chr1	228763891	228763990	ENSG00000183929.6_1344	254.569	+	228763941	228763942
chr7	148876664	148876758	ENSG00000197024.4_5978	254.175	+	148876699	148876700
chr3	136573552	136573675	ENSG00000168917.8_2995	253.011	+	136573585	136573586
chr6	17764652	17764708	ENSG00000137177.14_4578	250.731	-	17764687	17764688
chr7	5340384	5340404	ENSG00000164638.6_5233	250.279	+	5340386	5340387
chr12	110781174	110781192	ENSG00000174437.12_9256	245.641	+	110781177	110781178
chr2	122288460	122288598	ENSG00000074054.13_1951	243.696	-	122288553	122288554
chr11	9450313	9450510	ENSG00000205339.5_8058	242.789	+	9450417	9450418
chr3	176838555	176838589	ENSG00000177565.11_3109	240.448	-	176838576	176838577
chr6	161470025	161470194	ENSG00000085511.15_5132	238.334	+	161470109	161470110
chr14	104033800	104033890	ENSG00000256500.5_10179	238.205	+	104033877	104033878
chr14	90341382	90341456	ENSG00000259053.1_10070	237.155	-	90341422	90341423
chr3	160665517	160665583	ENSG00000163590.9_3081	234.55	+	160665531	160665532
chrX	73812812	73812885	ENSG00000131263.8_15490	233.768	-	73812842	73812843
chr9	9442173	9442298	ENSG00000153707.11_6665	232.819	-	9442192	9442193
chr17	55184018	55184264	ENSG00000121057.8_12460	232.602	+	55184182	55184183
chr3	134502309	134502398	ENSG00000154928.12_2984	229.48	+	134502321	134502322
chrX	23855279	23855390	ENSG00000184831.9_15303	227.805	-	23855318	23855319
chr20	34637929	34638157	ENSG00000260032.1_14274	222.576	-	34638105	34638106
chr1	55207148	55207615	ENSG00000271723.1_561	222.033	+	55207216	55207217
chr1	67878698	67878909	ENSG00000142864.10_599	221.315	-	67878762	67878763
chr7	155289425	155289446	ENSG00000146910.7_6043	217.566	-	155289435	155289436
chr7	99091324	99091413	ENSG00000198556.9_5715	217.333	+	99091384	99091385
chr2	95564901	95564944	ENSG00000259848.4_1824	217.236	-	95564932	95564933
chr17	8076760	8076875	ENSG00000179029.10_11944	216.234	-	8076838	8076839
chr9	95382384	95382562	ENSG00000188312.9_6867	216.14	+	95382511	95382512
chr8	42977250	42977431	ENSG00000185900.5_6256	213.629	+	42977346	42977347
chr7	148822827	148822854	ENSG00000204947.4_5975	213.522	-	148822842	148822843
chr6	36891363	36891558	ENSG00000198663.12_4734	212.077	+	36891482	36891483
chr8	41790277	41790574	ENSG00000083168.5_6246	210.63	-	41790506	41790507
chr15	82664934	82665044	ENSG00000237550.4_10663	209.988	-	82664973	82664974
chr10	49699741	49699758	ENSG00000128805.10_7461	209.681	-	49699747	49699748
chr8	128902859	128903246	ENSG00000249859.3_6512	208.113	+	128903140	128903141
chr17	2092239	2092283	ENSG00000070366.9_11835	205.565	-	2092244	2092245
chr15	83041475	83041585	ENSG00000230903.5_10682	204.555	-	83041514	83041515
chr3	136573552	136573675	ENSG00000239213.1_2997	204.2	-	136573570	136573571
chr9	123550147	123550351	ENSG00000119402.12_7006	204.122	-	123550283	123550284
chr19	50412758	50413076	ENSG00000269179.1_13901	198.61	-	50412772	50412773
chr6	151547023	151547064	ENSG00000223598.1_5069	196.145	-	151547044	151547045
chr3	150905887	150905980	ENSG00000144893.8_3044	195.97	+	150905948	150905949
chr1	31441007	31441092	ENSG00000134644.11_347	193.078	-	31441076	31441077
chr11	93454703	93454827	ENSG00000166004.10_8528	192.628	+	93454715	93454716
chr9	38397650	38397766	ENSG00000137124.6_6766	189.665	+	38397746	38397747
chr1	210547496	210547564	ENSG00000054392.8_1242	189.551	+	210547536	210547537
chr18	55405815	55405887	ENSG00000081923.6_13001	188.168	-	55405858	55405859
chr21	34883098	34883135	ENSG00000159131.12_14578	187.642	-	34883114	34883115
chr15	65588439	65588510	ENSG00000138617.10_10466	187.553	-	65588467	65588468
chr9	99960075	99960242	ENSG00000159712.10_6905	186.297	-	99960157	99960158
chr12	7052989	7053049	ENSG00000272173.1_8796	185.231	-	7053018	7053019
chr5	111497207	111497316	ENSG00000129595.8_4132	184.727	-	111497289	111497290
chr7	99091324	99091413	ENSG00000160908.14_5717	184.175	-	99091379	99091380
chr14	104033800	104033890	ENSG00000126214.16_10178	183.872	+	104033877	104033878
chr13	46948596	46948665	ENSG00000102445.14_9523	182.624	-	46948633	46948634
chr13	46948596	46948665	ENSG00000241353.2_9524	182.624	-	46948633	46948634
chr14	104033800	104033890	ENSG00000256053.3_10180	180.489	+	104033877	104033878
chr15	28560936	28561110	ENSG00000128731.11_10226	180.248	-	28560971	28560972
chr3	155571527	155571669	ENSG00000169359.9_3056	179.92	-	155571573	155571574
chr16	87364225	87365117	ENSG00000103264.11_11661	179.503	-	87364669	87364670
chr15	82664934	82665010	ENSG00000225273.3_10661	178.843	+	82664974	82664975
chr9	95382384	95382562	ENSG00000127080.5_6868	178.712	-	95382520	95382521
chr12	58190157	58190459	ENSG00000123297.12_9086	176.806	+	58190413	58190414
chr3	127793972	127794027	ENSG00000175792.7_2934	176.619	-	127793986	127793987
chr15	30195880	30195948	ENSG00000104067.12_10237	176.409	-	30195886	30195887
chr19	39423228	39423657	ENSG00000104835.10_13681	174.614	-	39423580	39423581
chr9	130539461	130539485	ENSG00000095370.15_7058	174.544	-	130539476	130539477
chr19	39423228	39423657	ENSG00000269547.1_13683	174.01	-	39423580	39423581
chr1	155895781	155895877	ENSG00000132680.6_992	172.982	-	155895834	155895835
chr11	9225322	9225835	ENSG00000184014.3_8056	171.361	-	9225775	9225776
chr7	140086564	140086607	ENSG00000157800.13_5928	170.839	-	140086577	140086578
chr16	69877013	69877029	ENSG00000198373.8_11525	170.145	+	69877019	69877020
chr15	83041475	83041551	ENSG00000259429.1_10680	170.105	+	83041515	83041516
chr22	42961075	42961204	ENSG00000182841.8_15133	169.177	-	42961110	42961111
chr16	51172659	51172955	ENSG00000103449.7_11374	168.468	-	51172780	51172781
chr12	122497770	122497930	ENSG00000110987.4_9337	168.284	+	122497872	122497873
chr5	137896721	137896801	ENSG00000113013.8_4230	168.196	-	137896748	137896749
chr14	68888259	68888333	ENSG00000182185.14_9934	167.981	+	68888301	68888302
chr6	24977198	24977300	ENSG00000111913.11_4590	166.267	-	24977244	24977245
chr1	204379842	204380043	ENSG00000226330.1_1197	165.806	+	204379940	204379941
chr3	159959348	159959365	ENSG00000248710.1_3071	165.588	-	159959355	159959356
chr3	31820257	31820274	ENSG00000144645.9_2475	164.694	-	31820264	31820265
chr16	87364225	87365117	ENSG00000131152.4_11658	164.339	-	87364669	87364670
chr11	8705817	8705903	ENSG00000166441.8_8047	163.507	+	8705841	8705842
chr7	148876774	148876847	ENSG00000197024.4_5979	161.011	+	148876818	148876819
chr15	41961561	41961983	ENSG00000174197.12_10313	160.944	+	41961646	41961647
chr19	41313792	41313959	ENSG00000268797.1_13725	160.676	+	41313865	41313866
chr4	139966202	139966294	ENSG00000151014.4_3617	159.17	+	139966262	139966263
chr11	62558028	62558217	ENSG00000168569.7_8292	158.82	-	62558136	62558137
chr2	100055186	100055278	ENSG00000135945.5_1872	157.195	-	100055250	100055251
chr3	131197937	131198059	ENSG00000114686.4_2975	156.884	-	131197964	131197965
chr7	44840886	44841208	ENSG00000196262.9_5473	155.978	+	44841065	44841066
chr8	17388723	17388747	ENSG00000003989.12_6129	155.96	+	17388733	17388734
chr8	79672376	79672481	ENSG00000104432.8_6369	155.308	-	79672437	79672438
chr1	1596893	1597081	ENSG00000189339.7_34	155.249	-	1596993	1596994
chr5	25190288	25190409	ENSG00000251273.1_3845	154.184	-	25190359	25190360
chr5	139947352	139947483	ENSG00000113108.13_4269	152.924	-	139947410	139947411
chr1	224380587	224380718	ENSG00000143753.8_1298	152.45	+	224380640	224380641
chr3	125248720	125248853	ENSG00000144909.7_2915	152.223	-	125248773	125248774
chr2	230724082	230724194	ENSG00000153827.9_2293	151.348	-	230724112	230724113
chr19	9271602	9271689	ENSG00000130803.10_13281	151.296	+	9271651	9271652
chr5	108350554	108350641	ENSG00000151422.8_4124	151.073	+	108350609	108350610
chr14	92270232	92270281	ENSG00000165929.8_10091	149.413	-	92270252	92270253
chr6	7231238	7231443	ENSG00000124782.15_4544	149.226	+	7231368	7231369
chr6	31504139	31504226	ENSG00000254870.1_4665	148.514	-	31504186	31504187
chr12	132515769	132515868	ENSG00000183495.9_9406	148.266	+	132515807	132515808
chr8	38601538	38601575	ENSG00000147526.15_6233	148.074	+	38601553	38601554
chr11	63884938	63885251	ENSG00000133315.6_8309	147.505	-	63885002	63885003
chr5	134364224	134364384	ENSG00000069011.11_4210	146.191	-	134364270	134364271
chr6	26522687	26522800	ENSG00000228223.1_4611	146.147	+	26522713	26522714
chr14	32562766	32562851	ENSG00000100852.8_9775	145.599	+	32562804	32562805
chr5	471198	471411	ENSG00000180104.11_3757	145.462	+	471280	471281
chr11	67559662	67559952	ENSG00000160172.6_8388	144.972	-	67559725	67559726
chr6	31504139	31504226	ENSG00000198563.9_4667	144.653	-	31504186	31504187
chr13	111299693	111299714	ENSG00000134905.12_9658	142.805	-	111299703	111299704
chr14	102551227	102551336	ENSG00000080824.14_10161	142.695	-	102551288	102551289
chr16	11445151	11445327	ENSG00000175643.7_11091	142.541	+	11445223	11445224
chrY	2356362	2356452	ENSG00000214717.5_1_15689	142.519	-	2356392	2356393
chrX	2406362	2406452	ENSG00000214717.5_15251	142.519	-	2406392	2406393
chr16	22358121	22358283	ENSG00000140743.3_11213	142.172	-	22358222	22358223
chr11	10530457	10530528	ENSG00000255823.1_8068	141.815	-	10530480	10530481
chr2	47586862	47586899	ENSG00000119888.6_1628	140.616	+	47586880	47586881
chr1	120543900	120543944	ENSG00000134250.13_822	140.444	-	120543917	120543918
chr17	60689897	60689980	ENSG00000146872.13_12517	140.39	+	60689937	60689938
chrX	29000955	29001002	ENSG00000169306.5_15323	140.189	+	29000965	29000966
chr9	95054734	95054826	ENSG00000196305.13_6864	138.948	-	95054764	95054765
chr11	122797839	122797864	ENSG00000109944.6_8657	138.418	+	122797845	122797846
chr7	73097370	73097595	ENSG00000071462.7_5579	138.124	+	73097532	73097533
chr14	73320007	73320040	ENSG00000205683.7_9970	137.813	-	73320034	73320035
chr20	36640847	36640996	ENSG00000101407.8_14309	136.583	-	36640971	36640972
chr8	70602315	70602383	ENSG00000137571.6_6344	136.57	-	70602341	70602342
chr1	225590956	225591100	ENSG00000143815.10_1311	136.296	-	225591014	225591015
chr20	39988613	39988821	ENSG00000132793.7_14332	135.716	+	39988720	39988721
chr13	114133248	114133288	ENSG00000150401.10_9669	135.555	-	114133268	114133269
chr8	144520057	144520258	ENSG00000014164.6_6570	135.453	-	144520098	144520099
chr8	125500000	125500094	ENSG00000170881.4_6495	135.278	+	125500042	125500043
chr22	42961075	42961204	ENSG00000183569.13_15131	135.177	+	42961124	42961125
chr7	44424301	44424609	ENSG00000015676.13_5465	135.054	-	44424569	44424570
chr3	57742911	57743066	ENSG00000163681.10_2759	135.004	+	57742996	57742997
chr7	98015117	98015226	ENSG00000006453.9_5695	134.813	-	98015183	98015184
chr14	55818288	55818510	ENSG00000178974.5_9861	134.469	+	55818365	55818366
chr16	70822596	70822635	ENSG00000103043.10_11549	134.442	-	70822603	70822604
chr19	11241963	11242230	ENSG00000130164.7_13325	134.231	+	11242106	11242107
chr22	42961278	42961329	ENSG00000182841.8_15134	133.62	-	42961297	42961298
chr13	92003615	92003640	ENSG00000215417.6_9601	132.567	+	92003620	92003621
chr8	101562751	101562869	ENSG00000186106.7_6436	132.23	-	101562767	101562768
chr21	44329089	44329211	ENSG00000160194.13_14616	132.097	+	44329159	44329160
chr3	124519976	124519992	ENSG00000082781.7_2905	132.091	-	124519986	124519987
chr16	70823410	70823475	ENSG00000103043.10_11550	132.042	-	70823416	70823417
chr17	28444113	28444172	ENSG00000126653.11_12183	131.618	+	28444149	28444150
chr1	36767157	36767284	ENSG00000054118.9_403	131.418	+	36767214	36767215
chr11	62620454	62620510	ENSG00000255717.2_8298	131.304	-	62620494	62620495
chr3	136307051	136307097	ENSG00000118007.8_2993	131.056	-	136307067	136307068
chr7	140373444	140373793	ENSG00000146966.8_5932	130.923	-	140373461	140373462
chr9	98667318	98667372	ENSG00000182150.11_6897	130.729	+	98667356	98667357
chr5	143539410	143539595	ENSG00000145817.12_4294	129.031	-	143539511	143539512
chr18	21868905	21868948	ENSG00000141447.12_12893	128.93	-	21868935	21868936
chr5	79946595	79946659	ENSG00000271043.1_4067	128.689	-	79946611	79946612
chr1	236431151	236431200	ENSG00000086619.9_1388	128.263	-	236431184	236431185
chr8	33310734	33310843	ENSG00000172728.11_6204	128.156	-	33310781	33310782
chr13	100188610	100188651	ENSG00000125304.8_9621	127.775	+	100188627	100188628
chr8	70602559	70602618	ENSG00000137571.6_6345	127.767	-	70602595	70602596
chr2	242035117	242035154	ENSG00000122085.12_2351	127.547	-	242035123	242035124
chr3	15780135	15780204	ENSG00000206560.6_2452	127.433	-	15780154	15780155
chr12	119431876	119431928	ENSG00000139767.4_9306	127.35	+	119431901	119431902
chr14	21853456	21853629	ENSG00000100888.8_9702	127.101	-	21853583	21853584
chrX	117048268	117048309	ENSG00000003096.9_15554	126.984	-	117048276	117048277
chr6	143382362	143382488	ENSG00000146416.12_5036	126.821	+	143382441	143382442
chr8	118811699	118811853	ENSG00000182197.6_6468	126.81	-	118811765	118811766
chr11	13347799	13347836	ENSG00000133794.13_8087	126.001	+	13347813	13347814
chr3	12196532	12196573	ENSG00000157152.12_2424	125.56	+	12196537	12196538
chrX	100600649	100600729	ENSG00000126953.5_15517	125.187	-	100600679	100600680
chr12	45948368	45948451	ENSG00000257657.2_8920	125.126	-	45948415	45948416
chr16	84778695	84779205	ENSG00000103194.11_11638	125.053	+	84779151	84779152
chr12	98993545	98993666	ENSG00000075415.8_9186	124.624	+	98993658	98993659
chr16	21531176	21531307	ENSG00000180747.11_11207	124.62	-	21531214	21531215
chr4	39299220	39299334	ENSG00000035928.10_3375	123.663	-	39299283	39299284
chr16	87525291	87525566	ENSG00000140948.7_11671	123.602	-	87525474	87525475
chr3	156871337	156871376	ENSG00000163660.7_3060	123.445	-	156871357	156871358
chr4	68904562	68904674	ENSG00000248049.2_3431	123.038	+	68904646	68904647
chr2	179404195	179404345	ENSG00000237298.4_2122	123.019	+	179404250	179404251
chr2	149639334	149639390	ENSG00000231079.3_2027	122.96	-	149639351	149639352
chr6	26637063	26637169	ENSG00000181315.6_4614	122.84	-	26637145	26637146
chr6	160201282	160201388	ENSG00000120438.7_5125	122.824	-	160201352	160201353
chr2	179404195	179404294	ENSG00000155657.19_2125	122.556	-	179404244	179404245
chr18	57569897	57570157	ENSG00000141682.11_13006	122.27	+	57569924	57569925
chr4	152025624	152025788	ENSG00000109686.12_3665	121.95	-	152025675	152025676
chr5	115782035	115782277	ENSG00000092421.12_4145	121.91	-	115782070	115782071
chr11	103280385	103280449	ENSG00000187240.9_8553	121.761	+	103280423	103280424
chr17	37310002	37310065	ENSG00000161381.9_12253	121.693	-	37310048	37310049
chr3	4358211	4358296	ENSG00000144455.9_2373	121.376	-	4358265	4358266
chr5	108387101	108387144	ENSG00000151422.8_4125	121.34	+	108387130	108387131
chr16	70812939	70813014	ENSG00000103043.10_11548	121.266	-	70812983	70812984
chr22	42961278	42961329	ENSG00000183569.13_15132	120.852	+	42961296	42961297
chr6	52268211	52268558	ENSG00000170915.8_4819	120.744	+	52268421	52268422
chr16	70812144	70812186	ENSG00000103043.10_11547	120.626	-	70812155	70812156
chr9	130824498	130824594	ENSG00000171169.8_7066	119.849	-	130824549	130824550
chr17	45056084	45056196	ENSG00000262633.1_12383	119.843	+	45056121	45056122
chr4	177608491	177608551	ENSG00000150630.2_3715	119.358	-	177608521	177608522
chr5	43174671	43174882	ENSG00000172262.7_3886	118.853	+	43174748	43174749
chr6	26636842	26637000	ENSG00000233631.2_4612	118.509	-	26636985	26636986
chr17	26671770	26671944	ENSG00000109079.5_12129	118.379	+	26671906	26671907
chr12	42848530	42848623	ENSG00000134283.13_8902	118.161	+	42848599	42848600
chr9	99959854	99960013	ENSG00000159712.10_6904	118.125	-	99959997	99959998
chr22	19025331	19025497	ENSG00000070413.14_14739	117.991	-	19025433	19025434
chr17	1839961	1840073	ENSG00000185924.6_11828	117.87	-	1840016	1840017
chr22	39715040	39715140	ENSG00000100316.11_15066	117.588	-	39715114	39715115
chr1	204378981	204379148	ENSG00000226330.1_1195	117.5	+	204379081	204379082
chr11	85195013	85195081	ENSG00000150672.12_8510	117.182	-	85195075	85195076
chr22	29446590	29446832	ENSG00000183579.11_14932	117.075	+	29446684	29446685
chr12	122498104	122498213	ENSG00000110987.4_9339	116.609	+	122498176	122498177
chr12	7052986	7053049	ENSG00000111678.6_8795	116.526	+	7053010	7053011
chr17	80529604	80529748	ENSG00000141568.15_12781	116.36	+	80529696	80529697
chr13	98015269	98015319	ENSG00000139793.14_9609	115.494	+	98015279	98015280
chr3	49569036	49569134	ENSG00000173402.7_2643	115.384	+	49569061	49569062
chr5	78466058	78466158	ENSG00000132837.10_4058	115.174	-	78466079	78466080
chr7	138969078	138969166	ENSG00000157741.10_5914	115.128	+	138969119	138969120
chr10	53458578	53458735	ENSG00000185532.10_7492	114.94	+	53458647	53458648
chr19	51021613	51021857	ENSG00000131409.8_13916	114.751	-	51021651	51021652
chr1	76252744	76252813	ENSG00000117054.9_623	114.467	+	76252791	76252792
chr3	96336610	96336669	ENSG00000269028.2_2813	114.44	-	96336627	96336628
chr16	15083682	15083758	ENSG00000179889.14_11127	114.294	+	15083687	15083688
chr14	90341382	90341457	ENSG00000140025.11_10071	114.085	-	90341422	90341423
chr3	25621281	25621301	ENSG00000077092.14_2466	113.687	+	25621291	25621292
chr17	80559395	80559577	ENSG00000141568.15_12784	113.049	+	80559495	80559496
chr11	70052636	70052998	ENSG00000168040.4_8409	112.841	+	70052774	70052775
chr1	229730425	229730844	ENSG00000135801.5_1350	112.612	-	229730499	229730500
chr2	101684993	101685032	ENSG00000204634.8_1884	112.057	-	101685005	101685006
chr5	96705288	96705308	ENSG00000251513.1_4102	111.755	+	96705296	96705297
chr4	91662122	91662142	ENSG00000184305.10_3513	111.62	+	91662132	91662133
chr4	187025895	187025941	ENSG00000109794.9_3731	111.51	+	187025916	187025917
chr1	78840878	78840926	ENSG00000122420.5_635	111.068	+	78840917	78840918
chr9	71550817	71550889	ENSG00000107242.13_6801	110.789	+	71550838	71550839
chr22	21976935	21977147	ENSG00000185651.10_14832	110.442	+	21977090	21977091
chr5	153432786	153432863	ENSG00000037749.7_4333	109.73	+	153432822	153432823
chr11	21022420	21022454	ENSG00000165973.13_8120	109.613	+	21022443	21022444
chr21	30699050	30699143	ENSG00000156273.11_14545	109.535	+	30699079	30699080
chr17	65736783	65736916	ENSG00000130935.5_12561	109.318	+	65736847	65736848
chr9	33817765	33817933	ENSG00000107341.4_6715	109.304	+	33817823	33817824
chr16	19510044	19510077	ENSG00000103534.12_11176	109.276	+	19510057	19510058
chr19	58918529	58918688	ENSG00000171574.13_14056	109.222	+	58918592	58918593
chr1	207222523	207222631	ENSG00000180667.6_1228	109.168	-	207222571	207222572
chr16	8942979	8943064	ENSG00000140650.7_11072	108.88	+	8943005	8943006
chr4	87381683	87381759	ENSG00000109339.14_3496	108.832	-	87381710	87381711
chr12	32900011	32900139	ENSG00000139131.8_8892	107.986	-	32900109	32900110
chr1	204379888	204380137	ENSG00000158615.8_1201	107.654	-	204379950	204379951
chr17	45056084	45056192	ENSG00000108433.11_12379	107.492	+	45056121	45056122
chr5	172755571	172755731	ENSG00000113739.6_4402	107.266	-	172755660	172755661
chr2	98281071	98281131	ENSG00000228486.5_1862	106.749	+	98281105	98281106
chr17	45127605	45127752	ENSG00000262879.1_12390	106.288	-	45127722	45127723
chr11	76061901	76062012	ENSG00000137492.3_8471	106.273	-	76061968	76061969
chr17	26675018	26675131	ENSG00000004142.7_12130	106.157	-	26675071	26675072
chr12	49048165	49048277	ENSG00000139620.8_8936	106.032	-	49048248	49048249
chr1	161091888	161092240	ENSG00000158793.9_1025	105.978	+	161091906	161091907
chr6	108985042	108985282	ENSG00000118689.10_4918	105.877	+	108985189	108985190
chr22	21804553	21804657	ENSG00000169635.5_14821	105.491	+	21804615	21804616
chr5	79946376	79946456	ENSG00000271043.1_4066	105.434	-	79946409	79946410
chr1	161091865	161092240	ENSG00000158796.12_1026	105.278	-	161092011	161092012
chr1	8388126	8388164	ENSG00000162426.10_93	105.268	+	8388136	8388137
chr9	140286564	140287100	ENSG00000187609.11_7239	105.002	-	140286682	140286683
chr10	104096849	104096867	ENSG00000107862.4_7814	104.99	+	104096856	104096857
chr22	23465274	23465407	ENSG00000128266.7_14854	104.751	+	23465316	23465317
chr9	134365872	134365980	ENSG00000130723.13_7122	104.659	+	134365904	134365905
chr16	89347509	89347661	ENSG00000167522.10_11722	104.458	-	89347592	89347593
chr20	4836900	4837094	ENSG00000089057.10_14130	104.415	-	4836945	4836946
chr1	146544772	146544827	ENSG00000227242.2_856	104.409	-	146544790	146544791
chr17	46166080	46166135	ENSG00000108468.10_12403	104.318	-	46166103	46166104
chr9	93659261	93659369	ENSG00000165025.10_6858	104.022	+	93659317	93659318
chr6	134578257	134578284	ENSG00000118515.7_5010	104.018	-	134578266	134578267
chr9	134361051	134361157	ENSG00000130723.13_7121	103.606	+	134361083	134361084
chr14	102551053	102551226	ENSG00000080824.14_10160	103.585	-	102551138	102551139
chr16	71766592	71766802	ENSG00000166747.8_11557	103.497	-	71766645	71766646
chr11	62609173	62609222	ENSG00000133316.11_8296	103.358	-	62609196	62609197
chr8	28574041	28574182	ENSG00000012232.4_6184	103.111	+	28574102	28574103
chr22	23465274	23465443	ENSG00000100218.7_14849	102.617	-	23465328	23465329
chr14	90770518	90770635	ENSG00000119720.13_10078	102.462	-	90770551	90770552
chr11	67559680	67559806	ENSG00000227620.4_8387	102.435	+	67559765	67559766
chr16	8942979	8943063	ENSG00000260276.1_11073	102.423	+	8943005	8943006
chr2	33992539	33992591	ENSG00000203386.2_1574	102.27	+	33992563	33992564
chr2	29092904	29092967	ENSG00000171103.6_1558	102.246	-	29092923	29092924
chr2	208841774	208841880	ENSG00000178385.9_2214	102.051	-	208841839	208841840
chr7	72412972	72413113	ENSG00000196313.7_5558	102.019	+	72412995	72412996
chr9	127639157	127639575	ENSG00000136950.9_7034	101.905	+	127639224	127639225
chr12	6619455	6619526	ENSG00000010292.8_8781	101.871	+	6619472	6619473
chr6	89773259	89773332	ENSG00000223001.1_4878	101.805	-	89773302	89773303
chr9	128035948	128036054	ENSG00000165219.17_7040	101.692	+	128035964	128035965
chr10	14705412	14705457	ENSG00000065809.9_7303	101.616	-	14705439	14705440
chr8	25246756	25246777	ENSG00000147459.13_6173	101.467	+	25246758	25246759
chr20	61834493	61834549	ENSG00000149658.13_14486	101.406	-	61834539	61834540
chr22	31372827	31373049	ENSG00000253352.4_14965	101.384	+	31372880	31372881
chr15	50647087	50647106	ENSG00000104064.12_10383	101.106	-	50647095	50647096
chr9	15776219	15776287	ENSG00000164989.11_6667	100.86	+	15776247	15776248
chr17	32364587	32364670	ENSG00000108684.10_12210	100.827	-	32364627	32364628
chr19	12540955	12541137	ENSG00000268870.1_13361	100.817	-	12541079	12541080
chr11	10274066	10274127	ENSG00000133812.10_8064	100.809	-	10274122	10274123
chr10	46159223	46159293	ENSG00000172671.15_7412	100.752	-	46159278	46159279
chr17	46675495	46675623	ENSG00000120093.7_12408	100.461	-	46675561	46675562
chr15	68132277	68132345	ENSG00000259410.1_10504	100.445	+	68132326	68132327
chr17	46657267	46657290	ENSG00000120093.7_12407	100.367	-	46657272	46657273
chr1	204438435	204438751	ENSG00000133056.9_1202	100.355	-	204438656	204438657
chr17	37009108	37009166	ENSG00000125691.8_12246	100.18	-	37009125	37009126
chr1	55207148	55207451	ENSG00000243725.2_563	100.153	+	55207216	55207217
chr14	36231998	36232140	ENSG00000174373.11_9790	100.048	-	36232095	36232096
chr9	135554380	135554559	ENSG00000125484.7_7135	100.024	+	135554406	135554407
chr12	56222174	56222431	ENSG00000135392.11_9044	100.02	-	56222328	56222329
chr16	5134753	5134936	ENSG00000033011.7_11062	99.94	+	5134830	5134831
chr7	102097358	102097627	ENSG00000160993.3_5774	99.859	-	102097454	102097455
chr10	103899880	103900214	ENSG00000148840.6_7811	99.7284	+	103899966	103899967
chr5	93018848	93018966	ENSG00000113391.12_4095	99.5192	-	93018919	93018920
chr10	97423680	97423799	ENSG00000119977.16_7710	99.3306	-	97423784	97423785
chr17	46657267	46657290	ENSG00000233101.6_12410	98.7434	+	46657270	46657271
chr7	101484404	101484475	ENSG00000257923.5_5759	98.6994	+	101484434	101484435
chr3	49200764	49200877	ENSG00000177352.9_2637	98.4336	-	49200804	49200805
chr6	139488129	139488311	ENSG00000272446.1_5029	98.2411	-	139488194	139488195
chr10	53458175	53458438	ENSG00000185532.10_7490	98.2324	+	53458368	53458369
chr1	176582020	176582040	ENSG00000116183.6_1089	97.2538	+	176582020	176582021
chr8	80677252	80677774	ENSG00000164683.12_6372	97.245	-	80677591	80677592
chr21	33749533	33749620	ENSG00000142207.5_14566	97.1983	-	33749581	33749582
chrX	20154365	20154539	ENSG00000173674.6_15294	96.9651	-	20154481	20154482
chr8	79672377	79672481	ENSG00000253919.1_6370	96.9259	-	79672437	79672438
chr1	155753478	155753576	ENSG00000116580.14_991	96.9118	-	155753504	155753505
chr10	121652294	121652448	ENSG00000107651.8_7896	96.754	+	121652336	121652337
chr8	142221008	142221222	ENSG00000022567.5_6541	96.3013	-	142221161	142221162
chr15	50514085	50514122	ENSG00000140284.6_10380	95.9404	+	50514095	50514096
chr11	71511000	71511293	ENSG00000158483.11_8415	95.8792	+	71511219	71511220
chr5	139947362	139947438	ENSG00000176087.10_4273	95.4094	+	139947415	139947416
chr3	184039136	184039280	ENSG00000145191.7_3135	95.3351	+	184039214	184039215
chr8	67578574	67578715	ENSG00000175073.7_6326	95.1479	-	67578604	67578605
chr22	36234374	36234508	ENSG00000100320.18_15015	95.1343	-	36234447	36234448
chr7	27185051	27185213	ENSG00000106006.6_5368	95.0505	-	27185107	27185108
chr16	678549	679117	ENSG00000197562.5_10867	95.0163	+	678761	678762
chr11	33690116	33690172	ENSG00000110427.10_8156	94.9216	+	33690159	33690160
chr5	77409631	77409648	ENSG00000132842.9_4050	94.715	-	77409643	77409644
chr4	73957760	73957918	ENSG00000132466.13_3438	94.5911	-	73957802	73957803
chr16	8889853	8890252	ENSG00000140650.7_11070	94.5887	+	8890176	8890177
chr19	3631968	3632117	ENSG00000186111.4_13176	94.3884	-	3632086	3632087
chr3	50396178	50396447	ENSG00000272104.1_2684	94.3603	+	50396337	50396338
chr17	6024398	6024682	ENSG00000179314.9_11899	94.2907	+	6024565	6024566
chr2	170027603	170027618	ENSG00000081479.8_2063	94.2477	-	170027609	170027610
chr11	103281225	103281292	ENSG00000187240.9_8554	94.1084	+	103281264	103281265
chr10	49658656	49658842	ENSG00000128805.10_7460	94.0123	-	49658726	49658727
chr13	100617496	100617800	ENSG00000139800.8_9624	93.9505	-	100617544	100617545
chr11	10530245	10530325	ENSG00000255823.1_8067	93.8443	-	10530278	10530279
chr5	151175155	151175176	ENSG00000145907.10_4329	93.7888	+	151175155	151175156
chr1	1168105	1168200	ENSG00000176022.3_18	93.565	+	1168118	1168119
chr16	30791146	30791273	ENSG00000102870.4_11322	93.3909	-	30791250	30791251
chr8	14190064	14190100	ENSG00000185053.8_6122	93.0244	-	14190085	14190086
chr9	99960075	99960181	ENSG00000188801.8_6909	92.7709	-	99960157	99960158
chr1	179815278	179815363	ENSG00000169905.8_1108	92.5223	-	179815308	179815309
chr1	155648901	155649036	ENSG00000163374.15_987	92.1353	-	155648927	155648928
chr3	141153240	141153263	ENSG00000177311.6_3015	92.0514	+	141153251	141153252
chr2	237032932	237033016	ENSG00000157985.13_2329	92.0113	+	237032963	237032964
chr17	20217289	20217642	ENSG00000128487.12_12090	91.8883	+	20217569	20217570
chr22	36234525	36234616	ENSG00000100320.18_15016	91.8009	-	36234572	36234573
chr8	77557821	77557889	ENSG00000253661.1_6361	91.6732	-	77557825	77557826
chr4	119435380	119435448	ENSG00000154608.9_3575	91.6715	+	119435410	119435411
chr12	45581223	45581254	ENSG00000134297.6_8919	91.6249	-	45581233	45581234
chr17	43595533	43595705	ENSG00000214425.2_12355	90.909	-	43595598	43595599
chr17	43591540	43591712	ENSG00000214425.2_12354	90.909	-	43591605	43591606
chr15	81271502	81271620	ENSG00000117899.6_10655	90.8453	-	81271575	81271576
chr1	179966001	179966169	ENSG00000135837.11_1109	90.8366	+	179966058	179966059
chr8	124265829	124265901	ENSG00000259305.1_6485	90.8283	-	124265850	124265851
chr1	93306277	93306360	ENSG00000122406.8_694	90.7131	+	93306334	93306335
chr19	4409135	4409534	ENSG00000167670.11_13193	90.6464	+	4409378	4409379
chr1	243328660	243328728	ENSG00000143702.11_1415	90.6245	-	243328695	243328696
chr3	10258907	10258946	ENSG00000134070.4_2411	90.6062	+	10258935	10258936
chr12	51050764	51050808	ENSG00000066084.8_8962	90.5648	+	51050790	51050791
chr19	50412642	50412840	ENSG00000104951.11_13895	90.5347	-	50412772	50412773
chr4	15316142	15316162	ENSG00000249252.1_3335	90.4098	-	15316152	15316153
chr3	12625564	12625905	ENSG00000132155.7_2428	90.4003	-	12625886	12625887
chr1	155648901	155649036	ENSG00000125459.10_976	90.3852	+	155648939	155648940
chr15	45490798	45490885	ENSG00000259519.1_10363	90.3015	+	45490849	45490850
chr11	71511000	71511293	ENSG00000248671.3_8417	90.2983	-	71511223	71511224
chr17	8409701	8409810	ENSG00000133026.8_11956	90.1437	-	8409753	8409754
chr19	10602253	10602608	ENSG00000079999.9_13314	90.0941	-	10602388	10602389
chr12	7076737	7076791	ENSG00000126749.10_8799	90.0714	+	7076760	7076761
chr7	2771312	2771385	ENSG00000174945.9_5213	90.0177	+	2771336	2771337
chr13	88328344	88328778	ENSG00000165300.6_9598	89.9863	+	88328617	88328618
chr5	179192513	179192702	ENSG00000161021.7_4462	89.8735	+	179192561	179192562
chr15	90168006	90168241	ENSG00000140534.9_10756	89.4999	+	90168064	90168065
chr17	4763613	4763637	ENSG00000141503.11_11877	89.3994	+	4763627	4763628
chr16	31405498	31405521	ENSG00000156886.11_11346	89.3631	+	31405508	31405509
chr3	56106183	56106242	ENSG00000187672.8_2749	89.3089	-	56106202	56106203
chr10	15255528	15255775	ENSG00000148468.12_7322	89.291	-	15255721	15255722
chr12	2967684	2968203	ENSG00000111203.7_8754	88.988	+	2968041	2968042
chr17	44626716	44626887	ENSG00000238083.3_12372	88.9116	+	44626835	44626836
chr3	49307454	49307529	ENSG00000188315.3_2640	88.8153	-	49307475	49307476
chr15	96826150	96826171	ENSG00000247809.3_10794	88.5723	-	96826165	96826166
chr5	172461538	172461783	ENSG00000113732.4_4394	88.3913	+	172461588	172461589
chr16	5134735	5134871	ENSG00000118894.10_11065	88.3339	-	5134831	5134832
chr17	74557735	74557791	ENSG00000163597.10_12651	88.2723	+	74557749	74557750
chr1	173835095	173835169	ENSG00000234741.3_1080	88.2233	-	173835148	173835149
chr12	112704894	112704961	ENSG00000173064.6_9271	87.9969	-	112704914	112704915
chr22	18138449	18138600	ENSG00000099968.13_14702	87.8819	+	18138511	18138512
chr3	50392521	50392716	ENSG00000114395.6_2678	87.797	+	50392603	50392604
chr8	12957109	12957286	ENSG00000164741.10_6119	87.7408	-	12957182	12957183
chr9	19278553	19278594	ENSG00000137145.16_6676	87.6743	+	19278579	19278580
chr4	15531836	15531896	ENSG00000048342.11_3340	87.4478	+	15531894	15531895
chr12	104341087	104341209	ENSG00000166598.8_9203	87.0953	+	104341136	104341137
chr14	20811229	20811281	ENSG00000259001.2_9698	86.7845	-	20811250	20811251
chr1	156453929	156453977	ENSG00000116604.13_1001	86.7073	-	156453951	156453952
chr1	204531571	204531622	ENSG00000198625.8_1204	86.5821	+	204531587	204531588
chr17	39958763	39958868	ENSG00000141696.8_12283	86.5475	-	39958818	39958819
chr11	57429027	57429155	ENSG00000172409.5_8235	86.4775	+	57429076	57429077
chr11	92087361	92087478	ENSG00000165323.11_8523	86.3239	+	92087436	92087437
chr5	176721051	176721297	ENSG00000165671.14_4426	86.1973	+	176721196	176721197
chr1	155648901	155649036	ENSG00000203761.4_983	86.1426	+	155648939	155648940
chr6	129478461	129478587	ENSG00000196569.7_5000	85.8866	+	129478576	129478577
chr17	32364587	32364670	ENSG00000226049.3_12211	85.8749	-	32364627	32364628
chr16	8890102	8890413	ENSG00000184857.7_11069	85.8353	-	8890172	8890173
chr4	139966202	139966476	ENSG00000109381.15_3618	85.6746	-	139966241	139966242
chr10	77160930	77161024	ENSG00000237149.4_7621	85.4594	+	77160990	77160991
chr17	45056084	45056191	ENSG00000263142.1_12388	85.4586	+	45056121	45056122
chr17	21438114	21438381	ENSG00000212719.6_12111	85.4005	-	21438224	21438225
chr2	242512161	242512782	ENSG00000176720.3_2362	85.3191	+	242512582	242512583
chr17	46675542	46675623	ENSG00000233101.6_12411	85.2883	+	46675595	46675596
chr5	67522343	67522471	ENSG00000145675.10_3961	84.9802	+	67522440	67522441
chr1	110135093	110135359	ENSG00000065135.7_765	84.8971	+	110135249	110135250
chr1	28906916	28907067	ENSG00000197989.9_330	84.8826	-	28906967	28906968
chr1	110883693	110883848	ENSG00000162775.10_771	84.8603	+	110883790	110883791
chr6	3456362	3456575	ENSG00000137266.10_4528	84.8199	-	3456442	3456443
chr2	235949589	235949719	ENSG00000130147.11_2316	84.7039	+	235949631	235949632
chr3	17052109	17052180	ENSG00000154822.11_2454	84.6915	+	17052164	17052165
chr1	151220685	151220814	ENSG00000143398.15_911	84.5379	+	151220765	151220766
chr14	102452789	102452853	ENSG00000197102.6_10155	84.4671	+	102452816	102452817
chr2	204229170	204229202	ENSG00000138443.11_2196	84.4618	+	204229190	204229191
chr8	124057003	124057052	ENSG00000156787.12_6484	84.3778	+	124057009	124057010
chr7	2274265	2274423	ENSG00000122687.13_5195	84.3015	-	2274401	2274402
chr16	4659608	4659862	ENSG00000153443.8_11046	84.2492	-	4659726	4659727
chr9	94171598	94171772	ENSG00000165030.3_6861	84.0315	-	94171650	94171651
chr1	44877728	44877952	ENSG00000187147.13_484	84.0285	+	44877831	44877832
chr10	106073123	106073350	ENSG00000148841.11_7850	84.0021	-	106073264	106073265
chr1	182913536	182913591	ENSG00000157060.10_1127	83.9968	-	182913555	182913556
chr2	241517195	241517293	ENSG00000142327.7_2346	83.9924	+	241517232	241517233
chr21	46715995	46716140	ENSG00000223768.1_14669	83.7742	+	46716023	46716024
chr17	45127605	45127777	ENSG00000263142.1_12389	83.6837	+	45127724	45127725
chr3	63531145	63531192	ENSG00000163630.6_2770	83.6781	+	63531155	63531156
chr9	72803532	72803585	ENSG00000165072.9_6807	83.6403	+	72803565	72803566
chr7	75051750	75051891	ENSG00000135213.8_5610	83.6333	-	75051865	75051866
chr19	50412642	50412840	ENSG00000213024.6_13899	83.5887	-	50412772	50412773
chr17	44408904	44409025	ENSG00000176681.10_12370	83.5346	+	44408973	44408974
chr9	103109336	103109435	ENSG00000136891.9_6927	83.4991	-	103109403	103109404
chr22	41166424	41166521	ENSG00000100372.10_15090	83.4538	-	41166492	41166493
chr2	32640521	32641003	ENSG00000115760.9_1570	83.372	+	32640888	32640889
chr8	144681243	144681486	ENSG00000104529.13_6581	83.239	-	144681445	144681446
chr9	127649762	127649814	ENSG00000136935.9_7036	83.0894	-	127649783	127649784
chr3	52726756	52726838	ENSG00000163938.12_2725	83.0863	+	52726787	52726788
chr22	38822583	38822809	ENSG00000168135.4_15053	83.0594	-	38822724	38822725
chr17	46675495	46675623	ENSG00000108511.8_12414	82.875	-	46675561	46675562
chr6	26636909	26637000	ENSG00000181315.6_4613	82.84	-	26636985	26636986
chr9	139620595	139620678	ENSG00000233016.2_7187	82.8369	-	139620623	139620624
chr14	60574363	60574453	ENSG00000126773.8_9884	82.8015	+	60574395	60574396
chr4	177608491	177608551	ENSG00000248388.1_3714	82.768	+	177608532	177608533
chr5	111497207	111497316	ENSG00000224032.2_4133	82.6402	+	111497308	111497309
chr17	15878780	15878934	ENSG00000170425.3_12001	82.5427	+	15878891	15878892
chr7	76256302	76256458	ENSG00000243566.2_5630	82.5057	+	76256410	76256411
chr7	27185051	27185197	ENSG00000105997.18_5348	82.414	-	27185107	27185108
chr9	140194757	140194922	ENSG00000198435.2_7234	82.3031	-	140194806	140194807
chr3	96336754	96336794	ENSG00000269028.2_2814	81.8947	-	96336778	96336779
chr4	79101877	79101940	ENSG00000138759.13_3466	81.742	+	79101903	79101904
chr12	133624128	133624178	ENSG00000198040.6_9416	81.6567	+	133624142	133624143
chr5	138611881	138611988	ENSG00000120725.8_4234	81.6504	-	138611926	138611927
chr7	27182976	27183301	ENSG00000105997.18_5343	81.6179	-	27183063	27183064
chr5	180277582	180278054	ENSG00000196670.9_4486	81.5328	-	180277979	180277980
chr16	23646938	23646989	ENSG00000083093.5_11221	81.4282	-	23646961	23646962
chr7	148876040	148876311	ENSG00000197024.4_5977	81.1953	+	148876193	148876194
chr19	17430431	17430517	ENSG00000130311.6_13485	80.8293	+	17430466	17430467
chr2	96917524	96917928	ENSG00000135956.4_1836	80.7861	-	96917794	96917795
chr17	27085577	27085659	ENSG00000173065.9_12152	80.3502	-	27085612	27085613
chrX	135961337	135961388	ENSG00000147274.10_15608	80.2285	-	135961361	135961362
chr19	3978078	3978132	ENSG00000167658.11_13181	80.195	-	3978094	3978095
chr11	72004194	72004594	ENSG00000162129.8_8430	79.9829	-	72004562	72004563
chr21	34730213	34730280	ENSG00000142166.8_14577	79.8758	+	34730238	34730239
chr19	50412208	50412480	ENSG00000104951.11_13894	79.8657	-	50412377	50412378
chr12	51458324	51458400	ENSG00000110925.2_8965	79.834	-	51458379	51458380
chr1	240255602	240255858	ENSG00000155816.15_1399	79.3942	+	240255619	240255620
chr22	28377979	28378102	ENSG00000235954.2_14914	79.3594	+	28378074	28378075
chr19	41313792	41313901	ENSG00000171570.6_13721	79.3553	+	41313868	41313869
chr16	19023479	19023536	ENSG00000170537.8_11172	78.9236	+	19023506	19023507
chr20	47709409	47709439	ENSG00000124207.12_14394	78.8761	+	47709427	47709428
chr3	173999370	173999446	ENSG00000169760.13_3106	78.8521	+	173999415	173999416
chr8	64099103	64099219	ENSG00000185728.12_6313	78.7953	+	64099154	64099155
chrX	107920251	107920295	ENSG00000188153.8_15549	78.7862	+	107920264	107920265
chr22	18301248	18301354	ENSG00000243156.3_14722	78.6942	-	18301298	18301299
chr16	30455074	30455152	ENSG00000179918.15_11284	78.667	-	30455125	30455126
chr15	81271127	81271232	ENSG00000117899.6_10654	78.5409	-	81271175	81271176
chr7	27185051	27185197	ENSG00000273433.1_5356	78.5089	-	27185107	27185108
chr10	101996949	101997059	ENSG00000095485.12_7784	78.5012	-	101997016	101997017
chr17	58740775	58740860	ENSG00000170836.7_12496	78.387	+	58740832	58740833
chr5	115783243	115783469	ENSG00000248445.1_4150	78.3243	+	115783383	115783384
chr2	113286679	113286895	ENSG00000114999.7_1927	78.241	+	113286730	113286731
chr7	98840302	98840339	ENSG00000002079.8_5709	78.2159	+	98840306	98840307
chr10	76910578	76910707	ENSG00000156671.8_7606	78.1747	+	76910652	76910653
chr12	48543221	48543319	ENSG00000177981.6_8930	78.1673	-	48543271	48543272
chr16	3433113	3433324	ENSG00000140987.15_11006	78.1296	-	3433258	3433259
chr6	41986175	41986242	ENSG00000112576.8_4767	78.0909	-	41986211	41986212
chr12	57398615	57398746	ENSG00000166860.2_9067	77.8448	-	57398658	57398659
chr19	41246077	41246422	ENSG00000086544.2_13716	77.6302	+	41246229	41246230
chr11	17408558	17408793	ENSG00000187486.5_8103	77.3923	-	17408661	17408662
chr19	11256628	11256758	ENSG00000161888.7_13327	77.1381	-	11256671	11256672
chr12	4708773	4708796	ENSG00000010219.9_8774	77.1278	+	4708785	4708786
chr11	33690116	33690172	ENSG00000255202.1_8157	77.1076	-	33690157	33690158
chr15	68583357	68583674	ENSG00000169018.5_10514	77.1	+	68583395	68583396
chr4	140606458	140606532	ENSG00000085871.4_3623	77.0987	+	140606518	140606519
chr17	28849793	28849903	ENSG00000108587.10_12185	77.0501	+	28849850	28849851
chr17	20217289	20217642	ENSG00000263494.1_12093	77.0379	+	20217569	20217570
chr22	31741510	31741873	ENSG00000100105.13_14980	76.9707	-	31741750	31741751
chr4	62936695	62936780	ENSG00000150471.11_3426	76.8857	+	62936743	62936744
chr6	4892538	4892616	ENSG00000153046.13_4538	76.7463	+	4892565	4892566
chr19	33907391	33907411	ENSG00000124299.9_13597	76.6845	-	33907400	33907401
chr14	93863522	93863581	ENSG00000133958.9_10112	76.6777	+	93863557	93863558
chr10	105072210	105072256	ENSG00000156374.10_7828	76.5985	-	105072230	105072231
chr2	215470560	215470576	ENSG00000197585.5_2227	76.3931	-	215470560	215470561
chr7	50737449	50737535	ENSG00000106070.13_5492	76.3313	-	50737503	50737504
chr18	24126764	24126983	ENSG00000134504.8_12903	76.2351	-	24126803	24126804
chr8	131029198	131029216	ENSG00000153310.14_6515	76.2324	-	131029206	131029207
chr10	20551588	20551605	ENSG00000120594.12_7340	76.1965	+	20551588	20551589
chr20	54974254	54974402	ENSG00000101138.7_14438	76.1949	+	54974330	54974331
chr4	103764579	103764637	ENSG00000109332.15_3533	76.1697	-	103764608	103764609
chr2	212400405	212400467	ENSG00000178568.9_2222	76.1652	-	212400445	212400446
chr2	77746400	77746623	ENSG00000176204.9_1775	76.1283	-	77746486	77746487
chr15	90167981	90168117	ENSG00000166813.10_10757	76.1252	-	90168091	90168092
chr1	78148296	78148313	ENSG00000036549.8_632	76.0483	-	78148307	78148308
chr19	4012921	4013268	ENSG00000105229.2_13183	76.03	+	4013107	4013108
chr8	124265829	124265901	ENSG00000165156.10_6486	76.0266	-	124265850	124265851
chr8	9182512	9182537	ENSG00000254235.1_6098	76.0053	+	9182516	9182517
chr2	133403038	133403282	ENSG00000183840.5_1998	75.9725	+	133403138	133403139
chr16	3535639	3536136	ENSG00000262621.2_11001	75.9519	+	3536024	3536025
chr19	39432390	39432515	ENSG00000269190.1_13687	75.923	-	39432432	39432433
chr1	26900837	26900934	ENSG00000117676.9_297	75.8706	+	26900880	26900881
chr22	19838225	19838498	ENSG00000185838.9_14764	75.8446	-	19838339	19838340
chr16	71893659	71893768	ENSG00000102984.10_11562	75.7544	-	71893724	71893725
chr16	87445852	87446095	ENSG00000140948.7_11668	75.696	-	87445904	87445905
chr2	232325409	232325486	ENSG00000115053.11_2302	75.6652	-	232325438	232325439
chr8	29995506	29995663	ENSG00000104660.13_6194	75.5993	+	29995516	29995517
chr5	472850	472974	ENSG00000188242.4_3763	75.5806	-	472892	472893
chr3	14154530	14154695	ENSG00000163528.8_2438	75.3533	-	14154568	14154569
chr16	74386226	74386241	ENSG00000214331.4_11569	75.2606	-	74386232	74386233
chr2	240068177	240068194	ENSG00000068024.12_2342	75.2193	-	240068184	240068185
chr8	123964446	123964600	ENSG00000178764.6_6483	74.9053	+	123964570	123964571
chr19	7965294	7965864	ENSG00000171017.6_13259	74.8735	+	7965532	7965533
chr20	60331053	60331073	ENSG00000179242.11_14459	74.7655	+	60331062	60331063
chr1	76876518	76876536	ENSG00000184005.9_626	74.7643	+	76876524	76876525
chr19	23836543	23836727	ENSG00000197372.5_13557	74.7556	-	23836672	23836673
chr5	67032272	67032288	ENSG00000249364.1_3959	74.7165	+	67032279	67032280
chr17	5377735	5377783	ENSG00000072849.6_11891	74.6337	-	5377777	5377778
chr6	121769012	121769056	ENSG00000152661.7_4986	74.2813	+	121769028	121769029
chr12	93477279	93477363	ENSG00000257322.1_9160	74.2404	-	93477319	93477320
chr17	58024001	58024111	ENSG00000108443.9_12484	74.2361	+	58024074	58024075
chr6	43506663	43506734	ENSG00000124571.13_4790	74.2182	-	43506695	43506696
chr10	74127759	74127855	ENSG00000107745.12_7569	74.19	-	74127816	74127817
chr5	141736233	141736250	ENSG00000231185.2_4286	74.1731	+	141736240	141736241
chr22	19839317	19839704	ENSG00000185838.9_14765	74.139	-	19839532	19839533
chrX	10535404	10535623	ENSG00000101871.10_15275	74.1263	-	10535454	10535455
chr11	70052654	70052937	ENSG00000254721.1_8410	74.0908	-	70052777	70052778
chr6	154511467	154511492	ENSG00000112038.13_5086	73.9937	+	154511477	154511478
chr7	106300994	106301288	ENSG00000243797.2_5807	73.9365	-	106301021	106301022
chr17	45055768	45055977	ENSG00000262633.1_12381	73.713	+	45055947	45055948
chr9	119462773	119462840	ENSG00000148219.12_6998	73.4628	-	119462801	119462802
chr11	122930033	122930131	ENSG00000109971.9_8659	73.4081	-	122930046	122930047
chr1	52499021	52499343	ENSG00000117862.7_525	73.3366	-	52499188	52499189
chr17	42226086	42226198	ENSG00000125319.10_12320	73.3219	+	42226137	42226138
chr4	103764579	103764637	ENSG00000246560.2_3534	73.3054	+	103764617	103764618
chr17	62855883	62856004	ENSG00000176809.6_12549	73.2421	-	62855947	62855948
chr5	140078148	140078339	ENSG00000112855.10_4277	73.2067	+	140078226	140078227
chr16	85741250	85741384	ENSG00000154102.6_11650	73.2	-	85741268	85741269
chr5	140698528	140698565	ENSG00000178913.5_4278	73.1555	-	140698544	140698545
chr17	80559608	80559899	ENSG00000141568.15_12785	73.1325	+	80559784	80559785
chr17	3629015	3629146	ENSG00000083457.7_11847	73.0141	-	3629048	3629049
chr2	120194594	120194655	ENSG00000171227.6_1943	72.8277	+	120194641	120194642
chr3	194790155	194790779	ENSG00000173950.11_3191	72.7894	-	194790622	194790623
chr12	125262740	125263074	ENSG00000073060.11_9386	72.7784	-	125262928	125262929
chr17	21101673	21101896	ENSG00000178307.5_12103	72.7573	-	21101769	21101770
chr19	12501265	12501447	ENSG00000268744.1_13359	72.62	-	12501394	12501395
chr15	64592741	64592858	ENSG00000169118.11_10453	72.6088	-	64592785	64592786
chr1	242297602	242297639	ENSG00000180287.12_1413	72.5812	-	242297634	242297635
chr19	18280829	18280948	ENSG00000268173.1_13508	72.4622	+	18280857	18280858
chr12	62727930	62727978	ENSG00000135655.9_9093	72.3806	+	62727941	62727942
chr4	2287474	2287491	ENSG00000159733.9_3253	72.3423	-	2287480	2287481
chr19	12817241	12817334	ENSG00000105576.11_13391	72.3139	-	12817297	12817298
chr16	68156454	68156584	ENSG00000072736.14_11481	72.2954	+	68156502	68156503
chr3	160665445	160665497	ENSG00000163590.9_3080	72.1838	+	160665478	160665479
chr4	149357679	149357817	ENSG00000151623.10_3658	72.1494	-	149357759	149357760
chr2	10793769	10793788	ENSG00000115761.11_1465	72.1481	-	10793778	10793779
chr2	129025151	129025736	ENSG00000136720.6_1978	72.1456	-	129025204	129025205
chr6	83075693	83075763	ENSG00000146242.5_4864	72.0556	+	83075736	83075737
chr3	52015129	52015192	ENSG00000243989.3_2706	71.7823	+	52015145	52015146
chr6	17629592	17629773	ENSG00000124789.7_4575	71.7274	-	17629760	17629761
chr5	77806028	77806173	ENSG00000145685.9_4055	71.6658	-	77806077	77806078
chr9	4799981	4800001	ENSG00000120158.7_6652	71.6495	+	4799989	4799990
chr14	88892878	88892946	ENSG00000042317.12_10064	71.461	+	88892896	88892897
chr19	50412244	50412480	ENSG00000213024.6_13898	71.4134	-	50412377	50412378
chr1	161493675	161493709	ENSG00000273112.1_1036	71.3393	+	161493683	161493684
chr3	52015129	52015192	ENSG00000114786.11_2707	71.3139	+	52015145	52015146
chr7	98479322	98479387	ENSG00000196367.8_5699	71.1898	+	98479336	98479337
chr2	227729373	227729496	ENSG00000144468.12_2288	71.0797	+	227729433	227729434
chr16	677931	678435	ENSG00000197562.5_10866	70.9938	+	677999	678000
chr7	27182976	27183301	ENSG00000273433.1_5351	70.8962	-	27183063	27183064
chr3	125648114	125648369	ENSG00000171084.11_2916	70.879	+	125648334	125648335
chr6	74229078	74229144	ENSG00000156508.13_4854	70.836	-	74229085	74229086
chr9	129981026	129981327	ENSG00000136828.14_7051	70.6541	+	129981076	129981077
chr1	229738011	229738190	ENSG00000135801.5_1351	70.5754	-	229738117	229738118
chr5	175934009	175934110	ENSG00000113194.8_4413	70.5399	+	175934072	175934073
chr11	35413503	35413527	ENSG00000110436.7_8165	70.5308	-	35413515	35413516
chr15	75663798	75663920	ENSG00000169375.11_10585	70.5081	-	75663854	75663855
chr10	103124607	103124663	ENSG00000222414.1_7800	70.3465	-	103124615	103124616
chr15	66671973	66672086	ENSG00000075131.5_10483	70.3027	-	66671998	66671999
chr14	55169039	55169186	ENSG00000020577.9_9856	70.2366	+	55169115	55169116
chr5	36984929	36985001	ENSG00000164190.12_3870	70.126	+	36984942	36984943
chr4	22389886	22390019	ENSG00000152990.9_3356	70.0164	-	22389952	22389953
chr11	111903277	111903308	ENSG00000150768.11_8584	70.0126	+	111903299	111903300
chr17	76045675	76045790	ENSG00000078687.12_12660	69.9789	+	76045681	76045682
chr10	112572108	112572364	ENSG00000203867.7_7863	69.8851	+	112572175	112572176
chr19	12540955	12541137	ENSG00000180855.11_13362	69.8687	-	12541084	12541085
chr16	67877428	67877612	ENSG00000102901.8_11459	69.7776	-	67877485	67877486
chr14	89878346	89878518	ENSG00000053254.11_10066	69.7752	-	89878438	89878439
chr7	130287660	130287692	ENSG00000158623.10_5879	69.7011	-	130287682	130287683
chr6	3113734	3113925	ENSG00000137275.9_4515	69.6927	+	3113777	3113778
chr14	77870249	77870301	ENSG00000165555.5_10041	69.5694	-	77870272	77870273
chrX	154115361	154115468	ENSG00000185010.9_15661	69.5523	-	154115383	154115384
chr7	33217389	33217441	ENSG00000122507.16_5424	69.5352	+	33217414	33217415
chr15	76634398	76634669	ENSG00000159556.5_10613	69.3928	+	76634504	76634505
chr7	104752947	104753074	ENSG00000005483.15_5789	69.3797	+	104753020	104753021
chr17	57287787	57288063	ENSG00000265303.1_12476	69.143	+	57287891	57287892
chr18	66526165	66526279	ENSG00000150636.11_13022	68.9636	+	66526213	66526214
chr19	55555718	55555829	ENSG00000267265.1_13963	68.9282	+	55555747	55555748
chr20	14307921	14308016	ENSG00000172264.12_14160	68.8727	+	14307966	14307967
chr7	156476557	156476725	ENSG00000105983.15_6051	68.7997	-	156476594	156476595
chr20	48522881	48523215	ENSG00000158480.6_14408	68.7441	-	48523160	48523161
chr8	37555054	37555129	ENSG00000183779.5_6214	68.7295	+	37555085	37555086
chr9	5093240	5093278	ENSG00000096968.8_6654	68.7231	+	5093252	5093253
chr1	155041868	155041945	ENSG00000251246.1_963	68.5765	+	155041928	155041929
chr17	4407680	4407697	ENSG00000183018.4_11871	68.4926	+	4407688	4407689
chr17	42475677	42475804	ENSG00000186566.7_12331	68.4267	-	42475737	42475738
chr17	44799416	44799458	ENSG00000073969.14_12375	68.3542	+	44799419	44799420
chr19	42794955	42795091	ENSG00000079432.3_13753	68.3409	+	42795049	42795050
chr19	36435938	36436088	ENSG00000126243.4_13617	68.3004	+	36436007	36436008
chr10	73433321	73433339	ENSG00000107736.15_7555	68.2887	+	73433327	73433328
chr15	41165044	41165238	ENSG00000104140.6_10304	68.1798	-	41165130	41165131
chr16	71792305	71792390	ENSG00000166747.8_11558	68.0452	-	71792370	71792371
chr11	93464142	93464268	ENSG00000166012.10_8531	68.035	-	93464203	93464204
chr2	8822370	8822588	ENSG00000115738.5_1457	68.0137	+	8822407	8822408
chr19	58918529	58918688	ENSG00000232098.2_14059	67.9713	-	58918603	58918604
chr15	49171464	49171539	ENSG00000185634.7_10376	67.9014	-	49171505	49171506
chr10	5682289	5682794	ENSG00000196372.8_7255	67.8224	-	5682670	5682671
chr11	63884938	63885251	ENSG00000126500.3_8313	67.791	+	63884981	63884982
chr3	4358180	4358296	ENSG00000170364.8_2378	67.7511	+	4358282	4358283
chr19	39432390	39432515	ENSG00000104835.10_13682	67.7415	-	39432432	39432433
chr11	10823081	10823155	ENSG00000110321.11_8072	67.741	-	10823123	10823124
chr1	52499063	52499343	ENSG00000223390.1_528	67.6849	+	52499182	52499183
chr22	18301156	18301233	ENSG00000243156.3_14721	67.6668	-	18301194	18301195
chr7	2768324	2768553	ENSG00000174945.9_5204	67.6203	+	2768488	2768489
chr14	102675485	102675651	ENSG00000140153.13_10162	67.5916	+	102675582	102675583
chr19	58874866	58874908	ENSG00000269054.1_14054	67.574	+	58874888	58874889
chr9	104239184	104239407	ENSG00000165152.4_6940	67.5559	-	104239243	104239244
chr19	39432390	39432515	ENSG00000269547.1_13684	67.548	-	39432432	39432433
chr8	11615929	11616222	ENSG00000136574.13_6110	67.5254	+	11616024	11616025
chr5	56558748	56558897	ENSG00000062194.11_3931	67.4999	+	56558831	56558832
chr6	154511467	154511501	ENSG00000074706.9_5087	67.4888	-	154511477	154511478
chr10	17445507	17445544	ENSG00000148488.11_7333	67.4139	-	17445528	17445529
chr4	148575115	148575356	ENSG00000164169.8_3654	67.3642	-	148575190	148575191
chr1	25687541	25687692	ENSG00000183726.6_272	67.3335	+	25687637	25687638
chr2	203157776	203157871	ENSG00000055044.6_2187	67.3156	+	203157851	203157852
chr19	30193664	30193831	ENSG00000131943.13_13571	67.2968	-	30193740	30193741
chr6	32096803	32097038	ENSG00000204315.3_4687	67.2592	-	32096828	32096829
chr22	42530243	42530287	ENSG00000237037.5_15122	67.2411	+	42530252	42530253
chr1	245018275	245018349	ENSG00000188206.5_1424	67.2308	-	245018324	245018325
chr3	50392521	50392716	ENSG00000272104.1_2682	67.1992	+	50392603	50392604
chr14	96851039	96851085	ENSG00000100744.10_10130	67.1427	+	96851045	96851046
chr22	19712201	19712295	ENSG00000184702.13_14760	67.1281	+	19712261	19712262
chr8	100305232	100305269	ENSG00000132549.14_6433	67.1071	+	100305254	100305255
chr9	104239201	104239446	ENSG00000225376.1_6937	67.0917	+	104239227	104239228
chr10	46914269	46914389	ENSG00000165874.8_7423	67.0894	+	46914354	46914355
chr2	101889400	101889531	ENSG00000163162.4_1885	67.0272	-	101889430	101889431
chr17	55027685	55027769	ENSG00000121058.4_12459	66.9612	-	55027723	55027724
chr11	62417221	62417472	ENSG00000255432.1_8287	66.9118	-	62417405	62417406
chr6	133137942	133137996	ENSG00000112306.7_5008	66.9047	+	133137955	133137956
chr12	54789546	54789644	ENSG00000258137.1_9027	66.8993	+	54789584	54789585
chr14	68036492	68036510	ENSG00000054690.9_9926	66.8376	+	68036492	68036493
chr21	45935786	45936043	ENSG00000175894.10_14641	66.8182	-	45935958	45935959
chr3	45962522	45962655	ENSG00000163820.10_2565	66.8117	-	45962594	45962595
chr14	19888390	19888542	ENSG00000244306.5_9688	66.7586	-	19888443	19888444
chr2	220101705	220101809	ENSG00000163521.11_2260	66.6896	-	220101743	220101744
chr2	29136530	29136625	ENSG00000163811.7_1559	66.646	+	29136610	29136611
chr6	41065611	41065866	ENSG00000001167.10_4756	66.6451	+	41065739	41065740
chr12	93477112	93477257	ENSG00000257322.1_9159	66.6045	-	93477194	93477195
chr16	25250931	25251062	ENSG00000155592.11_11233	66.5318	-	25251025	25251026
chr13	21186369	21186402	ENSG00000032742.13_9427	66.431	+	21186382	21186383
chr19	47504336	47504507	ENSG00000160007.13_13853	66.4189	+	47504450	47504451
chr17	73565593	73565608	ENSG00000073350.9_12626	66.3952	+	73565599	73565600
chr17	58308874	58308981	ENSG00000170832.8_12493	66.3785	-	58308922	58308923
chr16	69152068	69152152	ENSG00000103044.6_11510	66.2637	+	69152110	69152111
chr8	32114049	32114097	ENSG00000157168.14_6200	66.2323	+	32114065	32114066
chr2	73302474	73302747	ENSG00000144040.8_1741	66.2228	-	73302591	73302592
chr20	13373875	13373910	ENSG00000089123.11_14159	66.1218	-	13373878	13373879
chr7	128599964	128599995	ENSG00000064419.9_5870	66.112	-	128599990	128599991
chr21	45402817	45403028	ENSG00000160216.14_14627	66.0469	+	45402903	45402904
chr9	99959921	99960013	ENSG00000188801.8_6908	66.0043	-	99960001	99960002
chr7	70255932	70256142	ENSG00000158321.11_5554	65.9768	+	70256069	70256070
chr17	21146470	21146743	ENSG00000154035.6_12106	65.9525	-	21146587	21146588
chr1	17222582	17222630	ENSG00000058453.12_196	65.8199	+	17222591	17222592
chr1	17067118	17067166	ENSG00000058453.12_195	65.8199	+	17067127	17067128
chr17	45055768	45055976	ENSG00000108433.11_12377	65.8012	+	45055947	45055948
chr2	96874215	96874329	ENSG00000204685.5_1834	65.7984	+	96874274	96874275
chrX	63410704	63410834	ENSG00000184675.5_15431	65.7676	-	63410771	63410772
chr19	40848236	40848273	ENSG00000160392.9_13705	65.7567	-	40848241	40848242
chr4	1719888	1720147	ENSG00000168936.6_3245	65.696	-	1719948	1719949
chr12	56651197	56651337	ENSG00000139645.9_9059	65.6596	-	56651258	56651259
chr15	83141992	83142315	ENSG00000259472.1_10691	65.6033	-	83142032	83142033
chr4	8869299	8869447	ENSG00000215612.5_3328	65.5788	-	8869347	8869348
chr11	111889741	111889816	ENSG00000150764.9_8583	65.5407	+	111889789	111889790
chr14	93708592	93708665	ENSG00000011114.10_10107	65.3347	-	93708635	93708636
chr19	18280829	18280948	ENSG00000105647.10_13504	65.3141	+	18280857	18280858
chr22	17590209	17590710	ENSG00000177663.9_14698	65.2069	+	17590668	17590669
chr16	89784488	89784717	ENSG00000075399.8_11738	65.1239	-	89784520	89784521
chr2	120439266	120439356	ENSG00000144120.8_1945	65.0803	+	120439289	120439290
chr13	67802301	67802468	ENSG00000184226.10_9566	65.0394	-	67802420	67802421
chr3	155761970	155762047	ENSG00000169282.13_3058	64.8908	+	155761993	155761994
chr21	44985364	44985428	ENSG00000160207.4_14620	64.8337	-	44985384	44985385
chr5	17157105	17157150	ENSG00000215196.4_3831	64.7122	-	17157136	17157137
chrX	68892355	68892421	ENSG00000158813.13_15445	64.6212	+	68892392	68892393
chr3	14184045	14184166	ENSG00000170876.7_2440	64.5783	+	14184063	14184064
chr13	41134147	41134298	ENSG00000150907.6_9500	64.5417	-	41134203	41134204
chr5	471274	471411	ENSG00000188242.4_3762	64.2832	-	471301	471302
chr19	4675776	4675837	ENSG00000142002.12_13202	64.2026	-	4675785	4675786
chr2	198570496	198570590	ENSG00000222017.1_2151	64.1824	+	198570556	198570557
chrX	53172204	53172273	ENSG00000232593.2_15404	64.1647	+	53172223	53172224
chr10	126370309	126370764	ENSG00000258539.1_7917	64.1317	-	126370558	126370559
chr9	33348334	33348473	ENSG00000086102.14_6708	64.0001	+	33348464	33348465
chr3	135914123	135914388	ENSG00000174579.3_2989	63.9087	-	135914205	135914206
chr7	30491702	30491880	ENSG00000106100.6_5405	63.9055	-	30491866	30491867
chr19	58791147	58791237	ENSG00000269545.1_14038	63.8584	+	58791206	58791207
chr1	11982841	11982952	ENSG00000116685.11_134	63.8362	-	11982859	11982860
chr17	43591565	43591651	ENSG00000131484.3_12357	63.7299	+	43591593	43591594
chr17	43595558	43595644	ENSG00000131484.3_12358	63.7299	+	43595586	43595587
chr15	99250866	99251174	ENSG00000140443.9_10796	63.695	+	99251017	99251018
chr15	50086685	50086778	ENSG00000259388.1_10378	63.6753	+	50086733	50086734
chr20	3143438	3143671	ENSG00000088899.10_14116	63.6675	-	3143575	3143576
chr5	172297754	172297773	ENSG00000113719.11_4393	63.6388	+	172297760	172297761
chr8	28610034	28610261	ENSG00000012232.4_6189	63.6048	+	28610091	28610092
chr1	117910963	117911009	ENSG00000198162.8_809	63.5985	+	117910989	117910990
chr11	10823080	10823155	ENSG00000255125.1_8070	63.5403	+	10823127	10823128
chr1	143647026	143647076	ENSG00000238603.1_828	63.5397	-	143647064	143647065
chr1	147834514	147834564	ENSG00000207340.1_866	63.5377	-	147834552	147834553
chr12	58121567	58121862	ENSG00000135439.7_9078	63.5139	-	58121690	58121691
chr16	68055689	68055801	ENSG00000167264.13_11470	63.4926	+	68055756	68055757
chr3	14184045	14184166	ENSG00000268279.2_2442	63.4561	+	14184063	14184064
chr10	12077075	12077359	ENSG00000151461.15_7294	63.4543	-	12077253	12077254
chr22	43011315	43011386	ENSG00000270022.2_15135	63.4233	+	43011339	43011340
chr17	18574994	18575164	ENSG00000249459.4_12055	63.4071	-	18575061	18575062
chr17	79409402	79409995	ENSG00000171282.9_12726	63.3868	+	79409569	79409570
chr17	6023844	6024188	ENSG00000179314.9_11897	63.2745	+	6023926	6023927
chr5	180028595	180028792	ENSG00000037280.11_4480	63.2696	-	180028762	180028763
chr22	46508631	46508669	ENSG00000197182.8_15180	63.2632	+	46508647	46508648
chr7	5540586	5540819	ENSG00000155034.14_5250	63.1925	-	5540712	5540713
chr15	82974162	82974468	ENSG00000205275.2_10674	63.1318	-	82974427	82974428
chr17	17699729	17699937	ENSG00000108557.13_12021	63.1188	+	17699746	17699747
chr12	54789546	54789644	ENSG00000258086.1_9033	63.0462	+	54789584	54789585
chr15	83141995	83142301	ENSG00000205271.2_10688	62.9583	+	83142033	83142034
chr22	29445725	29446000	ENSG00000183579.11_14931	62.9556	+	29445861	29445862
chr5	149359921	149360034	ENSG00000155850.7_4308	62.9413	+	149359982	149359983
chr15	34849749	34849766	ENSG00000215252.7_10271	62.9399	-	34849757	34849758
chr3	134076306	134076547	ENSG00000114019.10_2983	62.9324	-	134076493	134076494
chr17	16344537	16344613	ENSG00000175061.13_12008	62.9316	+	16344594	16344595
chr17	651066	651273	ENSG00000179409.6_11782	62.8805	-	651108	651109
chr17	45924888	45925121	ENSG00000189120.3_12397	62.8362	-	45924909	45924910
chr7	193455	193618	ENSG00000177706.8_5153	62.8322	+	193499	193500
chr16	70162723	70162738	ENSG00000090857.9_11526	62.8068	+	70162736	70162737
chr11	116633668	116633896	ENSG00000137656.7_8596	62.7395	-	116633777	116633778
chrX	10535041	10535269	ENSG00000101871.10_15274	62.7	-	10535095	10535096
chr8	69218478	69218515	ENSG00000248801.3_6340	62.6828	-	69218497	69218498
chr1	151007014	151007166	ENSG00000143363.11_903	62.588	+	151007026	151007027
chr1	55207452	55207615	ENSG00000243725.2_564	62.58	+	55207586	55207587
chr1	155041868	155041945	ENSG00000143590.9_962	62.5792	+	155041928	155041929
chr20	45354633	45354780	ENSG00000197496.4_14375	62.5169	+	45354722	45354723
chr8	91523449	91523470	ENSG00000253394.1_6400	62.4837	+	91523463	91523464
chr5	138614468	138614558	ENSG00000120725.8_4235	62.4593	-	138614517	138614518
chr1	27873789	27874058	ENSG00000126705.9_307	62.3938	-	27873815	27873816
chr15	82765411	82765717	ENSG00000188384.3_10669	62.3923	+	82765449	82765450
chr17	21438126	21438381	ENSG00000272780.1_12114	62.3152	-	21438224	21438225
chr22	40807426	40807737	ENSG00000196588.10_15087	62.2789	-	40807733	40807734
chr16	1004442	1004670	ENSG00000103227.14_10879	62.2476	-	1004485	1004486
chr10	79796952	79797063	ENSG00000138326.14_7636	62.2463	+	79797003	79797004
chrX	70066077	70066112	ENSG00000120498.9_15451	62.2047	-	70066088	70066089
chrX	118921308	118921442	ENSG00000198918.7_15566	62.1761	-	118921341	118921342
chr9	101980771	101980926	ENSG00000119523.8_6921	62.1653	-	101980857	101980858
chr8	142228602	142228901	ENSG00000022567.5_6543	62.1064	-	142228612	142228613
chr17	18167333	18167671	ENSG00000177427.8_12043	62.1043	+	18167355	18167356
chr1	149514102	149514149	ENSG00000212544.1_871	62.0626	-	149514140	149514141
chr11	76115264	76115317	ENSG00000179240.4_8472	62.0175	+	76115287	76115288
chr15	82765408	82765731	ENSG00000255769.3_10672	61.9722	-	82765448	82765449
chr19	36538012	36538045	ENSG00000161277.9_13624	61.9074	-	36538034	36538035
chr19	2835460	2835568	ENSG00000172006.7_13162	61.8821	+	2835478	2835479
chr16	28916118	28916255	ENSG00000177548.8_11265	61.8224	-	28916141	28916142
chr8	141319491	141319510	ENSG00000167632.10_6536	61.8217	-	141319500	141319501
chr14	19686847	19686987	ENSG00000225210.5_9683	61.8132	+	19686945	19686946
chr9	133761518	133761780	ENSG00000097007.13_7112	61.7688	+	133761681	133761682
chr22	31372696	31372953	ENSG00000269987.1_14969	61.7154	-	31372868	31372869
chr19	52496792	52496944	ENSG00000197619.9_13935	61.6978	-	52496835	52496836
chrX	38664450	38664818	ENSG00000165175.11_15333	61.6955	+	38664613	38664614
chr6	99283485	99283712	ENSG00000184486.7_4902	61.6932	+	99283596	99283597
chr1	224622069	224622187	ENSG00000162923.10_1306	61.5844	-	224622090	224622091
chr22	32111613	32111718	ENSG00000183530.9_14993	61.584	-	32111689	32111690
chr19	7965294	7965741	ENSG00000214248.2_13263	61.5795	-	7965501	7965502
chr3	186796137	186796251	ENSG00000073849.10_3172	61.5763	+	186796188	186796189
chr4	172733654	172733740	ENSG00000174473.11_3709	61.5415	+	172733706	172733707
chr19	36431111	36431576	ENSG00000126243.4_13612	61.5082	+	36431235	36431236
chr15	64592741	64592858	ENSG00000259316.3_10454	61.4954	-	64592785	64592786
chr17	18167672	18168101	ENSG00000177427.8_12044	61.4849	+	18167742	18167743
chr21	33688988	33689086	ENSG00000142207.5_14564	61.4836	-	33689043	33689044
chr1	113498663	113498820	ENSG00000155380.7_791	61.3712	-	113498716	113498717
chr17	4350357	4350377	ENSG00000182557.3_11870	61.3617	+	4350365	4350366
chr14	37641867	37641971	ENSG00000183032.6_9793	61.3434	-	37641930	37641931
chr19	33460260	33460545	ENSG00000121289.13_13582	61.3233	-	33460509	33460510
chr6	31629048	31629071	ENSG00000204438.6_4676	61.317	-	31629054	31629055
chr10	29989855	29989873	ENSG00000197321.10_7365	61.2278	-	29989863	29989864
chr17	21438107	21438263	ENSG00000266466.1_12117	61.2065	+	21438227	21438228
chr17	8744444	8744466	ENSG00000174083.13_11961	61.1661	-	8744459	8744460
chr10	47396341	47396461	ENSG00000189014.6_7438	61.1349	+	47396426	47396427
chr19	14626189	14626304	ENSG00000132002.3_13429	61.1287	-	14626273	14626274
chr22	46980695	46980716	ENSG00000075240.12_15200	61.0549	+	46980703	46980704
chrX	134185250	134185384	ENSG00000203950.6_15597	60.9249	-	134185356	134185357
chr3	12370430	12370474	ENSG00000132170.15_2426	60.8797	+	12370465	12370466
chr12	53777005	53777146	ENSG00000185591.5_8989	60.8215	+	53777063	53777064
chr8	56986939	56987044	ENSG00000008988.5_6290	60.7504	-	56986992	56986993
chr9	33963740	33963790	ENSG00000137073.16_6717	60.6849	-	33963755	33963756
chr9	134073141	134073263	ENSG00000126883.12_7116	60.6825	+	134073170	134073171
chr18	32863975	32864266	ENSG00000268573.1_12940	60.682	-	32864046	32864047
chr5	40834613	40834709	ENSG00000145592.9_3879	60.5911	-	40834644	40834645
chr14	93760317	93760611	ENSG00000011114.10_10110	60.5749	-	93760449	93760450
chr2	179403426	179403925	ENSG00000155657.19_2124	60.5471	-	179403893	179403894
chr2	3598606	3598629	ENSG00000171865.5_1454	60.5419	-	3598618	3598619
chr3	171394349	171394368	ENSG00000075651.11_3098	60.4483	-	171394359	171394360
chr16	30768505	30768647	ENSG00000156873.11_11317	60.4394	+	30768573	30768574
chr1	3663435	3663597	ENSG00000227372.6_69	60.4243	-	3663524	3663525
chr12	7076737	7076791	ENSG00000215021.4_8801	60.4166	-	7076753	7076754
chr11	45955514	45955728	ENSG00000135365.11_8190	60.3257	-	45955627	45955628
chr10	126631415	126631650	ENSG00000019995.6_7930	60.3196	+	126631506	126631507
chr16	87636865	87637135	ENSG00000154118.8_11676	60.2166	+	87636984	87636985
chr8	54642895	54642909	ENSG00000047249.12_6280	60.2067	-	54642895	54642896
chr19	59024927	59025015	ENSG00000119574.8_14065	60.1949	-	59024966	59024967
chr11	44952844	44952983	ENSG00000157570.7_8186	60.1298	+	44952900	44952901
chr13	107143032	107143226	ENSG00000125266.6_9640	59.9678	-	107143109	107143110
chr4	151388103	151388122	ENSG00000198589.6_3661	59.9537	-	151388109	151388110
chr7	27182976	27183287	ENSG00000106004.4_5367	59.947	-	27183063	27183064
chr13	31205354	31205552	ENSG00000132952.7_9471	59.8861	+	31205513	31205514
chr5	171764932	171765335	ENSG00000174705.7_4390	59.6212	-	171765203	171765204
chr17	65822221	65822466	ENSG00000171634.12_12564	59.5605	+	65822329	65822330
chr2	168725951	168726030	ENSG00000172318.4_2061	59.5529	+	168725997	168725998
chr16	57462500	57462649	ENSG00000005194.10_11393	59.552	-	57462546	57462547
chr1	224380744	224380796	ENSG00000143753.8_1299	59.5059	+	224380784	224380785
chr1	15546229	15546368	ENSG00000171729.9_158	59.4375	+	15546284	15546285
chr14	64066552	64066605	ENSG00000140006.7_9893	59.3962	-	64066577	64066578
chr18	19397638	19397673	ENSG00000101752.7_12864	59.3743	+	19397646	19397647
chr22	16156097	16156237	ENSG00000206195.6_14688	59.3236	-	16156138	16156139
chr22	20229416	20229635	ENSG00000040608.9_14780	59.3224	-	20229513	20229514
chr3	179497419	179497451	ENSG00000058056.4_3111	59.2237	+	179497443	179497444
chr1	145277431	145277477	ENSG00000255168.1_846	59.2231	+	145277456	145277457
chr4	2967559	2967627	ENSG00000125388.15_3272	59.2145	+	2967591	2967592
chrX	23855279	23855389	ENSG00000238103.3_15304	59.1518	-	23855318	23855319
chr4	39459814	39459896	ENSG00000163682.11_3376	59.0726	-	39459856	39459857
chr4	184930340	184930539	ENSG00000173320.5_3725	59.0505	+	184930414	184930415
chr1	155041868	155041945	ENSG00000243364.3_961	58.9533	+	155041928	155041929
chr1	61371694	61371718	ENSG00000162599.11_581	58.9424	+	61371705	61371706
chr10	28970187	28970343	ENSG00000095739.7_7360	58.921	+	28970288	28970289
chr3	193856030	193856141	ENSG00000114315.3_3183	58.9119	+	193856061	193856062
chr7	76256302	76256458	ENSG00000205485.9_5637	58.856	+	76256410	76256411
chr3	44700712	44700777	ENSG00000236869.1_2544	58.8543	-	44700736	44700737
chr3	43074458	43074549	ENSG00000273291.1_2519	58.7972	+	43074522	43074523
chr17	44408915	44409001	ENSG00000228696.4_12368	58.7799	-	44408971	44408972
chr8	28047517	28047621	ENSG00000134014.12_6180	58.7463	+	28047573	28047574
chr6	151686548	151686763	ENSG00000181472.4_5075	58.737	-	151686617	151686618
chr14	73686159	73686376	ENSG00000080815.14_9975	58.5219	+	73686335	73686336
chr15	50639677	50639715	ENSG00000104064.12_10382	58.5114	-	50639696	50639697
chr7	27183025	27183132	ENSG00000254369.2_5359	58.5047	+	27183064	27183065
chr1	151742583	151742627	ENSG00000182134.11_930	58.4942	-	151742587	151742588
chr5	180684186	180684334	ENSG00000183718.4_4498	58.4941	-	180684225	180684226
chr7	156474701	156474873	ENSG00000105983.15_6050	58.375	-	156474741	156474742
chr14	93709034	93709267	ENSG00000011114.10_10109	58.3325	-	93709157	93709158
chr10	75572934	75573085	ENSG00000148660.16_7596	58.2986	-	75573021	75573022
chr5	177665175	177665278	ENSG00000050767.11_4452	58.2927	-	177665233	177665234
chr6	139488129	139488311	ENSG00000231329.3_5028	58.2906	-	139488194	139488195
chr15	64974023	64974135	ENSG00000180357.5_10460	58.214	+	64974059	64974060
chr4	94076199	94076236	ENSG00000152208.7_3520	58.1841	+	94076215	94076216
chr14	58877580	58877657	ENSG00000100575.9_9877	58.1708	-	58877628	58877629
chr3	49569912	49570220	ENSG00000173402.7_2646	58.1529	+	49570024	49570025
chr9	138395709	138395958	ENSG00000122140.6_7164	58.1133	+	138395827	138395828
chr11	63784976	63784992	ENSG00000133315.6_8304	58.1103	-	63784982	63784983
chr5	162871019	162871201	ENSG00000268800.1_4368	58.1093	-	162871073	162871074
chr17	77401367	77401383	ENSG00000167281.14_12677	58.0919	-	77401367	77401368
chr19	42730876	42731035	ENSG00000167625.6_13752	58.0667	+	42730939	42730940
chr11	57080788	57081072	ENSG00000149115.9_8231	57.9919	-	57080935	57080936
chr13	109610279	109610298	ENSG00000041515.11_9647	57.956	+	109610281	109610282
chr16	15083141	15083372	ENSG00000179889.14_11125	57.7768	+	15083345	15083346
chr9	132265750	132265990	ENSG00000204054.7_7097	57.7656	+	132265968	132265969
chr17	19015772	19015815	ENSG00000262202.3_12067	57.7482	-	19015789	19015790
chr22	19838225	19838498	ENSG00000215012.4_14767	57.7328	-	19838339	19838340
chrX	64905379	64905406	ENSG00000147065.12_15436	57.639	+	64905397	64905398
chr7	154795747	154795934	ENSG00000273344.1_6038	57.622	+	154795822	154795823
chr18	32863975	32864266	ENSG00000186814.8_12938	57.6112	-	32864046	32864047
chr13	52585509	52585608	ENSG00000123191.9_9543	57.5967	-	52585556	52585557
chr13	113598851	113598870	ENSG00000126217.16_9665	57.5718	+	113598858	113598859
chr16	89346897	89347048	ENSG00000167522.10_11721	57.5552	-	89346947	89346948
chrX	55757880	55757912	ENSG00000083750.8_15423	57.5145	+	55757887	55757888
chr1	113460243	113460387	ENSG00000155380.7_789	57.4603	-	113460321	113460322
chr17	77807530	77807728	ENSG00000141582.10_12682	57.4296	-	77807590	77807591
chr17	26976106	26976295	ENSG00000132581.5_12142	57.4215	-	26976188	26976189
chr5	50689720	50689789	ENSG00000016082.10_3898	57.3886	+	50689740	50689741
chr20	44469278	44469357	ENSG00000124104.14_14360	57.3383	+	44469324	44469325
chr20	42179283	42179304	ENSG00000185513.10_14340	57.3346	+	42179291	42179292
chr19	57126993	57127017	ENSG00000197951.4_13995	57.3325	+	57126997	57126998
chr11	1578423	1578505	ENSG00000184545.6_8006	57.3227	-	1578463	1578464
chr11	118866288	118866486	ENSG00000255121.2_8636	57.3145	-	118866453	118866454
chrX	71494903	71494995	ENSG00000102309.8_15468	57.3018	+	71494921	71494922
chr19	3632387	3632735	ENSG00000186111.4_13177	57.2939	-	3632620	3632621
chr17	27050704	27050812	ENSG00000198242.9_12146	57.2697	+	27050752	27050753
chr21	45223604	45223799	ENSG00000160214.8_14623	57.2348	+	45223758	45223759
chr19	56740385	56740404	ENSG00000131848.5_13990	57.2197	-	56740395	56740396
chr17	18967272	18967315	ENSG00000262074.3_12065	57.1613	-	18967289	18967290
chr1	204586462	204586804	ENSG00000170382.7_1205	57.1447	-	204586640	204586641
chr2	173712447	173712463	ENSG00000091428.13_2086	57.1244	+	173712461	173712462
chr5	79753243	79753261	ENSG00000039319.12_4064	57.0982	+	79753251	79753252
chr7	104966330	104966364	ENSG00000135250.12_5800	57.0933	-	104966336	104966337
chr17	1637032	1637162	ENSG00000262791.1_11820	57.087	-	1637051	1637052
chr19	12501265	12501447	ENSG00000196466.6_13360	57.0737	-	12501394	12501395
chr1	202849960	202850305	ENSG00000183155.4_1185	57.0733	-	202850223	202850224
chr20	47863074	47863123	ENSG00000124201.10_14400	57.018	-	47863095	47863096
chr12	123738959	123739139	ENSG00000130921.3_9371	56.9579	+	123739015	123739016
chr19	28296819	28296884	ENSG00000272635.1_13562	56.8921	+	28296829	28296830
chr13	52700391	52700412	ENSG00000197168.7_9547	56.8878	-	52700397	52700398
chr7	149430574	149430876	ENSG00000133619.13_5996	56.8697	+	149430808	149430809
chr1	43300188	43300272	ENSG00000164010.9_464	56.7839	+	43300248	43300249
chr12	10451084	10451160	ENSG00000134539.12_8826	56.7374	+	10451097	10451098
chr17	56573456	56573670	ENSG00000108389.5_12469	56.6765	-	56573538	56573539
chr12	107208963	107209086	ENSG00000111785.14_9213	56.6727	+	107208976	107208977
chrX	2175966	2175982	ENSG00000169084.8_15239	56.6726	-	2175972	2175973
chrY	2125966	2125982	ENSG00000169084.8_1_15677	56.6726	-	2125972	2125973
chr5	131803873	131803904	ENSG00000197536.6_4177	56.6191	+	131803888	131803889
chr14	58877580	58877657	ENSG00000258378.1_9876	56.6095	+	58877632	58877633
chr7	104752969	104753074	ENSG00000135250.12_5794	56.5573	-	104753038	104753039
chr15	66996051	66996179	ENSG00000137834.10_10490	56.5258	+	66996112	66996113
chr5	6754968	6755052	ENSG00000112941.8_3801	56.4673	+	6755001	6755002
chr9	91090217	91090342	ENSG00000106723.12_6850	56.4538	+	91090287	91090288
chr10	99181001	99181065	ENSG00000224474.2_7745	56.4365	-	99181054	99181055
chr11	116831030	116831062	ENSG00000160584.11_8602	56.4356	-	116831044	116831045
chr2	64863038	64863293	ENSG00000179833.4_1693	56.4287	-	64863172	64863173
chr1	60110290	60110308	ENSG00000172456.12_577	56.4158	+	60110298	60110299
chr13	100308772	100308793	ENSG00000125246.11_9622	56.2116	+	100308782	100308783
chr15	85748505	85748800	ENSG00000259295.2_10728	56.1576	+	85748532	85748533
chr19	16661499	16661565	ENSG00000141979.4_13451	56.0799	-	16661540	16661541
chr8	144734113	144734257	ENSG00000183309.7_6588	56.0492	+	144734215	144734216
chr6	126249782	126249985	ENSG00000111912.14_4994	56.0267	+	126249918	126249919
chr2	48729118	48729153	ENSG00000162869.11_1642	56.0086	+	48729128	48729129
chrX	101933687	101933730	ENSG00000271147.3_15530	55.9521	+	101933718	101933719
chr19	30166001	30166357	ENSG00000166289.5_13567	55.9054	+	30166145	30166146
chr7	23240283	23240368	ENSG00000136243.12_5330	55.8747	+	23240317	23240318
chr14	74373098	74373131	ENSG00000258891.1_9991	55.8448	-	74373119	74373120
chr17	21437367	21437557	ENSG00000212719.6_12110	55.8279	-	21437422	21437423
chr22	46902972	46903003	ENSG00000075275.12_15190	55.7355	-	46902998	46902999
chr16	679129	679253	ENSG00000197562.5_10868	55.7226	+	679180	679181
chr12	96429831	96429886	ENSG00000111144.5_9181	55.656	-	96429850	96429851
chr7	150070324	150070697	ENSG00000196456.4_6007	55.65	+	150070620	150070621
chr11	85195106	85195162	ENSG00000150672.12_8512	55.6288	-	85195141	85195142
chr8	28385256	28385350	ENSG00000104290.6_6182	55.5955	+	28385302	28385303
chr10	126631651	126631877	ENSG00000019995.6_7931	55.5387	+	126631843	126631844
chr18	77287640	77287742	ENSG00000131196.13_13048	55.5317	+	77287683	77287684
chr22	44546537	44546592	ENSG00000188677.10_15147	55.5253	+	44546581	44546582
chr17	17750553	17750831	ENSG00000175662.13_12032	55.5152	-	17750740	17750741
chr10	112660190	112660267	ENSG00000214413.3_7864	55.5147	-	112660236	112660237
chr16	70415333	70415399	ENSG00000157350.8_11541	55.4893	-	70415370	70415371
chr14	91007766	91007908	ENSG00000165914.10_10079	55.4301	-	91007832	91007833
chr12	54789564	54789644	ENSG00000161638.6_9038	55.3327	-	54789578	54789579
chr7	88625052	88625069	ENSG00000182348.5_5659	55.3113	+	88625060	88625061
chr22	24807556	24807673	ENSG00000100014.15_14875	55.2959	+	24807579	24807580
chrX	142519119	142519153	ENSG00000227303.1_15617	55.2275	+	142519134	142519135
chr11	47261429	47261706	ENSG00000134575.5_8218	55.1779	-	47261619	47261620
chr18	20715881	20716064	ENSG00000134508.8_12874	55.1563	+	20715941	20715942
chr16	23535371	23535707	ENSG00000103356.11_11216	55.132	-	23535548	23535549
chr14	75373246	75373463	ENSG00000198208.7_10007	55.0737	-	75373312	75373313
chr12	125262380	125262636	ENSG00000073060.11_9385	55.0651	-	125262427	125262428
chr1	112999460	112999609	ENSG00000143079.10_782	54.9772	+	112999594	112999595
chr21	45924347	45924624	ENSG00000175894.10_14638	54.919	-	45924521	45924522
chr20	60869110	60869166	ENSG00000130703.11_14471	54.8362	+	60869133	60869134
chr6	111498557	111498670	ENSG00000112394.12_4937	54.7972	+	111498640	111498641
chr1	29040834	29040923	ENSG00000162419.8_331	54.7958	+	29040874	29040875
chr2	110373424	110373564	ENSG00000198142.3_1906	54.7911	+	110373476	110373477
chr12	122958469	122958781	ENSG00000033030.9_9358	54.6322	-	122958593	122958594
chr19	12903584	12903827	ENSG00000095066.7_13396	54.6257	-	12903632	12903633
chr17	44626764	44626863	ENSG00000185829.11_12373	54.6038	-	44626833	44626834
chr4	110384091	110384189	ENSG00000138802.7_3550	54.569	+	110384131	110384132
chr1	28106401	28106432	ENSG00000117758.9_313	54.5455	+	28106403	28106404
chr22	24807556	24807673	ENSG00000258555.2_14879	54.5411	+	24807573	24807574
chr18	21036336	21036403	ENSG00000101782.10_12886	54.5389	+	21036359	21036360
chr8	141950743	141950769	ENSG00000169398.15_6539	54.4525	-	141950753	141950754
chr1	113460388	113460626	ENSG00000155380.7_790	54.4515	-	113460533	113460534
chr2	24261932	24262067	ENSG00000205639.5_1502	54.3653	+	24261951	24261952
chr16	89294221	89294369	ENSG00000170100.9_11714	54.3323	+	89294347	89294348
chr19	36540048	36540080	ENSG00000161277.9_13625	54.3323	-	36540069	36540070
chr17	6504287	6504337	ENSG00000198920.5_11900	54.3067	-	6504300	6504301
chr17	1637032	1637162	ENSG00000167716.14_11816	54.3065	+	1637060	1637061
chr6	108985375	108985487	ENSG00000118689.10_4919	54.2091	+	108985450	108985451
chr7	6063327	6063436	ENSG00000106305.5_5259	54.1587	+	6063403	6063404
chr11	65179085	65179398	ENSG00000126391.9_8331	54.1257	+	65179266	65179267
chr19	39423508	39423626	ENSG00000128626.7_13686	54.101	+	39423576	39423577
chr1	55207616	55207786	ENSG00000271723.1_562	54.0603	+	55207748	55207749
chr2	136479808	136479825	ENSG00000048991.12_2010	54.0525	+	136479816	136479817
chr15	61256166	61256181	ENSG00000069667.11_10432	53.9753	-	61256172	61256173
chr9	140195574	140195721	ENSG00000198435.2_7235	53.9296	-	140195645	140195646
chr13	52974139	52974183	ENSG00000136114.11_9549	53.9056	-	52974155	52974156
chr13	53089036	53089055	ENSG00000198384.7_9551	53.8889	+	53089044	53089045
chr17	19093381	19093424	ENSG00000264940.2_12069	53.8706	-	19093398	19093399
chr17	46657267	46657290	ENSG00000182742.5_12412	53.8252	-	46657272	46657273
chr11	86518672	86518739	ENSG00000150687.7_8517	53.8217	+	86518687	86518688
chr10	97633998	97634274	ENSG00000226688.2_7715	53.8215	-	97634200	97634201
chr19	28296819	28296884	ENSG00000267575.2_13560	53.8083	+	28296829	28296830
chrX	3746737	3746909	ENSG00000205664.6_15255	53.7787	-	3746804	3746805
chr12	53646900	53647089	ENSG00000182544.8_8984	53.7644	+	53646983	53646984
chr17	71281319	71281601	ENSG00000179604.8_12590	53.7101	-	71281555	71281556
chr6	139488129	139488311	ENSG00000112406.4_5027	53.6595	+	139488208	139488209
chr15	75932119	75932418	ENSG00000177971.7_10592	53.6372	-	75932172	75932173
chr15	84869403	84869737	ENSG00000225151.6_10707	53.6033	-	84869454	84869455
chr18	21719273	21719301	ENSG00000154040.16_12891	53.58	+	21719289	21719290
chr6	52270709	52270774	ENSG00000170915.8_4822	53.5645	+	52270726	52270727
chr22	19121536	19121613	ENSG00000100056.7_14746	53.5588	-	19121570	19121571
chr17	72832891	72832974	ENSG00000109066.9_12605	53.5331	+	72832950	72832951
chr12	50671918	50671935	ENSG00000050405.9_8960	53.4217	-	50671918	50671919
chr4	148575115	148575356	ENSG00000164168.3_3653	53.4135	+	148575187	148575188
chr2	168725951	168726030	ENSG00000235335.2_2060	53.3986	-	168725993	168725994
chr12	42853321	42853452	ENSG00000139174.6_8907	53.3691	-	42853363	42853364
chr14	21865443	21865511	ENSG00000100888.8_9705	53.3001	-	21865475	21865476
chr2	99757815	99757839	ENSG00000135951.10_1867	53.277	-	99757822	99757823
chr2	220403927	220403989	ENSG00000123989.9_2265	53.2729	-	220403940	220403941
chr21	17860548	17860565	ENSG00000215386.6_14525	53.2681	+	17860555	17860556
chr22	19121634	19121896	ENSG00000100056.7_14747	53.258	-	19121755	19121756
chr17	79935254	79935270	ENSG00000169696.11_12757	53.2551	+	79935260	79935261
chr3	113232008	113232039	ENSG00000163611.7_2852	53.2339	-	113232012	113232013
chr1	40092152	40092284	ENSG00000163909.6_432	53.1447	-	40092203	40092204
chr13	80911067	80911318	ENSG00000136158.6_9594	53.1158	-	80911208	80911209
chr22	38822372	38822578	ENSG00000168135.4_15052	53.0417	-	38822548	38822549
chr1	168169280	168169345	ENSG00000143155.8_1051	53.0354	+	168169312	168169313
chr17	15848657	15848878	ENSG00000170425.3_11999	53.0169	+	15848782	15848783
chr1	175937538	175937675	ENSG00000143207.15_1087	53.0029	-	175937598	175937599
chr16	1988698	1988823	ENSG00000198736.7_10909	52.9749	-	1988763	1988764
chr14	91924963	91925081	ENSG00000100796.13_10089	52.9739	-	91925039	91925040
chr1	55224613	55224694	ENSG00000162396.5_567	52.927	-	55224649	55224650
chr5	138611868	138611988	ENSG00000015479.13_4238	52.8809	+	138611925	138611926
chr16	30791146	30791381	ENSG00000262026.1_11321	52.8555	+	30791235	30791236
chr22	50952724	50952748	ENSG00000025770.14_15221	52.8098	+	50952724	50952725
chr10	77158666	77158833	ENSG00000270087.1_7611	52.7744	-	77158799	77158800
chr1	44056938	44057113	ENSG00000142949.12_470	52.7644	+	44057053	44057054
chr6	158734769	158734981	ENSG00000130338.8_5114	52.7029	+	158734931	158734932
chr19	42703504	42703890	ENSG00000160570.9_13751	52.6501	-	42703535	42703536
chr3	82366452	82366471	ENSG00000239440.1_2804	52.5574	+	82366462	82366463
chr14	66028211	66028485	ENSG00000033170.12_9919	52.529	+	66028445	66028446
chr3	47614176	47614366	ENSG00000114646.5_2593	52.5136	-	47614191	47614192
chr3	184052667	184052860	ENSG00000145191.7_3143	52.4927	+	184052695	184052696
chr12	2968210	2968561	ENSG00000111203.7_8755	52.4569	+	2968354	2968355
chr2	115695115	115695163	ENSG00000175497.12_1938	52.4335	+	115695132	115695133
chr6	8086637	8086692	ENSG00000265818.1_4549	52.3765	-	8086657	8086658
chr6	116499413	116499462	ENSG00000178425.9_4956	52.3734	+	116499428	116499429
chr22	32665467	32665653	ENSG00000242082.1_14997	52.3559	+	32665563	32665564
chr22	20819642	20819773	ENSG00000099910.12_14791	52.2997	-	20819735	20819736
chr9	131584831	131584990	ENSG00000198917.7_7080	52.2843	-	131584949	131584950
chr5	71491035	71491278	ENSG00000131711.10_4003	52.2822	+	71491215	71491216
chr3	160232963	160233026	ENSG00000186432.4_3079	52.2165	-	160233016	160233017
chr17	36924734	36924979	ENSG00000141720.7_12245	52.1674	-	36924926	36924927
chr7	116339693	116339761	ENSG00000105976.10_5832	52.1123	+	116339717	116339718
chr17	29361343	29361482	ENSG00000266865.2_12193	52.1119	+	29361468	29361469
chr18	51748653	51748756	ENSG00000134046.7_12996	52.0426	-	51748703	51748704
chr9	119462773	119462840	ENSG00000119401.10_7000	52.0217	+	119462825	119462826
chr18	48510466	48510545	ENSG00000141646.9_12993	52.0162	+	48510525	48510526
chr3	38345321	38345370	ENSG00000144671.6_2497	51.9482	+	38345347	38345348
chr7	150027595	150027720	ENSG00000188707.4_6003	51.9398	+	150027656	150027657
chr2	176973715	176973782	ENSG00000128710.5_2098	51.9332	+	176973746	176973747
chr1	247014288	247014385	ENSG00000153207.10_1431	51.9235	-	247014297	247014298
chr16	31087626	31087943	ENSG00000167395.10_11338	51.8972	+	31087748	31087749
chr13	51854954	51855057	ENSG00000150510.11_9542	51.8466	+	51854980	51854981
chr12	123741724	123741848	ENSG00000130921.3_9372	51.8332	+	123741767	123741768
chr22	31373753	31373869	ENSG00000253352.4_14966	51.8273	+	31373798	31373799
chr16	15082272	15082393	ENSG00000261819.1_11128	51.7424	-	15082300	15082301
chr15	85748480	85748814	ENSG00000229212.3_10736	51.7284	-	85748531	85748532
chr19	42583338	42583509	ENSG00000105732.9_13746	51.7172	+	42583431	42583432
chr1	6284605	6284663	ENSG00000116237.11_77	51.6492	-	6284640	6284641
chr9	101980944	101980991	ENSG00000119523.8_6922	51.6286	-	101980972	101980973
chr9	34282577	34282620	ENSG00000186638.11_6720	51.6086	-	34282600	34282601
chr19	1913049	1913380	ENSG00000213638.4_13114	51.5776	+	1913308	1913309
chr20	37390345	37390413	ENSG00000101442.8_14317	51.5677	+	37390377	37390378
chr20	50768888	50769021	ENSG00000020256.15_14430	51.5477	-	50768982	50768983
chr11	118343569	118343666	ENSG00000118058.16_8624	51.5253	+	118343619	118343620
chr22	46931604	46931984	ENSG00000075275.12_15195	51.4572	-	46931974	46931975
chr10	106073230	106073468	ENSG00000270075.1_7852	51.4204	+	106073256	106073257
chr20	62326438	62326548	ENSG00000026036.16_14501	51.3748	+	62326471	62326472
chr16	74486533	74486660	ENSG00000090863.7_11573	51.3724	-	74486601	74486602
chr1	243328660	243328728	ENSG00000232085.1_1416	51.3705	+	243328690	243328691
chr9	100617649	100617782	ENSG00000178919.7_6914	51.3243	+	100617693	100617694
chr10	53458528	53458577	ENSG00000185532.10_7491	51.2672	+	53458537	53458538
chr1	28906254	28906407	ENSG00000197989.9_329	51.2637	-	28906343	28906344
chr11	62620373	62620447	ENSG00000255717.2_8297	51.2267	-	62620395	62620396
chr20	48521630	48521773	ENSG00000158480.6_14406	51.225	-	48521743	48521744
chr17	26794915	26794957	ENSG00000258472.4_12136	51.1028	-	26794952	26794953
chr18	60241799	60241983	ENSG00000141664.5_13014	51.1019	+	60241942	60241943
chr1	52499021	52499343	ENSG00000198841.3_527	51.0951	-	52499188	52499189
chr16	315732	315981	ENSG00000167930.11_10847	51.0814	+	315928	315929
chr9	131671411	131671603	ENSG00000136802.7_7082	51.0693	+	131671568	131671569
chr19	14718257	14718318	ENSG00000187912.7_13432	51.0567	+	14718315	14718316
chr15	58001088	58001211	ENSG00000255529.3_10420	51.0521	+	58001183	58001184
chr2	74719205	74719224	ENSG00000115282.15_1760	51.0437	+	74719213	74719214
chr4	7055788	7056068	ENSG00000173011.11_3314	50.9609	+	7055962	7055963
chr17	78939434	78939600	ENSG00000141564.9_12710	50.9476	+	78939580	78939581
chr4	8868776	8869257	ENSG00000215612.5_3327	50.9054	-	8868856	8868857
chr10	15150314	15150382	ENSG00000152465.13_7316	50.8678	-	15150363	15150364
chr5	98272415	98272451	ENSG00000248489.1_4107	50.8603	+	98272443	98272444
chr19	41313792	41313901	ENSG00000269858.1_13723	50.8596	+	41313868	41313869
chr14	90178920	90179040	ENSG00000259053.1_10069	50.851	-	90178970	90178971
chrX	2404478	2404704	ENSG00000169084.8_15241	50.8457	-	2404590	2404591
chrY	2354478	2354704	ENSG00000169084.8_1_15679	50.8457	-	2354590	2354591
chr7	131196138	131196193	ENSG00000128567.12_5886	50.7225	-	131196159	131196160
chr19	9930720	9930770	ENSG00000127452.4_13290	50.6709	-	9930749	9930750
chr15	40915240	40915290	ENSG00000137812.15_10302	50.6472	+	40915271	40915272
chr2	200324311	200324617	ENSG00000119042.12_2162	50.5658	-	200324355	200324356
chr10	129896689	129896765	ENSG00000148773.8_7940	50.5521	-	129896700	129896701
chr12	56221962	56222173	ENSG00000135392.11_9043	50.526	-	56222099	56222100
chr3	53098165	53098215	ENSG00000272305.1_2731	50.5107	-	53098199	53098200
chr17	58024009	58024111	ENSG00000267318.1_12486	50.4613	+	58024074	58024075
chr1	20827487	20827699	ENSG00000090432.5_221	50.4586	-	20827625	20827626
chr2	43451233	43451466	ENSG00000115970.14_1602	50.4022	-	43451432	43451433
chr13	52871832	52871850	ENSG00000272281.2_9548	50.3967	-	52871840	52871841
chr5	74020964	74021023	ENSG00000164347.13_4034	50.3899	-	74020973	74020974
chr14	100758162	100758275	ENSG00000197119.8_10143	50.36	-	100758224	100758225
chr2	43451740	43451868	ENSG00000115970.14_1604	50.3549	-	43451822	43451823
chr3	125648228	125648369	ENSG00000189366.5_2917	50.3438	-	125648336	125648337
chr2	85581420	85581441	ENSG00000042445.9_1788	50.2648	-	85581430	85581431
chr5	134364643	134364759	ENSG00000069011.11_4211	50.17	-	134364686	134364687
chr17	79976764	79976882	ENSG00000169689.10_12758	50.1444	-	79976820	79976821
chr12	14577166	14577252	ENSG00000171681.8_8842	50.1345	+	14577208	14577209
chr8	29995506	29995663	ENSG00000177669.3_6195	50.1171	-	29995514	29995515
chr7	90896746	90896914	ENSG00000157240.2_5669	50.1039	+	90896792	90896793
chr6	151687494	151687793	ENSG00000181472.4_5077	50.0971	-	151687637	151687638
chr12	2998259	2998380	ENSG00000078246.11_8761	50.0583	+	2998317	2998318
chr20	55935366	55935406	ENSG00000101146.8_14441	50.0491	+	55935396	55935397
chr3	173998998	173999087	ENSG00000169760.13_3105	50.0475	+	173999049	173999050
chr10	104392175	104392308	ENSG00000107882.7_7819	50.0287	+	104392216	104392217
chr20	62326438	62326548	ENSG00000258366.3_14498	49.9825	+	62326471	62326472
chr5	1578344	1578441	ENSG00000185986.10_3791	49.9194	-	1578387	1578388
chr9	133761313	133761517	ENSG00000097007.13_7111	49.9068	+	133761416	133761417
chr19	36440437	36440458	ENSG00000267786.1_13618	49.891	+	36440445	36440446
chr15	77871053	77871070	ENSG00000259420.1_10621	49.8641	+	77871060	77871061
chr20	39988607	39988771	ENSG00000183798.4_14334	49.8389	-	39988719	39988720
chr10	101911765	101911857	ENSG00000107566.9_7783	49.8091	-	101911827	101911828
chrX	3823577	3823748	ENSG00000205663.5_15259	49.7884	-	3823644	3823645
chr10	11911846	11911935	ENSG00000148426.8_7284	49.7584	+	11911890	11911891
chr8	23290246	23290336	ENSG00000197217.8_6167	49.7416	-	23290291	23290292
chr7	135369821	135369836	ENSG00000164707.11_5900	49.6944	-	135369827	135369828
chr13	49562059	49562112	ENSG00000102531.12_9529	49.6706	+	49562075	49562076
chr7	76256219	76256458	ENSG00000146707.10_5639	49.6674	-	76256393	76256394
chr1	31408530	31408659	ENSG00000134644.11_344	49.6324	-	31408582	31408583
chr1	31421959	31422088	ENSG00000134644.11_345	49.6308	-	31422011	31422012
chr5	72742620	72742705	ENSG00000251493.2_4017	49.629	-	72742646	72742647
chr5	139624844	139624896	ENSG00000120306.5_4246	49.5962	+	139624876	139624877
chr2	177015057	177015079	ENSG00000128652.7_2103	49.5883	+	177015072	177015073
chr1	223394637	223394692	ENSG00000143502.10_1290	49.5776	-	223394681	223394682
chr1	237766552	237766611	ENSG00000198626.11_1393	49.5418	+	237766593	237766594
chr3	197238531	197238617	ENSG00000161267.7_3217	49.5306	-	197238558	197238559
chr6	111543419	111543478	ENSG00000112394.12_4938	49.4894	+	111543446	111543447
chr17	72999727	73000026	ENSG00000109089.7_12609	49.3686	+	72999924	72999925
chr9	38397385	38397484	ENSG00000137124.6_6765	49.368	+	38397462	38397463
chr15	75942718	75942795	ENSG00000173548.8_10594	49.3596	+	75942761	75942762
chr13	24877996	24878097	ENSG00000182957.11_9444	49.3431	+	24878052	24878053
chrX	3785151	3785322	ENSG00000234449.2_15257	49.3062	-	3785218	3785219
chr10	73122065	73122308	ENSG00000198246.7_7553	49.2192	+	73122104	73122105
chr1	155720310	155720475	ENSG00000116580.14_989	49.2166	-	155720363	155720364
chr19	16557102	16557194	ENSG00000127527.9_13448	49.2136	-	16557158	16557159
chr9	35404197	35404457	ENSG00000198722.8_6730	49.204	+	35404237	35404238
chr14	102809568	102809834	ENSG00000100865.10_10166	49.1353	-	102809656	102809657
chr3	160232809	160232891	ENSG00000186432.4_3078	49.0998	-	160232846	160232847
chr14	74373098	74373131	ENSG00000119725.13_9988	49.0864	+	74373121	74373122
chr17	8280859	8281011	ENSG00000263809.1_11950	49.0839	-	8280973	8280974
chrX	48418858	48419067	ENSG00000068354.11_15377	49.0666	+	48418929	48418930
chr17	19237736	19237884	ENSG00000072134.11_12072	49.0618	+	19237764	19237765
chr1	20826468	20826811	ENSG00000090432.5_219	49.0428	-	20826724	20826725
chr3	11276100	11276157	ENSG00000196639.6_2420	48.96	+	11276119	11276120
chr3	9934769	9934913	ENSG00000171135.10_2399	48.9556	+	9934831	9934832
chr9	114937384	114937401	ENSG00000106868.12_6962	48.8682	-	114937392	114937393
chr14	50099589	50099668	ENSG00000165506.10_9825	48.8302	-	50099643	50099644
chr10	64967966	64968056	ENSG00000171988.13_7515	48.7739	-	64968010	64968011
chr4	6998841	6998867	ENSG00000132405.14_3311	48.7704	+	6998848	6998849
chr10	126370309	126370764	ENSG00000189319.9_7922	48.6832	-	126370558	126370559
chr16	75269419	75269841	ENSG00000050820.12_11588	48.6428	-	75269687	75269688
chr17	73238416	73238502	ENSG00000125447.12_12617	48.6178	-	73238438	73238439
chr13	24878024	24878097	ENSG00000273167.1_9443	48.595	+	24878052	24878053
chr15	101845160	101845443	ENSG00000259172.1_10836	48.5683	+	101845413	101845414
chr12	3950481	3950543	ENSG00000111224.9_8771	48.5506	-	3950492	3950493
chr3	49095117	49095324	ENSG00000198218.6_2634	48.5131	-	49095162	49095163
chr15	96289104	96289223	ENSG00000222076.1_10793	48.5036	+	96289117	96289118
chr11	119054423	119054520	ENSG00000160703.11_8642	48.4923	+	119054452	119054453
chr14	21860304	21860368	ENSG00000100888.8_9703	48.4909	-	21860339	21860340
chr15	60679565	60679583	ENSG00000182718.12_10429	48.4658	-	60679573	60679574
chr10	121212514	121212534	ENSG00000198873.10_7895	48.4264	+	121212514	121212515
chr12	69020648	69020677	ENSG00000127314.13_9120	48.4163	+	69020668	69020669
chr1	145765037	145765108	ENSG00000117262.14_851	48.4126	-	145765048	145765049
chr20	47657613	47657639	ENSG00000227431.1_14393	48.3976	-	47657620	47657621
chr17	27941463	27941564	ENSG00000198720.8_12179	48.3647	+	27941501	27941502
chr16	3021858	3021970	ENSG00000127564.12_10969	48.3348	-	3021936	3021937
chr20	62073232	62073249	ENSG00000075043.13_14494	48.2983	-	62073238	62073239
chr1	155584461	155584612	ENSG00000125459.10_974	48.2836	+	155584496	155584497
chr14	59112511	59112606	ENSG00000165617.10_9880	48.1801	+	59112565	59112566
chr18	42860971	42860992	ENSG00000132874.9_12963	48.1417	+	42860979	42860980
chr17	71204721	71204919	ENSG00000133193.8_12588	48.0992	-	71204796	71204797
chr19	1913049	1913380	ENSG00000227500.5_13109	48.0896	+	1913308	1913309
chr3	50357458	50357657	ENSG00000114383.5_2674	48.0844	-	50357513	50357514
chr5	180684186	180684334	ENSG00000268397.1_4499	48.0124	+	180684211	180684212
chr2	201756692	201756926	ENSG00000196290.10_2173	47.9519	+	201756859	201756860
chr15	41192957	41193128	ENSG00000104142.6_10306	47.9488	+	41193008	41193009
chr12	19610079	19610154	ENSG00000139154.10_8856	47.9384	+	19610107	19610108
chr1	154522630	154522841	ENSG00000160714.5_942	47.9191	-	154522801	154522802
chr10	105362200	105362412	ENSG00000107957.12_7837	47.9096	-	105362291	105362292
chr7	28450165	28450339	ENSG00000146592.12_5393	47.9028	+	28450257	28450258
chr4	140310121	140310177	ENSG00000164134.8_3621	47.8865	+	140310131	140310132
chr2	96688554	96688642	ENSG00000231584.4_1831	47.8777	+	96688587	96688588
chr9	119942978	119943059	ENSG00000148219.12_6999	47.8642	-	119943000	119943001
chr1	47904310	47904424	ENSG00000186564.5_510	47.8514	+	47904401	47904402
chr7	1276262	1276330	ENSG00000164853.8_5184	47.8399	+	1276314	1276315
chr2	162087842	162088008	ENSG00000136560.9_2052	47.8178	+	162087898	162087899
chr22	18272154	18272280	ENSG00000243156.3_14715	47.8154	-	18272199	18272200
chr19	7170678	7170716	ENSG00000171105.9_13252	47.8048	-	7170678	7170679
chr2	44428928	44428978	ENSG00000138032.16_1618	47.7675	+	44428952	44428953
chr2	71295752	71295775	ENSG00000124357.8_1732	47.7328	+	71295764	71295765
chr1	36558721	36558872	ENSG00000116863.10_396	47.7111	+	36558800	36558801
chr16	69375436	69375707	ENSG00000132603.9_11524	47.6685	+	69375669	69375670
chr3	52015129	52015192	ENSG00000248487.4_2705	47.6536	+	52015145	52015146
chr11	7334763	7334843	ENSG00000170743.12_8043	47.6477	+	7334814	7334815
chr16	30750102	30750355	ENSG00000080603.12_11312	47.5924	+	30750261	30750262
chr17	78185696	78186144	ENSG00000181523.8_12700	47.5914	-	78185998	78185999
chr3	14183323	14183475	ENSG00000170876.7_2439	47.5827	+	14183400	14183401
chr7	2770004	2770195	ENSG00000174945.9_5207	47.5426	+	2770042	2770043
chr2	129024712	129024985	ENSG00000136720.6_1976	47.5358	-	129024767	129024768
chr1	44396603	44396718	ENSG00000126091.15_477	47.5101	+	44396660	44396661
chr8	1148865	1148883	ENSG00000254269.1_6065	47.4831	+	1148873	1148874
chr1	1477078	1477227	ENSG00000160075.10_27	47.4728	-	1477117	1477118
chr3	181540658	181540742	ENSG00000242808.3_3115	47.4509	+	181540718	181540719
chr20	41204442	41204462	ENSG00000196090.8_14338	47.4307	-	41204450	41204451
chr11	44285016	44285377	ENSG00000052850.5_8181	47.4018	-	44285360	44285361
chr16	3536459	3536538	ENSG00000262621.2_11002	47.3464	+	3536514	3536515
chr10	118365655	118365826	ENSG00000187021.10_7881	47.3382	+	118365733	118365734
chr12	108145713	108145838	ENSG00000110851.7_9222	47.3182	-	108145799	108145800
chr3	47386545	47386972	ENSG00000114648.7_2587	47.2858	+	47386768	47386769
chr22	29449564	29449730	ENSG00000183579.11_14933	47.2533	+	29449620	29449621
chr2	96992744	96992931	ENSG00000198885.5_1842	47.2527	+	96992901	96992902
chr5	17157105	17157150	ENSG00000176788.7_3829	47.242	+	17157127	17157128
chr14	100757875	100758150	ENSG00000197119.8_10142	47.2268	-	100758136	100758137
chr19	40720952	40721163	ENSG00000130758.3_13702	47.2226	+	40721052	40721053
chr2	202288237	202288282	ENSG00000115993.7_2179	47.2212	-	202288242	202288243
chr3	49756252	49756386	ENSG00000173540.8_2656	47.2062	-	49756321	49756322
chr1	233518051	233518213	ENSG00000143674.6_1381	47.1779	+	233518087	233518088
chr11	76818541	76818561	ENSG00000149260.10_8483	47.1622	+	76818550	76818551
chr8	144681533	144681711	ENSG00000104529.13_6582	47.1345	-	144681666	144681667
chr19	50548462	50548525	ENSG00000142528.11_13904	47.1182	+	50548481	50548482
chr6	158734132	158734302	ENSG00000130338.8_5111	47.0982	+	158734189	158734190
chr19	5993768	5993887	ENSG00000087903.8_13228	47.0854	-	5993806	5993807
chr16	8948878	8949036	ENSG00000153048.6_11075	47.0785	-	8948931	8948932
chr5	205406	205609	ENSG00000164366.3_3748	47.0753	-	205495	205496
chr1	94639785	94639989	ENSG00000137962.8_714	47.0539	-	94639959	94639960
chr1	210412882	210412954	ENSG00000082497.7_1240	47.053	+	210412939	210412940
chr3	49756252	49756386	ENSG00000176020.7_2655	47.0489	-	49756321	49756322
chr17	41142996	41143160	ENSG00000198863.3_12312	47.0087	+	41143117	41143118
chr6	35567283	35567326	ENSG00000096060.10_4723	46.9502	-	35567304	35567305
chr17	27941463	27941564	ENSG00000264031.1_12176	46.9008	+	27941501	27941502
chr9	141071436	141071617	ENSG00000159247.8_7248	46.886	+	141071504	141071505
chr8	28625415	28625534	ENSG00000104299.10_6190	46.8859	-	28625494	28625495
chr15	68480095	68480264	ENSG00000033800.9_10508	46.8807	+	68480200	68480201
chr12	56515175	56515325	ENSG00000258317.1_9055	46.8766	-	56515281	56515282
chr17	77913405	77913731	ENSG00000167291.11_12689	46.8737	-	77913522	77913523
chr10	102820103	102820194	ENSG00000273162.1_7796	46.8668	-	102820145	102820146
chrY	4887184	4887251	ENSG00000252468.1_15694	46.8548	+	4887231	4887232
chr16	4750726	4750903	ENSG00000168096.10_11050	46.848	-	4750788	4750789
chr19	16664412	16664603	ENSG00000141979.4_13452	46.8462	-	16664544	16664545
chr17	77807729	77807832	ENSG00000141582.10_12683	46.8323	-	77807804	77807805
chr15	40866077	40866189	ENSG00000166133.13_10301	46.8187	+	40866141	40866142
chr2	234749796	234749871	ENSG00000123485.7_2312	46.8164	-	234749810	234749811
chr3	150289766	150290031	ENSG00000120742.6_3042	46.7846	-	150290004	150290005
chrX	71596898	71596942	ENSG00000147099.15_15479	46.7804	-	71596913	71596914
chr8	1785424	1785440	ENSG00000104728.11_6070	46.7164	+	1785437	1785438
chr16	13543833	13543904	ENSG00000262801.1_11103	46.6897	+	13543866	13543867
chr10	52103251	52103311	ENSG00000198964.9_7479	46.6897	-	52103276	52103277
chr12	95694310	95694458	ENSG00000028203.13_9172	46.6551	+	95694396	95694397
chr5	72742620	72742705	ENSG00000183900.4_4020	46.6352	-	72742646	72742647
chr8	38239317	38239495	ENSG00000147548.12_6227	46.5965	-	38239372	38239373
chr16	89784322	89784487	ENSG00000075399.8_11737	46.5894	-	89784410	89784411
chr3	14183323	14183475	ENSG00000268279.2_2441	46.5739	+	14183400	14183401
chr22	19839372	19839644	ENSG00000215012.4_14768	46.5702	-	19839532	19839533
chr10	99474356	99474681	ENSG00000155254.8_7757	46.5617	+	99474419	99474420
chr12	109181598	109181662	ENSG00000084112.10_9230	46.5601	-	109181617	109181618
chr1	224444752	224444773	ENSG00000143748.13_1300	46.5332	-	224444763	224444764
chr17	73790993	73791013	ENSG00000132478.5_12631	46.5046	+	73790998	73790999
chrX	91053159	91053226	ENSG00000222440.1_15507	46.493	+	91053206	91053207
chr12	112171441	112171457	ENSG00000111271.10_9268	46.4463	+	112171441	112171442
chr10	1097553	1097619	ENSG00000047056.10_7252	46.4268	+	1097578	1097579
chr16	4559683	4559911	ENSG00000103415.7_11044	46.4138	+	4559729	4559730
chr1	155584461	155584612	ENSG00000203761.4_981	46.3438	+	155584496	155584497
chr15	75950352	75950507	ENSG00000173548.8_10596	46.3321	+	75950417	75950418
chr7	100075272	100075495	ENSG00000166925.4_5742	46.2945	-	100075391	100075392
chr2	219507772	219507914	ENSG00000115568.11_2251	46.2928	-	219507877	219507878
chr11	214346	214803	ENSG00000177963.8_7972	46.2769	+	214561	214562
chr1	228582540	228582789	ENSG00000154370.9_1340	46.2746	-	228582571	228582572
chr6	151686764	151687015	ENSG00000181472.4_5076	46.2676	-	151686933	151686934
chr6	137059183	137059210	ENSG00000197442.8_5013	46.2577	-	137059193	137059194
chr20	15003504	15003563	ENSG00000172264.12_14163	46.253	+	15003520	15003521
chr3	48719049	48719214	ENSG00000213672.3_2623	46.2441	-	48719183	48719184
chr13	95673631	95673703	ENSG00000125257.9_9605	46.2281	-	95673678	95673679
chr1	240255885	240256010	ENSG00000155816.15_1400	46.2176	+	240255953	240255954
chr1	24078242	24078452	ENSG00000011007.8_253	46.2176	+	24078420	24078421
chr8	67342471	67342598	ENSG00000147576.11_6325	46.1964	+	67342549	67342550
chr10	115805668	115805688	ENSG00000043591.4_7874	46.1082	+	115805675	115805676
chr22	41626143	41626507	ENSG00000100395.10_15096	46.0873	+	41626402	41626403
chr8	144671858	144671973	ENSG00000104529.13_6577	46.0273	-	144671924	144671925
chr21	34923683	34923861	ENSG00000159140.13_14579	46.0251	+	34923738	34923739
chr22	32667602	32667808	ENSG00000214076.3_14998	46.0138	+	32667702	32667703
chr10	134219587	134219794	ENSG00000171813.10_7954	45.9866	+	134219632	134219633
chr10	11911846	11911935	ENSG00000225778.1_7287	45.976	-	11911905	11911906
chr7	150910899	150911166	ENSG00000033050.3_6017	45.97	-	150911064	150911065
chr1	52253810	52253872	ENSG00000117859.14_523	45.9326	+	52253853	52253854
chr5	68849523	68849616	ENSG00000197822.6_3971	45.9227	+	68849558	68849559
chr7	2473310	2473546	ENSG00000136213.7_5199	45.9218	+	2473313	2473314
chr7	72711345	72711486	ENSG00000205578.4_5563	45.9203	+	72711368	72711369
chr1	223178492	223178542	ENSG00000154309.7_1288	45.9048	+	223178509	223178510
chr7	98479425	98479522	ENSG00000196367.8_5700	45.8656	+	98479470	98479471
chr3	49756252	49756386	ENSG00000164068.11_2654	45.8429	+	49756318	49756319
chr2	110373234	110373404	ENSG00000198142.3_1905	45.8044	+	110373346	110373347
chr4	169926400	169926443	ENSG00000145439.7_3699	45.7978	-	169926410	169926411
chr19	1556717	1556869	ENSG00000181588.15_13090	45.7418	-	1556783	1556784
chr20	37053904	37053934	ENSG00000196756.7_14312	45.6836	-	37053907	37053908
chr2	44103109	44103124	ENSG00000143921.6_1615	45.6823	+	44103115	44103116
chr15	77906395	77906634	ENSG00000169783.8_10622	45.636	-	77906557	77906558
chr1	36032210	36032297	ENSG00000020129.11_393	45.6325	+	36032235	36032236
chr6	3114036	3114270	ENSG00000137275.9_4516	45.5994	+	3114092	3114093
chr2	239040541	239040956	ENSG00000144488.10_2337	45.5838	+	239040888	239040889
chr20	35413473	35413687	ENSG00000149639.10_14296	45.582	-	35413569	35413570
chr15	34434442	34434537	ENSG00000134152.6_10264	45.5688	-	34434492	34434493
chr8	22876743	22876848	ENSG00000245025.2_6153	45.5597	-	22876799	22876800
chr16	30408889	30409093	ENSG00000180035.6_11282	45.5589	+	30408899	30408900
chr6	7187886	7187923	ENSG00000124782.15_4543	45.5362	+	7187899	7187900
chr8	86389349	86389437	ENSG00000104267.5_6386	45.5285	+	86389369	86389370
chr7	43918211	43918429	ENSG00000106608.12_5459	45.5138	-	43918393	43918394
chr12	123738959	123739139	ENSG00000235423.4_9373	45.4985	-	123739031	123739032
chr1	204379047	204379152	ENSG00000158615.8_1200	45.4952	-	204379062	204379063
chr3	129566523	129566667	ENSG00000172765.12_2957	45.4762	-	129566625	129566626
chr6	126301022	126301085	ENSG00000111911.5_4995	45.4663	+	126301042	126301043
chr18	48510466	48510545	ENSG00000267699.2_12992	45.4607	+	48510488	48510489
chr1	33292270	33292393	ENSG00000116497.13_370	45.4493	+	33292363	33292364
chr9	93659129	93659246	ENSG00000165025.10_6857	45.4212	+	93659184	93659185
chrX	132805173	132805345	ENSG00000147257.9_15592	45.4179	-	132805206	132805207
chr18	12325229	12325462	ENSG00000176014.8_12841	45.4165	+	12325308	12325309
chr2	111140620	111140740	ENSG00000175772.10_1912	45.4143	-	111140679	111140680
chr5	71516590	71516756	ENSG00000113048.12_4008	45.3982	-	71516704	71516705
chr9	77462468	77462518	ENSG00000119121.17_6816	45.3963	-	77462504	77462505
chr8	75157162	75157299	ENSG00000104369.4_6358	45.3696	-	75157174	75157175
chr1	28833972	28834090	ENSG00000180198.11_326	45.3589	+	28834018	28834019
chr6	125404242	125404349	ENSG00000146373.12_4991	45.3551	+	125404313	125404314
chr14	39870819	39870986	ENSG00000165355.7_9801	45.355	-	39870955	39870956
chr2	110745920	110746040	ENSG00000204588.5_1908	45.3402	+	110745978	110745979
chr22	42610459	42610728	ENSG00000100207.14_15127	45.2687	-	42610641	42610642
chr12	2983237	2983456	ENSG00000111206.8_8757	45.1987	-	2983265	2983266
chr17	47677513	47677621	ENSG00000121067.13_12430	45.1815	-	47677568	47677569
chr10	126631035	126631294	ENSG00000249456.1_7928	45.1622	+	126631278	126631279
chr17	8024239	8024315	ENSG00000179111.4_11941	45.1562	-	8024274	8024275
chr3	64547446	64547466	ENSG00000163638.9_2773	45.1415	-	64547460	64547461
chr1	27876032	27876389	ENSG00000126705.9_310	45.1384	-	27876312	27876313
chr1	180853202	180853435	ENSG00000143324.9_1113	45.1332	+	180853303	180853304
chr19	30106651	30106706	ENSG00000105171.5_13565	45.1006	+	30106670	30106671
chr12	45580888	45580900	ENSG00000134297.6_8918	45.0936	-	45580894	45580895
chr7	73097070	73097303	ENSG00000176410.7_5576	45.0431	-	73097095	73097096
chr19	14273702	14273824	ENSG00000072071.12_13425	45.0148	-	14273785	14273786
chr16	75268934	75269248	ENSG00000050820.12_11586	45.0013	-	75269123	75269124
chr10	115463429	115463489	ENSG00000165806.15_7869	44.9179	+	115463475	115463476
chrX	71492455	71492623	ENSG00000102309.8_15465	44.8918	+	71492513	71492514
chr6	31164997	31165060	ENSG00000272501.1_4661	44.8786	-	31165026	31165027
chr1	90098326	90098425	ENSG00000231999.2_672	44.8592	-	90098377	90098378
chr4	2937223	2937363	ENSG00000249673.2_3269	44.8289	+	2937357	2937358
chr7	6730589	6730657	ENSG00000228010.1_5284	44.8288	+	6730633	6730634
chr22	31822635	31822769	ENSG00000185721.7_14981	44.7698	+	31822705	31822706
chr3	150289766	150290031	ENSG00000144895.7_3043	44.7638	+	150289989	150289990
chr16	84576413	84576458	ENSG00000140950.11_11633	44.7532	-	84576431	84576432
chr5	179193506	179193683	ENSG00000161021.7_4466	44.7348	+	179193575	179193576
chr6	109786986	109787050	ENSG00000135596.13_4931	44.7337	-	109787036	109787037
chr5	80531791	80531942	ENSG00000131730.11_4069	44.7293	+	80531895	80531896
chrX	63407477	63407555	ENSG00000184675.5_15430	44.7035	-	63407516	63407517
chr4	126413050	126413142	ENSG00000196159.7_3597	44.6862	+	126413081	126413082
chr8	22874816	22875131	ENSG00000245025.2_6149	44.6752	-	22874960	22874961
chr7	76610216	76610270	ENSG00000186704.8_5641	44.6464	+	76610242	76610243
chr12	42853321	42853452	ENSG00000134283.13_8904	44.6454	+	42853349	42853350
chr8	144734307	144734516	ENSG00000183309.7_6589	44.6121	+	144734373	144734374
chr22	21354073	21354155	ENSG00000184436.7_14808	44.6042	-	21354126	21354127
chr13	45911037	45911188	ENSG00000133112.12_9518	44.6005	-	45911059	45911060
chr5	172755764	172755906	ENSG00000113739.6_4403	44.5929	-	172755797	172755798
chr1	25228453	25228614	ENSG00000020633.14_267	44.5748	-	25228531	25228532
chr1	154988865	154989047	ENSG00000160685.9_958	44.5684	+	154989002	154989003
chr2	129023800	129023989	ENSG00000136720.6_1973	44.5304	-	129023858	129023859
chr10	93749217	93749300	ENSG00000095564.9_7700	44.4739	+	93749261	93749262
chr1	231472777	231472992	ENSG00000116903.6_1364	44.4585	-	231472919	231472920
chr3	126256818	126256840	ENSG00000180697.4_2925	44.4523	-	126256834	126256835
chr9	130697540	130697767	ENSG00000227218.3_7061	44.4387	+	130697605	130697606
chr1	28209320	28209390	ENSG00000130775.11_315	44.4339	+	28209351	28209352
chr1	34578587	34578633	ENSG00000121904.13_380	44.4208	-	34578618	34578619
chr10	74885758	74885831	ENSG00000166321.9_7574	44.4129	+	74885775	74885776
chr8	22876743	22876859	ENSG00000008853.12_6161	44.4117	+	22876801	22876802
chr10	30602393	30602435	ENSG00000107951.8_7369	44.4041	-	30602409	30602410
chr1	145765150	145765220	ENSG00000117262.14_852	44.3986	-	145765201	145765202
chr7	6370693	6370847	ENSG00000178397.8_5269	44.3646	-	6370728	6370729
chr1	231488556	231488745	ENSG00000010072.11_1366	44.3547	+	231488735	231488736
chr5	83492717	83492749	ENSG00000164176.8_4085	44.3257	-	83492736	83492737
chr7	112427443	112427462	ENSG00000146802.8_5825	44.3254	-	112427453	112427454
chr12	52106391	52106460	ENSG00000196876.9_8973	44.31	+	52106416	52106417
chr22	25436928	25437072	ENSG00000197077.8_14899	44.2666	+	25436975	25436976
chr1	76253555	76253621	ENSG00000137955.11_625	44.2616	+	76253604	76253605
chr10	5682019	5682262	ENSG00000196372.8_7254	44.2527	-	5682145	5682146
chr2	202375280	202375296	ENSG00000155754.10_2181	44.2494	-	202375286	202375287
chr7	5541460	5541541	ENSG00000155034.14_5252	44.2438	-	5541505	5541506
chr11	75922000	75922227	ENSG00000255362.1_8469	44.1859	-	75922002	75922003
chr2	24261932	24262067	ENSG00000163026.7_1508	44.1705	-	24261970	24261971
chr10	97632885	97633320	ENSG00000240527.1_7717	44.1504	+	97633084	97633085
chr17	57206764	57206816	ENSG00000182628.8_12475	44.0973	-	57206808	57206809
chr10	53458631	53458928	ENSG00000177613.7_7498	44.0727	-	53458674	53458675
chr7	143974764	143974781	ENSG00000244479.2_5960	44.0623	-	143974772	143974773
chr22	31740839	31741147	ENSG00000100105.13_14978	44.0536	-	31741027	31741028
chr4	144106813	144106983	ENSG00000170185.5_3637	44.0432	+	144106883	144106884
chr6	27114295	27114332	ENSG00000197903.6_4617	44.0373	-	27114321	27114322
chr4	90035997	90036040	ENSG00000180346.2_3511	43.9919	+	90036018	90036019
chr2	115695328	115695380	ENSG00000175497.12_1939	43.9863	+	115695348	115695349
chr19	50412841	50413076	ENSG00000104951.11_13896	43.9492	-	50412895	50412896
chr10	126523461	126523572	ENSG00000165660.7_7926	43.926	+	126523544	126523545
chr15	49171464	49171531	ENSG00000255302.3_10377	43.9242	+	49171497	49171498
chr7	156474468	156474693	ENSG00000105983.15_6049	43.9181	-	156474589	156474590
chr1	207222735	207222819	ENSG00000180667.6_1229	43.9106	-	207222771	207222772
chr17	3627694	3627793	ENSG00000083457.7_11845	43.9031	-	3627739	3627740
chr4	189361171	189361188	ENSG00000249378.1_3744	43.8593	+	189361179	189361180
chr1	12035086	12035229	ENSG00000083444.12_140	43.8542	+	12035127	12035128
chr16	50187829	50187910	ENSG00000121274.8_11369	43.7913	+	50187860	50187861
chr11	46317927	46317955	ENSG00000157613.6_8191	43.7883	+	46317929	46317930
chr7	129667158	129667204	ENSG00000091732.11_5875	43.7877	-	129667187	129667188
chr1	16450969	16451145	ENSG00000142627.9_178	43.785	-	16450999	16451000
chr17	30290874	30290915	ENSG00000178691.6_12200	43.7551	+	30290899	30290900
chr17	45055847	45055976	ENSG00000263142.1_12386	43.7229	+	45055947	45055948
chr9	131584408	131584769	ENSG00000198917.7_7079	43.6732	-	131584426	131584427
chr17	19284570	19284650	ENSG00000166484.15_12076	43.665	+	19284594	19284595
chr1	245018275	245018349	ENSG00000153187.12_1425	43.6442	-	245018324	245018325
chr1	25579832	25579919	ENSG00000117616.13_270	43.6377	-	25579884	25579885
chr1	22357023	22357223	ENSG00000218510.3_231	43.6336	+	22357137	22357138
chr1	29069672	29069916	ENSG00000198492.10_332	43.6227	+	29069785	29069786
chr9	139618136	139618206	ENSG00000165716.5_7185	43.6122	+	139618176	139618177
chr16	70415257	70415411	ENSG00000260111.1_11544	43.573	+	70415355	70415356
chr20	39830920	39831097	ENSG00000174306.17_14327	43.4705	-	39831000	39831001
chr8	125581181	125581256	ENSG00000170873.14_6497	43.4623	-	125581193	125581194
chr7	150027595	150027720	ENSG00000127399.10_6000	43.4467	+	150027656	150027657
chr9	123718392	123718409	ENSG00000106804.6_7009	43.4454	-	123718400	123718401
chr12	1602515	1602636	ENSG00000082805.15_8735	43.4218	+	1602557	1602558
chr12	2998183	2998257	ENSG00000078246.11_8760	43.4127	+	2998209	2998210
chr19	56599105	56599367	ENSG00000142409.4_13988	43.4005	-	56599180	56599181
chr19	55555718	55555782	ENSG00000160439.11_13966	43.3648	-	55555755	55555756
chr7	99227065	99227203	ENSG00000197037.6_5727	43.3637	+	99227111	99227112
chr17	34171762	34171904	ENSG00000172660.7_12220	43.3553	+	34171845	34171846
chr17	18874620	18874804	ENSG00000188522.10_12062	43.3491	-	18874711	18874712
chr9	19049899	19050138	ENSG00000155876.4_6673	43.3325	+	19050001	19050002
chr8	41905966	41906053	ENSG00000083168.5_6247	43.3057	-	41906010	41906011
chr3	48330077	48330110	ENSG00000164048.9_2610	43.2896	+	48330081	48330082
chr7	148922718	148922840	ENSG00000170265.7_5982	43.2813	+	148922801	148922802
chr16	779490	779608	ENSG00000103253.13_10874	43.2592	+	779520	779521
chr12	120730943	120730978	ENSG00000200795.1_9313	43.1832	-	120730949	120730950
chr3	10079248	10079283	ENSG00000144554.6_2408	43.1749	+	10079272	10079273
chr4	336555	336607	ENSG00000131127.9_3231	43.1595	+	336601	336602
chr2	105897086	105897181	ENSG00000135966.8_1892	43.1588	-	105897108	105897109
chr9	104237862	104238030	ENSG00000225376.1_6935	43.1566	+	104237972	104237973
chr15	77924650	77924854	ENSG00000169783.8_10628	43.1548	-	77924706	77924707
chr12	42853321	42853452	ENSG00000257225.1_8909	43.0833	+	42853349	42853350
chr3	48677434	48677505	ENSG00000008300.10_2620	43.0478	-	48677474	48677475
chr3	134654975	134654997	ENSG00000154928.12_2985	43.0456	+	134654985	134654986
chr7	154767504	154767594	ENSG00000157212.14_6036	43.0077	-	154767542	154767543
chr8	139815630	139815697	ENSG00000169436.12_6534	42.9937	-	139815633	139815634
chr20	50768720	50768813	ENSG00000020256.15_14428	42.9578	-	50768784	50768785
chr22	31374725	31374861	ENSG00000253352.4_14968	42.9445	+	31374759	31374760
chr10	34490959	34491003	ENSG00000148498.11_7387	42.9227	-	34490989	34490990
chr2	210574675	210574694	ENSG00000078018.15_2216	42.8856	+	210574681	210574682
chr4	155350342	155350374	ENSG00000197410.8_3673	42.8792	-	155350356	155350357
chr1	237766511	237766529	ENSG00000198626.11_1392	42.8777	+	237766511	237766512
chr2	23825073	23825089	ENSG00000119771.10_1493	42.8566	+	23825079	23825080
chr3	44700712	44700770	ENSG00000169981.6_2551	42.8511	+	44700729	44700730
chr9	109697800	109697903	ENSG00000148143.8_6948	42.8204	+	109697865	109697866
chr16	4163766	4163999	ENSG00000162104.5_11031	42.7975	-	4163918	4163919
chr12	69159306	69159416	ENSG00000175782.8_9122	42.7665	+	69159387	69159388
chr5	139946427	139946634	ENSG00000113108.13_4268	42.7152	-	139946591	139946592
chr14	54417183	54417366	ENSG00000125378.11_9852	42.7141	-	54417251	54417252
chr11	126671468	126671491	ENSG00000149571.6_8681	42.6429	-	126671475	126671476
chr12	50232344	50232543	ENSG00000258057.1_8952	42.5945	+	50232380	50232381
chr8	94746910	94747056	ENSG00000183808.7_6407	42.584	-	94746969	94746970
chr17	3628441	3628561	ENSG00000083457.7_11846	42.5758	-	3628459	3628460
chr1	220373926	220374017	ENSG00000118873.11_1274	42.5419	-	220373937	220373938
chr2	24261621	24261877	ENSG00000205639.5_1500	42.5188	+	24261793	24261794
chr17	904336	904440	ENSG00000177370.4_11789	42.5134	+	904383	904384
chr19	57065597	57065656	ENSG00000196867.3_13993	42.5111	+	57065634	57065635
chr16	67877791	67877958	ENSG00000102901.8_11460	42.496	-	67877897	67877898
chr3	48731146	48731422	ENSG00000068745.10_2624	42.4796	-	48731361	48731362
chr19	16661499	16661565	ENSG00000127526.9_13459	42.464	-	16661540	16661541
chr6	41738218	41738393	ENSG00000137218.6_4759	42.4206	-	41738345	41738346
chr19	50548462	50548525	ENSG00000269091.1_13907	42.4024	-	50548494	50548495
chr18	3457686	3457753	ENSG00000177426.16_12813	42.3993	+	3457700	3457701
chr1	16577541	16577750	ENSG00000037637.6_186	42.379	-	16577580	16577581
chr14	70352476	70352545	ENSG00000198732.6_9944	42.3741	+	70352516	70352517
chr5	139624837	139624896	ENSG00000113068.5_4248	42.3544	-	139624858	139624859
chr7	102090138	102090282	ENSG00000160991.11_5773	42.3106	+	102090168	102090169
chr17	70660051	70660096	ENSG00000133195.7_12581	42.3072	-	70660064	70660065
chr13	40359597	40359648	ENSG00000133103.12_9498	42.2922	+	40359638	40359639
chr5	138614469	138614669	ENSG00000015479.13_4239	42.2603	+	138614538	138614539
chr16	89294221	89294369	ENSG00000260659.1_11715	42.2594	-	89294335	89294336
chr14	38060875	38061050	ENSG00000129514.4_9795	42.2586	-	38060908	38060909
chrX	20154184	20154302	ENSG00000173674.6_15293	42.2371	-	20154193	20154194
chr7	6730589	6730657	ENSG00000164631.14_5288	42.1999	-	6730634	6730635
chr7	143974764	143974781	ENSG00000213214.3_5958	42.1952	-	143974772	143974773
chr17	27613694	27613725	ENSG00000108256.4_12165	42.1414	-	27613703	27613704
chr17	79478045	79478135	ENSG00000184009.5_12734	42.0941	-	79478064	79478065
chr6	87968626	87968770	ENSG00000188994.8_4874	42.0935	+	87968682	87968683
chr10	97634154	97634274	ENSG00000138185.12_7713	42.086	+	97634197	97634198
chr17	40704690	40704857	ENSG00000266929.1_12296	42.0683	+	40704805	40704806
chr1	89486016	89486048	ENSG00000117226.7_667	42.0454	-	89486042	89486043
chr12	49434580	49434685	ENSG00000167548.10_8942	42.0447	-	49434645	49434646
chr7	70254801	70254955	ENSG00000158321.11_5550	42.0425	+	70254910	70254911
chr9	139698452	139698725	ENSG00000228544.1_7209	42.0408	-	139698626	139698627
chr2	212640557	212640601	ENSG00000178568.9_2224	42.0362	-	212640594	212640595
chr3	132289125	132289157	ENSG00000113971.14_2979	42.0319	-	132289136	132289137
chr1	90399067	90399358	ENSG00000171492.10_686	41.9885	+	90399303	90399304
chr19	41859212	41859337	ENSG00000142046.10_13736	41.9762	+	41859259	41859260
chr21	33686922	33687074	ENSG00000170262.8_14563	41.9555	+	33687001	33687002
chr17	57288163	57288263	ENSG00000265303.1_12477	41.9315	+	57288226	57288227
chr2	97377393	97377508	ENSG00000114988.7_1851	41.926	-	97377422	97377423
chr8	22864275	22864467	ENSG00000245025.2_6147	41.8954	-	22864383	22864384
chr20	2443637	2443695	ENSG00000125835.13_14101	41.8356	-	2443664	2443665
chr2	135894208	135894329	ENSG00000115839.13_2003	41.8287	+	135894308	135894309
chr10	99092439	99092732	ENSG00000181274.5_7736	41.8198	-	99092591	99092592
chr2	176973715	176973782	ENSG00000128713.11_2096	41.8182	+	176973746	176973747
chr13	28005922	28005940	ENSG00000122034.8_9454	41.7912	+	28005929	28005930
chr6	151187456	151187472	ENSG00000120254.11_5067	41.7889	+	151187462	151187463
chr2	208086768	208086793	ENSG00000224342.1_2206	41.7858	+	208086781	208086782
chr9	38068142	38068243	ENSG00000255872.3_6761	41.7721	-	38068188	38068189
chr19	6535411	6535460	ENSG00000125657.3_13244	41.7512	+	6535428	6535429
chr16	20747438	20747566	ENSG00000005187.7_11196	41.7078	+	20747481	20747482
chr22	45592840	45592944	ENSG00000100364.14_15171	41.7028	-	45592883	45592884
chr19	58049613	58049863	ENSG00000121406.4_14019	41.6687	+	58049828	58049829
chr20	20591125	20591142	ENSG00000188559.9_14187	41.658	-	20591133	20591134
chr2	64863294	64863503	ENSG00000179833.4_1694	41.6527	-	64863322	64863323
chr15	66161394	66161459	ENSG00000103769.5_10473	41.5795	+	66161444	66161445
chr11	65684352	65684457	ENSG00000175573.6_8348	41.5747	-	65684420	65684421
chr16	30566722	30566942	ENSG00000260869.1_11294	41.5629	-	30566839	30566840
chr8	54639728	54639738	ENSG00000047249.12_6279	41.5623	-	54639728	54639729
chr3	111513866	111513890	ENSG00000240891.2_2838	41.5515	+	111513871	111513872
chr17	8280859	8281011	ENSG00000161970.8_11951	41.5275	-	8280973	8280974
chr4	7057528	7057642	ENSG00000173011.11_3317	41.5096	+	7057587	7057588
chr5	9761059	9761099	ENSG00000249781.2_3810	41.5091	-	9761079	9761080
chr19	50155655	50155916	ENSG00000126461.10_13889	41.4832	+	50155785	50155786
chr15	67008759	67008837	ENSG00000137834.10_10493	41.4807	+	67008790	67008791
chr2	22561754	22561784	ENSG00000231200.1_1491	41.4801	-	22561770	22561771
chr2	101620620	101620746	ENSG00000071082.6_1881	41.4756	+	101620717	101620718
chr2	128643404	128643496	ENSG00000144233.5_1972	41.4642	-	128643433	128643434
chr12	49086894	49087173	ENSG00000129315.5_8939	41.4366	-	49086905	49086906
chr16	68056120	68056334	ENSG00000167264.13_11471	41.4105	+	68056260	68056261
chr19	11488551	11488647	ENSG00000187266.9_13332	41.4099	-	11488606	11488607
chrX	6975098	6975115	ENSG00000130021.9_15262	41.3866	-	6975106	6975107
chr16	3534952	3535056	ENSG00000262621.2_10999	41.3853	+	3535005	3535006
chr20	35219551	35219871	ENSG00000259399.1_14292	41.3781	+	35219700	35219701
chr2	54001440	54001514	ENSG00000143942.4_1657	41.3712	+	54001483	54001484
chr19	58378668	58378720	ENSG00000269867.1_14029	41.3435	-	58378697	58378698
chr2	198570496	198570589	ENSG00000247626.3_2154	41.3316	+	198570556	198570557
chr16	19718312	19718493	ENSG00000261312.1_11187	41.3255	+	19718459	19718460
chr1	16046229	16046399	ENSG00000116786.7_161	41.2911	+	16046372	16046373
chr15	44096812	44096909	ENSG00000140259.6_10353	41.2825	-	44096884	44096885
chr10	5791437	5791541	ENSG00000108021.15_7261	41.2783	+	5791448	5791449
chr8	145746669	145746925	ENSG00000160959.3_6615	41.1898	+	145746825	145746826
chr18	77894240	77894514	ENSG00000101544.4_13053	41.1806	+	77894284	77894285
chr15	93586890	93587101	ENSG00000182175.9_10789	41.1724	-	93586942	93586943
chr16	1035395	1035636	ENSG00000005513.9_10886	41.1656	+	1035553	1035554
chr5	180684186	180684334	ENSG00000233937.2_4497	41.1619	+	180684211	180684212
chr11	130131495	130131675	ENSG00000196323.7_8690	41.1603	-	130131649	130131650
chr10	133769293	133769403	ENSG00000175470.14_7943	41.1411	+	133769374	133769375
chr2	125670599	125670620	ENSG00000155052.14_1954	41.1392	+	125670602	125670603
chrX	142518434	142518473	ENSG00000227303.1_15616	41.1365	+	142518444	142518445
chr7	139044378	139044656	ENSG00000269955.2_5918	41.1219	+	139044533	139044534
chr15	30654000	30654093	ENSG00000166664.9_10241	41.0766	-	30654056	30654057
chr7	155434955	155435080	ENSG00000216895.4_6045	41.0608	-	155435052	155435053
chr17	56423482	56423597	ENSG00000265148.1_12466	41.0458	+	56423515	56423516
chr1	36921383	36921471	ENSG00000116898.7_411	41.0447	-	36921410	36921411
chr2	86691265	86691340	ENSG00000115548.12_1795	41.0434	+	86691307	86691308
chr2	31357044	31357063	ENSG00000158089.10_1564	41.0366	-	31357052	31357053
chr10	5789206	5789358	ENSG00000108021.15_7259	40.9804	+	5789245	5789246
chr12	121441867	121442082	ENSG00000157895.7_9327	40.9703	-	121441997	121441998
chr1	36640499	36640610	ENSG00000116871.11_399	40.9695	+	36640573	36640574
chr19	39798385	39798695	ENSG00000128011.4_13689	40.9563	-	39798468	39798469
chr19	39804902	39804969	ENSG00000128011.4_13691	40.9527	-	39804921	39804922
chr3	135914734	135914824	ENSG00000174579.3_2991	40.9484	-	135914754	135914755
chr22	44243337	44243356	ENSG00000130540.9_15144	40.9434	-	44243354	44243355
chr20	45315536	45315671	ENSG00000172315.5_14373	40.9415	-	45315557	45315558
chr10	11912568	11912640	ENSG00000148426.8_7286	40.9397	+	11912603	11912604
chr17	3764681	3764822	ENSG00000004660.10_11856	40.9369	-	3764712	3764713
chr3	52015129	52015192	ENSG00000114779.15_2704	40.9216	-	52015164	52015165
chr12	11323853	11324139	ENSG00000111215.7_8828	40.9187	-	11324105	11324106
chr20	61541051	61541278	ENSG00000101191.12_14483	40.8843	-	61541258	61541259
chr20	18275885	18275921	ENSG00000125846.11_14177	40.8648	+	18275896	18275897
chr10	97634154	97634274	ENSG00000270099.1_7719	40.8558	+	97634197	97634198
chr10	99093334	99093514	ENSG00000181274.5_7737	40.8536	-	99093357	99093358
chr1	23417834	23417904	ENSG00000169641.9_247	40.8515	-	23417870	23417871
chr13	108882380	108882433	ENSG00000139826.5_9646	40.8501	+	108882424	108882425
chr1	145277438	145277477	ENSG00000213240.7_843	40.802	+	145277456	145277457
chr1	38456258	38456300	ENSG00000183431.7_418	40.8002	-	38456268	38456269
chr1	228583294	228583491	ENSG00000154370.9_1341	40.7895	-	228583395	228583396
chr6	26853138	26853223	ENSG00000241549.4_4615	40.7563	-	26853200	26853201
chr9	133895198	133895224	ENSG00000050555.13_7113	40.7396	+	133895208	133895209
chr9	37537630	37537751	ENSG00000256966.2_6753	40.7304	-	37537681	37537682
chr5	180028840	180029025	ENSG00000037280.11_4481	40.7193	-	180028939	180028940
chr6	27325970	27326088	ENSG00000204789.3_4618	40.7056	-	27326022	27326023
chr16	90001970	90002129	ENSG00000258947.2_11761	40.6993	+	90002065	90002066
chr16	71893620	71893768	ENSG00000182149.16_11560	40.6906	+	71893732	71893733
chr10	58117881	58117970	ENSG00000122952.12_7501	40.678	-	58117922	58117923
chr1	234743132	234743201	ENSG00000168264.6_1382	40.675	-	234743149	234743150
chr17	21437367	21437465	ENSG00000266466.1_12116	40.6592	+	21437434	21437435
chr12	68050885	68051132	ENSG00000127334.10_9114	40.6147	+	68051069	68051070
chr9	100845929	100845972	ENSG00000106785.10_6917	40.6103	-	100845963	100845964
chr2	44979948	44979972	ENSG00000143919.10_1620	40.5928	+	44979956	44979957
chr10	102746284	102746463	ENSG00000055950.12_7789	40.5877	-	102746304	102746305
chr19	12902785	12902947	ENSG00000095066.7_13393	40.5507	-	12902815	12902816
chr3	184039482	184039670	ENSG00000145191.7_3139	40.5492	+	184039584	184039585
chr1	32682278	32682449	ENSG00000160055.15_357	40.5477	-	32682349	32682350
chr14	91924846	91924962	ENSG00000100796.13_10088	40.5361	-	91924933	91924934
chr9	135984060	135984254	ENSG00000160271.10_7142	40.5359	-	135984195	135984196
chr11	74209053	74209155	ENSG00000077514.4_8455	40.5118	+	74209096	74209097
chr22	30385356	30385415	ENSG00000100330.11_14945	40.4979	+	30385384	30385385
chr22	19712201	19712294	ENSG00000203618.5_14762	40.4928	+	19712261	19712262
chr1	113993142	113993249	ENSG00000081026.14_796	40.4901	+	113993184	113993185
chr10	126631035	126631294	ENSG00000019995.6_7929	40.4863	+	126631278	126631279
chr7	143974764	143974781	ENSG00000244198.1_5959	40.4726	+	143974772	143974773
chr16	677342	677598	ENSG00000197562.5_10864	40.4714	+	677480	677481
chr17	27233147	27233247	ENSG00000109118.9_12159	40.4443	-	27233201	27233202
chr2	179403426	179403822	ENSG00000237298.4_2120	40.4421	+	179403662	179403663
chr15	34849749	34849766	ENSG00000175265.13_10270	40.4324	-	34849757	34849758
chr15	34703527	34703544	ENSG00000175265.13_10266	40.4324	-	34703535	34703536
chrX	75648518	75648760	ENSG00000198934.3_15493	40.4317	+	75648676	75648677
chr17	57287787	57287949	ENSG00000167447.8_12479	40.4311	+	57287891	57287892
chr19	50412841	50413076	ENSG00000213024.6_13900	40.4098	-	50412895	50412896
chr11	76157408	76157437	ENSG00000158636.12_8473	40.4033	+	76157427	76157428
chr11	18628506	18628608	ENSG00000247595.2_8111	40.4003	+	18628562	18628563
chr16	89783764	89783964	ENSG00000075399.8_11736	40.376	-	89783823	89783824
chr19	55555718	55555782	ENSG00000267149.2_13964	40.3682	-	55555755	55555756
chr14	79746489	79746685	ENSG00000021645.13_10047	40.3168	+	79746521	79746522
chr20	45838557	45838945	ENSG00000101040.15_14378	40.3058	-	45838730	45838731
chr6	155154887	155154931	ENSG00000146426.13_5092	40.299	+	155154916	155154917
chr14	104381400	104381456	ENSG00000156411.5_10186	40.297	-	104381414	104381415
chr10	6275641	6275853	ENSG00000170525.14_7270	40.2891	+	6275678	6275679
chr5	122133924	122133940	ENSG00000205302.2_4158	40.2847	+	122133930	122133931
chr11	33308086	33308305	ENSG00000110422.7_8152	40.2834	+	33308180	33308181
chr4	2306425	2306572	ENSG00000159733.9_3254	40.204	-	2306501	2306502
chr2	217541334	217541431	ENSG00000115461.4_2241	40.2023	-	217541395	217541396
chr3	56667353	56667630	ENSG00000163946.9_2753	40.1974	-	56667609	56667610
chr17	1340247	1340408	ENSG00000167193.7_11799	40.1842	-	1340276	1340277
chr4	40817980	40818100	ENSG00000250906.1_3388	40.1717	+	40818056	40818057
chr14	65542693	65542836	ENSG00000125952.14_9914	40.1564	-	65542763	65542764
chr15	101845269	101845449	ENSG00000140479.12_10839	40.1533	-	101845400	101845401
chr11	92085364	92085473	ENSG00000165323.11_8521	40.1379	+	92085416	92085417
chr2	202899449	202899599	ENSG00000155760.1_2186	40.1296	+	202899506	202899507
chr5	123983740	123983826	ENSG00000168916.11_4166	40.0792	-	123983762	123983763
chr4	160274742	160274889	ENSG00000109756.4_3683	40.0367	+	160274851	160274852
chr12	120936027	120936129	ENSG00000088986.6_9318	40.0303	+	120936056	120936057
chr4	187628545	187628713	ENSG00000083857.9_3737	40.0301	-	187628610	187628611
chr5	103434681	103434726	ENSG00000251026.1_4116	40.023	+	103434694	103434695
chr11	216344	216669	ENSG00000142082.10_7974	39.9899	-	216389	216390
chr4	122852946	122852966	ENSG00000138741.6_3586	39.9848	-	122852961	122852962
chr1	9326300	9326479	ENSG00000049239.8_97	39.9642	+	9326366	9326367
chr7	5352661	5352921	ENSG00000182095.10_5235	39.9632	-	5352856	5352857
chr13	113536909	113537180	ENSG00000068650.14_9663	39.9432	+	113537121	113537122
chr8	22864275	22864467	ENSG00000008853.12_6154	39.9353	+	22864367	22864368
chrX	9684814	9684952	ENSG00000101849.11_15268	39.9313	+	9684917	9684918
chr19	45550719	45550762	ENSG00000104859.10_13785	39.9047	+	45550743	45550744
chr2	133012243	133012276	ENSG00000163046.11_1996	39.8914	-	133012266	133012267
chr6	8086637	8086692	ENSG00000124802.7_4551	39.888	-	8086657	8086658
chr22	50962239	50962485	ENSG00000130489.8_15222	39.8829	-	50962254	50962255
chr1	145923356	145923426	ENSG00000196644.8_854	39.8793	+	145923380	145923381
chr1	3650145	3650229	ENSG00000078900.10_67	39.8605	+	3650187	3650188
chr10	89725713	89725779	ENSG00000171862.5_7691	39.8469	+	89725748	89725749
chr7	111982968	111983011	ENSG00000226851.1_5823	39.8285	-	111982986	111982987
chr4	16164995	16165054	ENSG00000169762.12_3344	39.8279	-	16165034	16165035
chr3	50906774	50906832	ENSG00000088538.12_2692	39.8113	+	50906824	50906825
chr1	82456644	82456707	ENSG00000117114.15_646	39.8056	+	82456657	82456658
chr5	52096240	52096569	ENSG00000213949.4_3899	39.7884	+	52096451	52096452
chr8	144809455	144809685	ENSG00000180921.6_6594	39.7842	-	144809613	144809614
chr14	100758103	100758321	ENSG00000258504.2_10144	39.7762	+	100758203	100758204
chr3	169504299	169504376	ENSG00000085274.11_3090	39.7363	+	169504344	169504345
chr3	52725393	52725478	ENSG00000163938.12_2724	39.7267	+	52725434	52725435
chr17	704035	704187	ENSG00000167693.12_11786	39.7267	-	704153	704154
chr14	68144557	68144637	ENSG00000258466.1_9928	39.7233	-	68144604	68144605
chr22	41924840	41925080	ENSG00000100413.12_15109	39.6935	-	41925012	41925013
chr12	63244530	63244576	ENSG00000111110.7_9096	39.6809	-	63244543	63244544
chr17	80573568	80573807	ENSG00000141580.11_12792	39.6769	-	80573767	80573768
chr16	69375436	69375707	ENSG00000259900.1_11522	39.662	-	69375678	69375679
chr1	55207616	55207786	ENSG00000243725.2_565	39.6585	+	55207748	55207749
chr1	90049671	90049877	ENSG00000197147.8_671	39.619	+	90049801	90049802
chr17	40704690	40704857	ENSG00000108786.6_12301	39.6185	+	40704805	40704806
chr16	87441332	87441452	ENSG00000140948.7_11664	39.5915	-	87441365	87441366
chr9	35609733	35609963	ENSG00000137101.8_6734	39.5883	-	35609877	35609878
chr16	83948982	83949188	ENSG00000260300.1_11621	39.5848	+	83949100	83949101
chr12	123741750	123741815	ENSG00000235423.4_9374	39.5811	-	123741775	123741776
chr6	149952573	149952630	ENSG00000186625.9_5061	39.5496	-	149952579	149952580
chr12	49223882	49223996	ENSG00000174243.5_8941	39.5463	-	49223928	49223929
chr14	72055158	72055407	ENSG00000197555.5_9966	39.5385	+	72055308	72055309
chr1	203816375	203816454	ENSG00000058673.11_1191	39.5239	+	203816417	203816418
chrX	107396872	107397023	ENSG00000197565.11_15546	39.5196	-	107396982	107396983
chrX	47431204	47431307	ENSG00000078061.8_15368	39.5121	+	47431260	47431261
chr12	3392503	3392657	ENSG00000011105.7_8768	39.4959	+	3392548	3392549
chr12	48236404	48236472	ENSG00000111424.6_8925	39.493	-	48236414	48236415
chr12	50189586	50189773	ENSG00000167566.12_8950	39.4716	-	50189736	50189737
chr14	50360673	50360838	ENSG00000165527.5_9830	39.44	+	50360717	50360718
chr1	249141895	249142000	ENSG00000171161.8_1442	39.433	+	249141930	249141931
chr20	30753783	30753868	ENSG00000101337.11_14213	39.4189	+	30753800	30753801
chr7	70159729	70160033	ENSG00000158321.11_5545	39.4139	+	70159903	70159904
chr16	81076906	81077139	ENSG00000166454.5_11607	39.4124	+	81076958	81076959
chr17	38399475	38399521	ENSG00000171475.9_12273	39.4103	+	38399484	38399485
chr14	50053411	50053480	ENSG00000213741.4_9815	39.4076	-	50053430	50053431
chr17	11985226	11985248	ENSG00000065559.10_11977	39.3894	+	11985241	11985242
chr9	132267086	132267245	ENSG00000204054.7_7098	39.3871	+	132267120	132267121
chr2	24261621	24261877	ENSG00000163026.7_1506	39.3602	-	24261796	24261797
chr16	15818700	15818801	ENSG00000072864.8_11136	39.3567	+	15818738	15818739
chr2	133012865	133012925	ENSG00000163046.11_1997	39.3216	-	133012867	133012868
chr10	104168506	104168524	ENSG00000059915.12_7816	39.3193	-	104168506	104168507
chr8	66630927	66631220	ENSG00000066855.11_6322	39.3161	+	66630963	66630964
chr19	17323952	17324086	ENSG00000099331.9_13474	39.3126	+	17323983	17323984
chr2	202288237	202288282	ENSG00000082146.8_2180	39.2975	+	202288245	202288246
chr16	70406955	70407088	ENSG00000168872.11_11537	39.2863	+	70407004	70407005
chr11	73543623	73543694	ENSG00000175581.9_8449	39.2743	+	73543641	73543642
chr5	67032272	67032288	ENSG00000250421.1_3960	39.2579	-	67032279	67032280
chr12	57488568	57488771	ENSG00000166886.8_9068	39.2405	+	57488590	57488591
chr10	53458260	53458438	ENSG00000177613.7_7496	39.2228	-	53458358	53458359
chr5	72742639	72742811	ENSG00000247993.2_4023	39.2106	+	72742671	72742672
chr16	15244506	15244552	ENSG00000250251.2_11132	39.185	-	15244522	15244523
chr11	18628506	18628608	ENSG00000179119.10_8113	39.1736	-	18628561	18628562
chr22	21356909	21357102	ENSG00000230513.1_14812	39.1548	+	21357007	21357008
chr19	1578338	1578538	ENSG00000267059.2_13097	39.1473	-	1578396	1578397
chr5	139865174	139865312	ENSG00000254996.1_4260	39.1449	+	139865269	139865270
chr7	140034494	140034577	ENSG00000157800.13_5927	39.12	-	140034554	140034555
chr15	83141853	83141938	ENSG00000259472.1_10690	39.1182	-	83141876	83141877
chr8	22277254	22277351	ENSG00000104635.9_6143	39.0842	+	22277272	22277273
chr12	3049824	3049881	ENSG00000078246.11_8763	39.0768	+	3049842	3049843
chr3	126256818	126256840	ENSG00000180767.5_2924	39.0159	+	126256834	126256835
chr17	7319080	7319195	ENSG00000169992.5_11919	39.0122	+	7319101	7319102
chr20	61926108	61926129	ENSG00000101203.12_14493	39.0098	+	61926108	61926109
chr5	115783381	115783469	ENSG00000092421.12_4149	39.007	-	115783386	115783387
chr5	139865174	139865312	ENSG00000131503.16_4253	38.9536	+	139865269	139865270
chr22	33669550	33669666	ENSG00000133424.16_15004	38.9498	-	33669605	33669606
chr16	2292547	2292629	ENSG00000167969.8_10930	38.9456	-	2292591	2292592
chr22	41922458	41922798	ENSG00000100412.11_15104	38.9289	+	41922645	41922646
chr1	39879050	39879359	ENSG00000255103.1_427	38.9108	+	39879158	39879159
chr18	4234508	4234526	ENSG00000170579.10_12814	38.9087	-	4234514	4234515
chr2	198572498	198572591	ENSG00000222017.1_2153	38.9071	+	198572558	198572559
chr5	69517758	69517843	ENSG00000253816.2_3983	38.8997	-	69517820	69517821
chr8	61769248	61769310	ENSG00000171316.7_6306	38.8873	+	61769281	61769282
chr13	30088345	30088415	ENSG00000139514.8_9469	38.8856	-	30088362	30088363
chr5	176964874	176965024	ENSG00000146067.11_4440	38.8735	-	176964903	176964904
chr3	184688102	184688118	ENSG00000156931.11_3153	38.8006	+	184688106	184688107
chr9	133579117	133579251	ENSG00000130713.11_7109	38.7586	+	133579205	133579206
chr11	134133387	134133538	ENSG00000151498.7_8703	38.7516	+	134133431	134133432
chr22	31371324	31371411	ENSG00000253352.4_14964	38.7377	+	31371357	31371358
chr18	13681893	13682105	ENSG00000177150.8_12851	38.7358	-	13681917	13681918
chr8	68247405	68247469	ENSG00000066777.4_6337	38.7237	-	68247432	68247433
chr5	32227923	32227991	ENSG00000150712.6_3856	38.7078	-	32227941	32227942
chr19	30193534	30193663	ENSG00000131943.13_13570	38.6963	-	30193583	30193584
chr19	59028053	59028171	ENSG00000119574.8_14067	38.6934	-	59028073	59028074
chr9	129266291	129266494	ENSG00000196814.10_7046	38.6584	+	129266361	129266362
chr1	172579254	172579422	ENSG00000094975.9_1071	38.6571	+	172579286	172579287
chr17	62022651	62022672	ENSG00000007314.7_12540	38.6529	-	62022660	62022661
chr3	51429694	51429793	ENSG00000179837.6_2696	38.6461	+	51429746	51429747
chr8	100303786	100303804	ENSG00000132549.14_6432	38.6382	+	100303800	100303801
chr17	8130325	8130364	ENSG00000178971.9_11945	38.6155	-	8130347	8130348
chr22	25423936	25424124	ENSG00000197077.8_14897	38.6036	+	25423993	25423994
chr17	46703114	46703225	ENSG00000260027.3_12419	38.5787	-	46703159	46703160
chr12	120882241	120882366	ENSG00000170855.3_9315	38.5687	-	120882322	120882323
chr12	98897294	98897364	ENSG00000245017.2_9185	38.558	-	98897333	98897334
chr16	47212148	47212165	ENSG00000129636.8_11360	38.5549	-	47212148	47212149
chr15	85165336	85165373	ENSG00000176371.9_10712	38.5124	+	85165347	85165348
chr10	120809313	120809446	ENSG00000107581.8_7893	38.5069	-	120809342	120809343
chr17	4060590	4060769	ENSG00000167740.5_11863	38.4832	+	4060654	4060655
chr11	62346261	62346372	ENSG00000149016.11_8285	38.4832	-	62346327	62346328
chr1	24227976	24228055	ENSG00000188822.6_255	38.4772	-	24227995	24227996
chr19	33870225	33870740	ENSG00000153879.4_13596	38.4725	+	33870703	33870704
chr22	23438212	23438577	ENSG00000100218.7_14847	38.4157	-	23438351	23438352
chr14	38061186	38061573	ENSG00000129514.4_9796	38.3742	-	38061462	38061463
chr16	87902821	87902874	ENSG00000103257.4_11683	38.3645	-	87902868	87902869
chr8	99054314	99054417	ENSG00000245970.2_6425	38.3643	+	99054399	99054400
chr7	111982968	111983011	ENSG00000198839.5_5822	38.3616	+	111982997	111982998
chr1	2235324	2235543	ENSG00000157933.9_61	38.3602	+	2235463	2235464
chr10	79581212	79581319	ENSG00000151208.12_7631	38.3541	-	79581228	79581229
chr6	31827356	31827498	ENSG00000204386.6_4681	38.3531	-	31827431	31827432
chr19	42495841	42495861	ENSG00000105409.11_13745	38.3309	-	42495849	42495850
chr16	315014	315310	ENSG00000167930.11_10846	38.2873	+	315117	315118
chr12	56295566	56295704	ENSG00000170473.12_9045	38.2734	-	56295621	56295622
chr10	129897149	129897328	ENSG00000148773.8_7941	38.261	-	129897307	129897308
chr17	78184350	78184572	ENSG00000181523.8_12696	38.2608	-	78184464	78184465
chr17	44248840	44249075	ENSG00000120071.8_12365	38.2552	-	44248970	44248971
chr8	1950555	1950634	ENSG00000176595.3_6072	38.2341	+	1950594	1950595
chr8	144777064	144777177	ENSG00000181135.11_6591	38.2335	+	144777084	144777085
chr3	47973370	47973405	ENSG00000047849.17_2607	38.2114	-	47973394	47973395
chr4	146668805	146668828	ENSG00000237136.2_3646	38.208	+	146668813	146668814
chr15	66792440	66792516	ENSG00000174444.10_10485	38.1989	-	66792489	66792490
chr19	1576782	1576895	ENSG00000071655.13_13092	38.1941	-	1576842	1576843
chr13	41705431	41705606	ENSG00000165572.6_9505	38.178	-	41705563	41705564
chr12	108145714	108145857	ENSG00000258136.1_9224	38.1155	+	108145811	108145812
chr19	2917329	2917388	ENSG00000171970.8_13164	38.0911	+	2917359	2917360
chrX	102064767	102064790	ENSG00000223546.2_15533	38.0732	+	102064775	102064776
chr3	186504469	186504512	ENSG00000156976.10_3166	38.0556	+	186504484	186504485
chr10	14939155	14939206	ENSG00000152455.11_7309	38.055	+	14939169	14939170
chr1	76252744	76252798	ENSG00000137955.11_624	38.0499	+	76252791	76252792
chrX	39933804	39933983	ENSG00000183337.12_15338	38.0427	-	39933846	39933847
chr18	30254349	30254444	ENSG00000197705.5_12931	37.9867	-	30254368	30254369
chr4	2733747	2733997	ENSG00000125386.10_3263	37.9861	+	2733955	2733956
chr7	6063327	6063436	ENSG00000086232.8_5261	37.9826	-	6063397	6063398
chr17	42857431	42857690	ENSG00000073670.9_12337	37.9806	+	42857545	42857546
chr5	132151298	132151350	ENSG00000198944.4_4181	37.9758	+	132151301	132151302
chr17	27893554	27893854	ENSG00000264031.1_12173	37.9668	+	27893583	27893584
chr6	13294173	13294193	ENSG00000215022.3_4562	37.9586	-	13294183	13294184
chr10	11912568	11912640	ENSG00000225778.1_7288	37.9424	-	11912599	11912600
chr8	37554697	37554795	ENSG00000183779.5_6213	37.9346	+	37554745	37554746
chr16	315732	315981	ENSG00000269881.1_10849	37.9311	+	315928	315929
chr1	90049299	90049552	ENSG00000197147.8_670	37.9211	+	90049433	90049434
chr4	82684971	82685042	ENSG00000251331.2_3481	37.9113	-	82685013	82685014
chr18	59541974	59542003	ENSG00000176641.6_13011	37.9047	-	59541988	59541989
chr9	139697334	139697462	ENSG00000272679.1_7203	37.8977	+	139697371	139697372
chr11	9161173	9161304	ENSG00000184014.3_8053	37.8777	-	9161210	9161211
chr10	53457647	53457786	ENSG00000185532.10_7488	37.866	+	53457681	53457682
chr5	107006335	107006477	ENSG00000184349.8_4121	37.8624	-	107006398	107006399
chr6	26376688	26376821	ENSG00000186470.9_4603	37.8592	+	26376773	26376774
chr9	104237930	104237993	ENSG00000165152.4_6938	37.8508	-	104237956	104237957
chr5	162871019	162871201	ENSG00000113328.14_4367	37.7821	+	162871071	162871072
chr5	154193925	154194047	ENSG00000155506.12_4346	37.7467	+	154193985	154193986
chr2	43903283	43903339	ENSG00000152527.9_1613	37.7424	+	43903297	43903298
chr1	82456823	82457024	ENSG00000117114.15_647	37.7343	+	82456909	82456910
chr11	33193000	33193037	ENSG00000247151.2_8149	37.7105	+	33193028	33193029
chr10	1512164	1512180	ENSG00000185736.11_7253	37.7033	-	1512170	1512171
chr7	36193804	36194112	ENSG00000122547.6_5428	37.6873	+	36193986	36193987
chr9	139697470	139697599	ENSG00000272679.1_7204	37.685	+	139697507	139697508
chr10	15150314	15150382	ENSG00000152464.10_7314	37.6787	+	15150350	15150351
chr7	27184263	27184520	ENSG00000105997.18_5345	37.6781	-	27184358	27184359
chr11	82400820	82400948	ENSG00000245832.2_8501	37.6686	-	82400903	82400904
chr16	74486771	74486862	ENSG00000090863.7_11575	37.6672	-	74486792	74486793
chr22	41626289	41626512	ENSG00000100399.11_15099	37.6455	-	41626415	41626416
chr11	1490968	1491131	ENSG00000182208.8_8004	37.6453	-	1491098	1491099
chr3	170078114	170078231	ENSG00000136603.9_3096	37.6248	+	170078153	170078154
chrX	153996803	153996938	ENSG00000130826.11_15659	37.6194	+	153996861	153996862
chr15	77067210	77067282	ENSG00000140386.8_10617	37.5974	-	77067255	77067256
chr22	51160404	51160666	ENSG00000251322.3_15229	37.5772	+	51160608	51160609
chr5	43575534	43575607	ENSG00000248092.3_3892	37.5722	-	43575562	43575563
chr20	378068	378149	ENSG00000101255.6_14086	37.5611	+	378122	378123
chr1	113456707	113456802	ENSG00000155380.7_786	37.5301	-	113456756	113456757
chr5	55240586	55240655	ENSG00000134352.15_3922	37.5102	-	55240616	55240617
chr22	31367306	31367395	ENSG00000253352.4_14961	37.5037	+	31367331	31367332
chr1	223283745	223283850	ENSG00000187554.7_1289	37.4615	-	223283797	223283798
chr1	63789858	63790112	ENSG00000230798.1_588	37.451	-	63790083	63790084
chr9	135553502	135553707	ENSG00000125484.7_7134	37.4481	+	135553592	135553593
chr6	30152457	30152641	ENSG00000234127.4_4637	37.4408	-	30152585	30152586
chrX	153295704	153295782	ENSG00000169057.15_15641	37.4352	-	153295751	153295752
chr1	52940790	52940866	ENSG00000134744.9_536	37.4345	-	52940840	52940841
chr17	73520486	73520768	ENSG00000182173.8_12625	37.4327	+	73520576	73520577
chr20	14307921	14308016	ENSG00000125848.9_14166	37.4141	-	14307981	14307982
chr6	150004445	150004671	ENSG00000131023.8_5062	37.3998	-	150004581	150004582
chr17	29222292	29222340	ENSG00000176208.4_12190	37.3997	+	29222309	29222310
chr8	64099763	64099799	ENSG00000185728.12_6315	37.3923	+	64099791	64099792
chr13	37438555	37438594	ENSG00000120693.9_9486	37.3759	-	37438567	37438568
chr15	82765269	82765354	ENSG00000255769.3_10671	37.3355	-	82765292	82765293
chr22	42673209	42673281	ENSG00000100207.14_15129	37.3298	-	42673240	42673241
chr1	200378317	200378446	ENSG00000162702.7_1154	37.3231	-	200378402	200378403
chr5	137458739	137458791	ENSG00000112981.3_4223	37.3206	-	137458764	137458765
chr1	247320121	247320372	ENSG00000196418.8_1435	37.3168	-	247320279	247320280
chr7	27182889	27182973	ENSG00000105997.18_5342	37.297	-	27182945	27182946
chr20	6748615	6748838	ENSG00000125845.6_14135	37.2781	+	6748701	6748702
chr2	220113327	220113592	ENSG00000115661.9_2261	37.2775	+	220113376	220113377
chr17	7147396	7147464	ENSG00000175826.7_11915	37.2532	-	7147422	7147423
chrY	19669775	19669827	ENSG00000230663.1_15698	37.2514	-	19669802	19669803
chr7	2770196	2770436	ENSG00000174945.9_5208	37.2315	+	2770318	2770319
chr4	731647	731667	ENSG00000185619.13_3233	37.2297	+	731654	731655
chr16	3421979	3422042	ENSG00000262621.2_10995	37.2051	+	3422013	3422014
chr20	44469486	44469749	ENSG00000124104.14_14361	37.2049	+	44469632	44469633
chr15	90257470	90257527	ENSG00000140527.10_10763	37.1907	+	90257502	90257503
chr17	18965360	18965403	ENSG00000265185.2_12064	37.1848	+	18965366	18965367
chr9	132898339	132898409	ENSG00000148358.15_7106	37.1824	+	132898366	132898367
chr9	129981026	129981327	ENSG00000228487.1_7052	37.1672	-	129981168	129981169
chr3	186795727	186795821	ENSG00000073849.10_3170	37.1636	+	186795799	186795800
chr19	57065603	57065656	ENSG00000269696.1_13994	37.1565	-	57065629	57065630
chr21	9908950	9909108	ENSG00000188681.7_14514	37.1377	-	9908982	9908983
chr1	101705443	101705564	ENSG00000170989.8_737	37.1064	+	101705473	101705474
chr15	82735155	82735246	ENSG00000237550.4_10664	37.0977	-	82735176	82735177
chr5	69814179	69814233	ENSG00000196302.5_3987	37.0769	-	69814210	69814211
chr20	47731229	47731332	ENSG00000124214.15_14396	37.0582	-	47731248	47731249
chr1	20009458	20009511	ENSG00000162542.9_216	37.0431	-	20009492	20009493
chr19	11664049	11664160	ENSG00000130165.6_13335	37.0405	-	11664056	11664057
chr8	3558042	3558089	ENSG00000183117.13_6076	37.0356	-	3558074	3558075
chr12	53647374	53647481	ENSG00000182544.8_8985	37.0083	+	53647427	53647428
chr17	19015733	19015761	ENSG00000262202.3_12066	36.9882	-	19015752	19015753
chr9	131939136	131939340	ENSG00000204055.4_7096	36.983	+	131939273	131939274
chr22	40807755	40807900	ENSG00000196588.10_15088	36.9674	-	40807799	40807800
chr16	67876485	67876551	ENSG00000102901.8_11457	36.9542	-	67876518	67876519
chr1	180945575	180945635	ENSG00000135823.9_1117	36.9452	-	180945602	180945603
chr10	77158666	77158813	ENSG00000165655.14_7617	36.9097	-	77158799	77158800
chr22	31091043	31091128	ENSG00000184792.11_14959	36.9002	+	31091056	31091057
chr3	51431092	51431337	ENSG00000179837.6_2698	36.8833	+	51431249	51431250
chr11	65546858	65546950	ENSG00000254470.2_8346	36.8539	-	65546893	65546894
chr16	4164794	4165223	ENSG00000162104.5_11032	36.8533	-	4165082	4165083
chr18	74091127	74091230	ENSG00000101493.6_13037	36.8511	-	74091140	74091141
chrY	20509951	20510007	ENSG00000233522.1_15699	36.8484	+	20509973	20509974
chr1	151766767	151766860	ENSG00000203288.3_933	36.8336	+	151766810	151766811
chr15	84858850	84858979	ENSG00000259726.1_10699	36.7914	+	84858928	84858929
chr14	105716698	105716982	ENSG00000184887.9_10210	36.7736	+	105716878	105716879
chr1	233122057	233122153	ENSG00000135749.14_1373	36.7407	-	233122097	233122098
chr22	24837927	24838056	ENSG00000178803.6_14887	36.7181	-	24837981	24837982
chr2	96688554	96688642	ENSG00000186281.8_1832	36.7079	-	96688597	96688598
chr8	116631615	116631765	ENSG00000104447.7_6464	36.6999	-	116631700	116631701
chr5	70518122	70518207	ENSG00000215630.5_3995	36.6943	-	70518184	70518185
chr4	2966919	2967078	ENSG00000125388.15_3271	36.6937	+	2967041	2967042
chr12	50850467	50850578	ENSG00000161813.16_8961	36.6783	+	50850549	50850550
chrX	53581778	53581808	ENSG00000086758.11_15407	36.6747	-	53581783	53581784
chr7	99498552	99498631	ENSG00000146833.11_5730	36.6647	-	99498565	99498566
chr7	82784338	82784478	ENSG00000186472.15_5652	36.6616	-	82784433	82784434
chr4	129191323	129191420	ENSG00000164040.12_3604	36.6605	-	129191337	129191338
chr11	44952844	44953038	ENSG00000175274.14_8187	36.6564	-	44952902	44952903
chr16	47539184	47539225	ENSG00000102893.11_11362	36.6542	+	47539202	47539203
chr7	63033246	63033370	ENSG00000223566.1_5519	36.6455	-	63033278	63033279
chr7	6791540	6791647	ENSG00000187953.6_5290	36.6256	+	6791582	6791583
chr7	55538989	55539262	ENSG00000154978.8_5505	36.625	-	55539053	55539054
chr12	1602010	1602097	ENSG00000082805.15_8734	36.6233	+	1602037	1602038
chr7	36008340	36008418	ENSG00000226102.2_5427	36.6187	+	36008370	36008371
chr19	12682287	12682347	ENSG00000269693.1_13378	36.6137	-	12682318	12682319
chr22	38822594	38822781	ENSG00000228620.1_15051	36.5991	+	38822730	38822731
chr15	99501200	99501505	ENSG00000259475.1_10803	36.5971	-	99501460	99501461
chr1	145923237	145923313	ENSG00000196644.8_853	36.5884	+	145923271	145923272
chr17	33825647	33825713	ENSG00000205045.4_12217	36.5783	-	33825680	33825681
chr4	125587669	125587781	ENSG00000151458.7_3594	36.564	-	125587680	125587681
chr14	104026684	104026957	ENSG00000166170.9_10177	36.5584	-	104026797	104026798
chr7	22896231	22896310	ENSG00000228649.4_5328	36.5494	+	22896246	22896247
chr22	18270886	18271191	ENSG00000243156.3_14710	36.5293	-	18271058	18271059
chr7	101892298	101892459	ENSG00000257923.5_5765	36.5201	+	101892375	101892376
chr11	94278207	94278333	ENSG00000134627.7_8537	36.4883	+	94278249	94278250
chr1	8449944	8449961	ENSG00000142599.13_94	36.4838	-	8449950	8449951
chr20	2945532	2945726	ENSG00000132670.16_14106	36.4771	+	2945584	2945585
chr4	129002893	129002935	ENSG00000138709.13_3603	36.4745	+	129002907	129002908
chr6	4891947	4892286	ENSG00000153046.13_4537	36.4737	+	4892135	4892136
[truncated: 13,710 more rows]
