# Supplementary material for: O-GlcNAcylation determines the biological function of YTHDF proteins
Source: Nat Cell Biol. Author manuscript; Available in PMC 2025 May 8. (PMC12060179; doi:10.1038/s41556-023-01258-x)
Supplement: SI 4 [file NIHMS2063183-supplement-SI_4.xlsx]

## Sheet: hek_te_mut
	gene_id	length	effective_length	input_TPM_rep1	input_FPKM_rep1	input_TPM_rep2	input_FPKM_rep2	rpf_TPM_rep1	rpf_FPKM_rep1	rpf_TPM_rep2	rpf_FPKM_rep2
1	ENSG00000000003.14_TSPAN6	2216.9	2040.99	75.98	59.5	76.61	59.24	64.85	137.7	29.76	63.6
2	ENSG00000000005.5_TNMD	940.5	764.64	0	0	0	0	0	0	0	0
3	ENSG00000000419.12_DPM1	1077.29	901.37	51.95	40.68	57.77	44.67	37.71	80.07	31.8	67.95
4	ENSG00000000457.13_SCYL3	3739.94	3564.03	7.67	6.01	8.22	6.35	2.92	6.21	1.19	2.55
5	ENSG00000000460.16_C1orf112	2443.52	2267.61	23.87	18.69	23.41	18.1	9.82	20.85	6	12.82
6	ENSG00000000938.12_FGR	1735.29	1559.38	0	0	0	0	0	0	0	0
7	ENSG00000000971.15_CFH	2422.2	2246.34	0.1	0.08	0.14	0.11	0	0	0	0
8	ENSG00000001036.13_FUCA2	2237.97	2062.06	59.07	46.26	59.37	45.91	33.7	71.55	12.12	25.9
9	ENSG00000001084.12_GCLC	2159.74	1983.9	27.42	21.47	29.09	22.49	12.19	25.89	9.66	20.64
10	ENSG00000001167.14_NFYA	3175.21	2999.3	35.95	28.15	33.56	25.95	4.39	9.33	3	6.41
11	ENSG00000001460.17_STPG1	2338.27	2162.38	16.19	12.68	14.32	11.07	11.78	25.01	9.02	19.27
12	ENSG00000001461.16_NIPAL3	4445.59	4269.67	13.26	10.39	13.87	10.72	15.21	32.3	4.64	9.92
13	ENSG00000001497.16_LAS1L	2398.54	2222.66	66.84	52.34	62.88	48.62	23.76	50.45	17.62	37.65
14	ENSG00000001561.6_ENPP4	4651	4475.09	8.29	6.5	9.13	7.06	2.38	5.05	4.26	9.09
15	ENSG00000001617.11_SEMA3F	2437.63	2261.72	11.19	8.77	11.3	8.74	1.65	3.51	0.95	2.03
16	ENSG00000001626.15_CFTR	736.22	560.36	0.42	0.33	0.48	0.37	0	0	0	0
17	ENSG00000001629.9_ANKIB1	3922.01	3746.13	19.05	14.92	16.67	12.89	3.57	7.58	4.49	9.59
18	ENSG00000001630.16_CYP51A1	3022.15	2846.23	32.77	25.66	34.7	26.83	7.16	15.21	12.61	26.96
19	ENSG00000001631.15_KRIT1	2064.51	1888.63	42.11	32.97	36.85	28.49	12.7	26.97	3.94	8.43
20	ENSG00000002016.17_RAD52	1255.94	1080.24	33.73	26.42	38.86	30.04	9.99	21.21	25.39	54.25
21	ENSG00000002079.14_MYH16	1984.6	1808.8	0	0	0.01	0.01	0	0	0	0
22	ENSG00000002330.13_BAD	822.91	647.04	20.54	16.08	22.53	17.42	16.49	35.01	19.74	42.18
23	ENSG00000002549.12_LAP3	1952.01	1776.1	46.26	36.23	47.9	37.04	17.76	37.7	9.4	20.09
24	ENSG00000002586.19_CD99	1065.72	889.83	190.43	149.12	179.4	138.71	172.56	366.41	143.26	306.15
25	ENSG00000002586.19_PAR_Y_CD99	825.33	649.47	0	0	0	0	0	0	0	0
26	ENSG00000002587.9_HS3ST1	3006	2830.19	0	0	0.04	0.03	0	0	0	0
27	ENSG00000002726.20_AOC1	1562.66	1386.75	0.17	0.13	0	0	0	0	0	0
28	ENSG00000002745.12_WNT16	1535.01	1359.1	0.14	0.11	0.11	0.08	0	0	0	0
29	ENSG00000002746.14_HECW1	1936.56	1760.72	1.37	1.07	1.56	1.21	0	0	0.29	0.63
30	ENSG00000002822.15_MAD1L1	1613.77	1437.88	18.09	14.17	19.64	15.18	10.49	22.28	12.87	27.51
31	ENSG00000002834.17_LASP1	3963.44	3787.53	16.94	13.27	15.37	11.89	11.72	24.9	5.32	11.38
32	ENSG00000002919.14_SNX11	1945.5	1769.64	15.97	12.51	13.24	10.24	6.57	13.95	2.55	5.46
33	ENSG00000002933.8_TMEM176A	1062.82	886.93	0	0	0.1	0.08	0	0	0	0
34	ENSG00000003056.7_M6PR	1356.73	1180.86	78.55	61.51	82.8	64.02	49.08	104.21	63.97	136.7
35	ENSG00000003096.14_KLHL13	3246.17	3070.26	10.93	8.56	13.46	10.41	5.53	11.74	9.66	20.64
36	ENSG00000003137.8_CYP26B1	3321.87	3145.98	5.07	3.97	6.87	5.31	0	0	9.81	20.97
37	ENSG00000003147.18_ICA1	1707.83	1531.93	12.19	9.55	14.61	11.3	2.04	4.34	1.77	3.78
38	ENSG00000003249.13_DBNDD1	2114.41	1938.49	32.09	25.13	32.9	25.44	2.87	6.09	0.26	0.57
39	ENSG00000003393.14_ALS2	5087.87	4911.96	13.78	10.79	15.98	12.36	14.12	29.99	7.33	15.66
40	ENSG00000003400.14_CASP10	2167.13	1991.28	5.01	3.92	4.86	3.76	6.58	13.97	13.56	28.98
41	ENSG00000003402.19_CFLAR	3011.34	2835.45	18.94	14.83	17.7	13.68	13.87	29.46	9.05	19.33
42	ENSG00000003436.15_TFPI	1792.76	1616.87	10.28	8.05	11.07	8.56	0.91	1.94	0.21	0.45
43	ENSG00000003509.15_NDUFAF7	1684.56	1508.65	27.92	21.87	28.11	21.74	2.4	5.09	8.63	18.43
44	ENSG00000003756.16_RBM5	1932.66	1756.82	259.61	203.29	257.23	198.89	96.73	205.39	60.5	129.29
45	ENSG00000003987.13_MTMR7	3197.47	3021.58	2.64	2.07	3.16	2.44	1.03	2.2	2.87	6.13
46	ENSG00000003989.17_SLC7A2	7425.58	7249.66	8.18	6.4	8.53	6.6	4.86	10.33	9.66	20.65
47	ENSG00000004059.10_ARF5	1004.66	828.77	180.48	141.33	198.11	153.18	127.2	270.1	220.68	471.6
48	ENSG00000004139.13_SARM1	3578.58	3402.68	8.31	6.51	6.8	5.26	1.97	4.19	8.67	18.54
49	ENSG00000004142.11_POLDIP2	2121	1945.09	62.7	49.1	59.84	46.27	20.87	44.31	15.94	34.06
50	ENSG00000004399.12_PLXND1	1797.2	1621.32	24.43	19.13	24.58	19.01	8.94	18.98	16.07	34.34
51	ENSG00000004455.16_AK2	1526.58	1351.32	311.91	244.25	342.22	264.61	19.96	42.38	58.99	126.08
52	ENSG00000004468.12_CD38	4379.69	4203.78	0.03	0.02	0	0	0	0	0	0
53	ENSG00000004478.7_FKBP4	3241.08	3065.17	112.88	88.39	110.96	85.79	93.08	197.65	46.16	98.66
54	ENSG00000004487.16_KDM1A	2758.04	2582.12	102.24	80.06	96.84	74.88	73.65	156.38	105.54	225.55
55	ENSG00000004534.14_RBM6	2131.62	1955.73	97.94	76.7	103.26	79.84	24.76	52.58	8.42	17.99
56	ENSG00000004660.14_CAMKK1	3427.89	3251.97	10.54	8.26	10.56	8.16	2.85	6.04	5.59	11.94
57	ENSG00000004700.15_RECQL	2544	2368.1	32.42	25.39	33.11	25.6	28.44	60.4	20.57	43.96
58	ENSG00000004766.16_VPS50	2827.48	2651.58	12.3	9.63	10.18	7.87	9.32	19.79	4.76	10.18
59	ENSG00000004776.12_HSPB6	1457	1281.09	0.48	0.38	0.29	0.22	0	0	0	0
60	ENSG00000004777.18_ARHGAP33	1752.62	1576.79	13.88	10.87	15.77	12.19	1.39	2.96	3.5	7.49
61	ENSG00000004779.9_NDUFAB1	717.69	541.81	155.87	122.06	152.66	118.03	120.79	256.49	97.04	207.39
62	ENSG00000004799.7_PDK4	3576	3400.09	1.24	0.97	1.88	1.45	4.17	8.86	0.21	0.46
63	ENSG00000004809.13_SLC22A16	1391.75	1215.87	0	0	0	0	0	0	0	0
64	ENSG00000004838.13_ZMYND10	1469.99	1294.1	3.12	2.44	3.78	2.92	0.38	0.82	0	0
65	ENSG00000004846.16_ABCB5	2204	2028.09	0.02	0.01	0	0	0	0	0	0
66	ENSG00000004848.7_ARX	2876	2700.09	0.03	0.02	0.02	0.01	0	0	0	0
67	ENSG00000004864.13_SLC25A13	2981.25	2805.34	36.43	28.53	39.33	30.41	42.81	90.9	36.01	76.96
68	ENSG00000004866.20_ST7	2143.76	1967.85	16.6	13	18.17	14.05	9.83	20.88	1.56	3.33
69	ENSG00000004897.11_CDC27	2475.57	2299.71	80.82	63.29	66.44	51.37	28.64	60.82	24.55	52.46
70	ENSG00000004939.14_SLC4A1	4958	4782.09	0.01	0.01	0.06	0.04	0	0	0	0
71	ENSG00000004948.14_CALCR	3525	3349.09	0.03	0.03	0.06	0.04	1.11	2.35	0	0
72	ENSG00000004961.14_HCCS	1321.93	1146.02	36.49	28.57	36.25	28.03	16.59	35.23	18.97	40.53
73	ENSG00000004975.11_DVL2	2218.46	2042.56	46.44	36.37	58.83	45.49	19.3	40.98	45.72	97.71
74	ENSG00000005001.9_PRSS22	785	609.1	0.19	0.15	0	0	0	0	0	0
75	ENSG00000005007.12_UPF1	4553.99	4378.09	37.28	29.2	41.37	31.99	26.2	55.64	50.38	107.66
76	ENSG00000005020.12_SKAP2	2962.28	2786.4	28.3	22.16	31.01	23.98	32.34	68.68	27.78	59.36
77	ENSG00000005022.5_SLC25A5	1216.35	1040.45	1123.97	880.16	1117.22	863.84	394.7	838.11	518.85	1108.8
78	ENSG00000005059.15_MCUB	2077.23	1901.32	25.43	19.91	29.03	22.45	18.69	39.68	8.99	19.21
79	ENSG00000005073.5_HOXA11	2290.37	2114.45	22.55	17.66	22.22	17.18	2.92	6.19	9.36	20
80	ENSG00000005075.15_POLR2J	928.46	752.55	31.68	24.81	32.26	24.94	6.74	14.3	0.84	1.8
81	ENSG00000005100.12_DHX33	4638.61	4462.7	20.83	16.31	19.93	15.41	7.39	15.69	13.8	29.49
82	ENSG00000005102.12_MEOX1	2707	2531.09	0.64	0.5	0.72	0.55	0.21	0.44	0	0
83	ENSG00000005108.15_THSD7A	4612.5	4436.63	0.77	0.6	0.88	0.68	0	0	0	0
84	ENSG00000005156.11_LIG3	2671.12	2496.11	31.35	24.55	33.58	25.96	37.4	79.41	23.52	50.27
85	ENSG00000005175.9_RPAP3	1867.3	1691.46	50	39.15	45.65	35.3	25.12	53.34	29.29	62.59
86	ENSG00000005187.11_ACSM3	1206.43	1030.58	3.01	2.35	3.07	2.37	0	0	2.55	5.45
87	ENSG00000005189.19_REXO5	2109.05	1933.15	15.24	11.94	12.97	10.03	11.26	23.91	12.6	26.93
88	ENSG00000005194.14_CIAPIN1	1737.67	1561.77	60.37	47.27	63.26	48.91	46.61	98.98	24.51	52.39
89	ENSG00000005206.16_SPPL2B	1813.07	1637.19	23.46	18.37	26.57	20.55	10.46	22.21	15.7	33.55
90	ENSG00000005238.19_FAM214B	2671.15	2495.25	3.02	2.36	3.51	2.71	0	0	3.97	8.48
91	ENSG00000005243.9_COPZ2	467.99	292.47	2.39	1.87	1.83	1.41	0	0	0	0
92	ENSG00000005249.12_PRKAR2B	3745	3569.09	11.05	8.66	11.5	8.89	2.96	6.29	3.05	6.53
93	ENSG00000005302.18_MSL3	2508.35	2332.46	27.7	21.69	36.43	28.16	11.33	24.05	4.26	9.11
94	ENSG00000005339.14_CREBBP	5349.97	5174.11	23.2	18.16	22.49	17.39	7.22	15.32	53.35	114.02
95	ENSG00000005379.16_TSPOAP1	7483	7307.09	0.02	0.01	0.09	0.07	0	0	0	0
96	ENSG00000005381.7_MPO	967.4	792.62	0	0	0	0	0	0	0	0
97	ENSG00000005421.8_PON1	1189.25	1013.38	0	0	0.26	0.2	0	0	0	0
98	ENSG00000005436.13_GCFC2	1862.68	1686.84	30.33	23.75	34.03	26.31	18.86	40.05	20.03	42.79
99	ENSG00000005448.16_WDR54	1029.39	853.49	87.03	68.15	83.23	64.35	22.6	47.98	53.57	114.49
100	ENSG00000005469.11_CROT	2262.35	2086.46	6.77	5.3	7.7	5.95	0.19	0.4	0	0
101	ENSG00000005471.17_ABCB4	3722.91	3546.99	1.26	0.99	1.05	0.82	1.53	3.24	6.38	13.63
102	ENSG00000005483.20_KMT2E	4294.91	4119.01	21.07	16.5	20.49	15.84	13.38	28.41	17.26	36.89
103	ENSG00000005486.16_RHBDD2	1580.79	1404.88	34.49	27.01	35.35	27.33	49.81	105.76	11.43	24.42
104	ENSG00000005513.9_SOX8	3266.77	3090.86	1.47	1.15	1.86	1.44	0	0	0	0
105	ENSG00000005700.14_IBTK	5897.19	5721.28	12.19	9.54	13.08	10.11	2.89	6.14	3.8	8.12
106	ENSG00000005801.17_ZNF195	2235.93	2060.04	21.36	16.72	22.98	17.76	4.63	9.83	5.38	11.49
107	ENSG00000005810.17_MYCBP2	5537.43	5361.55	58.45	45.77	48.43	37.45	17.19	36.49	25.87	55.28
108	ENSG00000005812.10_FBXL3	3315.05	3139.13	31.91	24.99	33.46	25.87	26.88	57.07	20.17	43.1
109	ENSG00000005844.17_ITGAL	1249.25	1073.43	0.54	0.42	0.14	0.11	0	0	0	0
110	ENSG00000005882.11_PDK2	1407.65	1231.77	37.03	29	33.03	25.54	17.64	37.45	12.09	25.83
111	ENSG00000005884.17_ITGA3	3066.41	2890.53	6.84	5.35	8.01	6.19	5.6	11.9	7.86	16.79
112	ENSG00000005889.15_ZFX	4306.46	4130.56	14.41	11.28	13.39	10.35	26.54	56.36	15.74	33.63
113	ENSG00000005893.15_LAMP2	2458.11	2282.19	78.72	61.65	79.62	61.57	82.15	174.45	62.82	134.24
114	ENSG00000005961.18_ITGA2B	1470.35	1294.52	9.63	7.54	11.08	8.57	0.33	0.71	0	0
115	ENSG00000005981.12_ASB4	1984.67	1808.78	0	0	0	0	0	0	0	0
116	ENSG00000006007.11_GDE1	2408.17	2232.26	50.8	39.78	48.61	37.58	10.08	21.4	30.91	66.06
117	ENSG00000006015.17_REX1BD	872.2	696.48	15.61	12.22	15.57	12.04	24.09	51.16	2.27	4.84
118	ENSG00000006016.10_CRLF1	950.19	774.4	6.03	4.72	9.45	7.31	11.63	24.69	1.29	2.76
119	ENSG00000006025.11_OSBPL7	2549.99	2374.09	8.82	6.9	10.82	8.36	0	0	2.28	4.87
120	ENSG00000006042.11_TMEM98	1577.11	1401.2	31.59	24.74	32.78	25.35	16.43	34.9	3.89	8.3
121	ENSG00000006047.12_YBX2	4553	4377.09	0.01	0.01	0.16	0.12	0	0	0	0
122	ENSG00000006059.3_KRT33A	1287	1111.09	0	0	0	0	0	0	0	0
123	ENSG00000006062.15_MAP3K14	4171.25	3995.34	2.37	1.86	2.41	1.86	0	0	0	0
124	ENSG00000006071.13_ABCC8	1547.65	1384.04	9.34	7.32	5.46	4.22	3.17	6.73	5.61	11.98
125	ENSG00000006116.3_CACNG3	3088	2912.09	0	0	0	0	0	0	0	0
126	ENSG00000006118.14_TMEM132A	1527.79	1351.93	39.26	30.74	42.79	33.08	19.62	41.67	14.03	29.99
127	ENSG00000006125.17_AP2B1	5082.54	4906.63	67.37	52.75	67.73	52.37	63.3	134.4	89.84	191.99
128	ENSG00000006128.11_TAC1	999.32	823.41	0.85	0.66	1.41	1.09	0	0	3.96	8.47
129	ENSG00000006194.9_ZNF263	2254.23	2078.32	22.27	17.44	18.91	14.62	1.65	3.51	0	0
130	ENSG00000006210.6_CX3CL1	939.15	763.32	0.1	0.08	0.04	0.03	0	0	0	0
131	ENSG00000006282.20_SPATA20	2133.01	1957.11	16.92	13.25	17.88	13.82	0	0	0	0
132	ENSG00000006283.17_CACNA1G	4970.73	4794.82	0.59	0.46	0.65	0.51	2.28	4.85	0	0
133	ENSG00000006327.13_TNFRSF12A	909.19	733.28	17.05	13.35	18	13.92	23.13	49.11	13.23	28.28
134	ENSG00000006377.10_DLX6	1865.32	1689.42	5.93	4.64	5.39	4.17	1.39	2.96	0	0
135	ENSG00000006432.15_MAP3K9	9971.72	9795.81	4.57	3.58	4.57	3.53	0.05	0.11	0.38	0.81
136	ENSG00000006451.7_RALA	2768.68	2592.77	28.89	22.62	31.98	24.72	18.17	38.57	10.99	23.49
137	ENSG00000006453.13_BAIAP2L1	2794.07	2618.16	30.61	23.97	29.56	22.85	12.31	26.14	14.08	30.1
138	ENSG00000006459.10_KDM7A	6711.07	6535.18	10.82	8.47	8.05	6.23	1.65	3.51	4.35	9.3
139	ENSG00000006468.13_ETV1	2435.32	2259.45	1.31	1.02	1.15	0.89	0	0	0	0
140	ENSG00000006530.16_AGK	2244.09	2068.18	78.17	61.21	72.16	55.79	21.91	46.52	24.91	53.24
141	ENSG00000006534.15_ALDH3B1	1839.77	1663.89	1.54	1.21	2.4	1.86	0	0	0	0
142	ENSG00000006555.10_TTC22	1831.6	1655.71	0	0	0	0	0	0	0	0
143	ENSG00000006576.16_PHTF2	3213.77	3038.02	15.82	12.39	14.86	11.49	5.71	12.12	8.5	18.17
144	ENSG00000006606.8_CCL26	526	350.21	0.44	0.35	0	0	0	0	0	0
145	ENSG00000006607.13_FARP2	3244.51	3068.65	23.82	18.65	25.3	19.56	1.71	3.63	13.65	29.18
146	ENSG00000006611.15_USH1C	2171.04	1995.12	3.48	2.73	4.8	3.71	0	0	3.76	8.03
147	ENSG00000006625.17_GGCT	1091.05	915.14	125.17	98.02	127.84	98.84	32.03	68.02	23.49	50.21
148	ENSG00000006634.7_DBF4	1842.54	1666.65	35	27.41	39.16	30.28	7.21	15.3	11.79	25.19
149	ENSG00000006638.11_TBXA2R	1959.76	1783.88	0.2	0.15	0.26	0.2	0	0	0	0
150	ENSG00000006652.13_IFRD1	2069.95	1894.04	51.27	40.15	52.94	40.93	12.46	26.45	8.27	17.68
151	ENSG00000006659.12_LGALS14	672	496.16	0	0	0	0	0	0	0	0
152	ENSG00000006695.10_COX10	2163.06	1987.15	11.98	9.38	11.17	8.64	4.47	9.49	5.28	11.28
153	ENSG00000006704.10_GTF2IRD1	1681.87	1506.06	25.6	20.05	22.05	17.05	6.51	13.82	14.91	31.86
154	ENSG00000006712.14_PAF1	1889.03	1713.32	63.07	49.39	60.09	46.46	17.35	36.83	8.93	19.08
155	ENSG00000006715.15_VPS41	2509.48	2333.6	33.76	26.44	44.75	34.6	23.77	50.47	27.26	58.26
156	ENSG00000006740.16_ARHGAP44	4018.14	3842.23	6.34	4.96	6.66	5.15	0	0	0	0
157	ENSG00000006744.18_ELAC2	2092.39	1916.53	69.59	54.5	77.03	59.56	43.27	91.87	52.06	111.26
158	ENSG00000006747.14_SCIN	3386.38	3210.47	0.59	0.46	0.34	0.26	0	0	0	0
159	ENSG00000006756.15_ARSD	5159	4983.09	0.05	0.04	0.02	0.02	0	0	0	0
160	ENSG00000006757.11_PNPLA4	1281.4	1105.52	7.41	5.8	8.87	6.86	5.34	11.34	0	0
161	ENSG00000006788.13_MYH13	5991.67	5815.75	0	0	0	0	0	0	0	0
162	ENSG00000006831.9_ADIPOR2	3995.9	3819.99	38.88	30.45	37.77	29.2	48.84	103.71	27.78	59.36
163	ENSG00000006837.11_CDKL3	929.48	753.63	3.55	2.78	3.97	3.07	0	0	0.72	1.54
164	ENSG00000007001.12_UPP2	2435	2259.09	0.05	0.04	0	0	0	0	0	0
165	ENSG00000007038.10_PRSS21	840.44	664.54	0.35	0.27	0.37	0.28	0	0	0	0
166	ENSG00000007047.14_MARK4	1903.45	1727.58	26.57	20.8	15.43	11.93	17.72	37.63	0.68	1.45
167	ENSG00000007062.11_PROM1	2042	1866.09	0.08	0.07	0	0	0	0	0	0
168	ENSG00000007080.10_CCDC124	897.56	721.66	60.58	47.44	66.2	51.19	15.56	33.05	38.55	82.37
169	ENSG00000007129.17_CEACAM21	1161.29	985.41	0	0	0	0	0	0	0	0
170	ENSG00000007168.12_PAFAH1B1	1875.37	1699.51	105.07	82.28	98.31	76.01	52.3	111.05	23.78	50.82
171	ENSG00000007171.17_NOS2	4092.03	3916.12	0.63	0.5	0.72	0.56	0	0	0	0
172	ENSG00000007174.17_DNAH9	2892.87	2717.12	0	0	0	0	0	0	0	0
173	ENSG00000007202.14_KIAA0100	5115.16	4939.28	60.82	47.63	65.87	50.93	23.54	49.99	10.83	23.15
174	ENSG00000007216.14_SLC13A2	2153.57	1977.66	0	0	0	0	0	0	0	0
175	ENSG00000007237.18_GAS7	3915.02	3739.16	2.05	1.6	1.84	1.43	0	0	1.04	2.23
176	ENSG00000007255.10_TRAPPC6A	743.16	567.28	27.17	21.28	28.39	21.95	0.83	1.77	11.04	23.6
177	ENSG00000007264.14_MATK	1733.61	1557.7	9.95	7.79	12.05	9.31	2.24	4.76	4.43	9.47
178	ENSG00000007306.14_CEACAM7	1197.75	1021.9	0	0	0	0	0	0	0	0
179	ENSG00000007312.12_CD79B	842.67	666.92	0	0	0	0	0	0	0	0
180	ENSG00000007314.12_SCN4A	2457.19	2281.35	1.31	1.03	0.52	0.4	0.07	0.15	0	0
181	ENSG00000007341.18_ST7L	1021.91	846.13	40.39	31.63	37.19	28.75	28.88	61.32	11.29	24.13
182	ENSG00000007350.16_TKTL1	1230.34	1054.58	1.66	1.3	0.8	0.62	0	0	0	0
183	ENSG00000007372.22_PAX6	2001.16	1825.28	33.94	26.58	34.41	26.61	10.21	21.68	19.41	41.48
184	ENSG00000007376.7_RPUSD1	1687.7	1511.79	14.56	11.4	12.86	9.94	11.48	24.38	24.25	51.83
185	ENSG00000007384.15_RHBDF1	1317.46	1141.55	13.74	10.76	12.53	9.69	4.47	9.49	0	0
186	ENSG00000007392.16_LUC7L	1507.49	1331.59	72.55	56.81	78.06	60.36	19.79	42.03	7.7	16.45
187	ENSG00000007402.11_CACNA2D2	4475.49	4299.58	6.31	4.94	5.97	4.62	1.52	3.23	4.68	9.99
188	ENSG00000007516.13_BAIAP3	3027.81	2851.9	1.4	1.1	2.32	1.79	0	0	1.04	2.23
189	ENSG00000007520.3_TSR3	1243	1067.09	25.25	19.77	27	20.88	17.1	36.32	14.26	30.47
190	ENSG00000007541.16_PIGQ	1662.44	1488.92	24.77	19.4	24.66	19.07	9.15	19.42	4.86	10.4
191	ENSG00000007545.15_CRAMP1	4613.49	4437.63	16.68	13.06	15.56	12.03	3.56	7.57	5.43	11.61
192	ENSG00000007866.20_TEAD3	2820.02	2644.11	6.9	5.4	6.71	5.18	6.02	12.79	0	0
193	ENSG00000007908.15_SELE	2433.14	2257.26	0	0	0	0	0	0	0	0
194	ENSG00000007923.15_DNAJC11	2145.78	1969.89	43.77	34.27	35.59	27.52	10.3	21.88	38.7	82.7
195	ENSG00000007933.12_FMO3	1148.3	972.39	0.16	0.13	0	0	0	0	0	0
196	ENSG00000007944.14_MYLIP	2118.21	1942.29	8.62	6.75	9.78	7.56	3.03	6.44	0	0
197	ENSG00000007952.17_NOX1	2418	2242.09	0.02	0.01	0.09	0.07	0	0	0	0
198	ENSG00000007968.6_E2F2	5012.73	4836.82	11.15	8.73	10.85	8.39	9.92	21.07	8.27	17.67
199	ENSG00000008018.8_PSMB1	957.34	781.43	280.7	219.81	276.36	213.68	146.39	310.85	163.29	348.97
200	ENSG00000008056.13_SYN1	1784.93	1609.03	0.87	0.68	0.63	0.48	0	0	0	0
201	ENSG00000008083.13_JARID2	5749.57	5573.66	10.99	8.6	11.73	9.07	4.53	9.62	1.09	2.32
202	ENSG00000008086.11_CDKL5	6539.39	6363.52	3.36	2.63	3.31	2.56	17.37	36.89	0	0
203	ENSG00000008118.9_CAMK1G	2440	2264.09	0.05	0.04	0.02	0.02	0	0	0	0
204	ENSG00000008128.22_CDK11A	967.72	791.83	27.37	21.44	32.69	25.27	4.76	10.11	0	0
205	ENSG00000008130.15_NADK	1718.37	1542.91	47.44	37.15	58.97	45.59	10.74	22.81	21.18	45.26
206	ENSG00000008196.12_TFAP2B	3363.56	3187.65	0.18	0.14	0.16	0.13	0	0	0	0
207	ENSG00000008197.4_TFAP2D	1204	1028.1	0	0	0	0	0	0	0	0
208	ENSG00000008226.19_DLEC1	3841.85	3665.94	0.48	0.37	0.42	0.33	0	0	0	0
209	ENSG00000008256.15_CYTH3	3823.51	3647.62	12.42	9.73	12.02	9.3	16.69	35.43	2.54	5.42
210	ENSG00000008277.14_ADAM22	5859.79	5683.89	8.05	6.31	8.57	6.62	2.73	5.8	2.47	5.28
211	ENSG00000008282.8_SYPL1	2050.28	1874.37	41.02	32.12	43.48	33.62	16.19	34.37	28.03	59.91
212	ENSG00000008283.15_CYB561	2320.55	2144.65	7.88	6.17	5.6	4.33	5.45	11.57	3.16	6.75
213	ENSG00000008294.20_SPAG9	4002.88	3826.97	63.01	49.34	77.94	60.27	27.27	57.91	21.48	45.91
214	ENSG00000008300.16_CELSR3	7456.64	7280.73	17.14	13.42	17.62	13.63	9.04	19.19	3.61	7.72
215	ENSG00000008311.14_AASS	2925.83	2749.92	19.27	15.09	19.32	14.94	8.33	17.68	10.3	22.02
216	ENSG00000008323.15_PLEKHG6	3111	2935.09	0.01	0.01	0.04	0.03	0	0	0	0
217	ENSG00000008324.11_SS18L2	782.01	606.11	63.04	49.36	64.62	49.96	2.17	4.61	11.14	23.81
218	ENSG00000008382.15_MPND	1388.41	1212.6	19.34	15.14	21.49	16.62	9.74	20.68	13.4	28.63
219	ENSG00000008394.12_MGST1	793.98	618.19	77.26	60.5	77.21	59.7	42.46	90.16	105.07	224.54
220	ENSG00000008405.11_CRY1	2489.07	2313.19	22.04	17.26	23.87	18.45	12.12	25.73	8.57	18.32
221	ENSG00000008438.4_PGLYRP1	720	544.11	0.14	0.11	0.09	0.07	0	0	0	0
222	ENSG00000008441.16_NFIX	4240.35	4064.44	3.46	2.71	4.47	3.46	2.12	4.5	5.53	11.81
223	ENSG00000008513.15_ST3GAL1	6188.78	6012.86	2.83	2.22	3.95	3.05	0	0	3.51	7.51
224	ENSG00000008516.16_MMP25	822.26	646.37	2.36	1.85	1.29	1	0	0	13.43	28.71
225	ENSG00000008517.16_IL32	844.89	669	0	0	0	0	0.51	1.08	0	0
226	ENSG00000008710.19_PKD1	2306.44	2130.62	27.05	21.18	34.41	26.61	24.34	51.68	37.68	80.52
227	ENSG00000008735.13_MAPK8IP2	4251.95	4076.04	8.14	6.37	8.12	6.28	7.89	16.76	4.06	8.69
228	ENSG00000008838.19_MED24	1739.7	1563.83	71.98	56.37	69.86	54.02	20.53	43.6	35.73	76.36
229	ENSG00000008853.16_RHOBTB2	4341.4	4165.5	3.04	2.38	3.01	2.33	0.2	0.43	0.22	0.47
230	ENSG00000008869.11_HEATR5B	6543.43	6367.52	14.53	11.38	15.15	11.71	8.06	17.11	18.29	39.09
231	ENSG00000008952.16_SEC62	2311.37	2135.46	58.97	46.18	74.59	57.67	38.65	82.06	20.58	43.98
232	ENSG00000008988.9_RPS20	630.56	454.71	2028.41	1588.41	2148.08	1660.9	117.11	248.68	130.51	278.9
233	ENSG00000009307.15_CSDE1	3599.46	3423.55	381.82	298.99	398.83	308.38	168.8	358.42	201.71	431.06
234	ENSG00000009335.17_UBE3C	3837.57	3661.68	67.91	53.18	64.81	50.11	18.04	38.3	17.59	37.6
235	ENSG00000009413.15_REV3L	6936.34	6760.87	15.82	12.39	17.76	13.73	12.57	26.7	20.5	43.8
236	ENSG00000009694.13_TENM1	12877.5	12701.5	6.42	5.03	6.55	5.06	3.37	7.15	0.71	1.51
237	ENSG00000009709.11_PAX7	2280.6	2104.68	0.3	0.23	0.18	0.14	0	0	0	0
238	ENSG00000009724.16_MASP2	2432.2	2256.28	1.41	1.11	1.42	1.1	0	0	0	0
239	ENSG00000009765.14_IYD	2567.11	2391.26	0	0	0	0	0	0	0	0
240	ENSG00000009780.15_FAM76A	2019.13	1843.25	10.87	8.51	10.96	8.47	11.18	23.75	14.35	30.66
241	ENSG00000009790.14_TRAF3IP3	2954.49	2778.58	0.13	0.1	0.14	0.11	0	0	0	0
242	ENSG00000009830.11_POMT2	2396.26	2220.4	30.74	24.07	30.99	23.96	4.23	8.97	21.58	46.13
243	ENSG00000009844.15_VTA1	1866.37	1690.46	68.54	53.67	68.3	52.81	25.1	53.29	15.65	33.44
244	ENSG00000009950.15_MLXIPL	2094.98	1919.1	10.66	8.35	10.65	8.23	0.84	1.78	0	0
245	ENSG00000009954.10_BAZ1B	5638.88	5462.97	53.61	41.98	55.22	42.7	15.74	33.42	14.29	30.55
246	ENSG00000010017.12_RANBP9	2980.68	2804.77	32.87	25.74	33.26	25.72	5.53	11.75	8.63	18.45
247	ENSG00000010030.13_ETV7	1434	1258.09	0.03	0.02	0.04	0.03	0	0	0	0
248	ENSG00000010072.15_SPRTN	2553.84	2377.94	31.57	24.72	31.81	24.59	9.65	20.5	37.26	79.62
249	ENSG00000010165.19_METTL13	2328.03	2152.12	35.31	27.65	35.46	27.41	7.08	15.04	16.17	34.56
250	ENSG00000010219.13_DYRK4	696.32	520.49	46.64	36.52	53.49	41.36	1.4	2.97	0	0
251	ENSG00000010244.18_ZNF207	2400.75	2224.86	137.59	107.75	128.57	99.41	35.37	75.1	31.8	67.97
252	ENSG00000010256.10_UQCRC1	935.06	759.19	426.6	334.06	464.45	359.11	152.62	324.06	159.01	339.81
253	ENSG00000010270.13_STARD3NL	1529.62	1353.7	50.17	39.29	48.74	37.68	5.65	12.01	17.97	38.39
254	ENSG00000010278.13_CD9	1192.82	1016.91	31	24.28	32.69	25.28	54.08	114.84	27.33	58.4
255	ENSG00000010282.14_HHATL	861.5	685.65	0	0	0	0	0	0	0	0
256	ENSG00000010292.12_NCAPD2	3777.93	3602.12	115.55	90.49	101.19	78.24	60.31	128.07	87.56	187.11
257	ENSG00000010295.19_IFFO1	2717.02	2541.1	15.56	12.18	16.99	13.14	1.67	3.54	4.92	10.52
258	ENSG00000010310.8_GIPR	2040.73	1864.85	6.08	4.76	6.51	5.03	2.42	5.13	0	0
259	ENSG00000010318.20_PHF7	916.9	741.03	30.5	23.88	27.73	21.44	1.31	2.78	2.45	5.23
260	ENSG00000010319.6_SEMA3G	4096.68	3920.78	1.53	1.19	1.12	0.87	0.9	1.92	0	0
261	ENSG00000010322.15_NISCH	2737.93	2562.04	79.2	62.02	87.6	67.74	26.18	55.59	46.54	99.47
262	ENSG00000010327.10_STAB1	2201.82	2025.92	0.17	0.14	0.45	0.35	0	0	0	0
263	ENSG00000010361.13_FUZ	1087.52	911.64	41.05	32.14	40.51	31.32	29.36	62.35	11.23	23.99
264	ENSG00000010379.15_SLC6A13	1126.16	950.28	0.41	0.32	0.25	0.19	0	0	0	0
265	ENSG00000010404.17_IDS	4420.02	4244.11	37.1	29.05	39.6	30.62	0.65	1.38	0	0
266	ENSG00000010438.16_PRSS3	695.75	522.01	0	0	0.19	0.15	0	0	0	0
267	ENSG00000010539.11_ZNF200	2423.81	2247.89	10.88	8.52	12.94	10.01	0.84	1.77	1.62	3.45
268	ENSG00000010610.9_CD4	1542.14	1366.22	0.28	0.22	0.76	0.59	0	0	0.25	0.52
269	ENSG00000010626.14_LRRC23	1223.71	1047.81	7.27	5.69	6.14	4.74	1.95	4.14	0	0
270	ENSG00000010671.15_BTK	1148.29	972.52	0.44	0.34	0.54	0.42	0	0	0	0
271	ENSG00000010704.18_HFE	790.2	614.3	0.13	0.1	0	0	0	0	0	0
272	ENSG00000010803.16_SCMH1	2702.6	2526.73	31.29	24.5	34.48	26.66	11.38	24.16	7.89	16.85
273	ENSG00000010810.17_FYN	1552.62	1376.74	153.12	119.9	134.84	104.26	51.57	109.51	61.08	130.53
274	ENSG00000010818.9_HIVEP2	9821.47	9645.56	5.68	4.45	5.83	4.51	0.45	0.96	1.38	2.96
275	ENSG00000010932.16_FMO1	1979.55	1803.64	0.11	0.08	0.65	0.5	0	0	0	0
276	ENSG00000011007.12_ELOA	3319.5	3143.58	39.82	31.18	41.38	32	8.75	18.58	12.9	27.56
277	ENSG00000011009.10_LYPLA2	1526.62	1350.73	36.82	28.84	35.22	27.23	30.73	65.24	3.64	7.79
278	ENSG00000011021.22_CLCN6	4584.96	4409.05	6.58	5.15	5	3.87	7.05	14.98	1.91	4.07
279	ENSG00000011028.13_MRC2	3271.04	3095.13	20.57	16.11	22.51	17.41	7.72	16.4	4.95	10.58
280	ENSG00000011052.21_NME1-NME2	1021	845.09	11.9	9.32	9.38	7.26	18.74	39.8	10.57	22.59
281	ENSG00000011083.8_SLC6A7	2252.33	2076.45	0	0	0	0	0	0	0	0
282	ENSG00000011105.13_TSPAN9	3932.81	3756.9	4.96	3.88	5.05	3.91	2.33	4.94	9.79	20.92
283	ENSG00000011114.14_BTBD7	4976.79	4800.88	12.33	9.65	13.97	10.8	9.51	20.19	5.21	11.14
284	ENSG00000011132.11_APBA3	1251.83	1075.95	13.82	10.82	16.65	12.88	1.01	2.15	4.07	8.71
285	ENSG00000011143.16_MKS1	1510.46	1334.56	34.54	27.04	31.24	24.16	21.48	45.61	39.02	83.38
286	ENSG00000011198.9_ABHD5	2087.9	1911.99	20.13	15.76	20.07	15.52	2.98	6.33	11.55	24.67
287	ENSG00000011201.11_ANOS1	6314	6138.09	0.06	0.05	0.07	0.05	0	0	0	0
288	ENSG00000011243.17_AKAP8L	1448.6	1272.71	78.46	61.44	89.06	68.86	14.88	31.6	23.22	49.63
289	ENSG00000011258.15_MBTD1	5027.51	4851.59	12.37	9.68	14.24	11.01	7.98	16.94	3.05	6.51
290	ENSG00000011260.13_UTP18	1819.09	1643.17	42.49	33.27	47.31	36.58	21.86	46.42	34.02	72.71
291	ENSG00000011275.18_RNF216	4419.6	4243.69	18.24	14.28	20.46	15.82	19.13	40.63	31.8	67.97
292	ENSG00000011295.15_TTC19	2554.73	2378.82	38.25	29.95	41.17	31.84	11.27	23.94	6	12.83
293	ENSG00000011304.19_PTBP1	1755.64	1579.81	322.22	252.32	311.79	241.08	319.98	679.44	227.31	485.77
294	ENSG00000011332.19_DPF1	1591.84	1415.94	9.63	7.54	10.82	8.36	8.49	18.02	1.17	2.5
295	ENSG00000011347.9_SYT7	3555.14	3379.23	3.34	2.62	2.59	2	0	0	13.92	29.74
296	ENSG00000011376.10_LARS2	4283	4107.09	31.65	24.79	36.29	28.06	6.8	14.44	24.26	51.84
297	ENSG00000011405.13_PIK3C2A	5894.95	5719.05	23.16	18.14	31.04	24	7.91	16.8	9.1	19.45
298	ENSG00000011422.11_PLAUR	1188.81	1012.91	12.46	9.76	9.51	7.36	3.11	6.6	0	0
299	ENSG00000011426.10_ANLN	4059.3	3883.4	28.56	22.36	27.06	20.92	32.63	69.29	33.28	71.13
300	ENSG00000011451.19_WIZ	4004.27	3828.36	16.69	13.07	17.07	13.2	10.15	21.54	6.14	13.12
301	ENSG00000011454.16_RABGAP1	4439.71	4263.81	20.03	15.69	20.35	15.73	15.06	31.98	30.15	64.44
302	ENSG00000011465.16_DCN	722.88	546.99	0.35	0.28	0	0	0	0	0	0
303	ENSG00000011478.11_QPCTL	1952.09	1776.28	10.69	8.37	10.99	8.5	1.21	2.56	3.32	7.1
304	ENSG00000011485.14_PPP5C	1607.21	1431.38	135.12	105.81	131.53	101.7	47.03	99.86	38.4	82.07
305	ENSG00000011523.13_CEP68	5467.31	5291.39	9.06	7.09	8.18	6.33	0.93	1.98	8.55	18.27
306	ENSG00000011566.14_MAP4K3	3287.68	3111.83	12.76	10	12.46	9.63	12.21	25.94	18.96	40.52
307	ENSG00000011590.13_ZBTB32	1340.4	1164.5	0.4	0.31	0.03	0.02	0	0	0	0
308	ENSG00000011600.11_TYROBP	533.33	357.57	0	0	0	0	0	0	0	0
309	ENSG00000011638.10_TMEM159	1498.6	1322.7	7.96	6.23	7.68	5.94	0	0	1.38	2.96
310	ENSG00000011677.12_GABRA3	338	163.27	0.24	0.19	0.01	0.01	623.38	1323.7	545.67	1166.12
311	ENSG00000012048.21_BRCA1	4022.53	3846.62	49.48	38.75	48.44	37.45	33.25	70.61	35.78	76.47
312	ENSG00000012061.15_ERCC1	1328.54	1152.71	68.49	53.63	68.49	52.96	9.23	19.6	22.59	48.29
313	ENSG00000012124.16_CD22	984.24	808.4	0.19	0.15	0.24	0.18	0	0	0	0
314	ENSG00000012171.19_SEMA3B	1986.48	1810.56	4.61	3.61	5.82	4.5	0.17	0.36	4.06	8.67
315	ENSG00000012174.11_MBTPS2	4209.24	4033.33	18.6	14.56	17.47	13.51	13.1	27.81	9.6	20.52
316	ENSG00000012211.12_PRICKLE3	1394.97	1219.06	13.47	10.55	12.1	9.36	0.5	1.05	1.37	2.94
317	ENSG00000012223.12_LTF	1421.56	1245.73	0	0	0	0	0	0	0	0
318	ENSG00000012232.8_EXTL3	6552.78	6376.87	12.9	10.1	15.59	12.05	3.16	6.71	1.87	3.99
319	ENSG00000012504.14_NR1H4	1441.45	1265.79	0	0	0	0	0	0	0	0
320	ENSG00000012660.13_ELOVL5	2501.18	2325.28	76.2	59.67	78.92	61.02	29.3	62.21	27.65	59.09
321	ENSG00000012779.10_ALOX5	1927.06	1751.19	1.31	1.02	1.99	1.54	0	0	0	0
322	ENSG00000012817.15_KDM5D	3548.6	3372.69	0	0	0	0	0	0	0	0
323	ENSG00000012822.15_CALCOCO1	1981.05	1805.15	74.3	58.18	76.72	59.32	19.84	42.13	10.53	22.5
324	ENSG00000012963.14_UBR7	3475.95	3300.04	33.75	26.43	36.61	28.3	40.04	85.02	66	141.05
325	ENSG00000012983.11_MAP4K5	3691.66	3515.75	24.84	19.45	27.11	20.96	11.46	24.34	8.6	18.38
326	ENSG00000013016.15_EHD3	4636	4460.09	5.31	4.16	4.9	3.79	1.55	3.3	1.64	3.51
327	ENSG00000013275.7_PSMC4	1481.17	1305.26	76.45	59.87	78.17	60.44	9.98	21.19	16.91	36.15
328	ENSG00000013288.8_MAN2B2	5419.28	5243.37	5.04	3.95	6.93	5.35	1.51	3.2	4.2	8.98
329	ENSG00000013293.5_SLC7A14	10103	9927.09	0.05	0.04	0.02	0.02	0	0	0	0
330	ENSG00000013297.11_CLDN11	1065	889.09	0.13	0.1	0.11	0.09	0	0	0	0
331	ENSG00000013306.15_SLC25A39	1536.88	1360.97	181.28	141.96	179.92	139.11	57.03	121.1	37.07	79.23
332	ENSG00000013364.18_MVP	1507.78	1331.91	1.89	1.48	1.77	1.37	0	0	0	0
333	ENSG00000013374.16_NUB1	1697.98	1522.08	97.26	76.17	103.79	80.25	79.77	169.38	108.84	232.59
334	ENSG00000013375.15_PGM3	2573.11	2397.7	41.45	32.46	34.32	26.53	18.13	38.5	6.99	14.93
335	ENSG00000013392.7_RWDD2A	3744	3568.09	5.53	4.33	6.82	5.27	1.18	2.52	2.04	4.35
336	ENSG00000013441.15_CLK1	1784.02	1608.12	67.78	53.07	76.29	58.98	5.7	12.1	4.32	9.24
337	ENSG00000013503.9_POLR3B	4266.86	4090.94	12.61	9.88	13.55	10.48	8.06	17.12	4.28	9.14
338	ENSG00000013523.9_ANGEL1	3778.61	3602.7	27	21.15	25.81	19.96	11.14	23.67	19.92	42.57
339	ENSG00000013561.17_RNF14	1677.3	1501.42	39.75	31.13	36.25	28.03	26.38	56.01	7.92	16.92
340	ENSG00000013563.13_DNASE1L1	2070.78	1894.86	21.62	16.93	23.96	18.53	18.18	38.6	0.34	0.73
341	ENSG00000013573.16_DDX11	2141.96	1966.08	108.54	85	110.34	85.32	9.53	20.23	13.42	28.67
342	ENSG00000013583.9_HEBP1	1142.83	966.91	55.14	43.18	55.33	42.78	15.9	33.77	13.97	29.86
343	ENSG00000013588.8_GPRC5A	4548.69	4372.78	1.31	1.02	2.41	1.87	0	0	0	0
344	ENSG00000013619.13_MAMLD1	4062.39	3886.47	3.93	3.07	4.55	3.52	0.69	1.46	0.17	0.36
345	ENSG00000013725.14_CD6	1336.93	1161.11	0	0	0	0	0	0	0	0
346	ENSG00000013810.18_TACC3	1927.18	1751.27	126.89	99.36	127.58	98.64	38.99	82.78	32.65	69.78
347	ENSG00000014123.9_UFL1	4189.85	4013.94	15.17	11.88	16.54	12.79	9.43	20.02	6.85	14.65
348	ENSG00000014138.8_POLA2	1719.29	1543.41	95.04	74.43	91.2	70.52	15.87	33.71	4.88	10.42
349	ENSG00000014164.6_ZC3H3	3280	3104.09	6.99	5.48	8.29	6.41	2.88	6.11	2.79	5.97
350	ENSG00000014216.15_CAPN1	2192.22	2016.33	39.79	31.16	44.05	34.06	24.19	51.36	57.3	122.44
351	ENSG00000014257.15_ACPP	1669.89	1493.99	0.88	0.69	1.09	0.84	0	0	0	0
352	ENSG00000014641.17_MDH1	1162.82	986.93	272.29	213.23	268.29	207.44	349.62	742.38	278.25	594.64
353	ENSG00000014824.13_SLC30A9	2571.27	2395.36	73.24	57.35	69.91	54.06	34.78	73.86	20.46	43.73
354	ENSG00000014914.20_MTMR11	2305.58	2129.67	4.05	3.17	4.61	3.56	0	0	0	0
355	ENSG00000014919.12_COX15	2375.14	2199.3	45.52	35.64	44.33	34.28	14.26	30.28	15.72	33.6
356	ENSG00000015133.18_CCDC88C	3939.06	3763.23	8.45	6.62	7.59	5.87	2.21	4.68	0	0
357	ENSG00000015153.14_YAF2	1435.33	1259.6	11.9	9.32	16.42	12.7	5.48	11.63	8.89	19
358	ENSG00000015171.19_ZMYND11	3078.21	2902.3	16.17	12.67	15.42	11.92	6.78	14.39	17.3	36.97
359	ENSG00000015285.10_WAS	1081.8	905.93	0.9	0.7	1.89	1.46	0	0	1.67	3.56
360	ENSG00000015413.9_DPEP1	1592	1416.09	0.08	0.06	0.46	0.36	0	0	0	0
361	ENSG00000015475.18_BID	1491.15	1315.25	22.35	17.5	22.14	17.12	6.04	12.82	16.66	35.61
362	ENSG00000015479.18_MATR3	2297.71	2121.82	264.9	207.44	272.72	210.87	62.68	133.1	94.9	202.81
363	ENSG00000015520.14_NPC1L1	4873.21	4697.3	0.24	0.19	0.22	0.17	0.22	0.46	0.47	1.01
364	ENSG00000015532.9_XYLT2	2853.51	2677.59	14.18	11.11	15.33	11.85	34.58	73.42	3.59	7.68
365	ENSG00000015568.12_RGPD5	2071.38	1896.33	0	0	0	0	0	0	0	0
366	ENSG00000015592.16_STMN4	1250	1074.09	0.07	0.06	0.28	0.22	0	0	0	0
367	ENSG00000015676.17_NUDCD3	2203.3	2027.48	54.83	42.94	49.92	38.6	25.87	54.92	20.23	43.22
368	ENSG00000016082.14_ISL1	2459	2283.09	6.6	5.17	7.36	5.69	2.27	4.81	7.99	17.07
369	ENSG00000016391.10_CHDH	7665	7489.09	6.46	5.05	5.96	4.61	0.86	1.83	1.19	2.54
370	ENSG00000016402.13_IL20RA	1761.5	1585.71	0	0	0	0	0	0	0	0
371	ENSG00000016490.15_CLCA1	3214	3038.09	0	0	0	0	0	0	0	0
372	ENSG00000016602.9_CLCA4	1846.5	1670.68	0	0	0	0	0	0	0	0
373	ENSG00000016864.18_GLT8D1	1481.76	1305.85	72.73	56.95	85.17	65.86	11.03	23.42	7.21	15.4
374	ENSG00000017260.19_ATP2C1	3104.74	2928.85	38.5	30.15	42.53	32.88	36.81	78.16	21.2	45.31
375	ENSG00000017427.16_IGF1	1097	921.09	0.04	0.03	0	0	0	0	0	0
376	ENSG00000017483.14_SLC38A5	1134.12	958.22	0.65	0.51	1.48	1.14	8.97	19.04	0	0
377	ENSG00000017797.12_RALBP1	3215.97	3040.06	24.88	19.48	28.57	22.09	9.88	20.97	15.84	33.85
378	ENSG00000018189.12_RUFY3	2393.03	2217.14	26.08	20.42	26.74	20.67	17.57	37.31	4.57	9.77
379	ENSG00000018236.14_CNTN1	3412.1	3236.22	14.91	11.68	15.83	12.24	6.19	13.15	4.19	8.95
380	ENSG00000018280.16_SLC11A1	4215.35	4039.43	0.1	0.08	0.08	0.06	0.43	0.92	0	0
381	ENSG00000018408.14_WWTR1	2825.77	2649.89	9.54	7.47	10.26	7.93	2.13	4.52	8.33	17.81
382	ENSG00000018510.14_AGPS	4544.57	4368.66	24.99	19.57	26.51	20.5	36.25	76.98	30.74	65.69
383	ENSG00000018607.6_ZNF806	1774	1598.09	0.02	0.02	0	0	0	0	0	0
384	ENSG00000018610.14_CXorf56	1518.38	1342.47	43.15	33.79	39.22	30.33	19.9	42.27	9.62	20.56
385	ENSG00000018625.14_ATP1A2	2310.75	2134.91	0	0	0	0	0	0	0	0
386	ENSG00000018699.12_TTC27	2650.05	2474.13	11.16	8.74	12.99	10.04	10.17	21.6	8.17	17.46
387	ENSG00000018869.16_ZNF582	944.21	768.35	5.51	4.31	3.55	2.74	9.31	19.77	0.54	1.16
388	ENSG00000019102.11_VSIG2	1191	1015.09	0.15	0.12	0.18	0.14	0	0	0	0
389	ENSG00000019144.18_PHLDB1	2921.11	2745.22	13.39	10.49	16.46	12.73	10.01	21.27	3	6.41
390	ENSG00000019169.10_MARCO	987.67	811.82	0	0	0	0	0	0	0	0
391	ENSG00000019186.9_CYP24A1	3262	3086.09	0.04	0.03	0	0	0	0	0	0
392	ENSG00000019485.13_PRDM11	5793.47	5617.55	1.86	1.46	2.79	2.16	0	0	0.21	0.45
393	ENSG00000019505.7_SYT13	5144	4968.09	0.02	0.01	0.17	0.13	0	0	0	0
394	ENSG00000019549.11_SNAI2	2035.73	1859.81	2.99	2.34	2.8	2.17	0.23	0.49	1.28	2.73
395	ENSG00000019582.14_CD74	710.7	534.87	0.44	0.34	0.19	0.15	1	2.11	1.45	3.1
396	ENSG00000019991.16_HGF	2703	2527.09	0.02	0.01	0.1	0.08	0	0	0	0
397	ENSG00000019995.6_ZRANB1	5695	5519.09	13.47	10.55	12.88	9.96	1.55	3.3	1.31	2.79
398	ENSG00000020129.15_NCDN	3010.43	2834.52	20.44	16	20.34	15.73	8.95	19.01	9.41	20.12
399	ENSG00000020181.17_ADGRA2	6048.71	5872.79	4.79	3.75	4.97	3.84	2.29	4.87	0	0
400	ENSG00000020219.9_CCT8L1P	1674	1498.09	0.05	0.04	0	0	0	0	0	0
401	ENSG00000020256.19_ZFP64	2403.92	2228.01	22.9	17.93	21.53	16.65	3.28	6.96	11.27	24.09
402	ENSG00000020426.10_MNAT1	935	759.11	77.29	60.52	75.56	58.43	16.1	34.19	18.51	39.55
403	ENSG00000020577.13_SAMD4A	4594.61	4418.73	5.47	4.29	4.98	3.85	11.42	24.25	2.25	4.82
404	ENSG00000020633.18_RUNX3	3274.03	3098.13	2.87	2.25	2.06	1.59	1.35	2.87	0	0
405	ENSG00000020922.12_MRE11	3041.5	2865.6	47.72	37.37	41.25	31.89	12.69	26.96	65.46	139.89
406	ENSG00000021300.13_PLEKHB1	1438.17	1262.47	22.11	17.32	22.29	17.24	0	0	2.78	5.94
407	ENSG00000021355.12_SERPINB1	2162.31	1986.4	14.72	11.53	17.77	13.74	14.25	30.25	20.87	44.6
408	ENSG00000021461.16_CYP3A43	725.47	549.75	0.28	0.22	0.09	0.07	0	0	0	0
409	ENSG00000021488.12_SLC7A9	1030	854.09	0.05	0.04	0.1	0.08	0	0	0	0
410	ENSG00000021574.12_SPAST	3363.08	3187.17	9.34	7.32	8.7	6.73	15.55	33.01	11.93	25.5
411	ENSG00000021645.18_NRXN3	3820.89	3644.98	6.42	5.03	5.93	4.59	4.73	10.05	0.45	0.97
412	ENSG00000021762.19_OSBPL5	2429.68	2253.78	7.32	5.73	8.64	6.68	0	0	11.25	24.03
413	ENSG00000021776.10_AQR	4815.45	4639.54	16.33	12.79	16.1	12.45	4.54	9.64	10.24	21.88
414	ENSG00000021826.15_CPS1	3177.33	3001.45	25.65	20.09	26.89	20.79	39.85	84.62	11.74	25.09
415	ENSG00000021852.12_C8B	1367.17	1191.5	0	0	0.02	0.02	0	0	0	0
416	ENSG00000022267.16_FHL1	2307.9	2131.99	146.88	115.02	154.41	119.39	142.47	302.52	88.16	188.4
417	ENSG00000022277.12_RTF2	1584.88	1408.98	63.55	49.76	66.11	51.12	41.25	87.58	32.25	68.92
418	ENSG00000022355.16_GABRA1	2127.85	1955.78	0	0	0	0	0	0	0	0
419	ENSG00000022556.15_NLRP2	1879.79	1703.93	0	0	0	0	0	0	0	0
420	ENSG00000022567.9_SLC45A4	3010.03	2834.13	3.49	2.74	2.48	1.91	0	0	0.7	1.49
421	ENSG00000022840.15_RNF10	1875.89	1700.04	101.3	79.32	98.37	76.06	85.34	181.22	77.09	164.75
422	ENSG00000022976.15_ZNF839	2205.44	2029.53	15.32	12	16.1	12.45	3.16	6.71	16.33	34.89
423	ENSG00000023041.11_ZDHHC6	1633.45	1457.6	61.62	48.25	61.59	47.62	10.24	21.74	0	0
424	ENSG00000023171.17_GRAMD1B	4440.07	4264.16	4.09	3.2	3.74	2.89	0.99	2.11	2.38	5.09
425	ENSG00000023191.16_RNH1	1814.64	1638.75	27.34	21.41	29.24	22.61	28.96	61.5	36.44	77.87
426	ENSG00000023228.13_NDUFS1	2549.93	2374.03	80.21	62.81	83.97	64.93	53.73	114.09	74.33	158.85
427	ENSG00000023287.12_RB1CC1	6124.97	5949.07	22.61	17.7	19.99	15.45	9.01	19.13	19.71	42.13
428	ENSG00000023318.7_ERP44	4854	4678.09	19.5	15.27	20.07	15.52	12.08	25.65	10.03	21.44
429	ENSG00000023330.14_ALAS1	2222.12	2046.2	36.09	28.26	34.44	26.63	7.81	16.58	9.86	21.06
430	ENSG00000023445.13_BIRC3	5197	5021.09	0.24	0.19	0.59	0.45	0	0	0	0
431	ENSG00000023516.8_AKAP11	9920	9744.09	11.26	8.82	11.36	8.78	4.72	10.03	3.74	8
432	ENSG00000023572.9_GLRX2	985.39	809.5	30.99	24.27	33.27	25.72	24.74	52.54	10.05	21.48
433	ENSG00000023608.4_SNAPC1	2656	2480.09	13.56	10.62	14.06	10.87	3.68	7.82	0.97	2.08
434	ENSG00000023697.12_DERA	1453.6	1277.69	33.4	26.15	39.39	30.46	30.88	65.58	54.8	117.11
435	ENSG00000023734.10_STRAP	1776.14	1600.23	138.84	108.72	153.56	118.73	98	208.09	115.44	246.71
436	ENSG00000023839.11_ABCC2	2298.02	2122.11	0.77	0.6	1.29	1	0	0	0.93	1.99
437	ENSG00000023892.10_DEF6	1916.27	1740.4	2.97	2.32	2.44	1.89	5.58	11.84	0	0
438	ENSG00000023902.13_PLEKHO1	1902.19	1726.28	22.61	17.7	20.73	16.03	14.84	31.5	9.27	19.81
439	ENSG00000023909.9_GCLM	2203.52	2027.64	14.13	11.07	17.36	13.43	3.54	7.52	11.02	23.55
440	ENSG00000024048.10_UBR2	7857	7681.09	10.68	8.36	11.17	8.64	3.48	7.39	5.04	10.77
441	ENSG00000024422.11_EHD2	3585	3409.09	2.08	1.63	1.32	1.02	5.66	12.02	4.58	9.78
442	ENSG00000024526.16_DEPDC1	3492.46	3316.57	59.76	46.8	62.05	47.98	18.33	38.93	15.36	32.83
443	ENSG00000024862.17_CCDC28A	1250.47	1074.55	31.62	24.76	34.87	26.96	4.73	10.05	3.12	6.67
444	ENSG00000025039.14_RRAGD	2178	2002.08	23.66	18.53	27.17	21.01	6.32	13.41	0.38	0.81
445	ENSG00000025156.12_HSF2	2314.43	2138.52	42.18	33.03	42.42	32.8	12.67	26.91	12.02	25.69
446	ENSG00000025293.16_PHF20	3449.61	3273.73	27.43	21.48	31.32	24.21	17.24	36.62	14.67	31.36
447	ENSG00000025423.11_HSD17B6	1086.82	910.96	7.97	6.24	6.83	5.28	0	0	2.78	5.94
448	ENSG00000025434.18_NR1H3	954.42	778.58	14.01	10.97	17.74	13.72	5.73	12.17	1.2	2.55
449	ENSG00000025708.13_TYMP	1984.21	1808.3	1.5	1.18	1.62	1.25	0.79	1.67	0	0
450	ENSG00000025770.18_NCAPH2	1625.7	1449.81	55.33	43.33	59.1	45.7	37.24	79.07	47.04	100.52
451	ENSG00000025772.7_TOMM34	2062	1886.09	56.16	43.98	52.72	40.77	20.32	43.15	12.3	26.28
452	ENSG00000025796.13_SEC63	3973.53	3797.65	48.64	38.09	50.61	39.13	26.95	57.23	27.27	58.27
453	ENSG00000025800.13_KPNA6	6526.7	6350.79	21.42	16.77	22.59	17.47	19.19	40.76	46.34	99.04
454	ENSG00000026025.15_VIM	1861.08	1685.17	414.07	324.25	425.42	328.94	108.47	230.34	121.57	259.8
455	ENSG00000026036.22_RTEL1-TNFRSF6B	5760.73	5584.81	2.27	1.78	2.37	1.83	0	0	0.14	0.29
456	ENSG00000026103.21_FAS	1882.21	1706.3	8.08	6.33	9.96	7.7	9.28	19.69	8.24	17.6
457	ENSG00000026297.15_RNASET2	970.55	794.65	37.43	29.31	39.19	30.3	3.32	7.05	16.85	36.01
458	ENSG00000026508.18_CD44	1270.08	1094.18	1.14	0.89	1.23	0.95	2.45	5.2	12.59	26.9
459	ENSG00000026559.13_KCNG1	1894.75	1718.85	6.14	4.81	6.24	4.82	10.18	21.63	4.27	9.13
460	ENSG00000026652.13_AGPAT4	4565.18	4389.26	15.52	12.15	17.64	13.64	12.33	26.18	9.43	20.14
461	ENSG00000026751.16_SLAMF7	2345	2169.09	0.04	0.03	0.02	0.02	0	0	0	0
462	ENSG00000026950.16_BTN3A1	2530.84	2354.94	7.67	6	8.51	6.58	14.16	30.07	0.67	1.42
463	ENSG00000027001.9_MIPEP	1848.42	1672.54	12.98	10.16	14.65	11.33	3.95	8.38	4.15	8.87
464	ENSG00000027075.14_PRKCH	2554.27	2378.37	6.76	5.29	13.75	10.63	2.19	4.65	0	0
465	ENSG00000027644.4_INSRR	5101	4925.09	0.02	0.01	0.12	0.09	0	0	0	0
466	ENSG00000027697.14_IFNGR1	2059.13	1883.22	29.11	22.8	31.17	24.1	13.63	28.93	18.32	39.16
467	ENSG00000027847.13_B4GALT7	1296.01	1120.25	21.32	16.69	20.89	16.15	10.79	22.92	13.95	29.81
468	ENSG00000027869.11_SH2D2A	1516.65	1340.74	4.49	3.52	4.21	3.26	0.7	1.49	4.55	9.73
469	ENSG00000028116.17_VRK2	1776.78	1600.87	23.14	18.12	23.26	17.99	6.37	13.54	2.49	5.32
470	ENSG00000028137.18_TNFRSF1B	3006.33	2830.49	0.15	0.12	0.11	0.08	0.31	0.66	0	0
471	ENSG00000028203.17_VEZT	2449.84	2273.95	46.1	36.1	48.87	37.78	9.36	19.88	11.03	23.57
472	ENSG00000028277.21_POU2F2	2382.3	2206.4	0.56	0.44	0.48	0.37	0	0	0	0
473	ENSG00000028310.17_BRD9	2631.41	2455.5	24.46	19.15	26.08	20.17	3.82	8.1	27.41	58.57
474	ENSG00000028528.14_SNX1	2498.84	2322.93	49.38	38.67	49.42	38.21	52.85	112.22	5.38	11.49
475	ENSG00000028839.9_TBPL1	989.03	813.19	42.84	33.55	44.69	34.55	8.15	17.31	25.1	53.65
476	ENSG00000029153.14_ARNTL2	3056.89	2880.98	15.86	12.42	17.61	13.62	1.04	2.21	1.96	4.2
477	ENSG00000029363.16_BCLAF1	2915.49	2739.62	124.35	97.38	100.84	77.97	36.47	77.43	23.55	50.32
478	ENSG00000029364.11_SLC39A9	3472.8	3296.88	23.86	18.69	22.6	17.47	8.47	17.99	13.53	28.91
479	ENSG00000029534.20_ANK1	4330.57	4154.67	5.46	4.27	4.77	3.69	0.13	0.28	3.06	6.53
480	ENSG00000029559.6_IBSP	1546	1370.09	0	0	0	0	0	0	0	0
481	ENSG00000029639.10_TFB1M	1278.09	1102.2	32.97	25.82	30.17	23.32	23.66	50.24	14.51	31.01
482	ENSG00000029725.16_RABEP1	4049.74	3873.84	34.96	27.38	44.65	34.53	17.16	36.44	30.34	64.84
483	ENSG00000029993.14_HMGB3	1150.26	974.4	236.14	184.92	234.66	181.44	97.78	207.63	118.4	253.03
484	ENSG00000030066.13_NUP160	4581.55	4405.66	43.41	33.99	49.98	38.64	22.99	48.82	9.24	19.75
485	ENSG00000030110.12_BAK1	2151.95	1976.03	21.77	17.05	20.43	15.8	2.61	5.55	0.72	1.54
486	ENSG00000030304.13_MUSK	1873	1697.14	0	0	0	0	0	0	0	0
487	ENSG00000030419.16_IKZF2	6857.26	6681.35	1.35	1.06	1.6	1.24	0.35	0.75	1.66	3.55
488	ENSG00000030582.17_GRN	1116.83	940.97	144.05	112.81	148.54	114.86	178.74	379.53	155.37	332.03
489	ENSG00000031003.10_FAM13B	4664.98	4489.08	9.27	7.26	13.81	10.68	1.29	2.73	0.7	1.49
490	ENSG00000031081.10_ARHGAP31	9317	9141.09	1.25	0.98	1.71	1.32	0.06	0.13	0	0
491	ENSG00000031691.6_CENPQ	1733	1557.09	19.77	15.49	17.67	13.66	3.23	6.87	6.67	14.26
492	ENSG00000031698.12_SARS	1755.44	1579.53	318.88	249.71	330.2	255.31	200.01	424.7	258.83	553.12
493	ENSG00000031823.14_RANBP3	1498.65	1322.83	59.35	46.48	68.4	52.88	41.47	88.06	65.91	140.86
494	ENSG00000032219.18_ARID4A	4772.94	4597.04	9.54	7.47	9.96	7.7	2.41	5.12	3.48	7.43
495	ENSG00000032389.12_EIPR1	1496.08	1320.17	25.35	19.85	23.64	18.28	24.09	51.15	0	0
496	ENSG00000032444.16_PNPLA6	1212.69	1036.83	22.92	17.95	22.18	17.15	22.32	47.39	25.79	55.11
497	ENSG00000032742.17_IFT88	2460.77	2284.86	6.29	4.92	7.66	5.92	8.92	18.93	12.59	26.91
498	ENSG00000033011.12_ALG1	1670.65	1494.75	14.53	11.38	15.29	11.82	24.06	51.1	5.66	12.1
499	ENSG00000033030.13_ZCCHC8	2335.92	2160	26.14	20.47	28.58	22.1	15.29	32.46	9.33	19.94
500	ENSG00000033050.8_ABCF2	2803.19	2627.63	73.99	57.94	75.79	58.6	22.58	47.96	17.9	38.26
501	ENSG00000033100.16_CHPF2	3823.96	3648.05	15.71	12.3	16.85	13.03	18.51	39.31	2.43	5.2
502	ENSG00000033122.18_LRRC7	1094.27	918.45	1.18	0.93	0.85	0.66	0	0	0	0
503	ENSG00000033170.16_FUT8	2232.87	2056.97	17.07	13.37	17.27	13.35	4.03	8.55	7.82	16.72
504	ENSG00000033178.12_UBA6	3304.79	3129.01	37	28.98	30.13	23.29	20.13	42.74	32.58	69.62
505	ENSG00000033327.12_GAB2	6092	5916.09	5.62	4.4	6.41	4.95	0.64	1.36	0	0
506	ENSG00000033627.16_ATP6V0A1	2599.22	2423.33	58.16	45.55	58.77	45.44	31.49	66.87	46.07	98.46
507	ENSG00000033800.13_PIAS1	3272.82	3096.91	30.74	24.07	28.91	22.36	46.12	97.93	33.99	72.64
508	ENSG00000033867.16_SLC4A7	3880.53	3704.62	16.81	13.17	14.34	11.09	13.68	29.05	6.65	14.21
509	ENSG00000034053.14_APBA2	3081.14	2905.22	11.99	9.39	12.05	9.32	12.6	26.75	9	19.24
510	ENSG00000034152.18_MAP2K3	2133.87	1957.96	19.93	15.61	24.38	18.85	33.61	71.36	27.19	58.11
511	ENSG00000034239.10_EFCAB1	2286	2110.09	0.02	0.01	0	0	0	0	0	0
512	ENSG00000034510.5_TMSB10	496	320.25	979.31	766.88	1013.71	783.8	240.71	511.13	327.83	700.59
513	ENSG00000034533.11_ASTE1	2467.09	2291.19	5.8	4.54	7.23	5.59	0.21	0.44	10.16	21.71
514	ENSG00000034677.12_RNF19A	2796.49	2620.61	13.26	10.38	11.16	8.63	15.26	32.41	8.9	19.01
515	ENSG00000034693.14_PEX3	1302.69	1126.88	24.68	19.33	23.91	18.49	14.62	31.04	17.3	36.97
516	ENSG00000034713.7_GABARAPL2	1005.01	829.1	157.03	122.97	157.96	122.13	108.9	231.23	59.68	127.53
517	ENSG00000034971.16_MYOC	1833	1657.09	0	0	0	0	0	0	0	0
518	ENSG00000035115.21_SH3YL1	1519.03	1343.16	19.46	15.24	24.76	19.14	0	0	3.35	7.16
519	ENSG00000035141.7_FAM136A	1807.81	1631.9	92.99	72.82	97.94	75.73	9.12	19.36	2.24	4.78
520	ENSG00000035403.17_VCL	6284.93	6109.02	40.63	31.81	44.79	34.63	41.05	87.17	53.43	114.18
521	ENSG00000035499.12_DEPDC1B	2175.49	1999.58	29.15	22.82	28.22	21.82	9.01	19.14	9.77	20.89
522	ENSG00000035664.11_DAPK2	2390.52	2214.63	1.46	1.14	1.51	1.17	8.89	18.88	0	0
523	ENSG00000035681.8_NSMAF	2157.21	1981.31	18.42	14.43	24.18	18.7	2.06	4.37	3.71	7.92
524	ENSG00000035687.9_ADSS	2649.98	2474.07	49.8	39	51.09	39.5	15.61	33.14	21.74	46.46
525	ENSG00000035720.7_STAP1	1511	1335.09	0.09	0.07	0.14	0.11	0	0	2.05	4.38
526	ENSG00000035862.12_TIMP2	3458.28	3282.37	9.8	7.68	10.02	7.75	2.03	4.31	1.77	3.79
527	ENSG00000035928.15_RFC1	3623.09	3447.19	49.88	39.06	44.6	34.48	26.87	57.05	61.68	131.81
528	ENSG00000036054.12_TBC1D23	2963.28	2787.38	20.1	15.74	22.14	17.12	9.31	19.78	12.09	25.83
529	ENSG00000036257.12_CUL3	2200.16	2024.25	58.59	45.88	54.5	42.14	25.08	53.25	36.18	77.32
530	ENSG00000036448.9_MYOM2	2430.08	2254.18	15.55	12.18	20.49	15.84	7.27	15.43	16.76	35.81
531	ENSG00000036473.7_OTC	1172	996.11	0	0	0	0	0	0	0	0
532	ENSG00000036530.8_CYP46A1	2902.58	2726.66	0.27	0.21	0.49	0.38	0	0	0	0
533	ENSG00000036549.12_AC118549.1	3312.89	3137.03	46.42	36.35	46.08	35.63	7.8	16.57	26.75	57.17
534	ENSG00000036565.14_SLC18A1	1419	1243.09	0.12	0.1	0.12	0.09	0	0	0	0
535	ENSG00000036672.15_USP2	2228.11	2052.21	6.3	4.93	6.87	5.31	1.81	3.85	2.91	6.22
536	ENSG00000036828.16_CASR	4383.17	4207.26	0	0	0	0	0	0	0	0
537	ENSG00000037042.8_TUBG2	1519.13	1343.22	14.71	11.52	13.76	10.64	0	0	1.31	2.81
538	ENSG00000037241.7_RPL26L1	712.06	536.27	101.87	79.78	103.28	79.86	9.32	19.8	3.82	8.16
539	ENSG00000037280.15_FLT4	3070.99	2895.1	26.76	20.95	25.62	19.81	26.85	57.01	26.74	57.14
540	ENSG00000037474.14_NSUN2	2705.16	2529.26	48.1	37.66	46.38	35.86	41	87.06	37.33	79.77
541	ENSG00000037637.10_FBXO42	3305.56	3129.65	14.99	11.74	10.27	7.94	4.9	10.41	9.36	20
542	ENSG00000037749.12_MFAP3	2025.54	1849.65	17	13.32	17.05	13.18	19.61	41.64	28.3	60.48
543	ENSG00000037757.13_MRI1	2166.57	1990.66	43.24	33.86	45.42	35.12	15.37	32.63	16.44	35.14
544	ENSG00000037897.16_METTL1	792.17	616.34	30.06	23.54	22.31	17.25	2.77	5.89	11.25	24.03
545	ENSG00000037965.5_HOXC8	1889	1713.09	7.57	5.93	8.49	6.57	5.04	10.69	0.81	1.74
546	ENSG00000038002.8_AGA	1108.64	932.84	23.68	18.55	23.32	18.03	17.3	36.73	25.31	54.1
547	ENSG00000038210.12_PI4K2B	3540	3364.09	13.41	10.51	14.92	11.54	0.4	0.85	0.39	0.83
548	ENSG00000038219.12_BOD1L1	7571.63	7395.72	19.62	15.36	21.87	16.91	5.74	12.18	6.34	13.55
549	ENSG00000038274.16_MAT2B	2038.13	1862.23	40.08	31.38	38.48	29.76	7.22	15.34	38.57	82.44
550	ENSG00000038295.7_TLL1	2796.37	2620.5	2.68	2.1	2.05	1.58	0	0	1.25	2.66
551	ENSG00000038358.14_EDC4	1640.35	1464.49	77.65	60.8	81.58	63.08	15.59	33.1	36.14	77.23
552	ENSG00000038382.19_TRIO	5123.19	4947.3	27.56	21.58	30.96	23.94	22.16	47.06	29.47	62.98
553	ENSG00000038427.15_VCAN	7984.17	7808.26	42.52	33.29	43.66	33.76	42.6	90.46	33.67	71.96
554	ENSG00000038532.15_CLEC16A	3807.64	3631.73	15.1	11.82	16.2	12.53	22.96	48.75	16.95	36.23
555	ENSG00000038945.14_MSR1	1157.07	981.34	0	0	0	0	0	0	0	0
556	ENSG00000039068.18_CDH1	2034.85	1860.5	5.91	4.63	3.11	2.4	5.82	12.37	6.47	13.82
557	ENSG00000039123.15_MTREX	3793.4	3617.49	40.33	31.58	47.9	37.03	86.07	182.77	48.46	103.56
558	ENSG00000039139.9_DNAH5	2851.39	2675.48	0.25	0.19	0.17	0.13	0	0	0	0
559	ENSG00000039319.16_ZFYVE16	4731.4	4555.6	18.18	14.24	18.92	14.63	27.82	59.08	41.49	88.66
560	ENSG00000039523.19_RIPOR1	3274.56	3098.65	12.09	9.47	10.58	8.18	6.12	12.99	13.26	28.34
561	ENSG00000039537.13_C6	1368.12	1192.28	0	0	0	0	0	0	0	0
562	ENSG00000039560.13_RAI14	4101.38	3925.48	27.69	21.68	29.67	22.94	6.79	14.43	15.33	32.76
563	ENSG00000039600.10_SOX30	2742.52	2566.6	0.11	0.08	0.09	0.07	0	0	0	0
564	ENSG00000039650.11_PNKP	921.86	746.05	76.74	60.1	71.65	55.4	89.63	190.32	16.52	35.31
565	ENSG00000039987.6_BEST2	643	467.14	0.33	0.26	0.1	0.08	0	0	0	0
566	ENSG00000040199.18_PHLPP2	5069.71	4893.82	8.77	6.87	6.67	5.15	3.03	6.44	2.35	5.03
567	ENSG00000040275.16_SPDL1	2021	1845.15	83.16	65.12	71.42	55.22	24.31	51.63	33.23	71.02
568	ENSG00000040341.17_STAU2	1929.51	1753.8	38.55	30.19	35.91	27.77	10.38	22.05	13.82	29.53
569	ENSG00000040487.12_PQLC2	1477.66	1301.75	13.9	10.88	14.28	11.04	7.25	15.4	3	6.4
570	ENSG00000040531.14_CTNS	2059	1883.11	11.49	8.99	12.65	9.78	1.55	3.3	6.67	14.26
571	ENSG00000040608.13_RTN4R	1777	1601.09	1.12	0.87	1.71	1.32	1.55	3.3	0	0
572	ENSG00000040633.12_PHF23	1844.2	1668.3	43.85	34.34	53.64	41.47	30.43	64.61	55.06	117.67
573	ENSG00000040731.10_CDH10	2486.83	2310.92	0.54	0.42	0.56	0.43	0	0	0	0
574	ENSG00000040933.15_INPP4A	4870.55	4694.65	19.43	15.21	18.2	14.07	4.33	9.2	3.2	6.84
575	ENSG00000041353.9_RAB27B	2195.19	2019.33	0.5	0.39	0.2	0.16	0	0	0	0
576	ENSG00000041357.15_PSMA4	900.17	724.28	457.88	358.56	455.5	352.19	128.43	272.71	133.48	285.25
577	ENSG00000041515.15_MYO16	4112.86	3936.98	0	0	0.05	0.04	0	0	0.22	0.48
578	ENSG00000041802.10_LSG1	3037.02	2861.12	16.15	12.65	19.72	15.25	6.51	13.82	12.63	26.99
579	ENSG00000041880.14_PARP3	1757.59	1581.7	13.7	10.73	12.87	9.95	0.48	1.01	0.33	0.7
580	ENSG00000041982.15_TNC	4401.55	4225.65	1.72	1.35	2.76	2.13	0	0	1.38	2.96
581	ENSG00000041988.15_THAP3	1282.76	1106.88	19	14.88	20.58	15.91	4.65	9.87	2.51	5.37
582	ENSG00000042062.11_RIPOR3	1261.83	1085.92	0.21	0.17	0.06	0.04	0	0	0	0
583	ENSG00000042088.13_TDP1	2102.2	1926.3	31.51	24.67	30.61	23.67	23.42	49.72	1.05	2.24
584	ENSG00000042286.14_AIFM2	3043.76	2867.85	2.21	1.73	2.81	2.17	0.65	1.38	1.49	3.18
585	ENSG00000042304.11_C2orf83	1068.5	893.09	0	0	0	0	0	0	0	0
586	ENSG00000042317.16_SPATA7	1835.25	1659.35	10.2	7.99	9.68	7.49	3.04	6.45	5.37	11.48
587	ENSG00000042429.11_MED17	2395.37	2219.45	22.33	17.49	19.93	15.41	7.67	16.28	10.1	21.59
588	ENSG00000042445.13_RETSAT	2492.47	2316.57	28.26	22.13	26.58	20.55	26.18	55.59	6.64	14.18
589	ENSG00000042493.15_CAPG	736.7	560.85	13.64	10.68	13.89	10.74	15.94	33.84	15.84	33.86
590	ENSG00000042753.11_AP2S1	777.63	601.93	159.66	125.02	170.94	132.17	95	201.72	75.79	161.97
591	ENSG00000042781.12_USH2A	18883	18707.1	0.02	0.02	0.02	0.02	0	0	0	0
592	ENSG00000042813.7_ZPBP	757.33	581.49	0	0	0	0	0	0	0	0
593	ENSG00000042832.11_TG	3132	2956.09	0.01	0.01	0	0	0	0	0.18	0.38
594	ENSG00000042980.12_ADAM28	1544.75	1368.9	0	0	0	0	0	0	0	0
595	ENSG00000043039.6_BARX2	1813	1637.09	1.28	1	1.31	1.01	0	0	0	0
596	ENSG00000043093.13_DCUN1D1	1987.56	1811.66	16.37	12.82	14.51	11.22	16.3	34.61	22.04	47.09
597	ENSG00000043143.20_JADE2	2716.06	2540.18	4.37	3.42	4.93	3.81	0	0	7.63	16.31
598	ENSG00000043355.11_ZIC2	2571.84	2395.96	33.98	26.61	38.22	29.55	13.6	28.88	17.91	38.27
599	ENSG00000043462.11_LCP2	1514.9	1339.02	0	0	0	0	0	0	0	0
600	ENSG00000043514.16_TRIT1	1614.39	1438.49	20.54	16.09	22.69	17.54	19.8	42.04	10.84	23.16
601	ENSG00000043591.5_ADRB1	2853	2677.09	0.13	0.1	0.07	0.05	0	0	0	0
602	ENSG00000044012.3_GUCA2B	597	421.16	0	0	0	0	0	0	0	0
603	ENSG00000044090.8_CUL7	4969.26	4793.34	17.42	13.64	16.44	12.71	3.4	7.21	7.31	15.63
604	ENSG00000044115.20_CTNNA1	2438.34	2262.56	123.82	96.96	127.99	98.96	120.02	254.86	135.32	289.18
605	ENSG00000044446.11_PHKA2	3247.92	3072.12	25.94	20.31	29.14	22.53	5.23	11.1	12.35	26.39
606	ENSG00000044459.14_CNTLN	4737.79	4561.88	5.78	4.53	7.12	5.5	1.29	2.74	3.08	6.58
607	ENSG00000044524.10_EPHA3	5180.23	5004.31	6.63	5.19	6.39	4.94	5.69	12.08	1.24	2.65
608	ENSG00000044574.7_HSPA5	3908	3732.09	157.79	123.56	160.05	123.75	58.71	124.66	58.52	125.06
609	ENSG00000046604.12_DSG2	5709.67	5533.76	74.69	58.49	72.42	56	32.22	68.41	28.54	61
610	ENSG00000046647.13_GEMIN8	1142.97	967.06	20.16	15.78	20.53	15.87	3.04	6.46	2.09	4.47
611	ENSG00000046651.14_OFD1	2663.62	2487.71	28.72	22.49	32.29	24.97	17.98	38.19	16.69	35.67
612	ENSG00000046653.14_GPM6B	3643.55	3467.64	11.88	9.3	11.11	8.59	15.17	32.21	28.7	61.34
613	ENSG00000046774.9_MAGEC2	1991	1815.09	0.04	0.03	0	0	0	0	0	0
614	ENSG00000046889.18_PREX2	6342.08	6166.16	1.25	0.98	1.9	1.47	1.8	3.83	1.59	3.4
615	ENSG00000047056.15_WDR37	3699.66	3523.75	6.06	4.75	6.11	4.72	1.37	2.91	0.83	1.78
616	ENSG00000047188.15_YTHDC2	5310.61	5134.7	27.01	21.15	28.23	21.83	12.51	26.56	11.39	24.35
617	ENSG00000047230.14_CTPS2	3492.32	3316.42	18.52	14.5	19.65	15.19	2.31	4.9	2.94	6.29
618	ENSG00000047249.17_ATP6V1H	1703.08	1527.19	30.54	23.91	32.44	25.09	18.63	39.56	31.03	66.32
619	ENSG00000047315.15_POLR2B	2945.94	2770.08	89.23	69.87	93.5	72.3	51.97	110.36	44.27	94.62
620	ENSG00000047346.12_FAM214A	2880.34	2704.43	8.52	6.67	8.73	6.75	3.02	6.41	1.08	2.3
621	ENSG00000047365.11_ARAP2	6777.47	6601.56	2.18	1.71	2.25	1.74	0.84	1.79	12.47	26.64
622	ENSG00000047410.13_TPR	6258	6082.12	117.96	92.37	123.55	95.53	76.11	161.61	60.61	129.53
623	ENSG00000047457.13_CP	1150	974.09	0.13	0.1	0	0	0.31	0.67	0	0
624	ENSG00000047578.12_KIAA0556	3165.72	2989.91	13.13	10.28	8.69	6.72	1.05	2.24	12.32	26.33
625	ENSG00000047579.19_DTNBP1	1399.28	1223.36	37.07	29.03	36.05	27.87	9.81	20.83	18.21	38.92
626	ENSG00000047597.6_XK	5209	5033.09	1.94	1.52	2.07	1.6	0	0	0.15	0.31
627	ENSG00000047617.14_ANO2	1420.9	1245.02	0.22	0.17	0.1	0.08	0	0	0	0
628	ENSG00000047621.11_C12orf4	2860.55	2684.65	16.44	12.88	14.7	11.37	14.73	31.28	24.42	52.19
629	ENSG00000047634.14_SCML1	2783.86	2607.95	70.27	55.03	70.03	54.14	26.73	56.75	15.33	32.76
630	ENSG00000047644.18_WWC3	6647	6471.09	0.05	0.04	0.17	0.13	0	0	0	0
631	ENSG00000047648.21_ARHGAP6	3883	3707.09	0.04	0.03	0.04	0.03	0	0	0	0
632	ENSG00000047662.4_FAM184B	6622	6446.09	0.02	0.01	0.04	0.03	0	0	0	0
633	ENSG00000047849.21_MAP4	4974.47	4798.67	98.69	77.28	103.17	79.77	31.68	67.26	60.37	129.01
634	ENSG00000047932.13_GOPC	4590	4414.09	25.38	19.87	25.19	19.48	7.37	15.65	9.56	20.43
635	ENSG00000047936.10_ROS1	7417	7241.09	0.03	0.02	0.3	0.23	0	0	0	0
636	ENSG00000048028.11_USP28	2127.83	1951.93	71.59	56.06	66.83	51.67	39.16	83.15	8.88	18.98
637	ENSG00000048052.21_HDAC9	2866.4	2690.54	2.73	2.14	1.5	1.16	0	0	2.75	5.87
638	ENSG00000048140.17_TSPAN17	2445.79	2269.88	24.86	19.46	26.02	20.12	2.06	4.37	8.04	17.18
639	ENSG00000048162.20_NOP16	1006.2	830.32	57.81	45.27	60.11	46.47	30.04	63.78	8.79	18.79
640	ENSG00000048342.15_CC2D2A	2034.76	1858.9	9.8	7.67	10.25	7.92	9.06	19.25	1.18	2.52
641	ENSG00000048392.11_RRM2B	4024.49	3848.58	16.38	12.83	17.94	13.87	23.27	49.42	26.12	55.82
642	ENSG00000048405.9_ZNF800	2217.69	2041.8	11.26	8.82	10.42	8.05	3.19	6.78	3.14	6.72
643	ENSG00000048462.10_TNFRSF17	724.33	548.48	0	0	0.28	0.22	0	0	0	0
644	ENSG00000048471.13_SNX29	6894.34	6718.44	4.39	3.44	3.83	2.96	8.08	17.16	11.49	24.55
645	ENSG00000048540.14_LMO3	1739.96	1564.05	0.62	0.49	0.61	0.47	0	0	0	0
646	ENSG00000048544.5_MRPS10	2110	1934.09	36.48	28.57	35.48	27.43	9	19.11	4.73	10.12
647	ENSG00000048545.13_GUCA1A	1680.8	1504.89	0	0	0	0	0	0	0	0
648	ENSG00000048649.13_RSF1	4202.72	4026.83	33.01	25.85	41.55	32.12	29.63	62.92	42.67	91.2
649	ENSG00000048707.15_VPS13D	10187.9	10012	11.88	9.3	9.25	7.16	6.94	14.74	12.62	26.98
650	ENSG00000048740.18_CELF2	5483.24	5307.33	12.33	9.66	11.96	9.25	10.7	22.72	19.47	41.62
651	ENSG00000048828.16_FAM120A	4861.61	4685.7	43.71	34.23	47.84	36.99	34.15	72.51	30.73	65.68
652	ENSG00000048991.16_R3HDM1	3248.77	3072.99	37.72	29.54	39.51	30.55	4.62	9.8	14.44	30.86
653	ENSG00000049089.14_COL9A2	1995.25	1819.35	1.77	1.39	2.19	1.69	0	0	0	0
654	ENSG00000049130.15_KITLG	4786.12	4610.21	7.47	5.85	7.09	5.48	12.66	26.88	8.73	18.65
655	ENSG00000049167.14_ERCC8	1549.47	1373.57	18.59	14.56	18.29	14.14	9.09	19.3	7.19	15.37
656	ENSG00000049192.14_ADAMTS6	5749.92	5574.02	1.25	0.98	1.11	0.86	0	0	0	0
657	ENSG00000049239.12_H6PD	9146	8970.09	5.51	4.32	5.57	4.31	0.99	2.1	1.09	2.33
658	ENSG00000049245.12_VAMP3	2183.71	2007.79	66.8	52.31	70.51	54.52	135.8	288.35	39.47	84.34
659	ENSG00000049246.14_PER3	3514.93	3339.02	1.63	1.27	2.79	2.16	0	0	0	0
660	ENSG00000049247.13_UTS2	559	383.18	0.1	0.08	0	0	0	0	0	0
661	ENSG00000049249.8_TNFRSF9	5970	5794.09	0.05	0.04	0.15	0.11	0	0	0	0
662	ENSG00000049283.17_EPN3	653.45	477.64	0.33	0.25	0.12	0.09	0	0	0	0
663	ENSG00000049323.15_LTBP1	5449.83	5273.92	12.09	9.47	12.56	9.71	4.04	8.57	6.98	14.91
664	ENSG00000049449.9_RCN1	2391.32	2215.42	118.87	93.08	116.27	89.9	10.76	22.85	12.62	26.98
665	ENSG00000049540.16_ELN	1266.43	1090.59	0.11	0.08	0.02	0.02	0	0	0	0
666	ENSG00000049541.10_RFC2	1596.78	1420.87	111.88	87.61	115.09	88.99	73.67	156.42	55.96	119.59
667	ENSG00000049618.23_ARID1B	5303.26	5127.35	20.45	16.02	21.86	16.91	52.01	110.43	42.53	90.89
668	ENSG00000049656.13_CLPTM1L	1302.79	1126.99	112.97	88.47	90.82	70.22	31.75	67.42	12.43	26.57
669	ENSG00000049759.17_NEDD4L	2854.35	2678.79	14.55	11.4	12.22	9.45	24.69	52.42	6.27	13.4
670	ENSG00000049768.14_FOXP3	2357.21	2181.3	0.46	0.36	0.87	0.67	0	0	0	0
671	ENSG00000049769.12_PPP1R3F	2922.25	2746.34	1.34	1.05	0.92	0.71	0.38	0.81	0.22	0.48
672	ENSG00000049860.13_HEXB	1381.58	1205.69	100.6	78.78	107.6	83.19	37.97	80.63	42.89	91.65
673	ENSG00000049883.14_PTCD2	4795.08	4619.17	11.03	8.64	9.97	7.71	3.78	8.02	1.84	3.94
674	ENSG00000050030.14_NEXMIF	10624	10448.1	0.41	0.32	0.3	0.23	0	0	0	0
675	ENSG00000050130.17_JKAMP	1489.32	1313.43	34.47	26.99	30	23.19	20.46	43.43	17.53	37.46
676	ENSG00000050165.17_DKK3	1059.03	883.15	6.33	4.96	4.01	3.1	0	0	0	0
677	ENSG00000050327.14_ARHGEF5	2786.25	2610.34	0	0	0	0	0	0	0	0
678	ENSG00000050344.8_NFE2L3	2760.07	2584.16	11.89	9.31	12.28	9.5	0.49	1.05	0.83	1.77
679	ENSG00000050393.11_MCUR1	2315.17	2139.3	28.53	22.34	25	19.33	0.92	1.95	0.77	1.65
680	ENSG00000050405.13_LIMA1	3507.87	3331.95	21.31	16.69	29.2	22.58	9.92	21.06	37.37	79.86
681	ENSG00000050426.15_LETMD1	1414.77	1238.89	115.53	90.47	114.75	88.73	33.64	71.44	20.57	43.97
682	ENSG00000050438.16_SLC4A8	4783.98	4608.09	1.99	1.56	2.34	1.81	0	0	0	0
683	ENSG00000050555.17_LAMC3	5520.96	5345.05	0.76	0.6	1.77	1.37	0.29	0.62	1.62	3.46
684	ENSG00000050628.20_PTGER3	6982	6806.09	0.01	0.01	0.03	0.02	0	0	0	0
685	ENSG00000050730.15_TNIP3	1933.05	1757.14	0.09	0.07	0	0	0	0	0	0
686	ENSG00000050748.17_MAPK9	2372.72	2196.82	61.39	48.07	62.21	48.1	12.46	26.46	15.71	33.58
687	ENSG00000050767.16_COL23A1	2329	2153.09	1.1	0.86	1.28	0.99	7.38	15.67	1.98	4.22
688	ENSG00000050820.16_BCAR1	2597.33	2421.43	8	6.26	11.67	9.03	5.45	11.58	5.72	12.23
689	ENSG00000051009.10_FAM160A2	2418.99	2243.08	24.81	19.43	24.76	19.14	4.09	8.69	0.72	1.54
690	ENSG00000051108.14_HERPUD1	1209.09	1033.24	89.44	70.04	76.99	59.53	21.25	45.12	11.56	24.7
691	ENSG00000051128.18_HOMER3	813.34	637.48	10.17	7.97	10.39	8.03	1.27	2.69	0	0
692	ENSG00000051180.16_RAD51	1407.43	1231.55	35.75	28	34.09	26.36	15.84	33.64	8.87	18.96
693	ENSG00000051341.13_POLQ	7896.75	7720.85	13.07	10.23	13.15	10.17	5.49	11.65	4.23	9.04
694	ENSG00000051382.8_PIK3CB	2935.22	2759.34	13.06	10.23	9.67	7.47	9.95	21.12	6.01	12.84
695	ENSG00000051523.10_CYBA	569.91	394.29	60.27	47.2	69.52	53.75	30.98	65.78	33.39	71.35
696	ENSG00000051596.9_THOC3	813.01	637.16	63.2	49.49	56.89	43.99	0	0	0	0
697	ENSG00000051620.10_HEBP2	1626.12	1450.27	75.9	59.44	70.16	54.25	32.87	69.8	23.91	51.1
698	ENSG00000051825.14_MPHOSPH9	2508.84	2332.98	46.28	36.24	51	39.44	15.02	31.9	29.18	62.37
699	ENSG00000052126.14_PLEKHA5	3590.24	3414.33	13.73	10.75	16.2	12.53	7.63	16.2	4.97	10.62
700	ENSG00000052344.15_PRSS8	1740.8	1564.88	0.32	0.25	0.69	0.53	0	0	0	0
701	ENSG00000052723.11_SIKE1	2036.45	1860.92	52.14	40.83	56.89	43.98	59.64	126.64	44.36	94.81
702	ENSG00000052749.13_RRP12	2904.51	2728.62	19.39	15.18	19.67	15.21	3.73	7.93	4.89	10.45
703	ENSG00000052795.12_FNIP2	5003.74	4827.84	9.04	7.08	9.78	7.56	1.32	2.8	2.19	4.69
704	ENSG00000052802.12_MSMO1	2047.1	1871.19	24.53	19.21	25.98	20.09	16.18	34.36	24.5	52.36
705	ENSG00000052841.14_TTC17	2367.61	2191.74	62.27	48.76	60.3	46.63	21.74	46.16	26.32	56.24
706	ENSG00000052850.6_ALX4	5754	5578.09	3.78	2.96	4.18	3.23	0.77	1.63	1.06	2.26
707	ENSG00000053108.16_FSTL4	3233.34	3057.43	1.63	1.27	1.11	0.86	2.21	4.7	0	0
708	ENSG00000053254.15_FOXN3	5530.94	5355.03	13.1	10.26	15.79	12.21	1.08	2.3	3.59	7.68
709	ENSG00000053328.8_METTL24	1119	943.09	1.15	0.9	0.74	0.57	0	0	0	0
710	ENSG00000053371.12_AKR7A2	1327.34	1151.43	74.66	58.47	72.16	55.79	37.71	80.07	36.99	79.05
711	ENSG00000053372.4_MRTO4	2096.29	1920.41	38.6	30.23	37.94	29.33	13.36	28.37	10.7	22.86
712	ENSG00000053438.9_NNAT	998	822.09	0.38	0.3	0.53	0.41	0	0	0	0
713	ENSG00000053501.12_USE1	831.69	655.8	29.43	23.04	31.01	23.98	9.34	19.84	6.28	13.41
714	ENSG00000053524.12_MCF2L2	2435.14	2259.26	2.6	2.03	1.61	1.25	2.05	4.36	0	0
715	ENSG00000053702.14_NRIP2	2746	2570.09	1.13	0.89	1.43	1.11	0	0	0.84	1.79
716	ENSG00000053747.16_LAMA3	4787.56	4611.68	17.94	14.05	22.34	17.28	5.81	12.33	1.3	2.78
717	ENSG00000053770.11_AP5M1	2901.38	2725.49	28.04	21.96	24.17	18.69	18.5	39.29	4.95	10.58
718	ENSG00000053900.10_ANAPC4	2129.78	1953.88	25.4	19.89	27.9	21.57	22.57	47.93	13.23	28.28
719	ENSG00000053918.16_KCNQ1	3090.47	2914.56	0.99	0.77	1.49	1.15	0	0	0.91	1.95
720	ENSG00000054116.11_TRAPPC3	1172.21	997.37	80.74	63.23	69.57	53.79	35.16	74.66	31.93	68.24
721	ENSG00000054118.14_THRAP3	4224.55	4048.63	73.79	57.78	77.59	59.99	18.01	38.24	22.42	47.92
722	ENSG00000054148.17_PHPT1	869.57	693.66	119.51	93.58	125.57	97.09	147.13	312.42	180.04	384.76
723	ENSG00000054179.11_ENTPD2	1301.65	1125.74	0.97	0.76	0.77	0.6	1.18	2.51	0	0
724	ENSG00000054219.10_LY75	2922.5	2746.61	0	0	0	0	0	0	0	0
725	ENSG00000054267.21_ARID4B	4165.47	3989.62	31.36	24.56	33.26	25.72	8.66	18.39	8.11	17.34
726	ENSG00000054277.13_OPN3	1744.93	1569.03	5.06	3.96	3.84	2.97	1.55	3.28	1.07	2.29
727	ENSG00000054282.15_SDCCAG8	1688.83	1512.97	27.53	21.56	26.03	20.13	3.68	7.81	2.77	5.93
728	ENSG00000054356.13_PTPRN	1349.65	1173.81	0.2	0.16	0.17	0.13	0	0	0	0
729	ENSG00000054392.12_HHAT	3401.58	3225.67	5.62	4.4	4.81	3.72	2.69	5.71	0	0
730	ENSG00000054523.17_KIF1B	7591.66	7415.78	25.64	20.08	22.15	17.13	14.51	30.82	10.54	22.53
731	ENSG00000054598.7_FOXC1	3843.42	3667.51	57	44.64	58.19	45	14.18	30.11	15.32	32.75
732	ENSG00000054611.13_TBC1D22A	2572.61	2396.69	7.86	6.15	9.26	7.16	5.68	12.07	10.34	22.1
733	ENSG00000054654.16_SYNE2	10512.8	10336.9	20.01	15.67	22.94	17.74	17.45	37.06	15.34	32.77
734	ENSG00000054690.13_PLEKHH1	3941.96	3766.06	19.9	15.59	21.01	16.25	6.68	14.19	4.89	10.46
735	ENSG00000054793.13_ATP9A	7830.35	7654.44	11.73	9.18	11.05	8.54	2.86	6.07	2.15	4.6
736	ENSG00000054796.12_SPO11	1410.2	1234.29	0	0	0	0	0	0	0	0
737	ENSG00000054803.3_CBLN4	3024	2848.09	0	0	0	0	0	0	0	0
738	ENSG00000054938.15_CHRDL2	1387.4	1211.6	0	0	0.12	0.09	0	0	0	0
739	ENSG00000054965.10_FAM168A	5896.28	5720.37	25.3	19.81	25.79	19.94	2.02	4.29	4.8	10.27
740	ENSG00000054967.12_RELT	3520.6	3344.69	7.79	6.1	8.49	6.56	1.34	2.84	3.67	7.85
741	ENSG00000054983.16_GALC	2612.64	2436.74	2.44	1.91	2.54	1.96	0.54	1.15	0	0
742	ENSG00000055044.10_NOP58	1593.73	1417.84	149.25	116.88	159.7	123.48	71.64	152.12	73.4	156.87
743	ENSG00000055070.16_SZRD1	3286.47	3110.55	69.09	54.1	75.13	58.09	28.59	60.72	31.2	66.68
744	ENSG00000055118.14_KCNH2	2953.05	2777.13	3.16	2.47	2.91	2.25	2.8	5.94	0	0
745	ENSG00000055130.15_CUL1	3063.85	2887.94	74.53	58.36	76.27	58.97	23.48	49.87	31.87	68.1
746	ENSG00000055147.18_FAM114A2	2191.35	2015.46	20.29	15.89	18.33	14.17	14.74	31.29	12.87	27.49
747	ENSG00000055163.19_CYFIP2	3080.33	2904.42	82.87	64.9	82.33	63.66	50.63	107.5	45.46	97.15
748	ENSG00000055208.18_TAB2	4088.69	3912.78	38.25	29.95	35.33	27.32	24.96	53	24.15	51.61
749	ENSG00000055211.13_GINM1	2004.22	1828.31	41.97	32.86	38.46	29.74	27.93	59.32	18.98	40.56
750	ENSG00000055332.17_EIF2AK2	5281.15	5105.28	19.27	15.09	18.23	14.1	15.59	33.1	12.66	27.06
751	ENSG00000055483.19_USP36	2632.68	2456.79	34.42	26.96	35.59	27.52	9.58	20.35	8.59	18.36
752	ENSG00000055609.17_KMT2C	11702.4	11526.5	19.14	14.99	18.3	14.15	14.83	31.48	24.41	52.16
753	ENSG00000055732.12_MCOLN3	2710.89	2534.98	46.15	36.14	41.96	32.44	4.13	8.76	3.31	7.08
754	ENSG00000055813.5_CCDC85A	3982	3806.09	0.11	0.09	0.3	0.23	0	0	0.57	1.23
755	ENSG00000055917.15_PUM2	3953.41	3777.52	40.59	31.79	41.05	31.74	5.28	11.2	10.81	23.1
756	ENSG00000055950.16_MRPL43	923.33	747.42	86.62	67.83	99.92	77.26	16.58	35.21	25.85	55.25
757	ENSG00000055955.15_ITIH4	879.4	703.62	9.58	7.5	7.75	5.99	0	0	6.13	13.09
758	ENSG00000055957.10_ITIH1	1281.92	1106.06	0	0	0.62	0.48	0	0	0	0
759	ENSG00000056050.6_HPF1	1158.81	982.91	66.76	52.28	68.82	53.21	18.94	40.21	21.67	46.32
760	ENSG00000056097.15_ZFR	4033.5	3857.58	50.67	39.68	49.93	38.61	25.03	53.14	18.49	39.52
761	ENSG00000056277.15_ZNF280C	4134.02	3958.11	6.56	5.14	7.06	5.46	8.06	17.12	7.16	15.31
762	ENSG00000056291.17_NPFFR2	1293.6	1117.68	0.87	0.68	0.54	0.42	0	0	2.66	5.69
763	ENSG00000056487.15_PHF21B	2894.67	2718.77	4.18	3.28	5.15	3.98	0	0	2.11	4.52
764	ENSG00000056558.10_TRAF1	6062.68	5886.77	2.9	2.27	3.01	2.33	0	0	0.24	0.51
765	ENSG00000056586.15_RC3H2	5302.08	5126.2	23.1	18.09	21.37	16.52	9.9	21.02	5.94	12.69
766	ENSG00000056736.9_IL17RB	2234.51	2058.6	14.52	11.37	12.99	10.05	7.05	14.97	5.54	11.84
767	ENSG00000056972.18_TRAF3IP2	1450.41	1274.52	16.79	13.15	12.66	9.79	5.09	10.8	6.96	14.88
768	ENSG00000056998.19_GYG2	3026.42	2850.51	13.79	10.79	13.7	10.59	4.13	8.77	4.54	9.7
769	ENSG00000057019.15_DCBLD2	3921.06	3745.18	16.45	12.88	19.38	14.98	4.27	9.07	7.86	16.79
770	ENSG00000057149.15_SERPINB3	1659	1483.09	0	0	0	0	0	0	0	0
771	ENSG00000057252.12_SOAT1	2738.17	2562.26	25.81	20.21	23.17	17.91	25.79	54.77	29.84	63.76
772	ENSG00000057294.14_PKP2	2859.67	2683.77	12.73	9.97	10.14	7.84	9.22	19.57	10.93	23.36
773	ENSG00000057468.6_MSH4	3266	3090.09	0.33	0.26	0.35	0.27	0	0	0	0
774	ENSG00000057593.13_F7	2409	2233.09	0.07	0.05	0	0	0	0	0	0
775	ENSG00000057608.16_GDI2	2310.71	2134.79	122.79	96.16	128.17	99.1	65.33	138.72	67.86	145.03
776	ENSG00000057657.16_PRDM1	3979.92	3804.02	0.13	0.1	0.21	0.17	5.04	10.7	0	0
777	ENSG00000057663.15_ATG5	2250.5	2074.59	19.8	15.51	22.86	17.68	6.75	14.34	5.74	12.27
778	ENSG00000057704.12_TMCC3	3671.14	3495.29	4.05	3.18	2.77	2.14	2.1	4.46	13.91	29.73
779	ENSG00000057757.9_PITHD1	1396.9	1220.99	54.54	42.71	51.85	40.09	9.01	19.14	9.03	19.29
780	ENSG00000057935.13_MTA3	1884.19	1708.29	41.35	32.38	51.19	39.58	51.75	109.89	14.2	30.34
781	ENSG00000058056.8_USP13	6222.26	6046.35	8.72	6.83	10.71	8.28	6.88	14.6	8.34	17.81
782	ENSG00000058063.15_ATP11B	5148.06	4972.15	15.94	12.48	21.91	16.94	17.98	38.17	14.49	30.97
783	ENSG00000058085.14_LAMC2	5074.39	4898.48	0.55	0.43	0.41	0.31	0	0	0	0
784	ENSG00000058091.16_CDK14	2747.44	2571.6	10.1	7.91	6.12	4.74	0.81	1.72	14.35	30.67
785	ENSG00000058262.9_SEC61A1	3144.41	2968.51	106.47	83.38	95.91	74.16	85.09	180.69	70.73	151.16
786	ENSG00000058272.18_PPP1R12A	2952.22	2776.35	30.17	23.63	28.71	22.2	27.71	58.83	42.94	91.77
787	ENSG00000058335.15_RASGRF1	3040.99	2865.1	0.41	0.32	0.28	0.22	0	0	0.87	1.86
788	ENSG00000058404.19_CAMK2B	2978.94	2803.03	4.22	3.31	5.31	4.11	0	0	4.73	10.11
789	ENSG00000058453.16_CROCC	4785.78	4609.88	2.48	1.95	4.51	3.49	9.5	20.16	3.61	7.71
790	ENSG00000058600.15_POLR3E	1618.35	1442.52	80.67	63.17	77.59	59.99	17.08	36.27	23.16	49.5
791	ENSG00000058668.14_ATP2B4	6968.64	6792.73	18.93	14.83	19.4	15	51.59	109.55	14.78	31.58
792	ENSG00000058673.16_ZC3H11A	3781.9	3605.99	72.7	56.93	77.5	59.92	22.3	47.35	15.09	32.26
793	ENSG00000058729.10_RIOK2	1626.27	1450.44	29.05	22.75	32.56	25.18	16.99	36.07	16.8	35.91
794	ENSG00000058799.14_YIPF1	1515.93	1340.01	17.53	13.73	17.04	13.17	3.93	8.35	12.58	26.89
795	ENSG00000058804.11_NDC1	5087.91	4911.99	34.9	27.33	35.07	27.11	25.01	53.1	25.59	54.68
796	ENSG00000058866.14_DGKG	840.55	664.67	0.18	0.14	0.49	0.38	0	0	0	0
797	ENSG00000059122.16_FLYWCH1	3174.27	2998.36	12.83	10.05	13.99	10.82	4.79	10.17	19.23	41.1
798	ENSG00000059145.18_UNKL	3896.73	3720.81	4.2	3.29	6.42	4.97	20.43	43.39	1.21	2.58
799	ENSG00000059377.16_TBXAS1	802.75	626.92	4.21	3.3	7.59	5.87	0	0	6.47	13.83
800	ENSG00000059378.12_PARP12	2467.36	2291.46	0.08	0.07	0.26	0.2	0	0	0	0
801	ENSG00000059573.8_ALDH18A1	3078.3	2902.39	90.02	70.49	91.19	70.51	74.93	159.11	68.02	145.36
802	ENSG00000059588.9_TARBP1	3103.17	2927.29	66.07	51.74	68.75	53.16	20.81	44.19	7.67	16.4
803	ENSG00000059691.11_GATB	1951.25	1775.34	23.92	18.73	26.44	20.44	19.76	41.96	4.31	9.21
804	ENSG00000059728.10_MXD1	5197.36	5021.45	2.71	2.13	3.13	2.42	3.36	7.14	0.68	1.46
805	ENSG00000059758.7_CDK17	2590.23	2414.34	15.37	12.04	15.05	11.63	4.14	8.79	6	12.82
806	ENSG00000059769.19_DNAJC25	2471.31	2295.39	6.24	4.89	8.5	6.57	1.89	4.02	1.84	3.93
807	ENSG00000059804.15_SLC2A3	2582.57	2406.83	12.45	9.75	11.4	8.82	4.28	9.09	13.04	27.87
808	ENSG00000059915.16_PSD	2174.01	1998.09	1.85	1.45	1.94	1.5	4.56	9.69	0	0
809	ENSG00000060069.16_CTDP1	3422.49	3246.58	3.89	3.04	3.76	2.9	7.63	16.21	1.13	2.41
810	ENSG00000060138.12_YBX3	1311.08	1135.27	377.59	295.69	387.4	299.54	54.2	115.09	75.5	161.35
811	ENSG00000060140.8_STYK1	2995	2819.09	0.65	0.51	1.14	0.88	0.19	0.39	0	0
812	ENSG00000060237.16_WNK1	6061.31	5885.42	67.68	53	67.06	51.85	20.71	43.97	28.53	60.96
813	ENSG00000060303.5_RPS17P5	408	232.5	0	0	0	0	0	0	0	0
814	ENSG00000060339.13_CCAR1	2415.08	2239.2	105.59	82.68	109.12	84.37	80.28	170.46	28.02	59.87
815	ENSG00000060491.16_OGFR	2105.45	1929.57	21.63	16.94	21.62	16.72	20.6	43.74	9.13	19.5
816	ENSG00000060558.3_GNA15	2133	1957.09	0.04	0.03	0.05	0.04	0.26	0.56	0	0
817	ENSG00000060566.13_CREB3L3	2618	2442.09	0.02	0.01	0.04	0.03	0	0	0	0
818	ENSG00000060642.10_PIGV	2238.12	2062.21	9.73	7.62	8.56	6.62	2.15	4.56	1.71	3.66
819	ENSG00000060656.19_PTPRU	4368.37	4192.49	32.31	25.3	33.19	25.66	9.42	20.01	8.83	18.87
820	ENSG00000060688.12_SNRNP40	1474.53	1298.62	110.66	86.66	110.32	85.3	51.47	109.29	22.02	47.05
821	ENSG00000060709.15_RIMBP2	1319.52	1143.61	0.17	0.13	0.09	0.07	0	0	0	0
822	ENSG00000060718.21_COL11A1	3458.07	3282.33	0	0	0	0	0	0	0	0
823	ENSG00000060749.15_QSER1	7660	7484.35	23.48	18.38	24.56	18.99	14.86	31.56	27.55	58.88
824	ENSG00000060762.18_MPC1	936.16	760.25	64.35	50.39	65.53	50.67	19.55	41.52	28.24	60.34
825	ENSG00000060971.17_ACAA1	1522.15	1346.24	52.06	40.77	54.69	42.28	45.56	96.74	46.39	99.15
826	ENSG00000060982.14_BCAT1	3919.37	3743.49	34.73	27.19	31.25	24.16	83.88	178.11	59.6	127.37
827	ENSG00000061273.17_HDAC7	2589.78	2413.89	16.1	12.6	17.14	13.25	3.71	7.88	5.64	12.05
828	ENSG00000061337.15_LZTS1	5459	5283.09	0.52	0.41	0.56	0.43	0.35	0.74	0	0
829	ENSG00000061455.10_PRDM6	6107.34	5931.45	4.89	3.83	5.41	4.18	2.24	4.75	0.16	0.35
830	ENSG00000061492.11_WNT8A	1193	1017.09	0.04	0.03	0	0	0	0	0	0
831	ENSG00000061656.9_SPAG4	796.89	621.07	8.07	6.32	8.97	6.94	5.05	10.73	4.64	9.91
832	ENSG00000061676.14_NCKAP1	4487.06	4311.26	57.29	44.86	62.26	48.14	15.7	33.34	24.18	51.67
833	ENSG00000061794.12_MRPS35	1868.63	1692.72	44.25	34.65	44.96	34.77	33.63	71.41	20.27	43.33
834	ENSG00000061918.12_GUCY1B1	2821.94	2646.03	12.81	10.03	10.44	8.07	9.08	19.27	3.18	6.79
835	ENSG00000061936.9_SFSWAP	2677.06	2501.23	30.43	23.83	34.55	26.71	12.13	25.76	7.48	15.98
836	ENSG00000061938.17_TNK2	1484.39	1308.5	28.66	22.44	28.49	22.03	2.63	5.59	13.87	29.64
837	ENSG00000061987.15_MON2	4367.72	4191.83	21.52	16.85	24.45	18.91	7.27	15.44	4.5	9.61
838	ENSG00000062038.13_CDH3	1898.9	1723.03	1.49	1.16	1.37	1.06	0	0	0	0
839	ENSG00000062096.14_ARSF	2077.5	1901.59	0	0	0	0	0	0	0	0
840	ENSG00000062194.15_GPBP1	2648.39	2472.49	61.5	48.16	67.44	52.14	15.95	33.86	14.39	30.75
841	ENSG00000062282.14_DGAT2	2499.87	2323.96	3.26	2.55	3.62	2.8	4.58	9.74	0	0
842	ENSG00000062370.16_ZNF112	3362.22	3186.31	2.71	2.12	4.83	3.74	0	0	0.84	1.78
843	ENSG00000062485.18_CS	2610.03	2434.12	190.67	149.31	181.32	140.2	74.1	157.34	70.5	150.65
844	ENSG00000062524.15_LTK	2944.98	2769.07	2.33	1.82	3.23	2.5	0	0	0	0
845	ENSG00000062582.13_MRPS24	710.18	534.3	165.62	129.69	163	126.03	107.9	229.11	71.4	152.59
846	ENSG00000062598.17_ELMO2	2293.61	2117.71	28.31	22.17	25.5	19.71	11.95	25.39	21.64	46.25
847	ENSG00000062650.18_WAPL	5640.77	5464.86	23.27	18.22	23.87	18.46	10.06	21.37	14.14	30.22
848	ENSG00000062716.12_VMP1	2034.5	1858.62	37.23	29.15	40.75	31.51	94.16	199.94	63.48	135.65
849	ENSG00000062725.9_APPBP2	4541.64	4365.73	14.88	11.65	17.22	13.32	15.95	33.86	10.05	21.47
850	ENSG00000062822.13_POLD1	1508.38	1332.57	60.52	47.39	78.11	60.4	32.66	69.35	22.59	48.27
851	ENSG00000063015.19_SEZ6	867.34	691.45	0.73	0.57	0.19	0.15	0	0	0	0
852	ENSG00000063046.17_EIF4B	3058.95	2883.04	314.13	245.99	317.17	245.24	39.26	83.37	29.02	62.01
853	ENSG00000063127.15_SLC6A16	2099.31	1923.47	0.89	0.7	0.79	0.61	0	0	0	0
854	ENSG00000063169.10_BICRA	1460.36	1284.53	8.61	6.75	7.25	5.6	8.53	18.11	10.38	22.18
855	ENSG00000063176.15_SPHK2	1770.73	1594.83	7.37	5.77	7.73	5.97	6.03	12.8	4.28	9.14
856	ENSG00000063177.12_RPL18	574.99	399.22	2182.9	1709.4	2216.15	1713.54	265.66	564.11	261.87	559.64
857	ENSG00000063180.8_CA11	1367.97	1193.14	37.62	29.46	32.54	25.16	4.85	10.3	2.09	4.46
858	ENSG00000063241.7_ISOC2	1020.32	844.4	20.46	16.02	21.39	16.54	1.75	3.72	4.21	8.99
859	ENSG00000063244.12_U2AF2	1982.73	1806.83	178.43	139.73	197.33	152.58	109.98	233.52	137.56	293.97
860	ENSG00000063245.14_EPN1	2558.58	2382.67	25.75	20.16	28.93	22.37	41.37	87.84	40.48	86.52
861	ENSG00000063322.13_MED29	3555.4	3379.49	18.93	14.83	20.8	16.09	10.53	22.36	9.21	19.68
862	ENSG00000063438.16_AHRR	3472.35	3296.45	8.54	6.69	10.45	8.08	0.99	2.09	1.21	2.58
863	ENSG00000063515.2_GSC2	1033	857.09	0.05	0.04	0	0	0	0	0	0
864	ENSG00000063587.14_ZNF275	6285.2	6109.28	14.41	11.29	15.32	11.84	4.86	10.32	3.49	7.45
865	ENSG00000063601.16_MTMR1	2854	2678.14	50.89	39.85	46.41	35.89	21.88	46.46	20.92	44.72
866	ENSG00000063660.8_GPC1	2975.99	2800.08	7.11	5.57	6.3	4.87	9.2	19.53	1.65	3.52
867	ENSG00000063761.15_ADCK1	2132.02	1956.1	8.85	6.93	7.11	5.5	12.62	26.8	1.04	2.21
868	ENSG00000063854.12_HAGH	1112.56	936.66	66.41	52	63.72	49.27	8.09	17.18	46.87	100.17
869	ENSG00000063978.15_RNF4	2731.41	2555.54	31.69	24.82	30	23.2	9.25	19.63	30.42	65.01
870	ENSG00000064012.21_CASP8	2141.03	1965.12	9.52	7.46	12.44	9.62	7.26	15.41	8.8	18.82
871	ENSG00000064042.17_LIMCH1	3830.81	3654.95	4.35	3.4	4.23	3.27	8.85	18.8	9.25	19.76
872	ENSG00000064102.14_INTS13	2094.47	1918.57	51.51	40.33	57.81	44.7	41.82	88.79	40.26	86.05
873	ENSG00000064115.10_TM7SF3	1969.9	1794.48	70.19	54.97	92.19	71.28	38.84	82.47	42.83	91.53
874	ENSG00000064195.7_DLX3	2319.68	2143.77	0.36	0.28	0.36	0.28	0.21	0.45	0	0
875	ENSG00000064199.6_SPA17	1256.34	1080.44	29.29	22.94	34.93	27.01	0.63	1.33	2.84	6.08
876	ENSG00000064201.15_TSPAN32	3325	3149.09	0.02	0.02	0.27	0.21	1	2.13	0	0
877	ENSG00000064205.10_WISP2	1657.4	1481.48	0.16	0.12	0.19	0.15	0	0	0	0
878	ENSG00000064218.4_DMRT3	1597.2	1421.34	1.15	0.9	0.42	0.32	0	0	0	0
879	ENSG00000064225.12_ST3GAL6	1532.87	1356.98	16.41	12.85	14.22	10.99	18.54	39.36	3.93	8.41
880	ENSG00000064270.12_ATP2C2	2003	1827.09	0.19	0.15	0	0	0	0	5.08	10.86
881	ENSG00000064300.8_NGFR	3417	3241.09	0.61	0.48	1.15	0.89	0	0	0	0
882	ENSG00000064309.14_CDON	4006.57	3830.67	16.02	12.54	15.47	11.96	6.62	14.05	1.78	3.81
883	ENSG00000064313.11_TAF2	3653.89	3477.99	25.48	19.95	27.02	20.89	13.04	27.69	23.06	49.28
884	ENSG00000064393.15_HIPK2	11028.4	10852.5	13.26	10.38	13.08	10.11	6.36	13.51	7.67	16.39
885	ENSG00000064419.13_TNPO3	4226.94	4051.03	41.26	32.31	41.59	32.16	7.49	15.91	10.55	22.54
886	ENSG00000064489.22_BORCS8-MEF2B	1202.61	1026.72	4.32	3.38	3.65	2.82	22.79	48.38	22.44	47.95
887	ENSG00000064490.13_RFXANK	713.59	537.98	89.13	69.8	98.06	75.82	51.94	110.3	49.56	105.91
888	ENSG00000064545.14_TMEM161A	1234.7	1058.82	50.53	39.57	56.29	43.52	49.47	105.05	66.42	141.95
889	ENSG00000064547.13_LPAR2	881.77	705.96	7.54	5.9	5.65	4.37	0.98	2.08	0	0
890	ENSG00000064601.18_CTSA	1526.45	1350.57	54.71	42.85	55.78	43.13	40.7	86.42	35.89	76.7
891	ENSG00000064607.16_SUGP2	3936.27	3760.39	100.64	78.81	124.82	96.51	39.15	83.13	45.13	96.44
892	ENSG00000064651.13_SLC12A2	6430.34	6254.44	5.94	4.65	6.25	4.84	13.14	27.89	11.68	24.95
893	ENSG00000064652.10_SNX24	1639.69	1463.8	15.49	12.13	17.2	13.3	0.99	2.11	10.05	21.47
894	ENSG00000064655.18_EYA2	2277.22	2101.31	7.35	5.76	7.19	5.56	0.78	1.66	2.51	5.36
895	ENSG00000064666.14_CNN2	1838.93	1663.03	10.59	8.29	11.14	8.61	2.19	4.65	8.74	18.67
896	ENSG00000064687.12_ABCA7	1903.1	1727.36	18.68	14.63	19.06	14.74	2.4	5.1	10.52	22.49
897	ENSG00000064692.18_SNCAIP	2254.01	2078.17	2.6	2.03	2.48	1.92	0	0	0	0
898	ENSG00000064703.11_DDX20	4122.73	3946.81	20.53	16.08	19.77	15.29	15.08	32.01	14.59	31.18
899	ENSG00000064726.9_BTBD1	3166.88	2990.96	54.55	42.72	55.28	42.75	31.15	66.14	56.18	120.06
900	ENSG00000064763.10_FAR2	2093.43	1917.57	30.98	24.26	22.58	17.46	7.31	15.52	0.86	1.84
901	ENSG00000064787.13_BCAS1	1232.54	1056.62	0.11	0.09	0.44	0.34	0	0	0	0
902	ENSG00000064835.10_POU1F1	1149	973.09	0.08	0.06	0.04	0.03	0	0	0	0
903	ENSG00000064886.13_CHI3L2	927.12	751.32	0	0	0.06	0.05	0	0	0	0
904	ENSG00000064932.15_SBNO2	3547.84	3371.95	7.65	5.99	6.48	5.01	23.14	49.13	6.83	14.59
905	ENSG00000064933.17_PMS1	2270.34	2094.51	27.73	21.72	28.38	21.94	8.06	17.12	5.88	12.57
906	ENSG00000064961.18_HMG20B	1480.49	1304.58	86.28	67.57	96.42	74.55	45.95	97.57	44.09	94.22
907	ENSG00000064989.12_CALCRL	3770.41	3594.5	0.76	0.59	0.94	0.73	0	0	0	0
908	ENSG00000064995.17_TAF11	1581.44	1405.53	51.27	40.15	49.57	38.33	8.12	17.24	6.85	14.64
909	ENSG00000064999.14_ANKS1A	5485.13	5309.22	15.21	11.91	14.36	11.1	10.59	22.48	2.36	5.05
910	ENSG00000065000.17_AP3D1	3085.61	2909.7	79.01	61.87	85.59	66.18	27.4	58.18	46.14	98.61
911	ENSG00000065029.14_ZNF76	1977.55	1801.64	49.14	38.48	46.74	36.14	4.22	8.97	1.61	3.44
912	ENSG00000065054.13_SLC9A3R2	1253.5	1077.59	13.4	10.5	14.67	11.34	4.7	9.98	11.28	24.1
913	ENSG00000065057.7_NTHL1	1038.74	862.83	27.27	21.36	31.6	24.43	12.71	27	2.23	4.76
914	ENSG00000065060.16_UHRF1BP1	9570	9394.09	13.82	10.82	12.91	9.98	7.28	15.46	2.54	5.44
915	ENSG00000065135.10_GNAI3	27174	26998.1	5.48	4.29	5.34	4.13	1.5	3.18	1.56	3.33
916	ENSG00000065150.18_IPO5	4164.25	3988.34	163.79	128.26	177.64	137.35	152.84	324.55	156.24	333.9
917	ENSG00000065154.11_OAT	1809.25	1633.35	111.97	87.68	115.8	89.54	47.34	100.52	39.03	83.41
918	ENSG00000065183.15_WDR3	2994.37	2818.47	50.81	39.79	53.24	41.16	13.28	28.2	25.05	53.54
919	ENSG00000065243.19_PKN2	4540.25	4364.41	37.14	29.09	35.21	27.23	28.22	59.92	59.48	127.11
920	ENSG00000065268.10_WDR18	1159.62	983.73	35.68	27.94	30.91	23.9	74.99	159.24	41.23	88.11
921	ENSG00000065308.4_TRAM2	6908	6732.09	5.2	4.07	5.1	3.95	1.2	2.55	0.11	0.23
922	ENSG00000065320.8_NTN1	5954	5778.09	4.95	3.88	5.8	4.49	7.94	16.87	9.16	19.59
923	ENSG00000065325.12_GLP2R	4572	4396.09	0.02	0.01	0.02	0.02	0	0	0	0
924	ENSG00000065328.16_MCM10	3181.09	3005.22	28.4	22.24	32.81	25.37	12.9	27.38	8.69	18.57
925	ENSG00000065357.19_DGKA	1460.8	1284.95	21.94	17.18	25.46	19.68	4.78	10.15	12.27	26.22
926	ENSG00000065361.15_ERBB3	3698.66	3523.1	5.12	4.01	5.12	3.96	6.34	13.46	1.54	3.29
927	ENSG00000065371.17_ROPN1	1172.27	996.38	0	0	0	0	0	0	0	0
928	ENSG00000065413.19_ANKRD44	2816.68	2645.34	5.39	4.22	3.01	2.33	2.24	4.76	1.95	4.16
929	ENSG00000065427.14_KARS	1940	1764.09	145.86	114.22	162.72	125.82	36.08	76.6	20.71	44.26
930	ENSG00000065457.10_ADAT1	1338.47	1162.64	23.78	18.62	28.06	21.7	7.65	16.25	1.48	3.15
931	ENSG00000065485.19_PDIA5	1467.63	1291.75	27.5	21.54	25.03	19.35	10.52	22.33	25.17	53.79
932	ENSG00000065491.8_TBC1D22B	3462	3286.09	11.21	8.78	10.59	8.18	1.12	2.38	1.76	3.77
933	ENSG00000065518.7_NDUFB4	655.78	479.98	244.87	191.76	261.04	201.84	193.42	410.72	111.67	238.64
934	ENSG00000065526.10_SPEN	6583.27	6407.39	75.55	59.16	73.78	57.05	28.66	60.85	18.25	39
935	ENSG00000065534.18_MYLK	5286.58	5110.82	2.85	2.23	3.01	2.33	3.49	7.42	1.08	2.32
936	ENSG00000065548.17_ZC3H15	1894.62	1718.88	97.79	76.58	108.7	84.05	37.15	78.89	67.32	143.86
937	ENSG00000065559.14_MAP2K4	3301.17	3125.28	18.8	14.72	19.89	15.38	9.61	20.41	2.38	5.09
938	ENSG00000065600.12_TMEM206	1823.36	1647.45	33.23	26.02	34.56	26.72	19.82	42.09	8.42	18
939	ENSG00000065609.14_SNAP91	1916.98	1741.38	7.94	6.22	11.22	8.68	2.15	4.57	0.88	1.89
940	ENSG00000065613.13_SLK	7675.33	7499.42	22.87	17.91	23.7	18.33	8.77	18.63	8.8	18.81
941	ENSG00000065615.13_CYB5R4	1949.1	1773.2	17.87	13.99	15.72	12.15	9.04	19.2	1.96	4.18
942	ENSG00000065618.19_COL17A1	5197	5021.09	0.03	0.02	0	0	0	0	0	0
943	ENSG00000065621.14_GSTO2	1161.52	985.63	9.02	7.06	9.97	7.71	4.99	10.59	1.19	2.55
944	ENSG00000065665.20_SEC61A2	1814.17	1638.53	18.67	14.62	23.08	17.84	12.94	27.48	8.34	17.81
945	ENSG00000065675.14_PRKCQ	3285	3109.09	3.65	2.86	4.43	3.42	4.31	9.14	1.48	3.16
946	ENSG00000065717.14_TLE2	1538.82	1362.95	7.26	5.69	6.23	4.82	2.04	4.34	0	0
947	ENSG00000065802.11_ASB1	2989.79	2813.91	18.2	14.25	21.05	16.27	3.1	6.59	5.83	12.45
948	ENSG00000065809.13_FAM107B	2638.69	2462.79	17.8	13.94	20.72	16.02	8.01	17	11.66	24.92
949	ENSG00000065833.8_ME1	3371	3195.09	12.99	10.17	13.15	10.17	8.4	17.83	11.78	25.17
950	ENSG00000065882.15_TBC1D1	2395.46	2219.56	22.67	17.75	27.77	21.47	19.96	42.38	12	25.64
951	ENSG00000065883.15_CDK13	3075.56	2899.65	27.56	21.58	27.54	21.29	16.54	35.12	11.78	25.17
952	ENSG00000065911.11_MTHFD2	1843.96	1668.05	318.46	249.38	310.61	240.16	124.83	265.06	118.76	253.81
953	ENSG00000065923.9_SLC9A7	6264.37	6088.46	10.57	8.28	7.45	5.76	3.2	6.8	4.5	9.62
954	ENSG00000065970.8_FOXJ2	5295.54	5119.62	8.03	6.29	8.03	6.21	1.21	2.57	2.03	4.33
955	ENSG00000065978.18_YBX1	1490.62	1314.71	891.07	697.78	888.11	686.69	45.08	95.73	49.15	105.04
956	ENSG00000065989.15_PDE4A	4118.62	3942.71	3.21	2.51	2.76	2.13	5.39	11.45	0	0
957	ENSG00000066027.11_PPP2R5A	3110.98	2935.06	16.34	12.79	15.79	12.21	1.6	3.39	3.59	7.67
958	ENSG00000066032.18_CTNNA2	970.24	794.41	0.39	0.31	0	0	0	0	0	0
959	ENSG00000066044.14_ELAVL1	2275.42	2099.51	69.52	54.44	65.06	50.3	84.73	179.91	55.64	118.9
960	ENSG00000066056.13_TIE1	1193.9	1018.2	0	0	0	0	0	0	0	0
961	ENSG00000066084.12_DIP2B	8570.34	8394.42	10.96	8.58	11.34	8.77	8.55	18.14	14.63	31.28
962	ENSG00000066117.14_SMARCD1	2321.68	2145.84	111.93	87.65	114.41	88.46	26.33	55.91	44.18	94.41
963	ENSG00000066135.12_KDM4A	3821.19	3645.3	41.24	32.29	40.25	31.12	10.35	21.97	12.52	26.75
964	ENSG00000066136.20_NFYC	1262.28	1086.46	40.69	31.86	35.02	27.08	13.73	29.14	39.36	84.12
965	ENSG00000066185.12_ZMYND12	1210.13	1034.23	0.15	0.12	0.18	0.14	0	0	0	0
966	ENSG00000066230.11_SLC9A3	4797.69	4621.77	2.16	1.69	1.83	1.42	0.51	1.08	0	0
967	ENSG00000066248.14_NGEF	1767.35	1591.47	11.2	8.77	10.78	8.34	2.2	4.68	4.03	8.62
968	ENSG00000066279.17_ASPM	8441.39	8265.47	32.77	25.66	32.8	25.36	8.08	17.16	10.22	21.83
969	ENSG00000066294.14_CD84	2771	2595.09	0	0	0	0	0	0	0	0
970	ENSG00000066322.14_ELOVL1	1407.89	1231.98	37.54	29.39	33.6	25.98	17.98	38.18	31.66	67.65
971	ENSG00000066336.11_SPI1	1017.28	841.38	0.18	0.14	0.13	0.1	0	0	0	0
972	ENSG00000066379.14_ZNRD1	875.06	699.16	61.43	48.1	60.7	46.93	21.01	44.6	22.92	48.98
973	ENSG00000066382.16_MPPED2	1780.08	1604.22	7.16	5.61	7.42	5.74	2.38	5.05	0	0
974	ENSG00000066405.12_CLDN18	3127.32	2951.4	0.66	0.52	0.6	0.46	0	0	0	0
975	ENSG00000066422.4_ZBTB11	5504.55	5328.64	15.77	12.35	15.72	12.15	5.42	11.51	5.3	11.33
976	ENSG00000066427.22_ATXN3	1286.67	1110.81	24.57	19.24	25.64	19.83	27.09	57.53	25.83	55.19
977	ENSG00000066455.12_GOLGA5	2872.06	2696.15	20.59	16.13	20.16	15.59	8.61	18.28	7.47	15.96
978	ENSG00000066468.22_FGFR2	3340.02	3164.11	25.44	19.92	26.68	20.63	2.18	4.62	11.14	23.81
979	ENSG00000066557.5_LRRC40	2884	2708.09	39.44	30.89	40.69	31.46	24.48	51.99	20.95	44.77
980	ENSG00000066583.11_ISOC1	1925.78	1749.87	40.32	31.57	38.1	29.46	16.64	35.33	29.59	63.23
981	ENSG00000066629.17_EML1	2544.65	2368.77	14.95	11.71	15.16	11.72	15.15	32.18	1.36	2.92
982	ENSG00000066651.19_TRMT11	1593.48	1417.57	31.25	24.47	33.98	26.28	13.38	28.41	8.53	18.23
983	ENSG00000066654.13_THUMPD1	3569.94	3394.03	23.92	18.73	24.49	18.94	6.76	14.35	8.42	18
984	ENSG00000066697.14_MSANTD3	1523.58	1347.67	23.34	18.28	19.74	15.26	0	0	1.01	2.15
985	ENSG00000066735.14_KIF26A	6714	6538.09	1.89	1.48	2.07	1.6	1.15	2.44	0.84	1.8
986	ENSG00000066739.11_ATG2B	8342.81	8166.94	12.66	9.91	12.54	9.7	20.55	43.64	19.03	40.66
987	ENSG00000066777.8_ARFGEF1	6505.5	6329.58	11.23	8.8	12.17	9.41	5.05	10.72	2.63	5.61
988	ENSG00000066813.14_ACSM2B	1412.16	1236.3	0	0	0	0	0	0	0	0
989	ENSG00000066827.15_ZFAT	3944.42	3768.51	4.87	3.82	6.58	5.09	6.07	12.89	3.99	8.53
990	ENSG00000066855.15_MTFR1	1829.94	1654.08	37.54	29.4	32.94	25.47	34.03	72.25	11.54	24.66
991	ENSG00000066923.17_STAG3	2157.25	1981.35	4.21	3.3	5.11	3.95	0	0	0	0
992	ENSG00000066926.10_FECH	2175.5	1999.61	29.53	23.13	35.11	27.15	20.63	43.8	11.47	24.52
993	ENSG00000066933.15_MYO9A	8528.41	8352.51	12.59	9.86	17.07	13.2	49.05	104.15	18.58	39.72
994	ENSG00000067048.16_DDX3Y	1304.44	1128.59	0	0	0	0	0	0	1.29	2.76
995	ENSG00000067057.16_PFKP	2207.73	2031.85	36.25	28.39	39.69	30.69	32.84	69.74	13.36	28.54
996	ENSG00000067064.11_IDI1	1842.63	1666.75	39.1	30.62	38.88	30.06	13.85	29.41	6.51	13.9
997	ENSG00000067066.16_SP100	1495.48	1319.61	0.12	0.09	0.12	0.09	0	0	0	0
998	ENSG00000067082.14_KLF6	4281.13	4105.22	12.17	9.53	12.42	9.6	4.61	9.8	15.28	32.66
999	ENSG00000067113.16_PLPP1	1236.86	1061.01	11.19	8.76	8.5	6.57	3.58	7.59	2.37	5.06
1000	ENSG00000067141.16_NEO1	3953.86	3777.95	36.66	28.71	38.64	29.88	13.24	28.11	8.48	18.13
1001	ENSG00000067167.7_TRAM1	1917.1	1741.23	94.46	73.97	99.25	76.74	16.76	35.59	41.06	87.74
1002	ENSG00000067177.14_PHKA1	5678.03	5502.12	15.91	12.46	17.3	13.38	6.88	14.6	2.13	4.56
1003	ENSG00000067182.7_TNFRSF1A	1346.54	1170.68	28.06	21.97	22.32	17.26	6.75	14.33	17.54	37.49
1004	ENSG00000067191.15_CACNB1	2381.78	2205.92	3.29	2.58	2.1	1.62	0.59	1.26	0	0
1005	ENSG00000067208.14_EVI5	4849.28	4673.36	5.74	4.5	9.07	7.01	1.48	3.14	15.88	33.94
1006	ENSG00000067221.13_STOML1	1613.6	1437.7	6.27	4.91	7.77	6.01	0	0	5.72	12.22
1007	ENSG00000067225.17_PKM	2170.97	1995.06	715.3	560.14	719.92	556.64	528.39	1121.98	622.76	1330.88
1008	ENSG00000067248.9_DHX29	4297.33	4121.42	16.5	12.92	17.52	13.55	3.57	7.58	12.25	26.18
1009	ENSG00000067334.13_DNTTIP2	2227.19	2051.29	56.41	44.17	56.05	43.34	42.04	89.26	15.14	32.36
1010	ENSG00000067365.14_METTL22	1343.85	1168.04	23.54	18.43	26.7	20.65	1.85	3.94	11.23	24
1011	ENSG00000067369.13_TP53BP1	5987.12	5811.22	21.86	17.12	27.32	21.12	9.17	19.47	15.66	33.46
1012	ENSG00000067445.20_TRO	2151.94	1976.04	51.68	40.47	45.61	35.27	9.5	20.17	8.78	18.77
1013	ENSG00000067533.5_RRP15	2787.08	2611.28	18.63	14.59	19.37	14.98	49.22	104.51	33.79	72.21
1014	ENSG00000067560.10_RHOA	1995.2	1819.29	469.71	367.82	484.1	374.31	345.37	733.36	357.58	764.16
1015	ENSG00000067596.11_DHX8	3492.56	3317.38	37.23	29.16	31.79	24.58	24.27	51.53	7.02	15
1016	ENSG00000067601.7_PMS2P4	468.96	293.27	8.92	6.98	9.39	7.26	3.92	8.33	14.39	30.76
1017	ENSG00000067606.16_PRKCZ	2068.53	1892.62	21.91	17.16	22.68	17.54	13.9	29.51	2.74	5.86
1018	ENSG00000067646.11_ZFY	2591	2415.11	0	0	0	0	0	0	0	0
1019	ENSG00000067704.9_IARS2	3469.18	3293.27	105	82.23	110.32	85.3	116.79	248	166.79	356.43
1020	ENSG00000067715.13_SYT1	4639.23	4463.31	4.98	3.9	4.55	3.52	8.78	18.64	0.28	0.6
1021	ENSG00000067798.15_NAV3	5008.12	4832.21	0.18	0.14	0.35	0.27	0	0	0	0
1022	ENSG00000067829.18_IDH3G	1360.86	1184.95	104.59	81.9	105.67	81.7	47.35	100.55	52.82	112.89
1023	ENSG00000067836.12_ROGDI	1487.2	1311.37	17.47	13.68	19.06	14.73	0	0	12	25.64
1024	ENSG00000067840.12_PDZD4	2477.62	2301.71	9.23	7.23	10.4	8.04	0	0	0	0
1025	ENSG00000067842.17_ATP2B3	5289.32	5113.41	0.64	0.5	0.99	0.76	0	0	0.56	1.2
1026	ENSG00000067900.7_ROCK1	5528.09	5352.19	27.31	21.38	27.27	21.08	3.65	7.75	4.16	8.88
1027	ENSG00000067955.13_CBFB	2203.29	2027.41	30.89	24.19	36.38	28.13	27.97	59.39	57.22	122.28
1028	ENSG00000067992.13_PDK3	2416.4	2240.5	13.59	10.64	14.27	11.03	12.02	25.52	5.34	11.42
1029	ENSG00000068001.13_HYAL2	2010.77	1834.86	17.29	13.54	20.28	15.68	0.9	1.92	1.06	2.27
1030	ENSG00000068024.16_HDAC4	3934.85	3759.37	2.79	2.18	5.37	4.15	0.9	1.92	12.13	25.92
1031	ENSG00000068028.17_RASSF1	1778.81	1602.9	19.11	14.96	22.72	17.57	0.34	0.72	10.97	23.44
1032	ENSG00000068078.18_FGFR3	3710.61	3534.71	18.76	14.69	17.47	13.51	7.21	15.32	7.29	15.59
1033	ENSG00000068079.7_IFI35	1240.76	1064.84	1.5	1.17	2.59	2	0.46	0.97	6.46	13.8
1034	ENSG00000068097.14_HEATR6	3359.76	3183.85	18.38	14.39	23.88	18.46	12.2	25.92	7.17	15.32
1035	ENSG00000068120.14_COASY	1747.57	1571.68	66.83	52.33	78.04	60.34	25.13	53.35	16.88	36.08
1036	ENSG00000068137.14_PLEKHH3	1478.71	1302.82	16.84	13.19	17.33	13.4	12.98	27.56	5.38	11.5
1037	ENSG00000068305.17_MEF2A	3583.39	3407.48	26.65	20.87	24.04	18.59	7.96	16.91	14.62	31.24
1038	ENSG00000068308.13_OTUD5	2274.4	2098.49	57.17	44.77	55.05	42.57	5.31	11.27	9.6	20.51
1039	ENSG00000068323.16_TFE3	3138.15	2962.25	15.61	12.23	17.05	13.19	2.27	4.83	2.46	5.25
1040	ENSG00000068354.15_TBC1D25	2682.39	2506.49	11.06	8.66	8.7	6.73	5.54	11.75	6.11	13.07
1041	ENSG00000068366.19_ACSL4	3362.59	3186.72	23.08	18.07	22.53	17.42	15.73	33.4	9.95	21.26
1042	ENSG00000068383.18_INPP5A	2815.33	2639.41	9.98	7.81	10.4	8.04	24.51	52.05	1.03	2.2
1043	ENSG00000068394.10_GPKOW	1742	1566.09	36.2	28.35	33.41	25.83	9.01	19.13	4.87	10.4
1044	ENSG00000068400.13_GRIPAP1	2428.16	2252.27	39	30.54	40.58	31.37	2.25	4.77	17.48	37.36
1045	ENSG00000068438.14_FTSJ1	1430.52	1254.61	51.19	40.09	54.98	42.51	11.73	24.9	20.16	43.09
1046	ENSG00000068489.12_PRR11	2034.16	1858.49	42.43	33.23	43.91	33.95	28.94	61.45	17	36.33
1047	ENSG00000068615.18_REEP1	2991.68	2815.76	6.8	5.32	7.61	5.89	0	0	0	0
1048	ENSG00000068650.18_ATP11A	4122.7	3946.87	15.65	12.26	18.15	14.03	8.6	18.26	13.79	29.46
1049	ENSG00000068654.15_POLR1A	7030.94	6855.34	21.66	16.96	18.15	14.03	24.4	51.8	27.92	59.66
1050	ENSG00000068697.6_LAPTM4A	1736.96	1561.05	87.28	68.35	78.17	60.44	100.52	213.45	49.35	105.46
1051	ENSG00000068724.15_TTC7A	4025.37	3849.46	6.13	4.8	6.38	4.94	4.15	8.8	3.92	8.37
1052	ENSG00000068745.14_IP6K2	1386.57	1210.67	186.76	146.25	188.21	145.53	63.8	135.48	94.95	202.92
1053	ENSG00000068781.21_STON1-GTF2A1L	2698.16	2522.8	0.49	0.38	1.47	1.14	1.67	3.54	3.43	7.34
1054	ENSG00000068784.12_SRBD1	3547.38	3371.47	14.71	11.52	16.41	12.69	2.62	5.57	7.26	15.52
1055	ENSG00000068796.16_KIF2A	2599.97	2424.11	48.73	38.16	50.65	39.16	33.3	70.72	41.27	88.19
1056	ENSG00000068831.18_RASGRP2	826.07	650.22	4.72	3.69	4.41	3.41	1.81	3.84	0	0
1057	ENSG00000068878.14_PSME4	4803.23	4627.33	35.28	27.62	32.25	24.93	14.15	30.04	17.55	37.5
1058	ENSG00000068885.14_IFT80	2291.93	2116.05	44.03	34.48	47.85	37	16.57	35.19	26.48	56.58
1059	ENSG00000068903.19_SIRT2	1947.26	1771.36	46.36	36.3	46.68	36.09	15.88	33.72	20.63	44.08
1060	ENSG00000068912.13_ERLEC1	2372.5	2196.59	27.33	21.4	29.85	23.08	4.15	8.81	7.51	16.06
1061	ENSG00000068971.13_PPP2R5B	2096.58	1920.75	16.56	12.97	14.53	11.24	3.53	7.49	2.51	5.36
1062	ENSG00000068976.13_PYGM	2948.01	2772.09	0.1	0.08	0.3	0.23	0	0	0	0
1063	ENSG00000068985.4_PAGE1	665	489.13	0	0	0	0	0	0	0	0
1064	ENSG00000069011.15_PITX1	1391.37	1215.47	9.04	7.08	9.38	7.25	0.93	1.97	11.3	24.16
1065	ENSG00000069018.18_TRPC7	1698.54	1522.63	0.1	0.08	0	0	0	0	0	0
1066	ENSG00000069020.18_MAST4	6622.52	6446.62	2.87	2.25	3.06	2.36	2.69	5.72	0.8	1.7
1067	ENSG00000069122.18_ADGRF5	5810	5634.09	0.02	0.02	0.02	0.01	0	0	0	0
1068	ENSG00000069188.16_SDK2	10037.9	9861.97	3.18	2.49	3.67	2.84	0.32	0.69	2.83	6.04
1069	ENSG00000069206.15_ADAM7	2503	2327.09	0	0	0	0	0	0	0	0
1070	ENSG00000069248.11_NUP133	4960.98	4785.07	55.84	43.72	60.58	46.84	68.16	144.74	49.67	106.16
1071	ENSG00000069275.12_NUCKS1	3556.91	3385.14	380	297.57	357.22	276.2	255.53	542.59	379.34	810.67
1072	ENSG00000069329.17_VPS35	4090.49	3914.58	51.73	40.51	56.26	43.5	41.56	88.24	60.96	130.28
1073	ENSG00000069345.11_DNAJA2	2419.05	2243.14	36.16	28.32	34.2	26.45	22.05	46.81	38.15	81.53
1074	ENSG00000069399.14_BCL3	1392.22	1216.42	2.07	1.62	1.77	1.37	0	0	0	0
1075	ENSG00000069424.14_KCNAB2	2694.57	2518.67	5.86	4.59	9.79	7.57	0.62	1.32	4	8.54
1076	ENSG00000069431.11_ABCC9	1778.62	1602.84	1.48	1.16	1.01	0.78	0	0	0.65	1.4
1077	ENSG00000069482.6_GAL	818	642.09	25.28	19.79	32.53	25.15	12.63	26.81	12.54	26.81
1078	ENSG00000069493.14_CLEC2D	1545.87	1370.23	3.7	2.89	4.39	3.4	0	0	7.23	15.45
1079	ENSG00000069509.5_FUNDC1	1129.44	953.52	45.36	35.52	45.85	35.45	18.06	38.36	21.93	46.86
1080	ENSG00000069535.13_MAOB	2566	2390.09	1.14	0.89	0.97	0.75	0	0	0	0
1081	ENSG00000069667.15_RORA	4692.4	4516.51	5.62	4.4	7.22	5.58	6.77	14.38	2.03	4.34
1082	ENSG00000069696.6_DRD4	1375	1199.09	0.13	0.1	0	0	0	0	0	0
1083	ENSG00000069702.10_TGFBR3	6424.22	6248.31	7.49	5.86	12.09	9.35	5.45	11.56	15.47	33.05
1084	ENSG00000069764.9_PLA2G10	793.5	617.63	0	0	0	0	0	0	0	0
1085	ENSG00000069812.11_HES2	2017.5	1842.1	0.74	0.58	1.17	0.91	2.33	4.94	0	0
1086	ENSG00000069849.10_ATP1B3	1482.45	1306.63	129.56	101.46	132.09	102.13	44.48	94.45	68.96	147.37
1087	ENSG00000069869.16_NEDD4	4336.22	4160.33	8.88	6.95	7.66	5.92	5.26	11.17	0.13	0.28
1088	ENSG00000069943.9_PIGB	1707.74	1531.84	6.56	5.14	6.4	4.95	0.77	1.64	3.07	6.56
1089	ENSG00000069956.11_MAPK6	5039.42	4863.51	13.88	10.87	15	11.6	1.65	3.51	0.14	0.3
1090	ENSG00000069966.18_GNB5	2125.07	1949.16	10.68	8.36	11.59	8.96	5.39	11.45	10.5	22.45
1091	ENSG00000069974.15_RAB27A	1736	1560.09	8.3	6.5	9.88	7.64	0	0	0.77	1.65
1092	ENSG00000069998.12_HDHD5	1778.72	1602.81	59.89	46.9	55.67	43.04	24.35	51.69	21.78	46.54
1093	ENSG00000070010.18_UFD1	1834.86	1659.07	85.97	67.32	89.01	68.83	70.92	150.59	58.3	124.6
1094	ENSG00000070018.8_LRP6	7473.98	7298.07	11.95	9.36	12.17	9.41	20.62	43.78	15.39	32.88
1095	ENSG00000070019.4_GUCY2C	2694	2518.09	0	0	0	0	0	0	0	0
1096	ENSG00000070031.3_SCT	366	190.84	0	0	0	0	0	0	0	0
1097	ENSG00000070047.11_PHRF1	5439.53	5263.61	7.85	6.15	8.6	6.65	5.43	11.53	5.13	10.97
1098	ENSG00000070061.14_ELP1	5017.9	4842	41.84	32.76	45.87	35.46	13.83	29.37	8.43	18.01
1099	ENSG00000070081.16_NUCB2	1113.36	937.49	119.03	93.21	115.68	89.45	61.6	130.79	45.46	97.16
1100	ENSG00000070087.14_PFN2	1678.47	1502.56	139.57	109.3	139.14	107.58	63.93	135.75	155.87	333.11
1101	ENSG00000070159.13_PTPN3	6953.4	6777.49	6.56	5.14	7.49	5.79	1.56	3.32	0.98	2.1
1102	ENSG00000070182.20_SPTB	6577.77	6401.85	4.25	3.33	4.94	3.82	5.55	11.8	2.1	4.5
1103	ENSG00000070190.12_DAPP1	1913.66	1737.75	0.04	0.03	0	0	2.45	5.19	0	0
1104	ENSG00000070193.4_FGF10	1662	1486.09	0	0	0	0	0	0	0	0
1105	ENSG00000070214.15_SLC44A1	5922.13	5746.22	14.08	11.03	15.42	11.92	10.15	21.56	13.84	29.57
1106	ENSG00000070269.13_TMEM260	3228.89	3052.99	10.11	7.92	11.74	9.08	17.13	36.38	3.64	7.78
1107	ENSG00000070366.13_SMG6	4641.95	4466.04	12.84	10.05	11.56	8.94	7.02	14.91	12.62	26.96
1108	ENSG00000070367.15_EXOC5	2943.47	2767.57	37.15	29.09	43.75	33.83	8.46	17.96	11.83	25.28
1109	ENSG00000070371.15_CLTCL1	3955.62	3779.71	15.45	12.1	15.86	12.26	6.2	13.16	9.72	20.77
1110	ENSG00000070388.11_FGF22	1288	1112.09	0.03	0.03	0.09	0.07	0	0	0	0
1111	ENSG00000070404.9_FSTL3	1650.32	1474.41	3.58	2.8	2.55	1.98	2.33	4.94	0	0
1112	ENSG00000070413.19_DGCR2	3311.72	3135.84	34.72	27.19	36.87	28.51	12.61	26.78	9.31	19.9
1113	ENSG00000070423.17_RNF126	1342.59	1166.68	17.51	13.71	20.06	15.51	15.24	32.36	8.75	18.7
1114	ENSG00000070444.14_MNT	3586.93	3411.03	12.09	9.47	14.86	11.49	2.18	4.63	9.39	20.06
1115	ENSG00000070476.14_ZXDC	2985.3	2809.39	20.14	15.77	20.63	15.95	14.46	30.71	14.17	30.29
1116	ENSG00000070495.14_JMJD6	1697.01	1521.11	25.04	19.61	22.52	17.41	8.48	18.01	20.99	44.86
1117	ENSG00000070501.11_POLB	978.54	802.65	51.62	40.42	55.23	42.7	30.17	64.06	8.32	17.79
1118	ENSG00000070526.14_ST6GALNAC1	1166.55	990.72	0	0	0.02	0.02	0	0	0	0
1119	ENSG00000070540.12_WIPI1	1475.72	1299.82	11.64	9.11	9.3	7.19	1.56	3.32	1.01	2.17
1120	ENSG00000070601.9_FRMPD1	4971	4795.09	0.81	0.63	0.91	0.71	0	0	0	0
1121	ENSG00000070610.14_GBA2	2015.74	1839.84	83.49	65.38	82.32	63.65	4.4	9.34	25.12	53.69
1122	ENSG00000070614.14_NDST1	7961.36	7785.45	13.76	10.77	13.75	10.63	10.92	23.18	10.81	23.11
1123	ENSG00000070669.16_ASNS	1774.92	1599.01	406.1	318.01	415.55	321.31	246.64	523.71	245.32	524.26
1124	ENSG00000070718.11_AP3M2	2763.13	2587.23	30.66	24.01	31.21	24.14	9.77	20.74	6.83	14.59
1125	ENSG00000070729.13_CNGB1	4364	4188.09	0.03	0.02	0.16	0.12	0	0	0	0
1126	ENSG00000070731.10_ST6GALNAC2	1999.27	1823.36	0.7	0.55	0.98	0.76	0	0	0	0
1127	ENSG00000070748.18_CHAT	1632.08	1456.61	0	0	0	0	0	0	0	0
1128	ENSG00000070756.15_PABPC1	1461.1	1285.2	1213.63	950.37	1211.82	936.99	290.82	617.53	264.91	566.12
1129	ENSG00000070759.16_TESK2	2733.36	2557.47	6.73	5.27	6.53	5.05	0	0	0	0
1130	ENSG00000070761.7_CFAP20	1230.25	1054.68	50.22	39.32	43.57	33.69	51.07	108.44	47.94	102.45
1131	ENSG00000070770.8_CSNK2A2	2326.29	2150.37	59.05	46.24	59.16	45.74	29.99	63.69	20.03	42.8
1132	ENSG00000070778.12_PTPN21	4517.9	4342	4.39	3.44	4.73	3.66	1.02	2.16	0	0
1133	ENSG00000070785.16_EIF2B3	1548.64	1372.73	34.71	27.18	33.53	25.93	12.89	27.37	12.95	27.67
1134	ENSG00000070808.15_CAMK2A	1655.43	1479.56	0	0	0	0	0	0	0	0
1135	ENSG00000070814.19_TCOF1	4431.69	4255.78	71.1	55.68	69.96	54.09	11.38	24.15	19.07	40.74
1136	ENSG00000070831.15_CDC42	1904.09	1728.18	154.98	121.36	165.66	128.09	115.32	244.88	92.86	198.44
1137	ENSG00000070882.12_OSBPL3	3608.08	3432.42	14.85	11.63	13.51	10.44	10.91	23.16	8.33	17.79
1138	ENSG00000070886.11_EPHA8	1852.98	1677.07	2.5	1.96	2.34	1.81	2.49	5.28	0	0
1139	ENSG00000070915.9_SLC12A3	3105.67	2929.76	0	0	0.03	0.02	0	0	0	0
1140	ENSG00000070950.9_RAD18	3444.35	3268.45	24.29	19.02	19.38	14.99	36.64	77.81	19.77	42.25
1141	ENSG00000070961.15_ATP2B1	4491.4	4315.51	29.12	22.8	31.81	24.6	11.37	24.14	14.14	30.22
1142	ENSG00000070985.13_TRPM5	3902	3726.09	0.08	0.07	0	0	0	0	0	0
1143	ENSG00000071051.13_NCK2	2026.44	1850.52	15.25	11.94	17.76	13.73	18.38	39.03	21.52	45.99
1144	ENSG00000071054.16_MAP4K4	4135.53	3959.63	58.12	45.51	53.93	41.7	18.94	40.23	16.08	34.37
1145	ENSG00000071073.12_MGAT4A	3888.29	3712.39	9.92	7.76	15.01	11.61	2.49	5.29	10.34	22.11
1146	ENSG00000071082.10_RPL31	496.37	321.08	3612.06	2828.54	3784.46	2926.15	368.34	782.14	425.68	909.69
1147	ENSG00000071127.16_WDR1	2100.43	1924.61	90.08	70.54	85.37	66.01	73.56	156.2	66.15	141.37
1148	ENSG00000071189.21_SNX13	3918.89	3742.97	19.58	15.33	21.12	16.33	6.84	14.53	5.37	11.48
1149	ENSG00000071203.9_MS4A12	852	676.12	0	0	0	0	0	0	0	0
1150	ENSG00000071205.11_ARHGAP10	2851.84	2675.93	8.08	6.33	9.44	7.3	11.39	24.18	3.01	6.43
1151	ENSG00000071242.11_RPS6KA2	4624.56	4448.65	10.43	8.17	13.06	10.1	2.46	5.22	4.86	10.39
1152	ENSG00000071243.15_ING3	1681.27	1505.36	25.85	20.24	27.89	21.56	14.46	30.7	10.52	22.49
1153	ENSG00000071246.10_VASH1	4540.47	4364.57	18.43	14.44	16.62	12.85	3.12	6.63	3.23	6.9
1154	ENSG00000071282.11_LMCD1	1072.17	896.3	5.16	4.04	5.17	4	1.61	3.42	4.17	8.91
1155	ENSG00000071462.11_BUD23	1255.81	1079.91	91	71.26	90.64	70.08	35.76	75.93	65.66	140.31
1156	ENSG00000071537.13_SEL1L	5815.09	5639.2	11.32	8.86	14.93	11.55	17.24	36.6	16.94	36.2
1157	ENSG00000071539.13_TRIP13	2053.19	1877.7	56.27	44.06	48.25	37.31	45.09	95.74	10.36	22.13
1158	ENSG00000071553.16_ATP6AP1	2115.98	1940.07	126.99	99.44	124.46	96.24	79.7	169.24	51.21	109.43
1159	ENSG00000071564.14_TCF3	1886.7	1710.78	46.66	36.54	49.51	38.28	12.83	27.24	7.29	15.58
1160	ENSG00000071575.11_TRIB2	2269.88	2093.97	2.8	2.19	2.28	1.76	0	0	0	0
1161	ENSG00000071626.16_DAZAP1	1823.86	1647.96	124.76	97.7	124.74	96.45	66.86	141.96	54.98	117.5
1162	ENSG00000071655.17_MBD3	1962.37	1786.47	36.82	28.84	39.89	30.84	39.58	84.04	11.61	24.81
1163	ENSG00000071677.1_PRLH	264	92.6	0	0	0	0	0	0	0	0
1164	ENSG00000071794.15_HLTF	4611.99	4436.08	40.47	31.69	41.79	32.31	30.26	64.26	29.36	62.74
1165	ENSG00000071859.14_FAM50A	1229.84	1054.02	182.24	142.71	191.07	147.74	77.21	163.95	26.39	56.39
1166	ENSG00000071889.16_FAM3A	1578.6	1402.69	37.76	29.57	43.49	33.63	6.31	13.39	16.5	35.25
1167	ENSG00000071894.16_CPSF1	1970.2	1794.32	88.61	69.39	99.79	77.16	52.77	112.05	29.36	62.75
1168	ENSG00000071909.18_MYO3B	3978.44	3802.53	0	0	0	0	0	0	0	0
1169	ENSG00000071967.11_CYBRD1	2712.14	2536.23	5.3	4.15	6.98	5.4	4.14	8.8	17.52	37.44
1170	ENSG00000071991.8_CDH19	2631.2	2455.3	0	0	0	0	0	0	0	0
1171	ENSG00000071994.10_PDCD2	1323.99	1148.08	150.3	117.7	153.86	118.96	39.29	83.43	40.72	87.03
1172	ENSG00000072041.16_SLC6A15	4203.48	4027.57	28.53	22.34	35.42	27.39	30.24	64.21	21.35	45.63
1173	ENSG00000072042.12_RDH11	2309.27	2133.37	65.52	51.31	65.7	50.8	39.57	84.02	61.71	131.88
1174	ENSG00000072062.13_PRKACA	2277.24	2101.33	47.23	36.99	50.24	38.85	28.55	60.61	47.53	101.56
1175	ENSG00000072071.16_ADGRL1	4643.95	4468.09	18.2	14.25	16.22	12.54	11.51	24.45	14.12	30.16
1176	ENSG00000072080.10_SPP2	693.25	517.52	0	0	0	0	0	0	0	0
1177	ENSG00000072110.13_ACTN1	3230.3	3054.4	35.46	27.77	36.48	28.2	47.37	100.59	42.71	91.27
1178	ENSG00000072121.15_ZFYVE26	7646.23	7470.32	8.8	6.89	8.25	6.38	3.36	7.13	0.62	1.33
1179	ENSG00000072133.10_RPS6KA6	3904.01	3728.11	11	8.61	12.98	10.04	0	0	0	0
1180	ENSG00000072134.15_EPN2	2427.88	2252.33	52.99	41.5	54.63	42.24	70.22	149.11	46.89	100.21
1181	ENSG00000072135.12_PTPN18	1982.75	1806.89	38.32	30	35.78	27.66	13.98	29.69	26.82	57.32
1182	ENSG00000072163.19_LIMS2	1623.56	1447.64	1.23	0.97	1.42	1.1	0	0	0	0
1183	ENSG00000072182.12_ASIC4	2684	2508.09	0.12	0.1	0.3	0.23	0	0	0	0
1184	ENSG00000072195.14_SPEG	1964.98	1789.1	15	11.74	16.52	12.77	9.73	20.66	17.84	38.12
1185	ENSG00000072201.13_LNX1	3757	3581.09	0.14	0.11	0.36	0.28	0	0	0	0
1186	ENSG00000072210.18_ALDH3A2	2174.52	1998.63	72.17	56.52	74.42	57.54	104.11	221.06	153.58	328.21
1187	ENSG00000072274.12_TFRC	4456.09	4280.19	32.05	25.1	32.17	24.87	72.41	153.76	43.36	92.66
1188	ENSG00000072310.16_SREBF1	1254.16	1078.4	71.89	56.29	60.32	46.64	62.98	133.74	64.52	137.88
1189	ENSG00000072315.3_TRPC5	5839	5663.09	0	0	0	0	0	0	0	0
1190	ENSG00000072364.12_AFF4	6322.58	6146.7	29.52	23.12	35.73	27.63	14.63	31.07	35.4	75.65
1191	ENSG00000072401.14_UBE2D1	1783.36	1607.44	17.68	13.85	12.45	9.63	2.51	5.33	4.7	10.04
1192	ENSG00000072415.8_MPP5	4802.86	4626.98	14.57	11.41	15.67	12.12	24.26	51.52	7.59	16.22
1193	ENSG00000072422.16_RHOBTB1	3920.61	3744.72	8.74	6.84	8.5	6.57	15.94	33.84	0.35	0.75
1194	ENSG00000072501.17_SMC1A	3969.37	3793.46	231.15	181.01	229.88	177.74	71.28	151.36	72.41	154.75
1195	ENSG00000072506.12_HSD17B10	943.77	767.86	176.28	138.04	175.84	135.96	88.78	188.52	128.83	275.31
1196	ENSG00000072518.20_MARK2	3390.08	3214.18	16.76	13.12	19.22	14.86	5.73	12.16	9.36	20.01
1197	ENSG00000072571.19_HMMR	2482.68	2306.8	47.43	37.14	47.82	36.98	6.9	14.65	16.87	36.05
1198	ENSG00000072609.17_CHFR	1500.23	1324.34	19.23	15.06	17.02	13.16	4.84	10.27	16.24	34.7
1199	ENSG00000072657.8_TRHDE	1667.88	1492.03	1.04	0.82	0.65	0.51	0	0	0	0
1200	ENSG00000072682.18_P4HA2	2047.78	1871.89	19.37	15.17	17.97	13.9	15.46	32.83	50.62	108.17
1201	ENSG00000072694.20_FCGR2B	1960.94	1785.02	0.07	0.05	0.02	0.02	0	0	0	0
1202	ENSG00000072736.18_NFATC3	5563.55	5387.63	12.29	9.63	12.25	9.47	4.33	9.19	5.2	11.12
1203	ENSG00000072756.16_TRNT1	2034.99	1859.08	15.82	12.39	28.48	22.02	5.68	12.07	14.77	31.56
1204	ENSG00000072778.19_ACADVL	910.81	735.01	300.64	235.43	288.11	222.77	41.1	87.27	61.42	131.27
1205	ENSG00000072786.12_STK10	4916.59	4740.69	9.36	7.33	11.62	8.98	16.27	34.55	21.07	45.02
1206	ENSG00000072803.17_FBXW11	3171.29	2995.4	48.62	38.08	45.61	35.27	19.74	41.93	15	32.06
1207	ENSG00000072818.11_ACAP1	1587.31	1411.99	2.31	1.81	1.57	1.21	0	0	0	0
1208	ENSG00000072832.14_CRMP1	2644.82	2468.9	6.54	5.12	7.76	6	1.26	2.68	1.26	2.69
1209	ENSG00000072840.12_EVC	6294.64	6118.73	8.74	6.85	9.46	7.32	1.03	2.19	3.54	7.57
1210	ENSG00000072849.10_DERL2	988.39	812.52	40.83	31.97	42.03	32.5	25.07	53.22	38.81	82.93
1211	ENSG00000072858.10_SIDT1	4547.08	4371.16	0.57	0.45	1.15	0.89	0.22	0.46	0	0
1212	ENSG00000072864.14_NDE1	1671.77	1495.86	31.34	24.54	34.32	26.53	20.27	43.05	44.41	94.9
1213	ENSG00000072952.18_MRVI1	5815	5639.09	0.05	0.04	0.02	0.02	0	0	0	0
1214	ENSG00000072954.6_TMEM38A	1742.46	1566.56	6.49	5.09	9.19	7.11	0.63	1.34	3.96	8.46
1215	ENSG00000072958.8_AP1M1	1509.57	1333.77	61.14	47.87	62.71	48.49	56.04	118.99	72.77	155.52
1216	ENSG00000073008.14_PVR	3048.23	2872.32	27.74	21.72	25.73	19.9	4.56	9.67	7.7	16.45
1217	ENSG00000073050.11_XRCC1	2042.94	1867.03	58.34	45.68	56.54	43.72	12.57	26.69	13.72	29.32
1218	ENSG00000073060.15_SCARB1	2812.24	2636.32	26.44	20.7	25.39	19.64	16.86	35.79	20.16	43.09
1219	ENSG00000073067.13_CYP2W1	2304	2128.09	0.02	0.01	0	0	0	0	0	0
1220	ENSG00000073111.13_MCM2	3473.46	3297.55	110.97	86.9	116.26	89.89	119.49	253.72	152.19	325.23
1221	ENSG00000073146.15_MOV10L1	937	761.09	0.05	0.04	0.14	0.11	0	0	0	0
1222	ENSG00000073150.13_PANX2	2959.14	2783.23	1.8	1.41	2.39	1.84	0.55	1.16	0	0
1223	ENSG00000073169.13_SELENOO	1696.92	1521.01	8.6	6.73	9.14	7.07	1.14	2.43	1	2.13
1224	ENSG00000073282.12_TP63	2106.07	1930.17	0	0	0	0	0	0	0	0
1225	ENSG00000073331.17_ALPK1	3158.94	2983.05	6.9	5.4	7.32	5.66	10.09	21.43	9.36	20.01
1226	ENSG00000073350.13_LLGL2	1714.57	1538.68	10.95	8.58	12.78	9.88	25.08	53.26	9.14	19.53
1227	ENSG00000073417.14_PDE8A	2650.57	2474.68	25.04	19.61	23.62	18.27	4.36	9.26	11.19	23.91
1228	ENSG00000073464.11_CLCN4	3553.04	3377.12	0.26	0.21	0.18	0.14	0	0	0	0
1229	ENSG00000073536.17_NLE1	2877.46	2701.55	19.81	15.51	20.93	16.18	6.02	12.78	3.52	7.53
1230	ENSG00000073578.16_SDHA	1691.79	1515.96	155.58	121.83	158.15	122.28	54.86	116.5	73.89	157.91
1231	ENSG00000073584.19_SMARCE1	1828.67	1652.77	126.27	98.88	127.04	98.23	14.15	30.04	11.58	24.75
1232	ENSG00000073598.5_FNDC8	1388	1212.09	0	0	0	0	0	0	0	0
1233	ENSG00000073605.18_GSDMB	2139.03	1963.41	6.78	5.31	7.48	5.78	0	0	0	0
1234	ENSG00000073614.12_KDM5A	6357.57	6181.76	17.23	13.49	22.53	17.42	48.3	102.56	13.08	27.96
1235	ENSG00000073670.13_ADAM11	4312.18	4136.27	8.56	6.7	7.88	6.09	0.92	1.95	4.33	9.25
1236	ENSG00000073711.10_PPP2R3A	6609.32	6433.41	2.11	1.65	2.14	1.65	0.76	1.62	1.01	2.15
1237	ENSG00000073712.14_FERMT2	3229.29	3053.38	36.61	28.67	33.78	26.12	24.95	52.98	31.67	67.69
1238	ENSG00000073734.9_ABCB11	3015.86	2840.05	0	0	0	0	0	0	0	0
1239	ENSG00000073737.16_DHRS9	1917	1741.09	0.04	0.03	0.11	0.08	0	0	0	0
1240	ENSG00000073754.5_CD5L	1346.5	1170.66	0	0	0	0	0	0	0	0
1241	ENSG00000073756.11_PTGS2	3057.51	2881.6	1.21	0.95	0.76	0.58	0	0	0	0
1242	ENSG00000073792.15_IGF2BP2	3240.22	3064.33	30.12	23.59	28.2	21.8	5.84	12.39	13.07	27.94
1243	ENSG00000073803.13_MAP3K13	1898.08	1722.17	23.4	18.32	25.78	19.93	16.12	34.22	18.77	40.1
1244	ENSG00000073849.14_ST6GAL1	3234.69	3058.82	10.36	8.11	6.94	5.37	10.06	21.36	22.27	47.59
1245	ENSG00000073861.2_TBX21	1645	1469.1	0	0	0.06	0.05	0	0	0	0
1246	ENSG00000073905.8_VDAC1P1	848	672.09	0.75	0.59	1.52	1.17	0	0	2.79	5.96
1247	ENSG00000073910.21_FRY	9098.78	8922.88	1.65	1.29	4.07	3.15	1.4	2.98	13.03	27.85
1248	ENSG00000073921.17_PICALM	2301.53	2125.63	66.69	52.23	66.26	51.23	86.19	183.03	50.36	107.61
1249	ENSG00000073969.18_NSF	3542.96	3367.05	23.59	18.48	22.05	17.05	34.06	72.32	2.77	5.93
1250	ENSG00000074047.21_GLI2	5048.59	4872.96	4.51	3.53	5.46	4.22	1.57	3.34	1.5	3.21
1251	ENSG00000074054.18_CLASP1	5119.95	4944.07	20.21	15.82	17.89	13.83	17.14	36.4	26.61	56.87
1252	ENSG00000074071.14_MRPS34	762.61	586.72	164.99	129.2	184.52	142.67	68.79	146.06	55.61	118.84
1253	ENSG00000074181.8_NOTCH3	5365.56	5189.68	10.68	8.36	10.69	8.26	11.52	24.47	15.96	34.1
1254	ENSG00000074201.8_CLNS1A	1054.75	878.92	274.48	214.94	268.54	207.64	78.97	167.69	119.31	254.97
1255	ENSG00000074211.13_PPP2R2C	2964.19	2788.28	6.68	5.23	6.76	5.23	5.47	11.62	0	0
1256	ENSG00000074219.13_TEAD2	1957.41	1781.9	28.02	21.94	24.36	18.83	9.31	19.78	5.09	10.87
1257	ENSG00000074266.19_EED	1885.2	1709.29	33.05	25.88	28.65	22.15	27.91	59.26	10.83	23.14
1258	ENSG00000074276.10_CDHR2	1209.74	1033.95	0.42	0.33	0.59	0.46	0	0	0	0
1259	ENSG00000074317.10_SNCB	1172.1	996.19	4.87	3.82	6.16	4.76	0	0	2.52	5.39
1260	ENSG00000074319.12_TSG101	1063.13	887.27	93.13	72.93	87.63	67.76	22.15	47.04	6.76	14.45
1261	ENSG00000074356.16_NCBP3	2833.48	2659.46	46.55	36.45	54.44	42.09	48.71	103.44	30.5	65.17
1262	ENSG00000074370.17_ATP2A3	2980.3	2804.44	1.07	0.83	2.5	1.93	0	0	0.16	0.35
1263	ENSG00000074410.13_CA12	4049.73	3873.82	2.51	1.96	2.3	1.78	0	0	1.12	2.38
1264	ENSG00000074416.14_MGLL	4106.54	3930.63	1.09	0.85	2.33	1.8	0	0	0	0
1265	ENSG00000074527.11_NTN4	3093.83	2917.91	2.36	1.84	2.79	2.16	0	0	1.06	2.26
1266	ENSG00000074582.13_BCS1L	900.67	724.8	107.56	84.22	123.76	95.69	35.58	75.55	14.73	31.48
1267	ENSG00000074590.13_NUAK1	6828	6652.09	4.47	3.5	3.98	3.07	0.4	0.86	11.37	24.3
1268	ENSG00000074603.18_DPP8	3375.49	3199.73	18.31	14.34	15.84	12.25	16.23	34.47	11.39	24.34
1269	ENSG00000074621.13_SLC24A1	3749.85	3573.96	11.67	9.14	15.45	11.94	1.41	2.99	14.65	31.31
1270	ENSG00000074657.13_ZNF532	3579.81	3403.94	10.89	8.53	11.39	8.81	0.1	0.21	0	0
1271	ENSG00000074660.15_SCARF1	1060	884.09	0.18	0.14	0.11	0.09	0	0	0	0
1272	ENSG00000074695.5_LMAN1	4981.19	4805.28	22.16	17.36	22.44	17.35	32.44	68.89	15.77	33.71
1273	ENSG00000074696.12_HACD3	3148.06	2972.16	125.36	98.17	121.42	93.89	108.83	231.1	186.26	398.05
1274	ENSG00000074706.13_IPCEF1	1932	1756.35	0.33	0.26	0.6	0.46	0	0	0	0
1275	ENSG00000074755.14_ZZEF1	7006.6	6830.7	12.46	9.76	12.21	9.44	10.96	23.28	8.41	17.97
1276	ENSG00000074771.3_NOX3	2042	1866.09	0	0	0	0	0	0	0	0
1277	ENSG00000074800.15_ENO1	1714.38	1538.47	1331.71	1042.84	1350.24	1044.01	550.93	1169.84	589.72	1260.25
1278	ENSG00000074803.18_SLC12A1	1377.51	1201.66	0.13	0.1	0.02	0.01	0	0	0	0
1279	ENSG00000074842.7_MYDGF	995.81	819.93	81.78	64.04	79.71	61.63	43.58	92.55	29.21	62.42
1280	ENSG00000074855.10_ANO8	2848.41	2672.5	5.46	4.28	7.22	5.59	2.94	6.24	5.33	11.38
1281	ENSG00000074935.13_TUBE1	1734.47	1558.57	44.54	34.88	41.64	32.19	18.37	39	4.42	9.45
1282	ENSG00000074964.16_ARHGEF10L	3197.05	3021.16	3.8	2.98	4	3.1	0.86	1.83	2.53	5.41
1283	ENSG00000074966.10_TXK	1208	1032.09	0.04	0.03	0.48	0.37	0	0	0	0
1284	ENSG00000075035.9_WSCD2	4710	4534.09	0.02	0.01	0	0	0	0	0	0
1285	ENSG00000075043.18_KCNQ2	1204.12	1028.21	16.01	12.54	16.03	12.39	35.13	74.59	2.72	5.8
1286	ENSG00000075073.14_TACR2	1740	1564.09	0.05	0.04	0.12	0.09	0	0	0	0
1287	ENSG00000075089.9_ACTR6	1694.74	1518.84	37.55	29.41	41.18	31.84	32.88	69.83	32.5	69.46
1288	ENSG00000075131.9_TIPIN	1154.31	978.42	66.6	52.16	70.76	54.71	20.1	42.67	7.95	16.98
1289	ENSG00000075142.13_SRI	875.28	699.41	144.9	113.47	149.95	115.95	132.35	281.04	131.03	280.02
1290	ENSG00000075151.20_EIF4G3	4188.7	4012.79	86.75	67.93	84.75	65.53	26.19	55.62	24.44	52.24
1291	ENSG00000075188.8_NUP37	1078.23	902.33	60.89	47.68	49.63	38.37	9.06	19.25	33.18	70.9
1292	ENSG00000075213.10_SEMA3A	3092.5	2916.62	3.13	2.45	1.16	0.9	1.31	2.78	4.32	9.24
1293	ENSG00000075218.18_GTSE1	2492.37	2316.46	29.89	23.4	30	23.2	19.2	40.76	9.82	20.99
1294	ENSG00000075223.13_SEMA3C	3738.45	3562.54	8.14	6.38	9.02	6.97	13.58	28.83	22.96	49.06
1295	ENSG00000075234.16_TTC38	1833.17	1657.28	16.03	12.55	17.12	13.24	12.81	27.21	9.73	20.79
1296	ENSG00000075239.13_ACAT1	1288.86	1113	116.21	91	114.23	88.32	112.03	237.89	92.74	198.18
1297	ENSG00000075240.16_GRAMD4	2456.7	2281.13	8.72	6.82	10.59	8.19	4.76	10.11	8.34	17.83
1298	ENSG00000075275.16_CELSR1	6501.4	6325.49	6.29	4.93	6.68	5.17	3.89	8.26	1.46	3.13
1299	ENSG00000075290.7_WNT8B	2112	1936.09	1.44	1.13	2.14	1.65	0	0	0	0
1300	ENSG00000075292.18_ZNF638	2674.05	2498.16	92.96	72.8	99.88	77.23	22.32	47.4	23.17	49.52
1301	ENSG00000075303.12_SLC25A40	2546.11	2370.22	13.63	10.67	16.25	12.57	11.6	24.64	0	0
1302	ENSG00000075336.11_TIMM21	923.27	747.39	42.24	33.08	47.14	36.45	9.58	20.33	2.45	5.23
1303	ENSG00000075340.22_ADD2	4844.12	4668.21	26.12	20.45	27.86	21.54	4.04	8.57	4.31	9.2
1304	ENSG00000075388.3_FGF4	1895	1719.14	0	0	0	0	0	0	0	0
1305	ENSG00000075391.16_RASAL2	5913.57	5737.67	11.94	9.35	9.8	7.57	2.91	6.19	11.85	25.33
1306	ENSG00000075399.13_VPS9D1	1899.34	1723.43	4.68	3.66	6.37	4.92	5.64	11.99	4.56	9.74
1307	ENSG00000075407.18_ZNF37A	3759.99	3584.1	19.64	15.38	18.29	14.14	3.38	7.18	0.61	1.3
1308	ENSG00000075413.17_MARK3	2221.87	2045.96	59.93	46.93	65.08	50.32	13.32	28.29	16.18	34.58
1309	ENSG00000075415.12_SLC25A3	1252.98	1077.08	572.22	448.1	595.21	460.22	168.66	358.14	119.14	254.6
1310	ENSG00000075420.12_FNDC3B	4508.3	4332.39	6.11	4.79	6.94	5.36	5.55	11.78	1.86	3.98
1311	ENSG00000075426.11_FOSL2	4350.6	4174.69	2.5	1.96	1.45	1.12	2.52	5.36	0	0
1312	ENSG00000075429.8_CACNG5	926	750.09	0.05	0.04	0	0	0	0	0	0
1313	ENSG00000075461.5_CACNG4	3380	3204.09	1.11	0.87	1.02	0.79	0	0	0	0
1314	ENSG00000075539.14_FRYL	6438.02	6262.19	8.54	6.69	12.23	9.46	17.15	36.41	25.83	55.21
1315	ENSG00000075568.16_TMEM131	5673.35	5497.45	17.52	13.72	16.9	13.07	1.4	2.98	9.57	20.46
1316	ENSG00000075618.17_FSCN1	2459.27	2283.36	17.33	13.57	19.21	14.85	13.36	28.37	11.95	25.53
1317	ENSG00000075624.14_ACTB	1690.08	1514.17	689.12	539.64	651.83	504	439.66	933.58	543.7	1161.91
1318	ENSG00000075643.5_MOCOS	5579.4	5403.52	8.11	6.35	12.73	9.84	4.89	10.39	0.74	1.58
1319	ENSG00000075651.15_PLD1	2167.26	2000.98	9.84	7.7	9.4	7.27	8.8	18.68	49.18	105.1
1320	ENSG00000075673.11_ATP12A	4258	4082.09	0.08	0.06	0.15	0.11	0	0	0	0
1321	ENSG00000075702.17_WDR62	4214.88	4038.97	16.14	12.64	16.9	13.07	6.3	13.38	10.6	22.66
1322	ENSG00000075711.20_DLG1	2810.47	2634.58	26.25	20.55	28.28	21.87	11.44	24.29	23.58	50.4
1323	ENSG00000075785.12_RAB7A	1859.61	1683.77	137.76	107.88	138.11	106.78	161.72	343.4	151.44	323.65
1324	ENSG00000075790.10_BCAP29	1367.45	1193.35	38.94	30.49	40.68	31.46	61.95	131.55	25.25	53.95
1325	ENSG00000075826.16_SEC31B	3374.81	3198.91	27.6	21.61	29.61	22.9	9.69	20.57	9.6	20.51
1326	ENSG00000075856.11_SART3	2970.41	2794.52	44.49	34.84	42.75	33.05	47.15	100.13	30.69	65.58
1327	ENSG00000075884.13_ARHGAP15	845.23	669.62	0	0	0	0	0	0	0	0
1328	ENSG00000075886.10_TUBA3D	1546	1370.09	0.14	0.11	0.27	0.21	0	0	0	0
1329	ENSG00000075891.21_PAX2	2136.56	1960.66	3.51	2.74	4.62	3.57	0.86	1.82	0	0
1330	ENSG00000075914.12_EXOSC7	1083.39	907.71	66.6	52.16	61.51	47.56	165.19	350.77	22.2	47.45
1331	ENSG00000075945.12_KIFAP3	2927.47	2751.56	22.89	17.92	23.56	18.22	7.52	15.96	11.7	25.01
1332	ENSG00000075975.15_MKRN2	2848	2672.09	35.69	27.95	42.87	33.15	7.43	15.79	19.11	40.84
1333	ENSG00000076003.4_MCM6	3702.18	3526.27	82.67	64.74	85.04	65.75	35.66	75.72	47.69	101.91
1334	ENSG00000076043.9_REXO2	920.82	744.92	74.05	57.99	75.17	58.12	21.37	45.39	26.24	56.08
1335	ENSG00000076053.10_RBM7	1666.42	1490.52	23.45	18.36	20.33	15.72	11.44	24.28	10.04	21.47
1336	ENSG00000076067.12_RBMS2	3608.97	3433.08	8.55	6.7	7.62	5.89	8.68	18.43	1.9	4.06
1337	ENSG00000076108.11_BAZ2A	5684.69	5508.81	68.18	53.39	84.16	65.07	70.15	148.97	16.05	34.3
1338	ENSG00000076201.14_PTPN23	4219.96	4044.65	17.88	14	16.44	12.71	5.94	12.62	3.05	6.51
1339	ENSG00000076242.14_MLH1	603	427.16	0.18	0.14	0.18	0.14	0	0	0	0
1340	ENSG00000076248.10_UNG	2073.54	1897.62	73.74	57.75	76.2	58.92	12.41	26.35	34.33	73.37
1341	ENSG00000076258.9_FMO4	1538.26	1362.37	1.94	1.52	2.39	1.85	0.5	1.05	5.11	10.92
1342	ENSG00000076321.10_KLHL20	2366.43	2190.54	13.77	10.79	12.36	9.56	0	0	2.56	5.47
1343	ENSG00000076344.15_RGS11	3219.66	3043.75	0.31	0.24	0.25	0.19	0	0	0	0
1344	ENSG00000076351.12_SLC46A1	4125.75	3949.86	10.39	8.14	10.26	7.94	7.27	15.44	4.21	8.99
1345	ENSG00000076356.6_PLXNA2	6871.35	6695.67	6	4.7	4.4	3.4	10.23	21.72	3.08	6.58
1346	ENSG00000076382.16_SPAG5	2430.81	2254.91	65.69	51.44	78.36	60.59	59.84	127.07	87.5	186.99
1347	ENSG00000076513.16_ANKRD13A	2991.71	2815.8	24.24	18.98	23.86	18.45	23.7	50.31	12.57	26.87
1348	ENSG00000076554.15_TPD52	1611.4	1435.83	84.9	66.48	99.25	76.74	26.38	56.01	28.37	60.64
1349	ENSG00000076555.15_ACACB	4727.58	4551.68	7.73	6.05	7.02	5.42	3.16	6.71	5.36	11.46
1350	ENSG00000076604.14_TRAF4	1748.86	1572.97	33.77	26.45	37.71	29.16	2.74	5.82	20.45	43.71
1351	ENSG00000076641.4_PAG1	8993.59	8817.85	4.43	3.47	5.24	4.05	0.62	1.31	3.72	7.95
1352	ENSG00000076650.6_GPATCH1	2592.7	2416.81	7.95	6.23	8.9	6.88	4.7	9.97	2.51	5.37
1353	ENSG00000076662.9_ICAM3	849.2	673.33	3.04	2.38	2.33	1.8	4.65	9.87	1.14	2.43
1354	ENSG00000076685.18_NT5C2	2048.15	1872.68	35.23	27.59	31.41	24.29	3.67	7.79	25.91	55.37
1355	ENSG00000076706.16_MCAM	3166.56	2990.65	14.89	11.66	14.19	10.97	22.04	46.81	9.32	19.91
1356	ENSG00000076716.8_GPC4	4960	4784.09	13.13	10.28	12.41	9.6	11.82	25.1	7.67	16.39
1357	ENSG00000076770.14_MBNL3	5783.24	5607.33	10.12	7.92	9.89	7.65	4	8.5	9.31	19.9
1358	ENSG00000076826.9_CAMSAP3	2449.48	2273.97	9.17	7.18	7.99	6.18	1.59	3.38	5.93	12.67
1359	ENSG00000076864.19_RAP1GAP	3172.53	2996.62	3.93	3.07	3.71	2.87	1.34	2.85	0.31	0.66
1360	ENSG00000076924.11_XAB2	2710.88	2534.97	18.03	14.12	20.68	15.99	19.19	40.75	9.9	21.16
1361	ENSG00000076928.17_ARHGEF1	1678.54	1502.71	28.04	21.95	30.83	23.84	5.51	11.7	3.09	6.59
1362	ENSG00000076944.15_STXBP2	1296.51	1120.64	35.15	27.52	51.15	39.55	16.44	34.91	12.41	26.52
1363	ENSG00000076984.17_MAP2K7	2653.39	2477.5	19.82	15.52	18.92	14.63	7.56	16.05	8.44	18.03
1364	ENSG00000077009.13_NMRK2	754.34	578.46	0.54	0.42	0.9	0.69	0	0	0	0
1365	ENSG00000077044.10_DGKD	3471.68	3296.31	27.66	21.66	33.74	26.09	7.68	16.31	1.7	3.63
1366	ENSG00000077063.10_CTTNBP2	4545.43	4369.53	4.15	3.25	5.94	4.59	6.98	14.81	6.82	14.57
1367	ENSG00000077080.9_ACTL6B	1356.64	1180.73	0.2	0.15	0.17	0.13	0	0	1.51	3.22
1368	ENSG00000077092.18_RARB	2502.99	2327.08	10.56	8.27	10.58	8.18	6.39	13.56	5.11	10.93
1369	ENSG00000077097.15_TOP2B	3706.14	3530.23	121.4	95.06	113.92	88.08	38.91	82.62	50.47	107.85
1370	ENSG00000077147.15_TM9SF3	3555.72	3379.82	83.06	65.04	86.55	66.92	119.47	253.68	135.95	290.54
1371	ENSG00000077150.18_NFKB2	2083.71	1907.82	25.34	19.84	25.79	19.94	27.76	58.96	39.17	83.72
1372	ENSG00000077152.10_UBE2T	909.89	733.98	161.35	126.35	172.08	133.05	74.2	157.56	73.49	157.06
1373	ENSG00000077157.21_PPP1R12B	4580.15	4404.49	16.86	13.21	17.66	13.66	12.29	26.1	2.99	6.38
1374	ENSG00000077232.17_DNAJC10	2695.51	2519.62	77.65	60.81	76.84	59.41	11.06	23.48	18.56	39.66
1375	ENSG00000077235.17_GTF3C1	4555.44	4379.58	60.49	47.37	72.35	55.94	20.45	43.43	30.69	65.58
1376	ENSG00000077238.13_IL4R	2678.68	2502.78	6.58	5.15	7.15	5.53	5.45	11.57	2.81	6
1377	ENSG00000077254.14_USP33	2722.16	2546.29	66.36	51.97	63.91	49.42	30.84	65.48	11.86	25.34
1378	ENSG00000077264.14_PAK3	4684.39	4508.49	1.89	1.48	1.94	1.5	0.42	0.9	0	0
1379	ENSG00000077274.8_CAPN6	3568	3392.09	0.24	0.19	0.41	0.32	0	0	0	0
1380	ENSG00000077279.18_DCX	2981.96	2806.09	0.32	0.25	0.18	0.14	0	0	0	0
1381	ENSG00000077312.8_SNRPA	1276.83	1101.15	179.17	140.3	176.85	136.74	113.13	240.22	89.48	191.22
1382	ENSG00000077327.15_SPAG6	1719.4	1543.49	0.05	0.04	0.08	0.07	0	0	0	0
1383	ENSG00000077348.8_EXOSC5	1107.77	931.86	24.13	18.89	27.46	21.23	34.52	73.31	5.36	11.46
1384	ENSG00000077380.15_DYNC1I2	2370.93	2195.03	37.43	29.31	42.24	32.66	13.27	28.18	15.95	34.09
1385	ENSG00000077420.15_APBB1IP	2771	2595.09	0.01	0.01	0.11	0.08	0	0	0	0
1386	ENSG00000077454.15_LRCH4	1873.74	1697.84	18.48	14.47	23.43	18.12	4.79	10.18	0.79	1.69
1387	ENSG00000077458.12_FAM76B	1279.72	1103.92	34.15	26.74	31.23	24.15	1.63	3.47	8.41	17.97
1388	ENSG00000077463.14_SIRT6	1160.43	984.65	13.29	10.41	15.27	11.81	2.33	4.94	8.87	18.96
1389	ENSG00000077498.8_TYR	1487	1311.13	0	0	0	0	0	0	0	0
1390	ENSG00000077514.8_POLD3	2858.29	2682.39	42.53	33.3	50.92	39.37	6.37	13.52	16.61	35.5
1391	ENSG00000077522.12_ACTN2	2109.91	1934.09	5.36	4.2	6.68	5.17	1.46	3.1	7.41	15.83
1392	ENSG00000077549.17_CAPZB	1244.72	1068.81	162.93	127.59	162.19	125.41	85.47	181.49	68.77	146.97
1393	ENSG00000077585.13_GPR137B	1639.59	1463.68	10.74	8.41	10.13	7.83	2.25	4.78	1.97	4.2
1394	ENSG00000077616.10_NAALAD2	2217.8	2041.94	2.7	2.11	4.08	3.16	1.26	2.67	0	0
1395	ENSG00000077684.15_JADE1	4659.68	4483.77	19.79	15.5	19.45	15.04	6.96	14.77	13.13	28.05
1396	ENSG00000077713.18_SLC25A43	2780.17	2604.25	6.81	5.34	6.35	4.91	0.64	1.35	0.82	1.76
1397	ENSG00000077721.15_UBE2A	1639.19	1463.29	77.06	60.34	74.7	57.76	38.56	81.87	60.43	129.14
1398	ENSG00000077782.20_FGFR1	1998.26	1822.4	66.9	52.39	58.46	45.2	20.75	44.06	15.32	32.74
1399	ENSG00000077800.12_FKBP6	1522.75	1346.85	0	0	0	0	0	0	0	0
1400	ENSG00000077935.16_SMC1B	4123.25	3947.33	0.16	0.12	0.07	0.05	0	0	0	0
1401	ENSG00000077942.18_FBLN1	1940.57	1764.73	36.68	28.72	32.61	25.21	61.31	130.18	79.74	170.41
1402	ENSG00000077943.7_ITGA8	5295.48	5119.57	5.13	4.01	5.36	4.15	10.19	21.64	1.01	2.16
1403	ENSG00000077984.5_CST7	930	754.09	0.1	0.08	0	0	0	0	0	0
1404	ENSG00000078018.19_MAP2	3737.01	3561.11	1.12	0.88	1.85	1.43	0	0	0	0
1405	ENSG00000078043.15_PIAS2	3054.62	2878.71	9.67	7.57	11.4	8.81	6.69	14.2	2.58	5.52
1406	ENSG00000078053.16_AMPH	2820.04	2644.13	7.89	6.18	7.77	6.01	11.39	24.18	0.86	1.84
1407	ENSG00000078061.12_ARAF	1540.14	1364.27	55.95	43.82	57.32	44.32	7.79	16.53	25.47	54.44
1408	ENSG00000078070.12_MCCC1	1672.8	1498.26	18.5	14.49	20.8	16.08	10.92	23.19	14.42	30.82
1409	ENSG00000078081.7_LAMP3	2611.09	2435.18	1.79	1.4	1.36	1.05	0	0	0	0
1410	ENSG00000078098.13_FAP	452	276.33	0.14	0.11	0	0	0	0	0	0
1411	ENSG00000078114.18_NEBL	4475	4299.12	8.32	6.51	10.56	8.16	1.3	2.75	0.25	0.54
1412	ENSG00000078124.11_ACER3	3962.7	3786.79	8.79	6.88	9.22	7.13	6.9	14.66	13.61	29.09
1413	ENSG00000078140.13_UBE2K	2278.32	2102.45	61.19	47.91	60.97	47.14	29.01	61.59	16.37	34.99
1414	ENSG00000078142.12_PIK3C3	2323.27	2147.39	17.72	13.88	19.69	15.23	4.07	8.65	7.68	16.41
1415	ENSG00000078177.13_N4BP2	8383.22	8207.31	6.78	5.31	7.05	5.45	1.15	2.44	9.05	19.34
1416	ENSG00000078237.6_TIGAR	1915.81	1739.95	12.89	10.09	19.38	14.98	1.79	3.8	5.03	10.74
1417	ENSG00000078246.16_TULP3	2905.47	2729.56	17.58	13.77	18.55	14.34	28.97	61.52	12.08	25.82
1418	ENSG00000078269.14_SYNJ2	4932.97	4757.06	8.48	6.64	6.37	4.92	2.61	5.54	1.04	2.21
1419	ENSG00000078295.16_ADCY2	2668.38	2492.53	0	0	0	0	0	0	0	0
1420	ENSG00000078304.19_PPP2R5C	1797.84	1621.96	138.2	108.22	136.43	105.49	54.95	116.68	49.77	106.37
1421	ENSG00000078319.9_PMS2P1	1228	1052.09	13.07	10.24	14.89	11.51	2.65	5.63	2.27	4.86
1422	ENSG00000078328.20_RBFOX1	1891.92	1716.15	0	0	0.04	0.03	0	0	0	0
1423	ENSG00000078369.17_GNB1	2197.26	2021.46	247.17	193.56	239.81	185.42	77.42	164.4	74.94	160.15
1424	ENSG00000078399.17_HOXA9	1424.86	1248.95	89.87	70.37	86.94	67.22	10.63	22.58	13.08	27.96
1425	ENSG00000078401.6_EDN1	2033	1857.09	0.15	0.11	0.28	0.21	0	0	0	0
1426	ENSG00000078403.16_MLLT10	3277.6	3101.81	23.9	18.71	25.97	20.08	10.02	21.28	2.18	4.67
1427	ENSG00000078487.17_ZCWPW1	1365.18	1189.28	3.82	2.99	3.63	2.8	0	0	0	0
1428	ENSG00000078549.14_ADCYAP1R1	5188.81	5012.92	3.42	2.67	2.47	1.91	2.37	5.04	7.93	16.94
1429	ENSG00000078579.8_FGF20	1210.59	1034.79	0.26	0.21	0	0	0	0	0	0
1430	ENSG00000078589.12_P2RY10	1135.25	959.41	0	0	0	0	0	0	0	0
1431	ENSG00000078596.10_ITM2A	870.33	697.86	0	0	0	0	0	0	0	0
1432	ENSG00000078618.21_NRDC	2452.07	2276.22	103.77	81.26	98	75.78	18.72	39.76	25.4	54.28
1433	ENSG00000078668.13_VDAC3	1203.98	1028.17	206.95	162.06	230.95	178.57	72.86	154.72	100.01	213.72
1434	ENSG00000078674.17_PCM1	2769.68	2593.84	57.72	45.2	54.94	42.48	31.74	67.4	29.87	63.83
1435	ENSG00000078687.17_TNRC6C	4586.19	4410.31	5.98	4.68	7.67	5.93	8.34	17.71	6.51	13.92
1436	ENSG00000078699.21_CBFA2T2	5528.78	5352.87	8.86	6.94	8.41	6.51	3.5	7.44	0.31	0.67
1437	ENSG00000078725.12_BRINP1	1805	1629.12	0	0	0	0	0	0	0	0
1438	ENSG00000078747.14_ITCH	3726.08	3550.19	30.54	23.91	28.75	22.23	15.08	32.03	18.52	39.58
1439	ENSG00000078795.16_PKD2L2	1070.07	894.16	0.3	0.24	0.12	0.1	0	0	2.02	4.31
1440	ENSG00000078804.12_TP53INP2	4026.35	3850.44	6.97	5.46	6.61	5.11	0.83	1.76	0.57	1.22
1441	ENSG00000078808.16_SDF4	1879.46	1703.55	43.69	34.22	44.64	34.51	31.76	67.43	27.12	57.95
1442	ENSG00000078814.15_MYH7B	1121.61	945.73	0.78	0.61	0.38	0.29	0	0	0	0
1443	ENSG00000078898.6_BPIFB2	1898	1722.09	0	0	0	0	0	0	0	0
1444	ENSG00000078900.14_TP73	3226.07	3050.15	3.93	3.08	4.29	3.32	2.91	6.17	2.97	6.35
1445	ENSG00000078902.15_TOLLIP	2876.94	2701.04	9.4	7.36	13.97	10.8	4.25	9.03	29.98	64.08
1446	ENSG00000078967.12_UBE2D4	1611.12	1435.22	17.39	13.62	17.31	13.39	0.32	0.69	0	0
1447	ENSG00000079101.16_CLUL1	1184.69	1008.93	2.77	2.17	3.01	2.33	0	0	0	0
1448	ENSG00000079102.16_RUNX1T1	2684.89	2509	4.84	3.79	5.38	4.16	2.68	5.68	2.05	4.38
1449	ENSG00000079112.9_CDH17	1944.8	1768.92	0	0	0	0	0	0	0	0
1450	ENSG00000079134.11_THOC1	1286.57	1110.68	62.37	48.84	58.58	45.29	4.45	9.44	7.02	15
1451	ENSG00000079150.17_FKBP7	1021.74	845.87	23	18.01	21.77	16.83	15.46	32.82	28.56	61.04
1452	ENSG00000079156.16_OSBPL6	4709.22	4533.3	10.96	8.59	11.41	8.82	1.13	2.4	1.29	2.75
1453	ENSG00000079215.13_SLC1A3	2875	2699.1	11.57	9.06	13.34	10.31	2.92	6.2	21.78	46.54
1454	ENSG00000079246.15_XRCC5	2445.6	2269.8	281.78	220.66	269.69	208.52	147.61	313.43	195.95	418.75
1455	ENSG00000079257.7_LXN	1116	940.09	3.84	3.01	3.8	2.94	0	0	0	0
1456	ENSG00000079263.18_SP140	2910	2734.09	0.03	0.02	0	0	0	0	0	0
1457	ENSG00000079277.20_MKNK1	1325.26	1149.41	28.24	22.12	29.41	22.74	4.49	9.54	10.64	22.73
1458	ENSG00000079308.18_TNS1	3745.44	3569.74	1.44	1.12	0.87	0.67	0.43	0.91	0	0
1459	ENSG00000079313.14_REXO1	2109.76	1934.62	9.55	7.48	10.32	7.98	11.68	24.81	14.18	30.31
1460	ENSG00000079332.14_SAR1A	2763.12	2587.22	44.18	34.6	43.18	33.39	85.35	181.23	47.34	101.17
1461	ENSG00000079335.19_CDC14A	3191.06	3015.14	4.47	3.5	3.81	2.95	0.91	1.93	1.2	2.56
1462	ENSG00000079337.15_RAPGEF3	3218.59	3042.68	4.85	3.8	4.42	3.42	0	0	0	0
1463	ENSG00000079385.21_CEACAM1	2492.48	2316.56	0.15	0.12	0.34	0.26	0	0	0	0
1464	ENSG00000079387.13_SENP1	4093.9	3917.99	15.61	12.22	19.57	15.13	3.13	6.65	8.42	17.99
1465	ENSG00000079393.20_DUSP13	684	508.12	0.08	0.06	0.09	0.07	0	0	0	0
1466	ENSG00000079432.7_CIC	3960.37	3784.46	15.09	11.82	16.86	13.03	1.81	3.83	5.78	12.35
1467	ENSG00000079435.9_LIPE	1716.18	1540.28	1.21	0.95	2.58	2	1.65	3.5	0	0
1468	ENSG00000079459.12_FDFT1	1774.71	1598.8	88.38	69.21	94.13	72.78	53.19	112.94	36.02	76.97
1469	ENSG00000079462.7_PAFAH1B3	770.34	594.47	61.82	48.41	55.22	42.7	13.38	28.4	19.93	42.59
1470	ENSG00000079482.12_OPHN1	7638.02	7462.1	3.7	2.9	5.67	4.38	6.54	13.89	2.15	4.6
1471	ENSG00000079557.4_AFM	1237.5	1061.77	0	0	0	0	0	0	0	0
1472	ENSG00000079616.12_KIF22	1724.85	1548.94	114.57	89.72	109.94	85.01	24.75	52.56	23.46	50.14
1473	ENSG00000079689.13_SCGN	1184.33	1008.43	0	0	0	0	0	0	0	0
1474	ENSG00000079691.17_CARMIL1	4534.81	4358.9	7.14	5.59	5.4	4.18	4.07	8.65	4.19	8.96
1475	ENSG00000079739.16_PGM1	2457.35	2281.43	75.63	59.23	76.96	59.51	44.99	95.52	37.44	80.02
1476	ENSG00000079785.14_DDX1	2449.57	2273.66	100.04	78.34	108.39	83.81	62.48	132.67	38.4	82.05
1477	ENSG00000079805.16_DNM2	2310.22	2134.33	83.77	65.6	84.11	65.03	30.21	64.15	28.8	61.55
1478	ENSG00000079819.18_EPB41L2	2825.21	2649.34	98.84	77.4	99.23	76.72	42.04	89.26	17.19	36.75
1479	ENSG00000079841.18_RIMS1	3221.33	3045.41	0.57	0.45	0.44	0.34	0	0	0	0
1480	ENSG00000079931.14_MOXD1	3007.47	2831.56	19.35	15.15	21.64	16.73	7.08	15.04	3.5	7.47
1481	ENSG00000079950.13_STX7	2407.49	2231.61	29.46	23.07	33.28	25.73	4.97	10.54	12.8	27.35
1482	ENSG00000079974.17_RABL2B	1768.23	1592.34	16.12	12.62	16.55	12.8	0	0	0	0
1483	ENSG00000079999.13_KEAP1	1277.48	1101.66	47.48	37.18	47.06	36.39	14.03	29.79	26.4	56.42
1484	ENSG00000080007.7_DDX43	1244.33	1068.47	0	0	0	0	0	0	0	0
1485	ENSG00000080031.9_PTPRH	3163.14	2987.24	0.3	0.23	0.34	0.26	0	0	0	0
1486	ENSG00000080166.15_DCT	4758.69	4582.78	0.29	0.23	0.46	0.36	0	0	0	0
1487	ENSG00000080189.14_SLC35C2	2107.52	1931.6	28.87	22.6	32	24.74	8.29	17.6	16.53	35.32
1488	ENSG00000080200.9_CRYBG3	8091.07	7915.16	8.46	6.63	6.63	5.13	2.29	4.86	1.84	3.93
1489	ENSG00000080224.17_EPHA6	2287.66	2111.75	10.76	8.42	9.43	7.29	5.56	11.8	2.29	4.9
1490	ENSG00000080293.9_SCTR	2275	2099.09	0.07	0.06	0.15	0.11	0	0	0	0
1491	ENSG00000080298.15_RFX3	4207.9	4031.99	4.3	3.36	3.53	2.73	18.67	39.64	3.84	8.21
1492	ENSG00000080345.17_RIF1	9508.37	9332.46	19.88	15.57	20.27	15.67	12.75	27.08	17.01	36.35
1493	ENSG00000080371.5_RAB21	1913.43	1737.54	28.27	22.14	25.07	19.38	31.88	67.69	12.56	26.85
1494	ENSG00000080493.16_SLC4A4	5467.64	5291.74	1.92	1.5	2.54	1.97	2.54	5.39	0.76	1.62
1495	ENSG00000080503.23_SMARCA2	3438.94	3263.04	18.61	14.57	24.86	19.22	18.29	38.85	10.96	23.41
1496	ENSG00000080511.3_RDH8	949	773.2	0	0	0	0	0	0	0	0
1497	ENSG00000080546.13_SESN1	2371.65	2195.74	24.96	19.55	29.17	22.55	12	25.48	14.59	31.19
1498	ENSG00000080561.13_MID2	2135.03	1959.12	25.92	20.3	29.05	22.46	27.43	58.24	9.66	20.65
1499	ENSG00000080572.12_PIH1D3	993	817.09	0.05	0.04	0.11	0.09	0	0	0	0
1500	ENSG00000080573.6_COL5A3	6174	5998.09	0.01	0.01	0	0	0	0	0	0
1501	ENSG00000080603.16_SRCAP	8658.08	8482.17	36.83	28.84	36.11	27.92	15.98	33.92	13.56	28.98
1502	ENSG00000080608.9_PUM3	1486.38	1310.57	26.1	20.44	25.69	19.86	9.37	19.9	9.25	19.78
1503	ENSG00000080618.14_CPB2	1577	1401.09	0.11	0.09	0.07	0.05	0	0	0	0
1504	ENSG00000080644.15_CHRNA3	2054.35	1878.57	7.92	6.2	6.88	5.32	1.15	2.45	1.55	3.32
1505	ENSG00000080709.15_KCNN2	1574.12	1398.21	1.11	0.87	0.6	0.46	0	0	0	0
1506	ENSG00000080802.18_CNOT4	3398.95	3223.04	18.05	14.13	18.06	13.97	7.27	15.43	11.56	24.7
1507	ENSG00000080815.18_PSEN1	2813.45	2637.55	28.13	22.03	25.99	20.09	19.98	42.42	10.54	22.52
1508	ENSG00000080819.7_CPOX	2671.98	2496.07	29.76	23.3	38.07	29.43	29.73	63.13	24.26	51.84
1509	ENSG00000080822.16_CLDND1	1542.8	1366.91	102.29	80.1	113.17	87.51	47.2	100.23	56.64	121.03
1510	ENSG00000080823.22_MOK	1343.93	1168.05	16.19	12.68	15.04	11.63	2.52	5.35	2.21	4.73
1511	ENSG00000080824.18_HSP90AA1	3103.33	2927.43	547.62	428.83	575.65	445.1	423.52	899.29	324.68	693.86
1512	ENSG00000080839.11_RBL1	5045.46	4869.55	13.58	10.63	19.46	15.04	24.49	52.01	7.61	16.27
1513	ENSG00000080845.17_DLGAP4	1879	1703.16	20.61	16.14	14.88	11.51	12.16	25.82	2.16	4.62
1514	ENSG00000080854.14_IGSF9B	1459.12	1283.29	12.71	9.95	11.51	8.9	2.51	5.33	2.85	6.09
1515	ENSG00000080910.12_CFHR2	828.6	652.74	0	0	0	0	0	0	0	0
1516	ENSG00000080947.14_CROCCP3	1672.99	1500.65	7.43	5.82	5.36	4.14	0	0	1.37	2.92
1517	ENSG00000080986.12_NDC80	2035.47	1859.63	30.51	23.89	30	23.19	5.91	12.55	8.84	18.89
1518	ENSG00000081014.10_AP4E1	6600.7	6424.79	3.88	3.04	3.43	2.65	0.46	0.97	2.52	5.39
1519	ENSG00000081019.13_RSBN1	4388.95	4213.04	8.94	7	11.18	8.64	7.67	16.29	5.07	10.84
1520	ENSG00000081026.18_MAGI3	5572.09	5396.18	13	10.18	14.59	11.28	4.34	9.22	2.6	5.55
1521	ENSG00000081041.8_CXCL2	937.49	761.61	0.46	0.36	1.78	1.38	0	0	0	0
1522	ENSG00000081051.7_AFP	972.71	799.31	0	0	0	0	0	0	0	0
1523	ENSG00000081052.12_COL4A4	7176.95	7001.04	2.09	1.63	2.43	1.88	0	0	0.08	0.16
1524	ENSG00000081059.19_TCF7	2475.19	2299.29	10.62	8.32	10.17	7.86	2.59	5.5	18.13	38.75
1525	ENSG00000081087.14_OSTM1	1989.8	1813.99	15.07	11.8	14.92	11.54	17.59	37.36	8.41	17.98
1526	ENSG00000081138.13_CDH7	2919.52	2743.61	0.45	0.35	0.51	0.4	0	0	0	0
1527	ENSG00000081148.11_IMPG2	8337	8161.09	0.06	0.05	0.07	0.05	0	0	0.27	0.58
1528	ENSG00000081154.11_PCNP	1543.45	1367.57	162.89	127.55	186.2	143.97	171.53	364.23	139.01	297.08
1529	ENSG00000081177.18_EXD2	3162.43	2986.51	20	15.66	17.98	13.9	3.6	7.65	8.85	18.91
1530	ENSG00000081181.7_ARG2	1888.06	1712.15	36.43	28.53	35.07	27.11	50.93	108.14	29.84	63.78
1531	ENSG00000081189.15_MEF2C	2200.06	2024.2	7.35	5.75	6.01	4.65	0.44	0.94	1.02	2.19
1532	ENSG00000081237.19_PTPRC	1466.18	1290.59	0	0	0	0	0	0	0	0
1533	ENSG00000081248.10_CACNA1S	6081	5905.09	0	0	0.02	0.01	0	0	0	0
1534	ENSG00000081277.12_PKP1	2927.4	2751.5	0	0	0	0	0	0	0	0
1535	ENSG00000081307.12_UBA5	2145.8	1969.94	42.65	33.4	42.58	32.92	10.11	21.47	21.68	46.34
1536	ENSG00000081320.10_STK17B	3415.1	3239.19	7.22	5.65	7.7	5.96	2.74	5.82	0.86	1.84
1537	ENSG00000081377.16_CDC14B	3905.66	3729.77	18.63	14.59	16.86	13.04	1.68	3.57	0	0
1538	ENSG00000081386.12_ZNF510	4134.23	3958.32	6.01	4.71	5.06	3.91	0	0	0	0
1539	ENSG00000081479.13_LRP2	5119.26	4943.38	18.74	14.68	15.63	12.08	12.3	26.11	5.12	10.95
1540	ENSG00000081665.13_ZNF506	2294.95	2119.05	1.2	0.94	1.34	1.04	0	0	0	0
1541	ENSG00000081692.12_JMJD4	1891.33	1715.42	32.4	25.37	33.86	26.18	32.18	68.34	34.15	72.97
1542	ENSG00000081721.11_DUSP12	1109.73	933.86	41.62	32.59	47.49	36.72	4	8.5	41.64	88.98
1543	ENSG00000081760.16_AACS	3162.31	2986.4	12.18	9.54	11.99	9.27	17.5	37.16	3.83	8.19
1544	ENSG00000081791.8_DELE1	1722.94	1547.03	65.18	51.04	65.93	50.98	13.74	29.17	6.76	14.44
1545	ENSG00000081800.8_SLC13A1	2838.75	2662.84	0	0	0	0	0	0	0	0
1546	ENSG00000081803.15_CADPS2	3862.49	3686.57	5.79	4.54	6.86	5.3	4.85	10.3	0.75	1.61
1547	ENSG00000081818.3_PCDHB4	2515.5	2339.59	0	0	0	0	0	0	0	0
1548	ENSG00000081842.17_PCDHA6	3624	3448.09	0	0	0.02	0.02	0	0	0	0
1549	ENSG00000081853.14_PCDHGA2	4543	4367.09	0.04	0.03	0.01	0.01	0	0	0	0
1550	ENSG00000081870.11_HSPB11	874.18	698.27	53.27	41.72	58.73	45.41	18.75	39.81	20.99	44.87
1551	ENSG00000081913.13_PHLPP1	6101.88	5925.98	5.65	4.42	4.91	3.79	2.16	4.59	0.36	0.76
1552	ENSG00000081923.13_ATP8B1	3562.77	3386.92	0.47	0.37	0.17	0.13	1.11	2.35	0	0
1553	ENSG00000081985.11_IL12RB2	2990.64	2814.73	1.32	1.04	1.27	0.98	0	0	0	0
1554	ENSG00000082014.16_SMARCD3	1429.74	1253.9	61.53	48.19	63.28	48.92	15.69	33.32	15.54	33.2
1555	ENSG00000082068.8_WDR70	2113.72	1937.83	24.75	19.38	33.71	26.07	21.34	45.32	19.2	41.03
1556	ENSG00000082074.16_FYB1	1881.8	1705.92	0	0	0	0	0	0	0	0
1557	ENSG00000082126.17_MPP4	2250	2074.09	0.17	0.13	0.25	0.19	0	0	0	0
1558	ENSG00000082146.12_STRADB	1676.6	1500.71	51.38	40.24	45.95	35.53	8.39	17.81	2.95	6.3
1559	ENSG00000082153.17_BZW1	1327.29	1151.57	127.18	99.6	140.97	109	45.08	95.73	86.95	185.81
1560	ENSG00000082175.14_PGR	13748	13572.1	0.01	0	0.02	0.02	0	0	0	0
1561	ENSG00000082196.20_C1QTNF3	1106.34	930.45	3.05	2.39	2.15	1.66	0	0	0	0
1562	ENSG00000082212.12_ME2	2463.2	2287.29	45.31	35.48	51.2	39.59	17.3	36.73	22.16	47.35
1563	ENSG00000082213.17_C5orf22	2530.11	2354.21	19.69	15.42	15.77	12.19	25.57	54.3	25.76	55.06
1564	ENSG00000082258.12_CCNT2	4026.85	3850.95	22.32	17.48	22.27	17.22	16.71	35.49	9.27	19.81
1565	ENSG00000082269.16_FAM135A	3763.44	3587.54	11.28	8.83	12.07	9.33	6.27	13.32	2.84	6.07
1566	ENSG00000082293.12_COL19A1	2700.45	2524.59	0.92	0.72	0.59	0.46	0	0	0	0
1567	ENSG00000082397.17_EPB41L3	2879.01	2703.29	32.96	25.81	34.95	27.02	73.21	155.46	18.58	39.7
1568	ENSG00000082438.15_COBLL1	4621.44	4445.54	5.99	4.69	7.29	5.64	0.43	0.91	4.5	9.61
1569	ENSG00000082458.11_DLG3	2618.32	2442.41	34.05	26.67	39.41	30.47	23.36	49.61	36.99	79.05
1570	ENSG00000082482.13_KCNK2	1662	1486.09	0.1	0.08	0.1	0.08	0	0	0	0
1571	ENSG00000082497.11_SERTAD4	2518.56	2342.71	14.68	11.5	11.7	9.04	8.84	18.78	4.95	10.58
1572	ENSG00000082512.14_TRAF5	3200.01	3024.09	11.56	9.05	11.9	9.2	0	0	0.42	0.9
1573	ENSG00000082515.17_MRPL22	837.75	661.87	84.89	66.48	77.55	59.96	31.8	67.51	5.63	12.03
1574	ENSG00000082516.8_GEMIN5	5086.54	4910.64	15.44	12.09	18.72	14.48	6.27	13.32	1.41	3.01
1575	ENSG00000082556.10_OPRK1	3288.33	3112.42	0	0	0	0	0	0	0	0
1576	ENSG00000082641.15_NFE2L1	3443.3	3267.43	63.09	49.4	77.9	60.24	30.85	65.51	25.97	55.5
1577	ENSG00000082684.15_SEMA5B	2066.5	1890.61	1.13	0.88	1.54	1.19	0	0	0.34	0.72
1578	ENSG00000082701.15_GSK3B	4239.11	4063.23	17.13	13.42	20.92	16.18	13.66	29.01	49.39	105.56
1579	ENSG00000082781.11_ITGB5	2056.21	1880.41	20.22	15.83	23.58	18.23	16.89	35.87	11.4	24.35
1580	ENSG00000082805.19_ERC1	6512.51	6336.77	15.1	11.83	15.91	12.3	26.97	57.26	13.99	29.9
1581	ENSG00000082898.16_XPO1	3301.07	3125.68	177.69	139.15	183.46	141.85	64.34	136.62	73.02	156.04
1582	ENSG00000082929.8_LINC01587	658	482.15	0	0	0	0	0	0	0	0
1583	ENSG00000082996.19_RNF13	1999.01	1823.1	21.68	16.98	25.72	19.89	3.97	8.44	7.81	16.68
1584	ENSG00000083067.22_TRPM3	4576.68	4400.76	0.02	0.01	0	0	0	0	0	0
1585	ENSG00000083093.9_PALB2	2837.89	2661.99	15.75	12.34	15.54	12.02	1.43	3.04	18	38.47
1586	ENSG00000083097.14_DOP1A	4981.21	4805.34	13.64	10.68	10.25	7.93	6.18	13.12	33.59	71.78
1587	ENSG00000083099.10_LYRM2	2367.75	2191.85	36.13	28.3	39.2	30.31	28.65	60.83	18.46	39.45
1588	ENSG00000083123.14_BCKDHB	2361.62	2185.71	11.88	9.31	11.56	8.94	8.54	18.14	12.32	26.33
1589	ENSG00000083168.10_KAT6A	8246.4	8070.49	18.84	14.75	18.74	14.49	3.7	7.87	7.35	15.7
1590	ENSG00000083223.17_TUT7	3662.17	3486.27	14.84	11.62	11.28	8.72	2.68	5.69	5.43	11.6
1591	ENSG00000083290.19_ULK2	2532.53	2356.67	5.49	4.3	4.47	3.45	0	0	6.61	14.12
1592	ENSG00000083307.11_GRHL2	5232.02	5056.1	0.01	0.01	0	0	0	0	0	0
1593	ENSG00000083312.17_TNPO1	3923.28	3747.4	71.28	55.82	59.94	46.35	81.83	173.76	61.69	131.84
1594	ENSG00000083444.16_PLOD1	2378.15	2202.26	45.93	35.97	44.17	34.15	24.3	51.59	31.19	66.66
1595	ENSG00000083454.21_P2RX5	1053.78	877.87	0.18	0.14	0.88	0.68	0	0	0	0
1596	ENSG00000083457.11_ITGAE	722.17	546.3	38.95	30.5	44.59	34.48	10.35	21.97	5.48	11.71
1597	ENSG00000083520.14_DIS3	4280.66	4104.74	66.7	52.23	70.09	54.19	32.79	69.63	30.09	64.31
1598	ENSG00000083535.15_PIBF1	2165.53	1989.76	35.65	27.92	31.62	24.45	3.28	6.96	7.58	16.2
1599	ENSG00000083544.14_TDRD3	2446.29	2270.38	12.88	10.08	14.82	11.46	18.49	39.26	6.09	13.02
1600	ENSG00000083622.8_AC000061.1	376	200.73	0	0	0	0	0	0	0	0
1601	ENSG00000083635.7_NUFIP1	3492	3316.09	6.12	4.8	6.12	4.73	1.75	3.71	0.44	0.93
1602	ENSG00000083642.18_PDS5B	4987.93	4812.01	14.21	11.13	19.44	15.03	20.16	42.81	23.5	50.22
1603	ENSG00000083720.12_OXCT1	2693.47	2518.51	39.38	30.83	34.06	26.33	35.49	75.35	16.3	34.84
1604	ENSG00000083750.12_RRAGB	1392.09	1216.38	11.91	9.32	12.71	9.83	2.33	4.94	0	0
1605	ENSG00000083782.7_EPYC	999.33	823.44	0	0	0	0	0	0	0	0
1606	ENSG00000083799.17_CYLD	3741.82	3565.92	15.48	12.13	15.44	11.94	6.57	13.96	2.91	6.21
1607	ENSG00000083807.9_SLC27A5	657.77	481.95	21.03	16.47	16.23	12.55	1.4	2.96	0	0
1608	ENSG00000083812.11_ZNF324	4154.35	3978.44	6.08	4.76	6.66	5.15	2.24	4.76	4.66	9.96
1609	ENSG00000083814.13_ZNF671	1338.87	1163.08	0.27	0.21	0.25	0.19	0	0	0	0
1610	ENSG00000083817.8_ZNF416	2561	2385.09	2.28	1.78	2.16	1.67	0.87	1.85	0	0
1611	ENSG00000083828.15_ZNF586	2082.55	1906.64	2.44	1.91	2.32	1.8	4.05	8.59	0	0
1612	ENSG00000083838.15_ZNF446	2331.59	2155.67	9.03	7.07	7.6	5.88	0	0	0.58	1.25
1613	ENSG00000083844.10_ZNF264	3019.86	2843.95	6.92	5.42	6.71	5.19	13.68	29.04	7.15	15.28
1614	ENSG00000083845.8_RPS5	752.87	576.98	1327.68	1039.69	1359.09	1050.85	276.08	586.24	357.26	763.49
1615	ENSG00000083857.13_FAT1	6941.25	6765.35	23.51	18.41	25.14	19.44	6.71	14.26	8.72	18.63
1616	ENSG00000083896.12_YTHDC1	2728.63	2552.73	50.42	39.49	51.06	39.48	47.61	101.1	33.21	70.97
1617	ENSG00000083937.8_CHMP2B	2194.06	2018.15	49.25	38.57	49.01	37.9	45.5	96.62	30.14	64.42
1618	ENSG00000084070.11_SMAP2	2437.61	2261.76	33.39	26.15	30.35	23.46	3.82	8.11	7.64	16.32
1619	ENSG00000084072.16_PPIE	1273.6	1097.69	68.59	53.71	70.84	54.78	35.76	75.92	16.99	36.3
1620	ENSG00000084073.8_ZMPSTE24	3071.9	2895.99	21.92	17.17	22.89	17.7	20.61	43.76	22.86	48.85
1621	ENSG00000084090.13_STARD7	3118.45	2942.73	79.49	62.24	91.52	70.77	61.33	130.24	28.8	61.56
1622	ENSG00000084092.6_NOA1	3415	3239.09	18.38	14.4	19.48	15.06	4.22	8.97	4.25	9.08
1623	ENSG00000084093.16_REST	5669.74	5493.83	10.7	8.38	11.44	8.84	1.06	2.25	5.16	11.04
1624	ENSG00000084110.10_HAL	872.7	697.4	1	0.78	0.24	0.18	0	0	0	0
1625	ENSG00000084112.14_SSH1	6280.11	6104.21	9.55	7.48	10.16	7.86	3.95	8.38	3.56	7.61
1626	ENSG00000084207.16_GSTP1	755.6	579.71	778.23	609.42	846.4	654.44	301.85	640.95	361.92	773.44
1627	ENSG00000084234.17_APLP2	2917.44	2741.54	224.68	175.95	223.37	172.71	179.46	381.06	160.3	342.56
1628	ENSG00000084444.13_FAM234B	4181.93	4006.02	13.78	10.79	14.31	11.07	8.77	18.61	12.26	26.2
1629	ENSG00000084453.16_SLCO1A2	3010.7	2834.79	0.32	0.25	0.42	0.33	0	0	0	0
1630	ENSG00000084463.7_WBP11	2997.53	2821.63	71.9	56.3	63.79	49.33	27.41	58.2	4.92	10.5
1631	ENSG00000084623.11_EIF3I	1353.07	1177.16	412.35	322.9	394.01	304.65	300.19	637.42	229.53	490.52
1632	ENSG00000084628.9_NKAIN1	2389.38	2213.47	2.21	1.73	2.39	1.85	0	0	0	0
1633	ENSG00000084636.17_COL16A1	1515.34	1339.44	0.32	0.25	0.26	0.2	0	0	0	0
1634	ENSG00000084652.15_TXLNA	4881.83	4705.91	44.94	35.19	46.8	36.18	6.62	14.06	7.59	16.22
1635	ENSG00000084674.14_APOB	8624.5	8448.59	0	0	0	0	0.04	0.08	0	0
1636	ENSG00000084676.15_NCOA1	6129.9	5954	11.5	9	11.1	8.58	3.94	8.37	1.26	2.69
1637	ENSG00000084693.15_AGBL5	2324.75	2148.85	85.02	66.58	89.73	69.38	18.19	38.62	17.79	38.02
1638	ENSG00000084710.13_EFR3B	7389.8	7213.89	1.79	1.4	1.76	1.36	0.85	1.8	2.2	4.69
1639	ENSG00000084731.14_KIF3C	3246.51	3071.38	12.38	9.69	11.18	8.64	2.07	4.39	2.66	5.69
1640	ENSG00000084733.10_RAB10	2110.66	1934.79	72.33	56.64	61.54	47.58	20.88	44.34	33.18	70.9
1641	ENSG00000084734.8_GCKR	847.47	671.63	0.12	0.09	0.2	0.16	0	0	0	0
1642	ENSG00000084754.11_HADHA	2992.38	2816.46	140.26	109.84	138.34	106.96	43.82	93.05	46.25	98.84
1643	ENSG00000084764.11_MAPRE3	1642.07	1466.16	22.43	17.57	25.21	19.49	0.62	1.32	4.9	10.47
1644	ENSG00000084774.13_CAD	5118.95	4943.05	49.02	38.39	49.21	38.05	33.51	71.14	20.26	43.29
1645	ENSG00000085063.15_CD59	1496.92	1321.02	100.29	78.53	95.73	74.02	25.38	53.9	22.66	48.43
1646	ENSG00000085117.11_CD82	977.23	801.35	2.47	1.94	2.53	1.96	3.19	6.77	2.65	5.66
1647	ENSG00000085185.15_BCORL1	5328.61	5152.7	19.38	15.18	19.7	15.24	5.75	12.21	9.61	20.55
1648	ENSG00000085224.22_ATRX	4775.29	4599.42	35.96	28.16	45.26	35	24.14	51.25	32.07	68.54
1649	ENSG00000085231.13_AK6	730.79	554.97	81.66	63.94	80.24	62.04	12.8	27.19	17.13	36.6
1650	ENSG00000085265.10_FCN1	2827.5	2651.59	0	0	0	0	0	0	0	0
1651	ENSG00000085274.15_MYNN	2941.41	2765.5	13.65	10.69	12.7	9.82	1.95	4.14	3.2	6.85
1652	ENSG00000085276.17_MECOM	3448.34	3272.43	11.91	9.33	11.42	8.83	3.84	8.15	43.02	91.93
1653	ENSG00000085365.17_SCAMP1	3321.57	3145.65	29.41	23.03	33.26	25.72	12.05	25.58	25.16	53.78
1654	ENSG00000085377.13_PREP	2620.35	2444.43	30.74	24.07	31.64	24.47	15.69	33.32	19.48	41.63
1655	ENSG00000085382.11_HACE1	3303.2	3127.29	15.69	12.29	15.89	12.29	14.43	30.63	10.97	23.45
1656	ENSG00000085415.15_SEH1L	2535.95	2360.04	20.91	16.38	22.93	17.73	32.57	69.16	17.7	37.82
1657	ENSG00000085433.15_WDR47	3232	3056.11	11.09	8.69	8.95	6.92	4.31	9.15	7.31	15.62
1658	ENSG00000085449.14_WDFY1	4080.26	3904.48	27.15	21.26	27.87	21.55	12.64	26.85	5.01	10.7
1659	ENSG00000085465.12_OVGP1	1752.41	1576.53	4.78	3.74	5.69	4.4	0	0	0	0
1660	ENSG00000085491.16_SLC25A24	3421.04	3245.12	24.32	19.04	24.32	18.81	17.38	36.9	7.89	16.87
1661	ENSG00000085511.19_MAP3K4	4238.57	4062.71	19.68	15.41	22.66	17.52	2.11	4.48	21.48	45.9
1662	ENSG00000085514.15_PILRA	880.89	704.99	2.53	1.98	2.76	2.14	0	0	0	0
1663	ENSG00000085552.16_IGSF9	3408.2	3232.29	0.84	0.66	1	0.77	1.14	2.42	0	0
1664	ENSG00000085563.14_ABCB1	4299.63	4123.71	3.9	3.05	3.47	2.68	1.73	3.68	0.99	2.11
1665	ENSG00000085644.13_ZNF213	3073.93	2898.04	5.8	4.54	6.7	5.18	2.97	6.31	3.14	6.71
1666	ENSG00000085662.13_AKR1B1	1380.98	1205.07	360.23	282.09	371.66	287.37	121.45	257.89	76.24	162.93
1667	ENSG00000085719.12_CPNE3	3735.46	3559.56	40.51	31.73	39.66	30.67	114.39	242.89	63.98	136.74
1668	ENSG00000085721.12_RRN3	3591.79	3415.88	19.27	15.09	18.84	14.57	2.29	4.85	10.07	21.51
1669	ENSG00000085733.15_CTTN	1989.94	1814.05	104.13	81.54	110.08	85.11	62.79	133.34	103.88	222.01
1670	ENSG00000085741.12_WNT11	1930	1754.09	1.86	1.46	2.44	1.89	3.64	7.73	0	0
1671	ENSG00000085760.14_MTIF2	2302.22	2126.31	46.82	36.67	52.88	40.88	11.71	24.87	16.27	34.77
1672	ENSG00000085788.13_DDHD2	2095.13	1919.3	62.84	49.21	61.36	47.45	19.3	40.99	10.95	23.4
1673	ENSG00000085831.15_TTC39A	2283.61	2107.7	10.89	8.53	12.98	10.03	2.94	6.23	0	0
1674	ENSG00000085832.16_EPS15	4207.89	4031.98	17.17	13.45	17.7	13.68	78.61	166.93	41.65	89
1675	ENSG00000085840.12_ORC1	3143.34	2967.42	27.09	21.21	28.32	21.89	5.59	11.87	5.71	12.19
1676	ENSG00000085871.8_MGST2	788.05	612.15	39.96	31.29	45.84	35.45	53.58	113.76	61.71	131.88
1677	ENSG00000085872.14_CHERP	2922.55	2746.66	29.38	23	36.81	28.46	36.65	77.81	41.02	87.66
1678	ENSG00000085978.21_ATG16L1	2876.37	2700.47	15.05	11.79	15.29	11.82	3.23	6.85	9.9	21.17
1679	ENSG00000085982.13_USP40	2826.61	2650.71	16.14	12.64	14.08	10.88	10.66	22.63	2.61	5.57
1680	ENSG00000085998.13_POMGNT1	1573.17	1397.45	71.25	55.8	58.58	45.29	38.14	81	5.9	12.6
1681	ENSG00000085999.11_RAD54L	2450.18	2274.27	60.37	47.27	53.12	41.07	18.79	39.91	10.42	22.27
1682	ENSG00000086015.20_MAST2	4823.09	4647.19	18.92	14.81	24.36	18.83	4.88	10.36	0.75	1.61
1683	ENSG00000086061.15_DNAJA1	2364.95	2189.04	133.99	104.93	145.3	112.34	82.71	175.64	79.79	170.52
1684	ENSG00000086062.12_B4GALT1	4195.95	4020.04	17.22	13.49	17.59	13.6	1.98	4.2	10.88	23.25
1685	ENSG00000086065.13_CHMP5	1468.33	1292.42	88.27	69.12	88.16	68.17	29.71	63.09	38.77	82.86
1686	ENSG00000086102.18_NFX1	3866.86	3690.95	27.33	21.4	25.45	19.68	9.03	19.18	5.71	12.2
1687	ENSG00000086159.12_AQP6	2901.91	2726	0.46	0.36	0.62	0.48	0	0	0	0
1688	ENSG00000086189.9_DIMT1	2230.76	2054.85	27.23	21.32	25.48	19.7	11.18	23.74	21.48	45.9
1689	ENSG00000086200.16_IPO11	3174.97	2999.07	23.9	18.72	30.6	23.66	34.13	72.48	24.7	52.79
1690	ENSG00000086205.17_FOLH1	1976	1800.09	0.22	0.17	0.21	0.16	0	0	0	0
1691	ENSG00000086232.12_EIF2AK1	3582.58	3406.67	88.04	68.94	94.41	73	43.13	91.58	43.04	91.98
1692	ENSG00000086288.11_NME8	1027	851.21	0	0	0	0	0	0	0	0
1693	ENSG00000086289.11_EPDR1	2483.21	2307.29	4.16	3.26	5.01	3.88	20.29	43.09	0	0
1694	ENSG00000086300.15_SNX10	2211.12	2035.21	13.93	10.91	13.64	10.54	13.13	27.89	12.47	26.64
1695	ENSG00000086475.14_SEPHS1	1765.51	1589.63	69.76	54.63	71.15	55.01	15.39	32.69	12	25.65
1696	ENSG00000086504.16_MRPL28	946	770.1	92.85	72.71	95.67	73.98	55.77	118.42	67.05	143.29
1697	ENSG00000086506.2_HBQ1	536	360.2	5.39	4.22	4.35	3.37	0	0	1.51	3.22
1698	ENSG00000086544.2_ITPKC	3309.71	3133.8	5.23	4.09	5.57	4.3	5.02	10.66	1.58	3.37
1699	ENSG00000086548.8_CEACAM6	1635.5	1459.63	0	0	0	0	0	0	0	0
1700	ENSG00000086570.12_FAT2	10825.7	10649.8	0.17	0.13	0.19	0.14	0.34	0.73	0	0
1701	ENSG00000086589.11_RBM22	2075	1899.09	61.71	48.32	61.75	47.74	15.97	33.92	30.61	65.41
1702	ENSG00000086598.10_TMED2	2217.19	2041.31	133.88	104.84	142.87	110.47	64.81	137.61	53.9	115.18
1703	ENSG00000086619.13_ERO1B	3081.35	2905.46	16.89	13.23	12.88	9.96	6.11	12.97	4.44	9.48
1704	ENSG00000086666.18_ZFAND6	1267.54	1091.63	66.34	51.95	64.37	49.77	14.86	31.55	16.2	34.62
1705	ENSG00000086696.10_HSD17B2	2097.5	1921.63	0	0	0	0	0	0	0	0
1706	ENSG00000086712.12_TXLNG	4379.19	4203.27	37.79	29.59	37.79	29.22	6.42	13.62	9.52	20.34
1707	ENSG00000086717.18_PPEF1	2687	2511.09	0.22	0.17	0.36	0.28	0	0	0	0
1708	ENSG00000086730.16_LAT2	1393.6	1217.72	0.99	0.77	0.84	0.65	0	0	0	0
1709	ENSG00000086758.15_HUWE1	7604.31	7428.41	138.9	108.77	139.02	107.49	80.78	171.52	62.23	133
1710	ENSG00000086827.8_ZW10	2985.06	2809.15	23.33	18.27	22.54	17.43	15.64	33.21	8.39	17.94
1711	ENSG00000086848.14_ALG9	1414.63	1238.76	31.56	24.72	30.92	23.91	18.77	39.87	14.54	31.07
1712	ENSG00000086967.9_MYBPC2	3593	3417.09	0.05	0.04	0.11	0.08	0	0	0	0
1713	ENSG00000086991.12_NOX4	1817.33	1641.43	0	0	0	0	0	0	0	0
1714	ENSG00000087008.15_ACOX3	1573.24	1397.37	11.89	9.31	11.01	8.51	6.35	13.48	8.1	17.3
1715	ENSG00000087053.18_MTMR2	3324.03	3148.13	27.95	21.89	25.25	19.52	6.62	14.05	1.95	4.16
1716	ENSG00000087074.7_PPP1R15A	2360.65	2184.74	18.2	14.25	19.52	15.09	3.53	7.49	2.58	5.51
1717	ENSG00000087076.8_HSD17B14	1116.55	940.65	7.88	6.17	7.03	5.44	4.03	8.55	7.11	15.2
1718	ENSG00000087077.13_TRIP6	1500.57	1324.67	36.67	28.72	37.38	28.9	10.18	21.61	11.39	24.34
1719	ENSG00000087085.14_ACHE	2355.74	2179.83	2.21	1.73	2.36	1.82	0	0	0.52	1.11
1720	ENSG00000087086.14_FTL	878	702.09	711.11	556.85	718.61	555.63	35.19	74.71	46.61	99.6
1721	ENSG00000087087.19_SRRT	1529.34	1353.54	145.87	114.23	142.32	110.04	71.33	151.45	120.04	256.52
1722	ENSG00000087088.19_BAX	865.61	689.8	220.09	172.35	222.39	171.95	166.75	354.08	189.32	404.59
1723	ENSG00000087095.12_NLK	3271.1	3095.19	7.72	6.04	9.08	7.02	0.37	0.79	1.81	3.87
1724	ENSG00000087111.20_PIGS	2148.48	1972.58	66.53	52.1	60.23	46.57	34.5	73.26	27.51	58.8
1725	ENSG00000087116.15_ADAMTS2	4705.79	4529.88	2.19	1.71	3.22	2.49	2.23	4.73	0	0
1726	ENSG00000087128.9_TMPRSS11E	1465	1289.09	0	0	0	0	0	0	0	0
1727	ENSG00000087152.15_ATXN7L3	2612.22	2436.38	41.85	32.77	47.6	36.8	9.25	19.64	29.13	62.25
1728	ENSG00000087157.18_PGS1	2250.82	2074.91	18.15	14.21	20.5	15.85	8.47	17.99	10.85	23.18
1729	ENSG00000087191.12_PSMC5	1424.79	1248.88	124.83	97.75	136.06	105.2	68.03	144.46	56.07	119.83
1730	ENSG00000087206.16_UIMC1	1681.24	1505.72	55.24	43.25	53.57	41.42	10.87	23.07	17.2	36.76
1731	ENSG00000087237.11_CETP	1547.4	1371.49	0	0	0	0	0	0	0	0
1732	ENSG00000087245.12_MMP2	1560.91	1385.05	11.97	9.37	12.63	9.76	13.16	27.93	8.72	18.64
1733	ENSG00000087250.8_MT3	680.17	504.4	0	0	0	0	0	0	0	0
1734	ENSG00000087253.12_LPCAT2	2281.64	2105.79	10.1	7.91	7.28	5.63	10.05	21.35	0.28	0.6
1735	ENSG00000087258.14_GNAO1	3150.02	2974.4	3.26	2.56	1.94	1.5	1.31	2.78	0.68	1.45
1736	ENSG00000087263.16_OGFOD1	1950.32	1774.44	58.07	45.47	51.01	39.44	41.87	88.92	21.08	45.04
1737	ENSG00000087266.15_SH3BP2	3028.75	2852.88	19.5	15.27	14.78	11.43	3.64	7.72	2.8	5.99
1738	ENSG00000087269.15_NOP14	3494.17	3318.25	45.57	35.68	49.09	37.95	16.35	34.71	7.41	15.84
1739	ENSG00000087274.16_ADD1	2806.26	2630.38	70.46	55.17	83.94	64.91	94.88	201.47	82.25	175.78
1740	ENSG00000087299.11_L2HGDH	3282.11	3106.19	15.51	12.15	16.48	12.74	2.64	5.61	18.32	39.14
1741	ENSG00000087301.8_TXNDC16	4510.17	4334.25	8.74	6.85	10.39	8.03	5.68	12.06	2.5	5.35
1742	ENSG00000087302.8_RTRAF	864.29	688.42	369.52	289.36	359.69	278.11	137.4	291.76	159.33	340.5
1743	ENSG00000087303.17_NID2	2880.79	2704.88	13.85	10.84	13.4	10.36	11.53	24.48	5.37	11.49
1744	ENSG00000087338.4_GMCL1	3962.05	3786.14	16.88	13.22	19.37	14.97	3.16	6.72	11.75	25.1
1745	ENSG00000087365.15_SF3B2	2192.79	2016.9	247.6	193.89	252.34	195.11	120.86	256.64	151.79	324.37
1746	ENSG00000087448.10_KLHL42	3647.39	3471.48	16.82	13.17	17.69	13.67	2.61	5.55	0	0
1747	ENSG00000087460.24_GNAS	1637.9	1461.99	836.61	655.14	843.82	652.44	1442.3	3062.58	1553.72	3320.38
1748	ENSG00000087470.17_DNM1L	2677.85	2501.98	74.89	58.64	69.72	53.91	33.11	70.3	17.7	37.83
1749	ENSG00000087494.15_PTHLH	1442.46	1266.55	1.78	1.39	2.76	2.13	0	0	0	0
1750	ENSG00000087495.16_PHACTR3	1851.79	1675.87	1.69	1.32	1.17	0.9	1.03	2.19	0	0
1751	ENSG00000087502.17_ERGIC2	953.3	777.59	103.56	81.1	93.98	72.67	18.55	39.38	12.21	26.09
1752	ENSG00000087510.6_TFAP2C	2866	2690.09	3.67	2.87	2.91	2.25	0.78	1.65	0.27	0.57
1753	ENSG00000087586.17_AURKA	1924.47	1748.56	62.4	48.86	60.75	46.97	32.02	68	73.27	156.58
1754	ENSG00000087589.16_CASS4	2746.48	2570.57	0.03	0.02	0.05	0.04	0	0	0	0
1755	ENSG00000087842.10_PIR	1092.51	916.61	18.81	14.73	24.24	18.75	16.97	36.04	11.06	23.64
1756	ENSG00000087884.14_AAMDC	533.1	357.31	59.99	46.97	55.91	43.23	4.33	9.2	17.08	36.51
1757	ENSG00000087903.12_RFX2	2111.22	1935.62	9.65	7.56	7.45	5.76	1.2	2.55	6.22	13.29
1758	ENSG00000087995.15_METTL2A	2155.49	1979.58	15.52	12.15	20.09	15.54	4.69	9.97	1.94	4.15
1759	ENSG00000088002.11_SULT2B1	1099.26	923.36	0.71	0.56	2.65	2.05	0	0	0	0
1760	ENSG00000088035.16_ALG6	1861.34	1685.43	45.98	36.01	44.57	34.46	24.2	51.38	27.56	58.9
1761	ENSG00000088038.18_CNOT3	1687.81	1512.1	69.7	54.58	68.09	52.64	24.91	52.89	36.34	77.66
1762	ENSG00000088053.11_GP6	2210	2034.09	0.04	0.03	0.09	0.07	0	0	0	0
1763	ENSG00000088179.8_PTPN4	2180.14	2004.29	21.1	16.52	22.69	17.54	3.34	7.1	2.54	5.43
1764	ENSG00000088205.12_DDX18	2927.08	2751.16	59.9	46.91	64.53	49.9	36.6	77.72	48	102.57
1765	ENSG00000088247.17_KHSRP	1610.31	1434.41	207.11	162.18	225.74	174.54	76.99	163.49	68.31	145.99
1766	ENSG00000088256.8_GNA11	2074.72	1898.9	21.32	16.7	22.05	17.05	18.04	38.31	12.66	27.05
1767	ENSG00000088280.18_ASAP3	2480.71	2304.79	11.69	9.16	8.66	6.69	8.77	18.63	6.8	14.54
1768	ENSG00000088298.12_EDEM2	1894.46	1718.54	18.87	14.77	19.8	15.31	7	14.87	3.95	8.44
1769	ENSG00000088305.18_DNMT3B	4015.51	3839.6	13.76	10.78	13.56	10.48	6.2	13.17	6.86	14.67
1770	ENSG00000088320.3_REM1	1665	1489.09	0.03	0.02	0	0	0	0	0	0
1771	ENSG00000088325.15_TPX2	3498.29	3322.38	106.14	83.12	107.6	83.2	34.27	72.76	32.08	68.55
1772	ENSG00000088340.15_FER1L4	2102.57	1926.68	8.04	6.3	8.54	6.61	0	0	0	0
1773	ENSG00000088356.5_PDRG1	1998	1822.09	23.27	18.22	25.46	19.69	4.76	10.1	6.16	13.16
1774	ENSG00000088367.21_EPB41L1	3117.03	2941.12	23.43	18.35	27.62	21.36	7.42	15.76	3.9	8.33
1775	ENSG00000088386.16_SLC15A1	3106	2930.09	0.03	0.02	0	0	0	0	0	0
1776	ENSG00000088387.18_DOCK9	2743.99	2568.57	17.55	13.74	21.96	16.98	11	23.36	2.65	5.67
1777	ENSG00000088448.14_ANKRD10	967.47	791.72	46.74	36.6	57.57	44.51	6.2	13.16	23.94	51.17
1778	ENSG00000088451.10_TGDS	1840.49	1664.57	31.07	24.33	31.25	24.16	10.3	21.86	10.11	21.61
1779	ENSG00000088538.12_DOCK3	8755	8579.09	14.74	11.54	14.77	11.42	2.83	6.02	1.47	3.15
1780	ENSG00000088543.14_C3orf18	2206.34	2030.44	4.61	3.61	7.72	5.97	0	0	0	0
1781	ENSG00000088682.13_COQ9	1317.12	1141.21	70.16	54.94	59.54	46.04	19.75	41.95	9.1	19.44
1782	ENSG00000088726.15_TMEM40	431	255.39	0.3	0.24	0	0	0	0	0	0
1783	ENSG00000088727.12_KIF9	839.05	663.18	9.73	7.62	11.85	9.16	10.34	21.97	9.63	20.58
1784	ENSG00000088756.12_ARHGAP28	2230.31	2054.45	3.74	2.93	2.83	2.19	3.83	8.14	0	0
1785	ENSG00000088766.11_CRLS1	1229.04	1053.13	42.14	33	42.14	32.58	12.26	26.03	11.59	24.77
1786	ENSG00000088782.4_DEFB127	514	338.22	0	0	0	0	0	0	0	0
1787	ENSG00000088808.17_PPP1R13B	3587.19	3411.31	8.28	6.49	10.97	8.48	2.64	5.61	1.84	3.94
1788	ENSG00000088812.17_ATRN	7546.65	7370.74	11.08	8.68	12.68	9.8	3.97	8.43	6.45	13.78
1789	ENSG00000088826.17_SMOX	1405.3	1229.41	6.76	5.29	5.65	4.37	10.99	23.34	0.46	0.99
1790	ENSG00000088827.12_SIGLEC1	4326	4150.09	0.03	0.02	0.04	0.03	0	0	0	0
1791	ENSG00000088832.16_FKBP1A	1261.39	1085.5	242.49	189.89	229.37	177.35	31.37	66.6	13.4	28.63
1792	ENSG00000088833.17_NSFL1C	1507.98	1332.07	70.1	54.9	78.81	60.93	18.61	39.52	36.63	78.29
1793	ENSG00000088836.13_SLC4A11	2960.78	2784.88	5.93	4.64	6.55	5.07	7.2	15.28	5.72	12.23
1794	ENSG00000088854.12_C20orf194	6771.35	6595.44	4.45	3.49	4.29	3.32	1.85	3.92	1.22	2.6
1795	ENSG00000088876.11_ZNF343	3228.33	3052.42	11.51	9.01	13.01	10.06	0.6	1.27	0.63	1.35
1796	ENSG00000088881.20_EBF4	1082.15	906.31	23.39	18.32	27.8	21.5	0	0	1.53	3.27
1797	ENSG00000088882.7_CPXM1	2391	2215.09	0.11	0.08	0.13	0.1	0	0	0	0
1798	ENSG00000088888.17_MAVS	11705	11529.1	14.73	11.54	14.43	11.16	2.6	5.52	3.43	7.33
1799	ENSG00000088899.15_LZTS3	4169.68	3993.76	8.37	6.56	8.37	6.47	0	0	2.34	4.99
1800	ENSG00000088926.13_F11	1165.29	989.4	0	0	0	0	0	0	0	0
1801	ENSG00000088930.7_XRN2	3437	3261.09	69.8	54.66	71.16	55.02	14.53	30.85	17.1	36.54
1802	ENSG00000088970.15_KIZ	2267.92	2092.01	20.88	16.35	25.88	20.01	19.91	42.27	6.5	13.88
1803	ENSG00000088986.10_DYNLL1	720.38	544.49	449.34	351.87	448.5	346.78	74.87	158.99	106.43	227.44
1804	ENSG00000088992.17_TESC	1013.84	837.94	6.67	5.23	7.68	5.94	0	0	8.64	18.46
1805	ENSG00000089006.16_SNX5	1717.86	1541.95	197.45	154.62	209.42	161.92	42.21	89.63	43.61	93.21
1806	ENSG00000089009.15_RPL6	953.56	777.65	2297.86	1799.42	2477.39	1915.52	61.04	129.61	85.44	182.58
1807	ENSG00000089012.14_SIRPG	1120.14	944.28	0	0	0	0	0	0	0	0
1808	ENSG00000089022.13_MAPKAPK5	1986.14	1810.26	38.63	30.25	44.01	34.03	2.7	5.73	9.1	19.45
1809	ENSG00000089041.16_P2RX7	3003	2827.09	0.01	0.01	0.12	0.1	0	0	0	0
1810	ENSG00000089048.14_ESF1	3216	3040.09	17.93	14.04	19.52	15.09	6.43	13.66	5.56	11.88
1811	ENSG00000089050.15_RBBP9	3016.03	2840.12	16.45	12.88	16.59	12.83	3.45	7.34	2.63	5.63
1812	ENSG00000089053.12_ANAPC5	1903.59	1727.7	171.61	134.39	181.31	140.19	43.31	91.96	34.38	73.47
1813	ENSG00000089057.14_SLC23A2	6499.35	6323.43	14.3	11.2	17.19	13.29	21.44	45.52	10.31	22.03
1814	ENSG00000089060.11_SLC8B1	1933.61	1757.7	7.22	5.66	7.1	5.49	1.89	4.02	0.75	1.6
1815	ENSG00000089063.14_TMEM230	1479.27	1303.35	112.25	87.9	106.47	82.33	0	0	4.46	9.53
1816	ENSG00000089091.16_DZANK1	2670.56	2494.64	2.46	1.93	2.08	1.61	0.34	0.72	0	0
1817	ENSG00000089094.18_KDM2B	3031.45	2855.55	19.3	15.11	22.03	17.03	14.38	30.53	5.22	11.15
1818	ENSG00000089101.17_CFAP61	904.1	728.2	0.37	0.29	0.54	0.42	0	0	0	0
1819	ENSG00000089116.3_LHX5	1826	1650.1	0	0	0	0	0	0	0	0
1820	ENSG00000089123.15_TASP1	1978.65	1802.78	6.89	5.4	7.46	5.77	4.87	10.35	0	0
1821	ENSG00000089127.12_OAS1	1816	1640.09	0.09	0.07	0.11	0.08	0	0	2.65	5.67
1822	ENSG00000089154.10_GCN1	7184.65	7009.15	44.48	34.83	49.8	38.51	21.22	45.06	29.5	63.04
1823	ENSG00000089157.15_RPLP0	1128.2	952.3	2446.79	1916.04	2458.57	1900.98	89.67	190.4	162.34	346.92
1824	ENSG00000089159.16_PXN	3111.64	2935.74	21.87	17.12	24.78	19.16	11.26	23.9	1.95	4.16
1825	ENSG00000089163.4_SIRT4	980.65	804.78	2.61	2.04	2.63	2.03	1.39	2.96	0	0
1826	ENSG00000089169.14_RPH3A	3726.11	3550.2	0.05	0.04	0.17	0.13	0	0	0	0
1827	ENSG00000089177.18_KIF16B	4817.06	4641.14	5.93	4.64	7.99	6.18	14.35	30.47	1.64	3.51
1828	ENSG00000089195.14_TRMT6	2384.64	2208.73	18.28	14.32	19.63	15.18	8.7	18.47	7.21	15.42
1829	ENSG00000089199.9_CHGB	2550	2374.09	0.88	0.69	1.08	0.84	0	0	0	0
1830	ENSG00000089220.4_PEBP1	1621.49	1445.57	179.94	140.91	180.18	139.31	72.57	154.1	67.26	143.75
1831	ENSG00000089225.19_TBX5	2248	2072.1	0	0	0.12	0.09	0	0	0	0
1832	ENSG00000089234.15_BRAP	2919.59	2743.68	12.41	9.72	13.69	10.58	7.76	16.47	0.95	2.02
1833	ENSG00000089248.6_ERP29	1594.68	1418.79	177.15	138.72	180.58	139.62	38.21	81.13	48.79	104.27
1834	ENSG00000089250.18_NOS1	5707.67	5531.81	0	0	0	0	0	0	0	0
1835	ENSG00000089280.18_FUS	1780.75	1604.86	493.37	386.35	449.02	347.18	184.67	392.14	142.34	304.19
1836	ENSG00000089289.15_IGBP1	1674.08	1498.17	67.51	52.87	72.75	56.25	10.52	22.34	9.92	21.21
1837	ENSG00000089327.14_FXYD5	871.86	695.95	87.48	68.51	88.33	68.3	16.43	34.89	50.98	108.96
1838	ENSG00000089335.20_ZNF302	2451.73	2275.84	31.07	24.33	31.23	24.15	1.72	3.66	9.02	19.28
1839	ENSG00000089351.14_GRAMD1A	1413.34	1237.47	53.15	41.62	59.31	45.86	4.57	9.71	20.62	44.08
1840	ENSG00000089356.18_FXYD3	702.43	526.6	0.29	0.23	0.25	0.19	0	0	0	0
1841	ENSG00000089472.16_HEPH	3085.22	2909.32	0	0	0	0	0	0	0	0
1842	ENSG00000089486.16_CDIP1	2410.98	2235.1	27.85	21.81	27.72	21.43	17.51	37.18	3.86	8.25
1843	ENSG00000089505.17_CMTM1	926.27	750.36	0.56	0.44	1.86	1.44	0	0	0	0
1844	ENSG00000089558.8_KCNH4	3723	3547.09	0.18	0.14	0.17	0.13	0	0	0	0
1845	ENSG00000089597.17_GANAB	3175.37	2999.47	306.4	239.94	309.26	239.12	230.81	490.1	154.76	330.74
1846	ENSG00000089639.10_GMIP	1715.61	1539.72	8.3	6.5	7.31	5.65	3.12	6.63	6.65	14.21
1847	ENSG00000089682.16_RBM41	1807.86	1632.04	35.24	27.59	36.61	28.31	18.79	39.89	16.44	35.12
1848	ENSG00000089685.14_BIRC5	2485.47	2309.56	93.22	73	101.47	78.46	136.39	289.62	96.62	206.47
1849	ENSG00000089692.8_LAG3	1746.63	1570.73	0.52	0.41	0.13	0.1	0	0	4.41	9.43
1850	ENSG00000089693.10_MLF2	1361.1	1185.19	194.15	152.03	199.93	154.58	56.54	120.06	43.41	92.78
1851	ENSG00000089723.9_OTUB2	3662	3486.09	5.51	4.31	5.49	4.24	1.55	3.3	1.55	3.32
1852	ENSG00000089737.16_DDX24	1744.78	1568.89	135.74	106.29	141.89	109.71	36.78	78.11	67.89	145.09
1853	ENSG00000089775.11_ZBTB25	2406.01	2230.13	11.87	9.29	10.39	8.03	2.28	4.84	4.42	9.44
1854	ENSG00000089818.17_NECAP1	2164.37	1988.47	30.66	24.01	32.63	25.23	9.97	21.18	23.99	51.26
1855	ENSG00000089820.15_ARHGAP4	1231.77	1055.92	2.85	2.24	2.84	2.2	0	0	0	0
1856	ENSG00000089847.12_ANKRD24	3281.66	3105.75	0.91	0.71	0.66	0.51	0	0	0	0
1857	ENSG00000089876.11_DHX32	2887.66	2711.74	22.88	17.92	22.39	17.31	5.94	12.62	4.33	9.26
1858	ENSG00000089902.9_RCOR1	5383.13	5207.25	10.42	8.16	11.89	9.19	4.55	9.67	19.16	40.95
1859	ENSG00000089916.17_GPATCH2L	4256.93	4081.03	25.19	19.73	22.71	17.56	11.17	23.71	5.57	11.91
1860	ENSG00000090006.17_LTBP4	1366.41	1190.61	48.53	38	50.93	39.38	27.74	58.9	30.74	65.7
1861	ENSG00000090013.10_BLVRB	843.81	667.91	37.67	29.5	35.03	27.08	34.84	73.98	22.39	47.85
1862	ENSG00000090020.10_SLC9A1	2482.43	2306.53	12.29	9.62	10.91	8.44	3.69	7.83	3.88	8.29
1863	ENSG00000090054.14_SPTLC1	2081.96	1906.08	44.43	34.79	47.23	36.52	35.1	74.53	21.56	46.07
1864	ENSG00000090060.17_PAPOLA	2803.66	2627.77	124.24	97.29	131.45	101.64	16.62	35.28	20.98	44.83
1865	ENSG00000090061.17_CCNK	1920.5	1744.59	44.18	34.6	38.05	29.42	23.34	49.57	19.48	41.63
1866	ENSG00000090097.21_PCBP4	1873.2	1697.29	14.82	11.61	13.17	10.18	1.36	2.89	0	0
1867	ENSG00000090104.11_RGS1	1174.17	998.28	0	0	0	0	0	0	0	0
1868	ENSG00000090238.11_YPEL3	927.46	751.57	31.03	24.3	29.24	22.61	2.17	4.6	4.5	9.61
1869	ENSG00000090263.15_MRPS33	662.01	486.16	225.15	176.31	210.99	163.14	44.68	94.88	12.87	27.51
1870	ENSG00000090266.12_NDUFB2	503.66	327.92	240.31	188.18	258.28	199.71	173.94	369.35	189.34	404.63
1871	ENSG00000090273.13_NUDC	1730.04	1554.13	102.19	80.02	98.6	76.23	32.05	68.06	28.25	60.37
1872	ENSG00000090316.15_MAEA	2216.38	2040.47	26.66	20.88	27.12	20.97	26.44	56.15	27.58	58.94
1873	ENSG00000090339.8_ICAM1	2008.64	1832.77	0.21	0.17	0.11	0.08	0	0	0	0
1874	ENSG00000090372.14_STRN4	2292.72	2116.83	68.31	53.49	61.37	47.45	42.71	90.7	30.28	64.71
1875	ENSG00000090376.10_IRAK3	8663	8487.09	0.03	0.02	0.06	0.05	0	0	0	0
1876	ENSG00000090382.6_LYZ	1530	1354.09	0.03	0.02	0.08	0.06	0	0	0	0
1877	ENSG00000090402.7_SI	2313	2137.38	0	0	0	0	0	0	0	0
1878	ENSG00000090432.6_MUL1	2438	2262.09	15	11.75	15.79	12.21	2.29	4.85	3.77	8.06
1879	ENSG00000090447.11_TFAP4	1887.15	1711.27	10.78	8.44	17.98	13.9	33.88	71.93	13.33	28.49
1880	ENSG00000090470.14_PDCD7	2803.86	2627.95	14.92	11.69	14.78	11.43	9.32	19.78	0.27	0.57
1881	ENSG00000090487.10_SPG21	1660.5	1484.58	57.54	45.06	55.5	42.91	10.18	21.61	15.58	33.29
1882	ENSG00000090512.11_FETUB	1166.38	990.52	0	0	0	0	0	0	0	0
1883	ENSG00000090520.11_DNAJB11	1728.64	1552.73	43.97	34.44	47.28	36.55	24.93	52.94	34.85	74.48
1884	ENSG00000090530.9_P3H2	3126	2950.08	1.33	1.04	3.78	2.92	5.03	10.68	0	0
1885	ENSG00000090534.19_THPO	1855	1679.09	0.37	0.29	0.73	0.57	0	0	0	0
1886	ENSG00000090539.15_CHRD	1896.78	1720.9	5.21	4.08	5.6	4.33	0	0	0	0
1887	ENSG00000090554.12_FLT3LG	895.34	719.45	4.1	3.21	4.22	3.26	0	0	0	0
1888	ENSG00000090565.15_RAB11FIP3	2032.2	1856.56	27.65	21.65	26.07	20.16	3.69	7.84	7.63	16.31
1889	ENSG00000090581.9_GNPTG	1505.49	1329.73	20.1	15.74	23.5	18.17	13.62	28.93	10.28	21.97
1890	ENSG00000090612.20_ZNF268	3560.35	3384.46	7.15	5.6	10.8	8.35	0.34	0.73	0	0
1891	ENSG00000090615.14_GOLGA3	6403.31	6227.51	8.9	6.97	10.08	7.79	4.33	9.2	3.8	8.13
1892	ENSG00000090621.13_PABPC4	1458.86	1283.01	156.67	122.69	165.94	128.31	48.2	102.34	85.02	181.69
1893	ENSG00000090659.17_CD209	1382	1206.1	0	0	0	0	0	0	0	0
1894	ENSG00000090661.11_CERS4	1478.54	1302.66	13.53	10.6	10.18	7.87	8.91	18.92	0	0
1895	ENSG00000090674.15_MCOLN1	1491.1	1315.21	11.31	8.85	14.02	10.84	2.97	6.31	13.36	28.54
1896	ENSG00000090686.15_USP48	3346.98	3171.08	54.08	42.35	54.68	42.28	59.34	126.01	62.02	132.54
1897	ENSG00000090776.5_EFNB1	3314	3138.09	6.72	5.26	7.72	5.97	2.18	4.62	0	0
1898	ENSG00000090857.13_PDPR	8562.1	8386.19	18.75	14.68	18.03	13.94	1.94	4.12	4.03	8.61
1899	ENSG00000090861.15_AARS	3234.38	3058.47	186.17	145.78	187.91	145.29	81.46	172.97	68.72	146.86
1900	ENSG00000090863.11_GLG1	4359.7	4183.8	46.97	36.78	50.88	39.34	17.11	36.33	33.59	71.77
1901	ENSG00000090889.11_KIF4A	4295.35	4119.43	35.93	28.14	36.84	28.48	19.87	42.19	21.43	45.79
1902	ENSG00000090905.18_TNRC6A	5082.93	4907.68	31.77	24.88	27.86	21.54	22.31	47.37	5.16	11.03
1903	ENSG00000090924.14_PLEKHG2	4001.52	3825.63	17.62	13.8	25.11	19.42	42.27	89.76	16.88	36.08
1904	ENSG00000090932.10_DLL3	2113.5	1937.58	3.57	2.79	3.69	2.85	0.54	1.15	1.12	2.4
1905	ENSG00000090971.4_NAT14	842.53	666.69	68.32	53.5	64.8	50.11	7.68	16.32	7.05	15.06
1906	ENSG00000090975.12_PITPNM2	4067.58	3891.67	2.79	2.19	3.57	2.76	0.24	0.52	0	0
1907	ENSG00000090989.17_EXOC1	2815.82	2639.92	23.61	18.49	24.36	18.84	7.54	16.01	5.23	11.17
1908	ENSG00000091009.7_RBM27	6451	6275.09	8.8	6.89	8.31	6.42	0.6	1.28	2.35	5.03
1909	ENSG00000091010.5_POU4F3	2476.5	2300.59	0	0	0.02	0.02	0	0	0	0
1910	ENSG00000091039.16_OSBPL8	3858.55	3682.66	23.48	18.39	26.48	20.48	10.37	22.01	10.27	21.94
1911	ENSG00000091073.19_DTX2	1220.48	1044.59	6.24	4.89	5.88	4.54	1.09	2.31	1.02	2.18
1912	ENSG00000091106.18_NLRC4	3355.02	3179.1	0.13	0.11	0.32	0.25	0	0	0	0
1913	ENSG00000091127.13_PUS7	2955.17	2779.39	15.12	11.84	16.31	12.61	20.37	43.26	14.92	31.89
1914	ENSG00000091128.12_LAMB4	2600	2424.09	0.02	0.01	0.17	0.13	0	0	0	0
1915	ENSG00000091129.19_NRCAM	5701.43	5525.52	8.24	6.45	7.57	5.85	23.31	49.49	1.95	4.18
1916	ENSG00000091136.13_LAMB1	4102.17	3926.37	37.03	29	37.94	29.33	42.71	90.7	21.51	45.96
1917	ENSG00000091137.12_SLC26A4	1819.46	1643.59	0.26	0.2	0.42	0.32	0	0	0	0
1918	ENSG00000091138.12_SLC26A3	1443.8	1267.94	0	0	0.1	0.08	0	0	0	0
1919	ENSG00000091140.13_DLD	1800.92	1625.1	108.45	84.93	95.78	74.06	58.91	125.08	75.59	161.53
1920	ENSG00000091157.13_WDR7	4525.79	4349.9	6.74	5.28	5.56	4.3	15.6	33.13	12.91	27.58
1921	ENSG00000091164.12_TXNL1	1431.02	1255.1	53.71	42.06	54	41.75	12.36	26.24	15.91	33.99
1922	ENSG00000091181.19_IL5RA	1880.64	1704.73	0	0	0	0	0	0	0	0
1923	ENSG00000091262.15_ABCC6	1600.05	1424.16	4.14	3.25	4.03	3.12	0.49	1.05	0.81	1.74
1924	ENSG00000091317.7_CMTM6	3790.22	3614.31	36.96	28.94	37.11	28.69	41.64	88.41	18.58	39.71
1925	ENSG00000091409.14_ITGA6	3571.31	3395.49	15.31	11.99	14.75	11.4	6.66	14.13	10.23	21.86
1926	ENSG00000091428.17_RAPGEF4	2525.41	2349.54	7.29	5.71	8.15	6.3	10.23	21.73	2.86	6.11
1927	ENSG00000091436.16_MAP3K20	4591.16	4415.24	15.28	11.96	14.45	11.18	5.77	12.25	2.78	5.95
1928	ENSG00000091482.6_SMPX	782.25	606.37	0	0	0	0	0	0	0	0
1929	ENSG00000091483.6_FH	1745.44	1569.56	70.78	55.42	77.74	60.11	86.88	184.47	44.25	94.57
1930	ENSG00000091490.10_SEL1L3	3240.15	3064.27	13.6	10.65	10.96	8.47	0.86	1.82	14	29.92
1931	ENSG00000091513.15_TF	1443.55	1267.67	1.35	1.06	1.19	0.92	0	0	0	0
1932	ENSG00000091527.15_CDV3	2476.84	2300.95	122.63	96.03	105.91	81.89	27.67	58.74	27.3	58.34
1933	ENSG00000091536.17_MYO15A	1985.12	1809.23	1.67	1.31	1.05	0.82	0	0	0.78	1.68
1934	ENSG00000091542.8_ALKBH5	2420.82	2244.91	94.83	74.26	96.07	74.28	10.73	22.78	12.25	26.18
1935	ENSG00000091583.10_APOH	759.5	583.7	0	0	0	0	0	0	0	0
1936	ENSG00000091592.15_NLRP1	1687.94	1512.03	7.65	5.99	7.31	5.66	2.76	5.86	4.27	9.13
1937	ENSG00000091622.15_PITPNM3	5058.84	4882.93	1.59	1.25	1.84	1.43	0	0	0	0
1938	ENSG00000091640.7_SPAG7	1002.95	827.06	58.4	45.73	53.92	41.69	15.91	33.78	14.74	31.51
1939	ENSG00000091651.8_ORC6	1560.11	1384.19	70.69	55.36	72.72	56.22	43.62	92.63	44.42	94.93
1940	ENSG00000091656.16_ZFHX4	11782.1	11606.2	6.87	5.38	6.48	5.01	3.73	7.92	3.11	6.65
1941	ENSG00000091664.8_SLC17A6	1857	1681.12	0	0	0	0	0	0	0	0
1942	ENSG00000091704.9_CPA1	1052.67	876.78	0	0	0.16	0.13	0	0	0	0
1943	ENSG00000091732.16_ZC3HC1	1902.25	1726.34	27.98	21.91	27.57	21.32	11.65	24.73	26.43	56.47
1944	ENSG00000091831.23_ESR1	5556.25	5380.34	0.14	0.11	0.1	0.08	0.1	0.22	0	0
1945	ENSG00000091844.7_RGS17	3717.96	3542.05	5.2	4.07	6.02	4.66	0.21	0.45	0	0
1946	ENSG00000091879.13_ANGPT2	5416	5240.09	0.03	0.02	0.04	0.03	0	0	0	0
1947	ENSG00000091947.9_TMEM101	1554.12	1378.21	45.08	35.3	39.29	30.38	30.74	65.27	12.96	27.7
1948	ENSG00000091972.18_CD200	942	766.09	0.1	0.08	0.12	0.1	0	0	0	0
1949	ENSG00000091986.15_CCDC80	2198.17	2022.27	6.28	4.92	6.77	5.23	0.94	1.99	2.03	4.33
1950	ENSG00000092009.10_CMA1	785	609.12	0	0	0	0	0	0	0	0
1951	ENSG00000092010.14_PSME1	986.48	810.57	79.62	62.35	86.46	66.85	23.75	50.43	29.34	62.71
1952	ENSG00000092020.10_PPP2R3C	1093.31	917.47	55.69	43.61	51.47	39.8	7.8	16.55	11.2	23.93
1953	ENSG00000092036.18_HAUS4	1227.06	1051.18	49.3	38.61	47.61	36.82	9.85	20.91	56.22	120.13
1954	ENSG00000092051.16_JPH4	2876.17	2700.25	0.35	0.27	0.04	0.03	0	0	0	0
1955	ENSG00000092054.12_MYH7	6087	5911.09	0	0	0	0	0	0	0	0
1956	ENSG00000092067.5_CEBPE	1554	1378.09	0	0	0	0	0	0	0	0
1957	ENSG00000092068.19_SLC7A8	2975.23	2799.34	5.53	4.33	6.95	5.38	5.08	10.79	2.58	5.51
1958	ENSG00000092094.10_OSGEP	1414.81	1238.92	72.91	57.09	66.67	51.55	63.54	134.92	47.3	101.09
1959	ENSG00000092096.16_SLC22A17	1878.48	1702.57	10.6	8.3	10.11	7.82	4.72	10.03	1.48	3.17
1960	ENSG00000092098.16_RNF31	1307.25	1131.5	38.13	29.86	29.35	22.69	11.4	24.21	5.6	11.97
1961	ENSG00000092108.20_SCFD1	1489.1	1313.21	65.14	51.01	60.68	46.91	50.32	106.85	27.74	59.29
1962	ENSG00000092140.15_G2E3	2704.24	2528.34	27.89	21.84	26.25	20.29	12.8	27.17	10.3	22.02
1963	ENSG00000092148.12_HECTD1	4322.34	4146.44	46.92	36.75	56.08	43.36	37.85	80.38	18.95	40.5
1964	ENSG00000092199.17_HNRNPC	1411.2	1235.29	1001.83	784.51	1045.03	808.02	409.77	870.1	411.1	878.54
1965	ENSG00000092200.12_RPGRIP1	2955	2779.09	0.06	0.04	0.15	0.12	0	0	0	0
1966	ENSG00000092201.9_SUPT16H	4060.82	3884.91	128.76	100.83	137.14	106.03	28.94	61.46	48.45	103.55
1967	ENSG00000092203.13_TOX4	2030.56	1854.68	55.87	43.75	54.72	42.31	15.08	32.03	11.24	24.02
1968	ENSG00000092208.17_GEMIN2	1072.16	896.25	42.07	32.94	50.57	39.1	24	50.96	12.25	26.19
1969	ENSG00000092295.11_TGM1	1874.71	1698.83	1.21	0.95	0.54	0.41	0.36	0.75	0	0
1970	ENSG00000092330.16_TINF2	1564.28	1388.39	33.84	26.5	31.35	24.24	13.06	27.74	9.65	20.62
1971	ENSG00000092345.13_DAZL	2293	2117.09	0	0	0	0	0	0	0	0
1972	ENSG00000092377.13_TBL1Y	2365	2189.09	0	0	0	0	0	0	0	0
1973	ENSG00000092421.16_SEMA6A	4260.56	4084.68	11.91	9.33	10.78	8.33	11.48	24.39	9.11	19.47
1974	ENSG00000092439.14_TRPM7	5849.05	5673.16	14.85	11.63	20.43	15.8	16.39	34.8	4.03	8.62
1975	ENSG00000092445.11_TYRO3	2563.12	2387.22	24.43	19.13	27.45	21.22	5.36	11.39	6.05	12.93
1976	ENSG00000092470.11_WDR76	2717.98	2542.07	22.07	17.28	21.1	16.31	25.79	54.76	20.82	44.49
1977	ENSG00000092529.23_CAPN3	1484.36	1308.44	0.45	0.35	1.91	1.48	0	0	0	0
1978	ENSG00000092531.9_SNAP23	1715.66	1539.8	43.15	33.79	42.02	32.49	49.23	104.54	31.49	67.29
1979	ENSG00000092607.14_TBX15	3227.46	3051.54	0.06	0.05	0.03	0.02	0	0	0	0
1980	ENSG00000092621.12_PHGDH	1685.19	1509.3	663.25	519.38	631.55	488.32	245.07	520.38	319.85	683.53
1981	ENSG00000092758.17_COL9A3	873.91	698.01	5.28	4.14	7.16	5.53	0.85	1.81	0	0
1982	ENSG00000092820.17_EZR	3003.67	2827.76	65.91	51.61	66.2	51.19	52	110.42	37.62	80.4
1983	ENSG00000092841.18_MYL6	687.75	511.89	1035.01	810.49	1009.19	780.31	227.12	482.26	271.53	580.27
1984	ENSG00000092847.11_AGO1	10248.6	10072.7	9.56	7.49	10.25	7.92	1.46	3.1	4.61	9.85
1985	ENSG00000092850.11_TEKT2	1573.77	1397.85	1	0.78	1.03	0.79	1.12	2.37	0	0
1986	ENSG00000092853.13_CLSPN	3500.29	3324.38	22.99	18	25.03	19.35	22.15	47.04	24.7	52.79
1987	ENSG00000092871.16_RFFL	2805.79	2630.04	7.45	5.83	7.12	5.51	0	0	5.3	11.32
1988	ENSG00000092929.11_UNC13D	2504.21	2328.31	0.28	0.22	0.23	0.18	0	0	0	0
1989	ENSG00000092931.11_MFSD11	1756.68	1580.77	19.09	14.95	18.27	14.13	153.25	325.42	167.18	357.28
1990	ENSG00000092964.17_DPYSL2	4371.25	4195.33	8.33	6.52	8.34	6.44	12.41	26.34	16.6	35.47
1991	ENSG00000092969.11_TGFB2	2637.95	2462.03	0.57	0.44	0.37	0.28	10.39	22.07	1.03	2.19
1992	ENSG00000092978.10_GPATCH2	2847.12	2671.34	13.37	10.47	13.39	10.35	2.16	4.59	5.55	11.85
1993	ENSG00000093000.18_NUP50	3844.1	3668.2	38.61	30.24	38.58	29.83	18.93	40.2	0.44	0.93
1994	ENSG00000093009.9_CDC45	1551.22	1375.34	133.06	104.2	133.01	102.85	42.78	90.85	49.49	105.77
1995	ENSG00000093010.13_COMT	951.43	775.64	88.26	69.11	87.69	67.81	37.73	80.11	37.22	79.55
1996	ENSG00000093072.16_ADA2	3833.16	3657.25	0.04	0.03	0.18	0.14	0	0	0	0
1997	ENSG00000093100.13_AC016026.1	4328	4152.09	5.15	4.03	6.41	4.95	0	0	0.54	1.15
1998	ENSG00000093134.14_VNN3	1197.43	1021.54	0	0	0	0	0	0	0	0
1999	ENSG00000093144.18_ECHDC1	1659.58	1483.68	57.24	44.82	61.51	47.56	37.03	78.62	60.29	128.84
[truncated: 56,814 more rows]

## Sheet: hek_te_na
	gene_id	length	effective_length	input_TPM_rep1	input_FPKM_rep1	input_TPM_rep2	input_FPKM_rep2	rpf_TPM_rep1	rpf_FPKM_rep1	rpf_TPM_rep2	rpf_FPKM_rep2
1	ENSG00000000003.14_TSPAN6	2217.86	2047.84	85.27	66.11	73.77	56.29	33.07	66.79	13.43	27.55
2	ENSG00000000005.5_TNMD	940.5	770.53	0	0	0.05	0.04	0	0	0	0
3	ENSG00000000419.12_DPM1	1081.2	911.19	60.18	46.66	55.12	42.06	36.83	74.39	28.29	58.04
4	ENSG00000000457.13_SCYL3	3886.94	3716.93	6.98	5.41	7.29	5.56	2.42	4.89	5.88	12.07
5	ENSG00000000460.16_C1orf112	2616.21	2446.2	25.13	19.49	24.61	18.78	13.11	26.48	9.74	19.97
6	ENSG00000000938.12_FGR	1735.29	1565.28	0	0	0	0	0	0	0	0
7	ENSG00000000971.15_CFH	4127	3956.99	0.11	0.09	0.14	0.1	0	0	0	0
8	ENSG00000001036.13_FUCA2	2259.85	2089.84	69.44	53.84	59.8	45.63	19.18	38.73	44.39	91.06
9	ENSG00000001084.12_GCLC	1820.38	1650.4	34.4	26.67	27.22	20.77	13.67	27.61	12.43	25.5
10	ENSG00000001167.14_NFYA	3291.89	3121.87	39.46	30.59	36.39	27.77	1.71	3.44	7.54	15.47
11	ENSG00000001460.17_STPG1	2319.91	2149.91	15.21	11.79	13.19	10.06	6.51	13.14	4.67	9.57
12	ENSG00000001461.16_NIPAL3	4427.64	4257.63	15.68	12.16	12.28	9.37	16.8	33.94	5.28	10.83
13	ENSG00000001497.16_LAS1L	2551.57	2381.56	58.83	45.61	66.79	50.97	29.53	59.63	16.55	33.96
14	ENSG00000001561.6_ENPP4	4651	4480.99	8.77	6.8	8.91	6.8	0	0	3.19	6.55
15	ENSG00000001617.11_SEMA3F	1795.66	1625.66	9.53	7.39	10.71	8.17	3.72	7.51	27.92	57.27
16	ENSG00000001626.15_CFTR	1159.91	989.93	0.29	0.22	0.12	0.09	0	0	0	0
17	ENSG00000001629.9_ANKIB1	3567.99	3398.02	22.29	17.28	18.17	13.86	15.41	31.11	15.99	32.8
18	ENSG00000001630.16_CYP51A1	2983.81	2813.8	36.03	27.94	32.78	25.01	8.14	16.44	8.42	17.28
19	ENSG00000001631.15_KRIT1	2272.94	2102.94	38.52	29.87	38.38	29.28	2.33	4.71	3.23	6.63
20	ENSG00000002016.17_RAD52	1466.15	1296.26	27.32	21.18	28.07	21.42	5.12	10.34	5.83	11.97
21	ENSG00000002079.14_MYH16	1612	1441.99	0.04	0.03	0	0	3.8	7.67	0	0
22	ENSG00000002330.13_BAD	814.91	644.93	13.37	10.36	27.97	21.34	0	0	8.54	17.52
23	ENSG00000002549.12_LAP3	1844.19	1674.18	53.54	41.51	47.77	36.45	48.1	97.14	14.05	28.83
24	ENSG00000002586.19_CD99	1100.98	930.98	177.19	137.38	189.91	144.91	148.74	300.4	168.33	345.33
25	ENSG00000002586.19_PAR_Y_CD99	825.33	655.36	0	0	0	0	0	0	0	0
26	ENSG00000002587.9_HS3ST1	3006	2836.07	0	0	0	0	0	0	0	0
27	ENSG00000002726.20_AOC1	2042.29	1872.27	0	0	0	0	0	0	0	0
28	ENSG00000002745.12_WNT16	2282.96	2112.95	0.08	0.06	0.06	0.04	0	0	0	0
29	ENSG00000002746.14_HECW1	2174.23	2004.29	1.27	0.99	2.19	1.67	7.14	14.41	0	0
30	ENSG00000002822.15_MAD1L1	1925.58	1755.59	9.64	7.47	14.79	11.28	42.26	85.35	31.39	64.4
31	ENSG00000002834.17_LASP1	4020.66	3850.64	15.06	11.68	15.15	11.56	11.98	24.2	23.51	48.23
32	ENSG00000002919.14_SNX11	2311.35	2141.34	13.15	10.19	12.57	9.59	12.04	24.32	8.57	17.59
33	ENSG00000002933.8_TMEM176A	1062.82	892.82	0	0	0	0	0	0	0	0
34	ENSG00000003056.7_M6PR	1274.99	1105.02	90.8	70.39	85.65	65.35	56.61	114.33	41.95	86.06
35	ENSG00000003096.14_KLHL13	3090.49	2920.55	11.97	9.28	13.34	10.18	7.18	14.5	2.7	5.55
36	ENSG00000003137.8_CYP26B1	3386.03	3216.03	4.64	3.6	6.54	4.99	0.46	0.92	0	0
37	ENSG00000003147.18_ICA1	1334.82	1164.95	20.66	16.02	16.09	12.28	5.63	11.37	8.93	18.33
38	ENSG00000003249.13_DBNDD1	2098.38	1928.37	25.29	19.6	33.69	25.7	4.2	8.49	0	0
39	ENSG00000003393.14_ALS2	5028.27	4858.26	14.23	11.03	15.22	11.61	4.85	9.79	4.86	9.96
40	ENSG00000003400.14_CASP10	2798.49	2628.48	4.15	3.21	2.82	2.15	1.23	2.47	0	0
41	ENSG00000003402.19_CFLAR	3018.45	2848.44	20.41	15.83	17.27	13.18	2.52	5.1	1.42	2.91
42	ENSG00000003436.15_TFPI	1576.28	1406.28	12.92	10.01	11.78	8.99	9.12	18.41	0.38	0.79
43	ENSG00000003509.15_NDUFAF7	1812.33	1642.32	28.99	22.48	27.14	20.71	7.37	14.88	0	0
44	ENSG00000003756.16_RBM5	1922.37	1752.4	283.88	220.1	273.74	208.87	50.42	101.83	71.78	147.26
45	ENSG00000003987.13_MTMR7	3416.01	3245.99	3.83	2.97	2.31	1.76	10.19	20.58	2.1	4.3
46	ENSG00000003989.17_SLC7A2	7182.75	7012.74	9.47	7.34	8.24	6.29	3.96	8	11.96	24.54
47	ENSG00000004059.10_ARF5	823.68	653.72	190.41	147.63	200.61	153.08	126.93	256.35	215.9	442.93
48	ENSG00000004139.13_SARM1	3450.2	3280.21	7.82	6.07	6.5	4.96	1.21	2.45	2.1	4.32
49	ENSG00000004142.11_POLDIP2	2059.74	1889.73	64.25	49.82	60.54	46.19	19.75	39.89	6.43	13.2
50	ENSG00000004399.12_PLXND1	1419.47	1249.48	27.94	21.66	22.54	17.2	28.51	57.57	13.55	27.81
51	ENSG00000004455.16_AK2	1648.48	1478.47	300.13	232.69	292.65	223.3	9.47	19.12	69.86	143.33
52	ENSG00000004468.12_CD38	1672	1501.99	0.04	0.03	0	0	0	0	0	0
53	ENSG00000004478.7_FKBP4	3148.49	2978.49	119.19	92.41	119.05	90.84	62.87	126.97	38.09	78.15
54	ENSG00000004487.16_KDM1A	2800.31	2630.3	106.16	82.31	100.15	76.41	104.36	210.77	61.35	125.87
55	ENSG00000004534.14_RBM6	2123.76	1953.76	111.05	86.1	95.91	73.18	37.4	75.53	14.41	29.56
56	ENSG00000004660.14_CAMKK1	3470.06	3300.05	8.65	6.71	11.37	8.67	2.01	4.06	0.3	0.62
57	ENSG00000004700.15_RECQL	2528.61	2358.6	35.6	27.6	30.8	23.5	14.5	29.29	15.64	32.08
58	ENSG00000004766.16_VPS50	2322.55	2152.6	16.46	12.76	11.8	9	5.55	11.21	14.4	29.54
59	ENSG00000004776.12_HSPB6	1457	1286.99	0.27	0.21	0.22	0.17	0	0	0	0
60	ENSG00000004777.18_ARHGAP33	1962.37	1792.37	8.17	6.34	14.75	11.25	0	0	0.75	1.54
61	ENSG00000004779.9_NDUFAB1	716.92	546.93	172.81	133.98	163.51	124.76	65.84	132.98	58.41	119.82
62	ENSG00000004799.7_PDK4	3576	3405.99	1.45	1.12	1.56	1.19	0	0	0	0
63	ENSG00000004809.13_SLC22A16	1391.75	1221.76	0	0	0	0	0	0	0	0
64	ENSG00000004838.13_ZMYND10	1376.78	1206.79	2.07	1.6	3	2.29	0	0	0	0
65	ENSG00000004846.16_ABCB5	2554	2383.99	0	0	0.04	0.03	0	0	0	0
66	ENSG00000004848.7_ARX	661.4	542.9	0	0	0.02	0.02	0	0	0	0
67	ENSG00000004864.13_SLC25A13	2925.62	2755.62	38.5	29.85	35.4	27.01	36.29	73.3	35.13	72.06
68	ENSG00000004866.20_ST7	2005.74	1835.74	16.92	13.12	14.36	10.96	0	0	0	0
69	ENSG00000004897.11_CDC27	2619.28	2449.29	76.6	59.39	65.51	49.98	24.87	50.22	45.18	92.69
70	ENSG00000004939.14_SLC4A1	1433	1262.99	0.04	0.03	0	0	0	0	0	0
71	ENSG00000004948.14_CALCR	1502	1331.98	0.21	0.17	0.27	0.21	0	0	0	0
72	ENSG00000004961.14_HCCS	1326.15	1156.14	36.48	28.28	37.51	28.62	5.7	11.51	10.66	21.88
73	ENSG00000004975.11_DVL2	2116.24	1946.24	36.84	28.56	52.33	39.93	1.82	3.68	19.57	40.15
74	ENSG00000005001.9_PRSS22	835.25	665.3	0	0	0	0	0	0	0	0
75	ENSG00000005007.12_UPF1	2987.63	2817.66	41.24	31.97	38.72	29.55	35.56	71.81	29.88	61.3
76	ENSG00000005020.12_SKAP2	2449.66	2279.69	34.74	26.93	32.04	24.45	30.85	62.31	25.24	51.79
77	ENSG00000005022.5_SLC25A5	1195.57	1025.58	1196.87	927.94	1141.52	871.02	362.89	732.89	306	627.76
78	ENSG00000005059.15_MCUB	2143.78	1973.76	29.11	22.57	32.93	25.13	14.02	28.31	13.6	27.9
79	ENSG00000005073.5_HOXA11	2289.11	2119.1	22.4	17.36	23.4	17.86	11.66	23.55	6.2	12.71
80	ENSG00000005075.15_POLR2J	929.85	759.84	26.37	20.45	36.53	27.87	0	0	5.75	11.81
81	ENSG00000005100.12_DHX33	5285.33	5115.32	18.57	14.39	20.52	15.66	6.88	13.89	11.96	24.54
82	ENSG00000005102.12_MEOX1	1649.77	1479.76	0.73	0.57	0.83	0.63	1	2.03	0	0
83	ENSG00000005108.15_THSD7A	3437.2	3267.25	0.89	0.69	0.25	0.19	0	0	0	0
84	ENSG00000005156.11_LIG3	2987.79	2818.1	28.6	22.17	30.7	23.42	7.35	14.85	9.36	19.2
85	ENSG00000005175.9_RPAP3	2023.73	1853.75	48.57	37.65	47.96	36.6	16.61	33.54	17.43	35.76
86	ENSG00000005187.11_ACSM3	1141.87	971.88	2.71	2.1	1.83	1.4	0	0	0	0
87	ENSG00000005189.19_REXO5	2186.84	2016.84	14.24	11.04	17.38	13.26	2.51	5.07	17	34.88
88	ENSG00000005194.14_CIAPIN1	1730.5	1560.5	64.53	50.03	52.78	40.27	24.2	48.88	40.36	82.81
89	ENSG00000005206.16_SPPL2B	1743.5	1573.51	16.81	13.03	32.14	24.53	35.91	72.53	20.25	41.54
90	ENSG00000005238.19_FAM214B	2401.72	2231.72	3	2.33	4.33	3.3	0.36	0.73	0	0
91	ENSG00000005243.9_COPZ2	584.35	414.55	1.37	1.06	0.1	0.08	0	0	0	0
92	ENSG00000005249.12_PRKAR2B	3262.25	3092.25	14.15	10.97	9.98	7.61	1.45	2.92	1.99	4.07
93	ENSG00000005302.18_MSL3	2372.78	2202.79	31.65	24.54	26.17	19.97	3.17	6.4	5.24	10.76
94	ENSG00000005339.14_CREBBP	3963.05	3793.09	26.88	20.84	21.64	16.51	23.13	46.72	55.07	112.98
95	ENSG00000005379.16_TSPOAP1	1553	1382.99	0.21	0.16	0.15	0.12	0	0	0	0
96	ENSG00000005381.7_MPO	967.4	798.23	0	0	0	0	0	0	0	0
97	ENSG00000005421.8_PON1	1189.25	1019.28	0	0	0	0	0	0	0	0
98	ENSG00000005436.13_GCFC2	1859.14	1689.17	32.3	25.04	25.36	19.35	30.18	60.96	6.62	13.59
99	ENSG00000005448.16_WDR54	950.05	780.05	93.44	72.44	97.18	74.15	21.97	44.38	15.31	31.4
100	ENSG00000005469.11_CROT	2023.4	1853.41	6.83	5.3	7.49	5.72	1.37	2.76	0	0
101	ENSG00000005471.17_ABCB4	2223.74	2053.79	2.68	2.08	1.58	1.2	0	0	0	0
102	ENSG00000005483.20_KMT2E	4062.57	3892.57	24.26	18.81	23.34	17.81	14.09	28.45	13.59	27.88
103	ENSG00000005486.16_RHBDD2	1566.11	1396.1	24.15	18.73	41.38	31.57	27.4	55.33	21.29	43.67
104	ENSG00000005513.9_SOX8	3109.21	2939.2	0.68	0.52	1.39	1.06	2.83	5.72	1.96	4.01
105	ENSG00000005700.14_IBTK	5875.28	5705.27	14.24	11.04	13.11	10	1.05	2.13	2.14	4.39
106	ENSG00000005801.17_ZNF195	1995.99	1826.01	25.55	19.81	24.09	18.38	8.43	17.03	5.18	10.64
107	ENSG00000005810.17_MYCBP2	6299.23	6129.25	59.93	46.47	49.16	37.51	27.01	54.55	7.34	15.07
108	ENSG00000005812.10_FBXL3	3121.7	2951.7	32.76	25.4	32.94	25.14	6.77	13.68	35.88	73.6
109	ENSG00000005844.17_ITGAL	2095.97	1926	0.44	0.34	0.32	0.25	0	0	0	0
110	ENSG00000005882.11_PDK2	1364.43	1194.45	27.85	21.59	35.28	26.92	13.09	26.43	9.67	19.84
111	ENSG00000005884.17_ITGA3	2327.32	2157.36	6.71	5.2	6.71	5.12	8.52	17.2	10.93	22.43
112	ENSG00000005889.15_ZFX	4359.93	4189.92	16.53	12.81	14.72	11.24	4.37	8.82	14.48	29.71
113	ENSG00000005893.15_LAMP2	2421.95	2251.94	84.32	65.37	76.8	58.6	64.68	130.62	39.13	80.28
114	ENSG00000005961.18_ITGA2B	1128.88	958.94	10.3	7.99	8.99	6.86	5.83	11.78	1.43	2.93
115	ENSG00000005981.12_ASB4	3825	3654.99	0.02	0.01	0.05	0.04	0	0	0	0
116	ENSG00000006007.11_GDE1	2339.63	2169.62	58.59	45.42	51.38	39.2	16.33	32.97	15.83	32.47
117	ENSG00000006015.17_REX1BD	987.66	817.73	11.18	8.67	22.22	16.95	17.58	35.5	40.47	83.02
118	ENSG00000006016.10_CRLF1	1015.95	846.01	5.05	3.91	11.08	8.46	0	0	13.7	28.1
119	ENSG00000006025.11_OSBPL7	2616.88	2446.87	6.94	5.38	11.56	8.82	0	0	1.23	2.52
120	ENSG00000006042.11_TMEM98	1550.19	1380.18	31.26	24.23	34.31	26.18	0	0	11.19	22.95
121	ENSG00000006047.12_YBX2	1815.13	1645.12	0.38	0.29	0.04	0.03	0	0	0	0
122	ENSG00000006059.3_KRT33A	1287	1116.99	0	0	0	0	0	0	0	0
123	ENSG00000006062.15_MAP3K14	3698.4	3528.4	1.99	1.55	2.26	1.72	0.24	0.49	0	0
124	ENSG00000006071.13_ABCC8	2577.54	2407.54	4.06	3.14	6.7	5.11	0	0	0	0
125	ENSG00000006116.3_CACNG3	3088	2917.99	0	0	0	0	0	0	0	0
126	ENSG00000006118.14_TMEM132A	1332.65	1162.7	29.78	23.09	45.4	34.64	17.9	36.15	27.88	57.2
127	ENSG00000006125.17_AP2B1	4756.66	4586.67	85.41	66.22	74.54	56.87	72.21	145.84	61.62	126.41
128	ENSG00000006128.11_TAC1	1116.07	946.07	0.9	0.7	1.08	0.83	1.65	3.33	0	0
129	ENSG00000006194.9_ZNF263	2450.83	2280.82	18.58	14.4	15.43	11.77	2.22	4.48	2.25	4.61
130	ENSG00000006210.6_CX3CL1	3248.25	3078.26	0	0	0.04	0.03	0	0	0	0
131	ENSG00000006282.20_SPATA20	2178.66	2008.65	10.12	7.84	14.59	11.13	2.25	4.54	6.9	14.15
132	ENSG00000006283.17_CACNA1G	4058.41	3888.39	0.58	0.45	0.91	0.69	0.9	1.82	0.11	0.23
133	ENSG00000006327.13_TNFRSF12A	908.31	738.3	14.22	11.03	18.73	14.29	119.92	242.19	13.24	27.16
134	ENSG00000006377.10_DLX6	2105.68	1935.67	6.22	4.82	6.51	4.97	0.47	0.96	0.32	0.67
135	ENSG00000006432.15_MAP3K9	10835	10665	4.64	3.59	4.6	3.51	2.56	5.16	1.85	3.79
136	ENSG00000006451.7_RALA	2490.93	2320.92	36.08	27.97	33.17	25.31	33.57	67.79	17.53	35.95
137	ENSG00000006453.13_BAIAP2L1	2464.76	2294.75	35.85	27.79	32.64	24.91	6.97	14.08	6.15	12.63
138	ENSG00000006459.10_KDM7A	7676.04	7506.03	11.47	8.89	14	10.69	3.05	6.16	11.29	23.17
139	ENSG00000006468.13_ETV1	2149.37	1979.36	1.23	0.96	2.6	1.98	0	0	13.18	27.04
140	ENSG00000006530.16_AGK	1997.85	1827.85	96.05	74.47	74.73	57.02	49.45	99.86	19.6	40.21
141	ENSG00000006534.15_ALDH3B1	1979.03	1809.05	1	0.78	1.02	0.78	0	0	0	0
142	ENSG00000006555.10_TTC22	1831.6	1661.6	0	0	0	0	0	0	0	0
143	ENSG00000006576.16_PHTF2	2290.19	2120.59	23.88	18.51	16.66	12.71	4.98	10.05	0.43	0.89
144	ENSG00000006606.8_CCL26	614.5	444.55	0	0	0	0	0	0	0	0
145	ENSG00000006607.13_FARP2	3129.05	2959.07	26.48	20.53	29.31	22.37	24.75	49.99	9.81	20.13
146	ENSG00000006611.15_USH1C	1945.22	1775.23	3.84	2.98	4.16	3.17	11.21	22.64	0	0
147	ENSG00000006625.17_GGCT	1106.02	936.01	125.84	97.57	129.78	99.03	24.56	49.6	21.16	43.41
148	ENSG00000006634.7_DBF4	1854.22	1684.23	38.36	29.74	33.71	25.73	23.04	46.52	5.76	11.81
149	ENSG00000006638.11_TBXA2R	1596.5	1426.53	0	0	0.26	0.2	0	0	0	0
150	ENSG00000006652.13_IFRD1	1974.66	1804.66	62.78	48.68	62.5	47.69	107.57	217.24	33.07	67.84
151	ENSG00000006659.12_LGALS14	672	502.05	0	0	0	0	0	0	0	0
152	ENSG00000006695.10_COX10	2191.53	2021.52	10.56	8.19	9.2	7.02	0.4	0.8	4.39	9.01
153	ENSG00000006704.10_GTF2IRD1	1340.56	1170.63	25.89	20.08	37.83	28.87	8.57	17.31	4.35	8.93
154	ENSG00000006712.14_PAF1	1719.47	1549.85	60.98	47.28	60.3	46.01	18.79	37.94	23.93	49.09
155	ENSG00000006715.15_VPS41	2409.8	2239.81	44.5	34.5	40.68	31.04	22.28	45	36.48	74.84
156	ENSG00000006740.16_ARHGAP44	4004.53	3834.52	6.57	5.1	8.38	6.39	0.91	1.85	1.49	3.06
157	ENSG00000006744.18_ELAC2	1726.44	1556.48	81.95	63.54	78.73	60.07	47.11	95.14	53.97	110.72
158	ENSG00000006747.14_SCIN	3207.09	3037.08	0.34	0.26	0.35	0.27	0	0	0	0
159	ENSG00000006756.15_ARSD	5159	4988.99	0.13	0.1	0.02	0.02	0	0	0	0
160	ENSG00000006757.11_PNPLA4	964.08	794.11	11.87	9.2	8.1	6.18	0	0	0	0
161	ENSG00000006788.13_MYH13	5991.67	5821.65	0	0	0	0	0	0	0	0
162	ENSG00000006831.9_ADIPOR2	3951.68	3781.67	39.48	30.61	40.72	31.07	27.84	56.22	104.6	214.59
163	ENSG00000006837.11_CDKL3	828.23	658.28	6.23	4.83	1.44	1.1	0	0	0	0
164	ENSG00000007001.12_UPP2	1640.75	1470.74	0	0	0	0	0	0	0	0
165	ENSG00000007038.10_PRSS21	809	638.99	0.18	0.14	0.62	0.47	0	0	0	0
166	ENSG00000007047.14_MARK4	1923.68	1753.69	21.62	16.76	22.85	17.44	7.02	14.18	28.01	57.46
167	ENSG00000007062.11_PROM1	1721.25	1551.38	0	0	0.04	0.03	0	0	0	0
168	ENSG00000007080.10_CCDC124	835.81	665.82	31.54	24.46	77.95	59.47	23.2	46.85	13.07	26.8
169	ENSG00000007129.17_CEACAM21	710	540.01	0.11	0.08	0	0	0	0	0	0
170	ENSG00000007168.12_PAFAH1B1	1758.39	1588.43	118.47	91.85	95.48	72.85	30.16	60.92	52.53	107.76
171	ENSG00000007171.17_NOS2	3995	3824.99	0.65	0.51	0.92	0.7	0	0	0	0
172	ENSG00000007174.17_DNAH9	2892.87	2722.98	0	0	0	0	0	0	0	0
173	ENSG00000007202.14_KIAA0100	5262.93	5092.95	63.66	49.36	70.9	54.1	5.89	11.9	20.68	42.43
174	ENSG00000007216.14_SLC13A2	2153.57	1983.56	0	0	0	0	0	0	0	0
175	ENSG00000007237.18_GAS7	6232.32	6062.31	1.49	1.15	1.61	1.23	0	0	0	0
176	ENSG00000007255.10_TRAPPC6A	731.43	561.44	13.25	10.27	36.19	27.61	9.77	19.73	0	0
177	ENSG00000007264.14_MATK	1569.72	1399.71	5.47	4.24	14.75	11.25	3	6.06	4.75	9.75
178	ENSG00000007306.14_CEACAM7	1197.75	1027.79	0	0	0	0	0	0	0	0
179	ENSG00000007312.12_CD79B	842.67	672.78	0	0	0	0	0	0	0	0
180	ENSG00000007314.12_SCN4A	4387.82	4217.85	0.61	0.47	0.4	0.3	0.62	1.26	3.7	7.6
181	ENSG00000007341.18_ST7L	1060.95	890.96	46.44	36	44.63	34.05	17.75	35.84	51.22	105.07
182	ENSG00000007350.16_TKTL1	1318.28	1148.39	1.19	0.92	1.32	1	0	0	0	0
183	ENSG00000007372.22_PAX6	1768.96	1598.97	35.22	27.3	35.91	27.4	1.91	3.85	12.78	26.22
184	ENSG00000007376.7_RPUSD1	1760.1	1590.08	6.28	4.87	14.9	11.37	3.14	6.33	4.7	9.63
185	ENSG00000007384.15_RHBDF1	1492.62	1322.61	9.7	7.52	11.19	8.54	11.56	23.35	6.73	13.81
186	ENSG00000007392.16_LUC7L	1494.79	1324.79	74.34	57.64	74.37	56.75	16.91	34.16	9.07	18.61
187	ENSG00000007402.11_CACNA2D2	4544.4	4374.39	4.96	3.84	5.57	4.25	5.5	11.1	2.28	4.67
188	ENSG00000007516.13_BAIAP3	931.06	761.59	2.84	2.2	5.92	4.51	0	0	3.77	7.74
189	ENSG00000007520.3_TSR3	1243	1072.99	20.42	15.83	29.69	22.65	20.27	40.93	6.01	12.33
190	ENSG00000007541.16_PIGQ	1714.92	1544.91	11.87	9.2	27.05	20.64	39.68	80.13	25.16	51.63
191	ENSG00000007545.15_CRAMP1	5012.96	4843	13.85	10.73	15.86	12.1	25.51	51.52	0.7	1.43
192	ENSG00000007866.20_TEAD3	2897.03	2727.02	4.41	3.42	6.42	4.9	2.47	4.99	0	0
193	ENSG00000007908.15_SELE	2433.14	2263.15	0	0	0	0	0	0	0	0
194	ENSG00000007923.15_DNAJC11	1896.08	1726.08	41.79	32.4	42.52	32.44	27.8	56.14	15.8	32.41
195	ENSG00000007933.12_FMO3	1012.5	842.51	0	0	0.09	0.07	0	0	0	0
196	ENSG00000007944.14_MYLIP	2324.26	2154.25	9.86	7.64	8.94	6.82	0.33	0.66	0	0
197	ENSG00000007952.17_NOX1	2418	2247.99	0.13	0.1	0.11	0.09	0	0	0	0
198	ENSG00000007968.6_E2F2	4705.42	4535.41	11.36	8.81	11.66	8.89	7.94	16.03	6.47	13.26
199	ENSG00000008018.8_PSMB1	954.45	784.44	305.45	236.82	267.88	204.4	138.95	280.63	162.67	333.72
200	ENSG00000008056.13_SYN1	1164.06	994.07	0.91	0.71	0.58	0.45	0	0	0.7	1.45
201	ENSG00000008083.13_JARID2	5730.79	5560.78	11.69	9.06	12.35	9.42	5.31	10.72	2.38	4.89
202	ENSG00000008086.11_CDKL5	6180.27	6010.3	4.62	3.58	3.46	2.64	0	0	2.14	4.39
203	ENSG00000008118.9_CAMK1G	793.55	623.6	0.27	0.21	0.08	0.06	0	0	0	0
204	ENSG00000008128.22_CDK11A	931.24	761.25	25.78	19.99	25.12	19.17	8.25	16.66	2.13	4.38
205	ENSG00000008130.15_NADK	1628.19	1458.41	41.14	31.9	58.81	44.88	43.08	87.01	10.53	21.6
206	ENSG00000008196.12_TFAP2B	4417.08	4247.07	0.11	0.08	0.13	0.1	0	0	0	0
207	ENSG00000008197.4_TFAP2D	1204	1034	0	0	0	0	0	0	0	0
208	ENSG00000008226.19_DLEC1	2662.33	2492.34	0.69	0.53	0.9	0.68	0	0	0	0
209	ENSG00000008256.15_CYTH3	3694.95	3524.96	10.27	7.97	12.13	9.26	3.12	6.29	6.88	14.11
210	ENSG00000008277.14_ADAM22	6660.25	6490.25	8.65	6.71	9.75	7.44	0.39	0.79	10.11	20.73
211	ENSG00000008282.8_SYPL1	1796.42	1626.43	47.12	36.53	42.12	32.14	18.05	36.45	23.75	48.72
212	ENSG00000008283.15_CYB561	2627.71	2457.71	5.04	3.9	5.2	3.97	0	0	0	0
213	ENSG00000008294.20_SPAG9	3817.4	3647.4	78.42	60.8	86.1	65.7	52.13	105.28	67.08	137.62
214	ENSG00000008300.16_CELSR3	7524.3	7354.28	14.56	11.29	19.11	14.58	2.39	4.82	3.68	7.55
215	ENSG00000008311.14_AASS	2930.82	2760.81	20.42	15.83	18.61	14.2	4.46	9.01	7.2	14.78
216	ENSG00000008323.15_PLEKHG6	1484.44	1315.2	0	0	0	0	0	0	0	0
217	ENSG00000008324.11_SS18L2	787.73	617.73	63.87	49.52	52.06	39.73	41.05	82.91	21.75	44.62
218	ENSG00000008382.15_MPND	1039.69	869.83	16.32	12.65	24.68	18.83	11.81	23.84	7.84	16.09
219	ENSG00000008394.12_MGST1	767.19	597.94	78.99	61.24	73.4	56.01	52.04	105.11	49.16	100.85
220	ENSG00000008405.11_CRY1	3012.54	2842.54	19.83	15.37	22.44	17.12	9.41	19	10.64	21.83
221	ENSG00000008438.4_PGLYRP1	720	550.01	0.83	0.64	0.22	0.17	0	0	0	0
222	ENSG00000008441.16_NFIX	4578	4407.98	2.63	2.04	4.25	3.25	6.07	12.26	0.41	0.84
223	ENSG00000008513.15_ST3GAL1	4855.01	4684.99	4.94	3.83	3.42	2.61	0.93	1.88	4.63	9.5
224	ENSG00000008516.16_MMP25	2320.47	2150.46	0.27	0.21	1.27	0.97	0.46	0.92	0	0
225	ENSG00000008517.16_IL32	1085.73	915.72	0.5	0.38	0.16	0.12	0	0	0	0
226	ENSG00000008710.19_PKD1	2545.25	2375.28	11.27	8.74	33.71	25.72	27.37	55.29	66.11	135.63
227	ENSG00000008735.13_MAPK8IP2	4389.97	4219.96	5.17	4	7.98	6.09	10.91	22.03	13.87	28.46
228	ENSG00000008838.19_MED24	1304.61	1134.64	78.25	60.66	74.28	56.68	28.99	58.55	42.23	86.63
229	ENSG00000008853.16_RHOBTB2	3995.97	3825.97	3.39	2.63	4.72	3.6	0	0	3.82	7.84
230	ENSG00000008869.11_HEATR5B	6603.55	6433.54	16.92	13.12	15.09	11.52	13.53	27.32	9.79	20.08
231	ENSG00000008952.16_SEC62	1883.23	1713.24	76.27	59.14	65.29	49.82	27.92	56.38	27.47	56.35
232	ENSG00000008988.9_RPS20	630.96	461	2112.41	1637.76	2169.7	1655.55	231.2	466.92	167.11	342.83
233	ENSG00000009307.15_CSDE1	3227.22	3057.22	490.01	379.9	407.06	310.6	168.57	340.44	109.25	224.13
234	ENSG00000009335.17_UBE3C	4226.33	4056.33	64.53	50.03	57.85	44.14	15.49	31.28	18.13	37.19
235	ENSG00000009413.15_REV3L	6371.05	6201.16	22.33	17.31	25.72	19.63	1.13	2.29	1.53	3.13
236	ENSG00000009694.13_TENM1	12875	12705	8.16	6.33	7.44	5.68	0.08	0.17	0.75	1.53
237	ENSG00000009709.11_PAX7	5257.94	5087.93	0.11	0.09	0.05	0.04	0	0	0	0
238	ENSG00000009724.16_MASP2	2433.19	2263.17	1.2	0.93	1.79	1.36	0	0	0	0
239	ENSG00000009765.14_IYD	2567.11	2397.15	0	0	0	0	0	0	0	0
240	ENSG00000009780.15_FAM76A	1907	1737.01	12.88	9.98	11.9	9.08	3.25	6.56	2.72	5.58
241	ENSG00000009790.14_TRAF3IP3	3055.93	2885.91	0.34	0.26	0.14	0.11	0	0	0	0
242	ENSG00000009830.11_POMT2	2348.94	2178.97	27.93	21.65	27.31	20.84	18.58	37.51	27.96	57.37
243	ENSG00000009844.15_VTA1	1904.05	1734.03	72.94	56.55	65.19	49.74	11.89	24.02	6.32	12.97
244	ENSG00000009950.15_MLXIPL	2118.39	1948.4	8.19	6.35	11.96	9.13	1.64	3.31	10.42	21.38
245	ENSG00000009954.10_BAZ1B	5795.57	5625.56	55.07	42.69	51.13	39.02	16.94	34.22	12.76	26.18
246	ENSG00000010017.12_RANBP9	2906.29	2736.28	34.86	27.03	31.75	24.23	14.69	29.66	5.77	11.84
247	ENSG00000010030.13_ETV7	1550.12	1380.11	0	0	0.05	0.04	0	0	0	0
248	ENSG00000010072.15_SPRTN	2332.71	2162.7	34.75	26.94	33.13	25.28	18.63	37.63	38.86	79.72
249	ENSG00000010165.19_METTL13	2190.72	2020.78	38.46	29.82	40.12	30.61	9.8	19.79	18.23	37.41
250	ENSG00000010219.13_DYRK4	712.78	542.83	57.61	44.66	55.06	42.01	0	0	0	0
251	ENSG00000010244.18_ZNF207	2307.16	2137.17	142.18	110.23	129.01	98.44	82.29	166.2	43.08	88.38
252	ENSG00000010256.10_UQCRC1	918.11	748.14	387.58	300.49	441.44	336.83	129.69	261.93	172.81	354.53
253	ENSG00000010270.13_STARD3NL	1469.53	1299.52	56.35	43.69	50.02	38.17	2.06	4.15	15.9	32.62
254	ENSG00000010278.13_CD9	1190.56	1020.55	30.2	23.42	30.46	23.25	70.39	142.16	78.06	160.14
255	ENSG00000010282.14_HHATL	461	291.16	0.19	0.15	0.11	0.09	0	0	0	0
256	ENSG00000010292.12_NCAPD2	4398.13	4228.14	102.83	79.72	108.43	82.73	59.52	120.2	142.89	293.13
257	ENSG00000010295.19_IFFO1	2766.36	2596.34	11.48	8.9	20.27	15.47	5.92	11.96	0	0
258	ENSG00000010310.8_GIPR	1766.65	1596.67	6.08	4.71	5.52	4.22	0	0	0	0
259	ENSG00000010318.20_PHF7	904.82	734.84	33.68	26.11	24.13	18.41	0	0	1.36	2.8
260	ENSG00000010319.6_SEMA3G	4899	4728.99	0.78	0.6	1.07	0.82	0	0	1.67	3.42
261	ENSG00000010322.15_NISCH	2551.91	2381.92	68.78	53.32	77.19	58.9	46.91	94.74	36.45	74.78
262	ENSG00000010327.10_STAB1	2312.22	2142.25	0	0	0.28	0.21	14.36	29.01	0	0
263	ENSG00000010361.13_FUZ	902.77	732.8	39.18	30.38	43.88	33.48	50.2	101.39	44	90.26
264	ENSG00000010379.15_SLC6A13	1950	1779.99	0.13	0.1	0.06	0.05	0	0	0	0
265	ENSG00000010404.17_IDS	4266.69	4096.68	42.49	32.94	35.94	27.42	2.94	5.94	6.38	13.1
266	ENSG00000010438.16_PRSS3	695.75	527.49	0	0	0	0	0	0	0	0
267	ENSG00000010539.11_ZNF200	2586.16	2416.15	10.27	7.96	11.81	9.01	16.07	32.45	0	0
268	ENSG00000010610.9_CD4	1836.99	1666.97	0.78	0.61	0.68	0.52	0	0	0	0
269	ENSG00000010626.14_LRRC23	1412.47	1242.45	5.46	4.23	8.31	6.34	0	0	10.44	21.42
270	ENSG00000010671.15_BTK	2248	2077.99	0.08	0.06	0.67	0.51	0	0	0	0
271	ENSG00000010704.18_HFE	1398.14	1228.14	0	0	0.12	0.09	0	0	0	0
272	ENSG00000010803.16_SCMH1	2705.9	2535.89	32.77	25.41	31.13	23.76	6.58	13.28	10.61	21.76
273	ENSG00000010810.17_FYN	1543.79	1373.8	158.96	123.24	139.39	106.36	75.45	152.38	18.21	37.35
274	ENSG00000010818.9_HIVEP2	9771.71	9601.69	6.11	4.74	6.47	4.93	0.97	1.95	1.22	2.5
275	ENSG00000010932.16_FMO1	2003	1832.99	0.06	0.05	0	0	0	0	0	0
276	ENSG00000011007.12_ELOA	3381.44	3211.43	40.43	31.35	38.61	29.46	18.33	37.01	7.83	16.06
277	ENSG00000011009.10_LYPLA2	1515.24	1345.26	24.52	19.01	37.07	28.28	9.56	19.3	7.65	15.69
278	ENSG00000011021.22_CLCN6	3877.36	3707.35	7	5.43	7.25	5.53	4.32	8.73	8.41	17.25
279	ENSG00000011028.13_MRC2	3151.91	2981.9	11.88	9.21	22.51	17.18	9.94	20.07	39.74	81.53
280	ENSG00000011052.21_NME1-NME2	1021	850.99	7.65	5.93	19.4	14.8	0	0	6.58	13.5
281	ENSG00000011083.8_SLC6A7	2252.33	2082.34	0	0	0	0	0	0	0	0
282	ENSG00000011105.13_TSPAN9	2750.63	2580.63	5.3	4.11	5.54	4.22	8.17	16.49	0	0
283	ENSG00000011114.14_BTBD7	4318.14	4148.28	13.77	10.67	10.43	7.96	1.82	3.67	4.14	8.5
284	ENSG00000011132.11_APBA3	1094.21	924.22	9.58	7.43	14.11	10.77	5.17	10.44	4.64	9.52
285	ENSG00000011143.16_MKS1	1524.95	1354.95	33.43	25.92	36.25	27.66	14.78	29.86	14.59	29.94
286	ENSG00000011198.9_ABHD5	1966.26	1796.26	22.6	17.52	20.31	15.5	26.36	53.23	3.66	7.5
287	ENSG00000011201.11_ANOS1	2099.01	1929	0.21	0.16	0.02	0.02	0	0	0	0
288	ENSG00000011243.17_AKAP8L	1393.64	1223.65	76.17	59.06	73.34	55.96	9.25	18.68	24.46	50.18
289	ENSG00000011258.15_MBTD1	4769.13	4599.12	15.77	12.23	11.88	9.06	5.82	11.74	9.66	19.82
290	ENSG00000011260.13_UTP18	1628.55	1458.56	53.32	41.34	43.25	33	26.28	53.07	6.17	12.66
291	ENSG00000011275.18_RNF216	3882.61	3712.6	21.9	16.98	19.88	15.17	12.57	25.38	10.86	22.27
292	ENSG00000011295.15_TTC19	2482.3	2312.29	50.57	39.21	42.59	32.5	11.35	22.92	14.48	29.71
293	ENSG00000011304.19_PTBP1	1447.39	1277.49	324.96	251.94	382.16	291.6	210.37	424.86	286.96	588.71
294	ENSG00000011332.19_DPF1	1556.08	1386.07	7.17	5.56	8.32	6.35	0	0	5.64	11.56
295	ENSG00000011347.9_SYT7	4854	4683.99	1.93	1.49	1.72	1.31	0	0	0.76	1.57
296	ENSG00000011376.10_LARS2	2966.19	2796.2	46.14	35.78	43.63	33.29	11.26	22.74	10.57	21.69
297	ENSG00000011405.13_PIK3C2A	5550.6	5380.83	27.02	20.95	29.32	22.37	30.68	61.95	4.39	9.01
298	ENSG00000011422.11_PLAUR	1258.56	1088.55	9.91	7.68	12.37	9.44	1.52	3.07	10.31	21.15
299	ENSG00000011426.10_ANLN	4474.03	4304.02	27.26	21.14	30.98	23.64	19.72	39.83	18.2	37.34
300	ENSG00000011451.19_WIZ	4098.43	3928.43	10.33	8.01	19.3	14.73	2.51	5.06	7.4	15.18
301	ENSG00000011454.16_RABGAP1	3419.78	3249.8	30.55	23.69	21.11	16.11	7.37	14.89	4.64	9.53
302	ENSG00000011465.16_DCN	1349.21	1179.2	0.1	0.07	0	0	0	0	0	0
303	ENSG00000011478.11_QPCTL	1917.16	1747.14	8.93	6.93	11.94	9.11	17.84	36.02	5.97	12.24
304	ENSG00000011485.14_PPP5C	1303.45	1133.55	142.97	110.84	129.8	99.04	49.87	100.73	36.21	74.28
305	ENSG00000011523.13_CEP68	5234.26	5064.24	8.02	6.21	8.08	6.17	1.72	3.48	5.01	10.28
306	ENSG00000011566.14_MAP4K3	3233.16	3063.17	12.81	9.93	16.77	12.79	26.26	53.03	13.01	26.68
307	ENSG00000011590.13_ZBTB32	1123.24	953.25	0.48	0.37	0.19	0.15	0	0	0	0
308	ENSG00000011600.11_TYROBP	533.33	363.44	0	0	0	0	0	0	0	0
309	ENSG00000011638.10_TMEM159	1647.82	1477.82	7.8	6.05	10.1	7.7	2.8	5.65	4.26	8.73
310	ENSG00000011677.12_GABRA3	1697	1526.99	0.04	0.03	0.04	0.03	303.74	613.43	486.8	998.68
311	ENSG00000012048.21_BRCA1	4011.73	3841.75	55.28	42.86	48.89	37.3	34.57	69.82	40.5	83.09
312	ENSG00000012061.15_ERCC1	1215	1045.04	52.75	40.9	79.74	60.85	30.83	62.26	8.39	17.22
313	ENSG00000012124.16_CD22	569	399.06	0.14	0.11	0.02	0.02	2.06	4.17	0	0
314	ENSG00000012171.19_SEMA3B	1697.58	1527.57	4.98	3.86	4.86	3.71	0	0	2.56	5.24
315	ENSG00000012174.11_MBTPS2	4330.84	4160.83	21.24	16.47	19.47	14.85	2.57	5.18	10.98	22.52
316	ENSG00000012211.12_PRICKLE3	1251.57	1081.56	7.35	5.7	11.96	9.13	5.45	11.01	0	0
317	ENSG00000012223.12_LTF	1421.56	1251.61	0	0	0	0	0	0	0	0
318	ENSG00000012232.8_EXTL3	5267.57	5097.56	14.94	11.59	14.19	10.82	45.69	92.27	5.08	10.42
319	ENSG00000012504.14_NR1H4	1441.45	1271.62	0	0	0	0	0	0	0	0
320	ENSG00000012660.13_ELOVL5	2438.71	2268.71	86.72	67.24	78.61	59.98	30.74	62.08	23.4	48.01
321	ENSG00000012779.10_ALOX5	2506	2335.99	1.36	1.06	1.09	0.83	0	0	1.54	3.16
322	ENSG00000012817.15_KDM5D	3548.6	3378.59	0	0	0	0	0	0	0	0
323	ENSG00000012822.15_CALCOCO1	1968.52	1798.53	79.95	61.98	74.2	56.62	22.38	45.2	16.13	33.09
324	ENSG00000012963.14_UBR7	3595.62	3425.61	35.52	27.54	32.94	25.13	42	84.83	43.53	89.31
325	ENSG00000012983.11_MAP4K5	3737.6	3567.6	27.51	21.33	26.09	19.91	6.53	13.18	12.15	24.93
326	ENSG00000013016.15_EHD3	4636	4465.99	3.95	3.06	5.21	3.97	0.12	0.24	0	0
327	ENSG00000013275.7_PSMC4	1480.19	1310.17	66.98	51.93	73.22	55.87	13.52	27.31	18.82	38.61
328	ENSG00000013288.8_MAN2B2	5541.83	5371.82	3.71	2.88	4.77	3.64	2.38	4.8	1.56	3.21
329	ENSG00000013293.5_SLC7A14	10103	9932.99	0.02	0.02	0.21	0.16	0	0	0	0
330	ENSG00000013297.11_CLDN11	1854	1683.99	0.07	0.05	0.14	0.11	0	0	0	0
331	ENSG00000013306.15_SLC25A39	1534.45	1364.44	113.25	87.8	188.69	143.97	57.33	115.79	41.79	85.74
332	ENSG00000013364.18_MVP	1989.4	1819.39	1.06	0.82	2.04	1.56	0	0	0	0
333	ENSG00000013374.16_NUB1	1576.24	1406.23	110.85	85.94	102.52	78.23	47.57	96.07	59.75	122.57
334	ENSG00000013375.15_PGM3	2368.6	2198.62	51.58	39.99	35.33	26.95	44.99	90.87	4.89	10.03
335	ENSG00000013392.7_RWDD2A	3744	3573.99	6.32	4.9	6.65	5.08	0.29	0.58	0.79	1.63
336	ENSG00000013441.15_CLK1	1790.56	1620.56	79.34	61.51	82.48	62.93	13.62	27.51	13.99	28.7
337	ENSG00000013503.9_POLR3B	4195.36	4025.35	13.95	10.81	13.25	10.11	11.96	24.15	9.04	18.55
338	ENSG00000013523.9_ANGEL1	3913.38	3743.37	25.66	19.89	27.79	21.2	10.34	20.87	23.32	47.84
339	ENSG00000013561.17_RNF14	1803.52	1633.52	39.58	30.69	35.99	27.46	16.75	33.83	2.8	5.75
340	ENSG00000013563.13_DNASE1L1	2242.89	2072.87	14.13	10.95	22.25	16.98	7.84	15.83	0	0
341	ENSG00000013573.16_DDX11	2020.43	1850.44	97.64	75.7	116.93	89.22	21.86	44.15	19	38.98
342	ENSG00000013583.9_HEBP1	1138.26	968.25	56.69	43.95	59.06	45.07	12.27	24.78	8.45	17.33
343	ENSG00000013588.8_GPRC5A	6264.07	6094.06	1.43	1.1	2.78	2.12	0	0	1.21	2.48
344	ENSG00000013619.13_MAMLD1	4154.01	3984	4.02	3.12	5.07	3.87	0	0	0.46	0.95
345	ENSG00000013725.14_CD6	1336.93	1166.99	0	0	0	0	0	0	0	0
346	ENSG00000013810.18_TACC3	1572.11	1402.1	121.86	94.48	127.1	96.98	62.37	125.97	40.57	83.24
347	ENSG00000014123.9_UFL1	4178.41	4008.4	16.27	12.62	16.86	12.86	8.58	17.34	7.03	14.43
348	ENSG00000014138.8_POLA2	1611.01	1441.02	109.92	85.22	75.51	57.62	22.2	44.84	35.3	72.42
349	ENSG00000014164.6_ZC3H3	3280	3109.99	3.52	2.73	8.36	6.38	6.62	13.36	3.52	7.21
350	ENSG00000014216.15_CAPN1	2139.68	1969.68	30.87	23.93	56.01	42.73	62.14	125.5	51.51	105.67
351	ENSG00000014257.15_ACPP	1225.89	1055.93	1.56	1.21	0.29	0.22	0	0	0	0
352	ENSG00000014641.17_MDH1	1193.4	1023.39	303.08	234.98	278.88	212.79	311.06	628.2	357.92	734.27
353	ENSG00000014824.13_SLC30A9	2656.07	2486.05	75.37	58.44	70.42	53.73	33.95	68.56	17.17	35.22
354	ENSG00000014914.20_MTMR11	1648.77	1478.78	7.22	5.6	5.2	3.97	0	0	0	0
355	ENSG00000014919.12_COX15	2418.06	2248.08	54.21	42.03	46.51	35.49	6.43	12.98	16.83	34.52
356	ENSG00000015133.18_CCDC88C	3420.85	3250.91	7.51	5.82	9.48	7.23	5.8	11.72	4.38	8.99
357	ENSG00000015153.14_YAF2	1203.33	1033.37	17.19	13.33	17.15	13.09	0	0	0	0
358	ENSG00000015171.19_ZMYND11	2832.86	2662.85	18.14	14.07	14.38	10.97	0	0	10.45	21.44
359	ENSG00000015285.10_WAS	1849	1678.99	0.1	0.08	1.11	0.85	5.63	11.37	0.82	1.68
360	ENSG00000015413.9_DPEP1	1386	1216.01	0.51	0.4	0.61	0.47	0	0	0	0
361	ENSG00000015475.18_BID	2149.6	1979.58	13.91	10.78	26.47	20.2	14.18	28.64	1.92	3.95
362	ENSG00000015479.18_MATR3	2411.4	2241.41	276.61	214.46	272.26	207.74	165.76	334.77	115.44	236.83
363	ENSG00000015520.14_NPC1L1	4635.32	4465.31	0.41	0.32	0.26	0.2	0	0	0	0
364	ENSG00000015532.9_XYLT2	2742.52	2572.51	9.69	7.51	15.91	12.14	0.5	1.01	0	0
365	ENSG00000015568.12_RGPD5	2071.38	1902.04	0	0	0	0	0	0	0	0
366	ENSG00000015592.16_STMN4	1250	1079.99	0.21	0.16	0	0	0	0	0	0
367	ENSG00000015676.17_NUDCD3	2048.19	1878.27	57.94	44.92	57.17	43.62	18.54	37.45	7.56	15.52
368	ENSG00000016082.14_ISL1	2425.34	2255.33	8.43	6.54	8.62	6.58	4.53	9.14	7.82	16.04
369	ENSG00000016391.10_CHDH	7665	7494.99	6.17	4.78	6.13	4.67	2.85	5.75	1.39	2.86
370	ENSG00000016402.13_IL20RA	1761.5	1591.58	0	0	0.02	0.01	0	0	0	0
371	ENSG00000016490.15_CLCA1	3214	3043.99	0	0	0	0	0	0	0	0
372	ENSG00000016602.9_CLCA4	1846.5	1676.56	0	0	0	0	0	0	0	0
373	ENSG00000016864.18_GLT8D1	1453.63	1283.62	88.14	68.33	79.19	60.42	6.3	12.73	4.99	10.23
374	ENSG00000017260.19_ATP2C1	2525.47	2355.48	52.39	40.62	37.72	28.78	9.74	19.67	17.26	35.4
375	ENSG00000017427.16_IGF1	1660.57	1490.65	0	0	0	0	0	0	0	0
376	ENSG00000017483.14_SLC38A5	1252.65	1082.65	0.58	0.45	2.59	1.98	2.5	5.05	22.59	46.35
377	ENSG00000017797.12_RALBP1	3188.72	3018.71	28.61	22.18	23.21	17.71	2.92	5.91	8.06	16.54
378	ENSG00000018189.12_RUFY3	2174.3	2004.33	33.87	26.26	28.66	21.87	23.39	47.24	22.06	45.26
379	ENSG00000018236.14_CNTN1	3432.16	3262.17	16.53	12.82	11.67	8.9	6.05	12.22	19.65	40.31
380	ENSG00000018280.16_SLC11A1	2709.03	2539.02	0.31	0.24	0.2	0.15	0	0	0	0
381	ENSG00000018408.14_WWTR1	3131.31	2961.32	9.41	7.3	9.12	6.96	9.04	18.25	9.73	19.96
382	ENSG00000018510.14_AGPS	4145.77	3975.76	29.9	23.18	28.12	21.45	30.94	62.49	35.52	72.88
383	ENSG00000018607.6_ZNF806	1774	1603.99	0	0	0	0	0	0	0	0
384	ENSG00000018610.14_CXorf56	1458.43	1288.42	43.44	33.68	40.08	30.58	13.68	27.62	15.2	31.18
385	ENSG00000018625.14_ATP1A2	2310.75	2140.79	0	0	0	0	0	0	0	0
386	ENSG00000018699.12_TTC27	2311.66	2141.67	16.54	12.82	12.59	9.61	27.32	55.19	18.78	38.53
387	ENSG00000018869.16_ZNF582	999.35	829.36	3.63	2.81	3.72	2.84	1.06	2.15	0	0
388	ENSG00000019102.11_VSIG2	1191	1020.99	0.06	0.04	0.41	0.31	0	0	0	0
389	ENSG00000019144.18_PHLDB1	2325.14	2155.15	12.62	9.78	12.28	9.37	18.96	38.29	1.27	2.61
390	ENSG00000019169.10_MARCO	987.67	817.71	0	0	0	0	0	0	0	0
391	ENSG00000019186.9_CYP24A1	2227	2056.99	0.03	0.02	0	0	0	0	0	0
392	ENSG00000019485.13_PRDM11	3977.55	3807.55	1.82	1.41	2.13	1.62	0.4	0.81	8.37	17.17
393	ENSG00000019505.7_SYT13	2470.33	2300.35	0	0	0.12	0.09	0	0	0	0
394	ENSG00000019549.11_SNAI2	2069.2	1899.19	2.18	1.69	3.2	2.44	0	0	0	0
395	ENSG00000019582.14_CD74	1373.04	1203.03	0.33	0.26	0.16	0.12	3.09	6.25	0	0
396	ENSG00000019991.16_HGF	1833.04	1663.02	0.2	0.16	0.28	0.21	0	0	0	0
397	ENSG00000019995.6_ZRANB1	5695	5524.99	15.62	12.11	12.99	9.91	3.57	7.2	0.29	0.59
398	ENSG00000020129.15_NCDN	3214.98	3044.97	12.55	9.73	23.74	18.11	10.32	20.84	5.42	11.12
399	ENSG00000020181.17_ADGRA2	6210.58	6040.56	3.91	3.03	6.33	4.83	1.62	3.28	0.85	1.74
400	ENSG00000020219.9_CCT8L1P	1674	1503.99	0	0	0	0	0	0	0	0
401	ENSG00000020256.19_ZFP64	2009.16	1839.15	22.53	17.47	21.16	16.14	9.49	19.16	10.2	20.93
402	ENSG00000020426.10_MNAT1	951.89	781.9	73.91	57.3	66.17	50.49	24.97	50.43	51.67	105.99
403	ENSG00000020577.13_SAMD4A	5734.42	5564.41	4.63	3.59	6.5	4.96	6.64	13.42	0.2	0.42
404	ENSG00000020633.18_RUNX3	3861	3690.99	2.25	1.74	2.36	1.8	0	0	1.54	3.16
405	ENSG00000020922.12_MRE11	3077.3	2907.3	51.96	40.28	44.7	34.11	55.06	111.19	17.06	35
406	ENSG00000021300.13_PLEKHB1	1366.98	1197.15	22.71	17.61	25.78	19.67	0	0	30.97	63.53
407	ENSG00000021355.12_SERPINB1	1504.76	1334.76	23.22	18	16.97	12.95	26.68	53.88	34.5	70.78
408	ENSG00000021461.16_CYP3A43	1131.06	961.12	0	0	0.07	0.06	0	0	0	0
409	ENSG00000021488.12_SLC7A9	1030	859.99	0.07	0.05	0.07	0.05	0	0	0	0
410	ENSG00000021574.12_SPAST	3068.11	2898.1	10.2	7.91	10.56	8.05	4.56	9.21	13.61	27.91
411	ENSG00000021645.18_NRXN3	4041.4	3871.38	6.41	4.97	6	4.58	9.08	18.34	11.45	23.49
412	ENSG00000021762.19_OSBPL5	2436.45	2266.44	4.98	3.86	11.75	8.97	0.49	0.99	0.87	1.79
413	ENSG00000021776.10_AQR	4340.24	4170.24	19.18	14.87	13.86	10.58	10.04	20.28	6.54	13.41
414	ENSG00000021826.15_CPS1	2851.22	2681.23	31.42	24.36	24.67	18.83	6.38	12.89	9.82	20.14
415	ENSG00000021852.12_C8B	1367.17	1197.33	0	0	0	0	0	0	0	0
416	ENSG00000022267.16_FHL1	2291.85	2121.84	170.15	131.92	168.1	128.26	123.88	250.2	164.99	338.48
417	ENSG00000022277.12_RTF2	1761.51	1591.5	56.89	44.11	68.9	52.57	31.07	62.75	33.44	68.61
418	ENSG00000022355.16_GABRA1	2127.85	1961.38	0	0	0	0	0	0	0	0
419	ENSG00000022556.15_NLRP2	1879.79	1709.82	0	0	0	0	0	0	2.87	5.88
420	ENSG00000022567.9_SLC45A4	2705.59	2535.59	2.89	2.24	3.22	2.46	0.47	0.95	0	0
421	ENSG00000022840.15_RNF10	1809.31	1639.35	109.39	84.81	102.85	78.48	63.08	127.39	73.74	151.27
422	ENSG00000022976.15_ZNF839	2149.57	1979.56	14.75	11.44	18.14	13.84	2.84	5.74	4.04	8.29
423	ENSG00000023041.11_ZDHHC6	1625.47	1455.55	69.89	54.18	58.01	44.26	0	0	5.36	11
424	ENSG00000023171.17_GRAMD1B	3990.75	3820.75	3.65	2.83	5.38	4.11	0	0	1.16	2.38
425	ENSG00000023191.16_RNH1	1898.85	1728.85	14.97	11.61	35.83	27.34	33.74	68.15	26.98	55.36
426	ENSG00000023228.13_NDUFS1	2536.89	2366.89	91.96	71.3	89.81	68.53	41.79	84.39	39.92	81.9
427	ENSG00000023287.12_RB1CC1	6208.53	6038.52	22.91	17.76	24.53	18.71	14.1	28.47	51.75	106.16
428	ENSG00000023318.7_ERP44	4854	4683.99	21.97	17.04	18.25	13.93	8.58	17.32	5.81	11.92
429	ENSG00000023330.14_ALAS1	2119.04	1949.07	36.81	28.54	36.26	27.67	3.81	7.7	9.22	18.92
430	ENSG00000023445.13_BIRC3	2569.39	2399.4	0.62	0.48	0.46	0.35	0	0	0	0
431	ENSG00000023516.8_AKAP11	9920	9749.99	12.5	9.69	11.56	8.82	4.61	9.32	4.17	8.56
432	ENSG00000023572.9_GLRX2	952.95	782.96	33.28	25.8	28.81	21.99	16.94	34.22	13.29	27.27
433	ENSG00000023608.4_SNAPC1	2656	2485.99	14.92	11.57	12.26	9.35	3.53	7.12	3.39	6.96
434	ENSG00000023697.12_DERA	1340.96	1170.96	45.33	35.14	32.55	24.84	30.53	61.65	17.11	35.09
435	ENSG00000023734.10_STRAP	1640.76	1470.76	161.83	125.47	148.51	113.32	82.81	167.25	63.62	130.51
436	ENSG00000023839.11_ABCC2	2279.16	2109.15	1.02	0.79	1.34	1.02	0	0	0	0
437	ENSG00000023892.10_DEF6	2262	2091.99	2.25	1.75	4.25	3.24	0	0	0	0
438	ENSG00000023902.13_PLEKHO1	1697.11	1527.1	21.34	16.54	20.44	15.6	16.29	32.91	2.19	4.5
439	ENSG00000023909.9_GCLM	1970.67	1800.69	17.12	13.27	17.41	13.28	5.95	12.01	7.87	16.15
440	ENSG00000024048.10_UBR2	7788	7617.99	12.58	9.75	11.59	8.84	2.88	5.82	4.99	10.24
441	ENSG00000024422.11_EHD2	2773.96	2603.98	1.7	1.32	1.18	0.9	1.51	3.05	0.62	1.28
442	ENSG00000024526.16_DEPDC1	3364.31	3194.32	65.98	51.15	51.32	39.16	8.1	16.36	24.86	50.99
443	ENSG00000024862.17_CCDC28A	1250.55	1080.54	35.89	27.83	36.52	27.86	3.31	6.68	3.06	6.28
444	ENSG00000025039.14_RRAGD	2372.63	2202.62	25	19.38	21.81	16.64	5.01	10.13	0.55	1.13
445	ENSG00000025156.12_HSF2	2495.92	2325.91	46.22	35.84	46.65	35.6	18.44	37.24	14.13	28.98
446	ENSG00000025293.16_PHF20	3565.45	3395.45	30.21	23.42	32.22	24.59	12.64	25.53	18.44	37.83
447	ENSG00000025423.11_HSD17B6	1269.23	1099.23	8.83	6.85	6.97	5.32	19.98	40.35	0	0
448	ENSG00000025434.18_NR1H3	765.67	595.73	15.63	12.12	16.7	12.74	0.85	1.72	3.63	7.45
449	ENSG00000025708.13_TYMP	2049	1878.99	1.54	1.19	1.25	0.96	0.38	0.78	0	0
450	ENSG00000025770.18_NCAPH2	1596.96	1426.95	40.34	31.27	68.98	52.63	16.98	34.28	24.55	50.37
451	ENSG00000025772.7_TOMM34	2062	1891.99	58.03	44.99	52.56	40.11	14.57	29.42	4	8.2
452	ENSG00000025796.13_SEC63	3601.57	3431.61	58.26	45.17	60.44	46.12	51.06	103.12	21.32	43.74
453	ENSG00000025800.13_KPNA6	4816.63	4646.62	29.29	22.71	20.75	15.84	28.54	57.63	32.98	67.65
454	ENSG00000026025.15_VIM	1865.01	1695	447.28	346.78	436.87	333.35	117.37	237.05	92.28	189.31
455	ENSG00000026036.22_RTEL1-TNFRSF6B	5681.21	5511.2	1.04	0.81	2.42	1.85	0	0	0	0
456	ENSG00000026103.21_FAS	1891.57	1721.56	8.01	6.21	8.71	6.65	0	0	11.86	24.34
457	ENSG00000026297.15_RNASET2	913.01	743.04	40.38	31.3	40.53	30.93	30.37	61.34	24.95	51.18
458	ENSG00000026508.18_CD44	1130.42	960.46	1.83	1.42	1.48	1.13	0	0	0	0
459	ENSG00000026559.13_KCNG1	1530.82	1360.84	5.84	4.53	6.65	5.08	3.1	6.25	6.77	13.9
460	ENSG00000026652.13_AGPAT4	3818.35	3648.35	17.32	13.43	15.49	11.82	33.46	67.57	19.44	39.89
461	ENSG00000026751.16_SLAMF7	2243.55	2073.54	0	0	0.03	0.02	0	0	0	0
462	ENSG00000026950.16_BTN3A1	2498.38	2328.37	8.14	6.31	9.01	6.87	0	0	1.44	2.96
463	ENSG00000027001.9_MIPEP	1699.69	1529.73	16.4	12.72	17.25	13.16	18.17	36.69	1.56	3.2
464	ENSG00000027075.14_PRKCH	2991.6	2821.58	6.66	5.16	7.75	5.91	11.52	23.26	23.7	48.62
465	ENSG00000027644.4_INSRR	5101	4930.99	0.01	0.01	0.1	0.07	0.42	0.86	0	0
466	ENSG00000027697.14_IFNGR1	2032.91	1862.89	33.79	26.2	34.05	25.98	12.63	25.5	12.06	24.74
467	ENSG00000027847.13_B4GALT7	1105.61	935.77	21.23	16.46	24.51	18.71	3.45	6.97	24.17	49.58
468	ENSG00000027869.11_SH2D2A	1326.88	1156.88	4.51	3.5	4.72	3.6	8.09	16.34	0	0
469	ENSG00000028116.17_VRK2	1874.09	1704.08	24.37	18.89	20.08	15.32	8.3	16.77	10.01	20.53
470	ENSG00000028137.18_TNFRSF1B	3583	3412.99	0.02	0.01	0.05	0.04	0	0	0	0
471	ENSG00000028203.17_VEZT	2295.61	2125.61	56.62	43.89	53.46	40.79	12.28	24.79	33.41	68.54
472	ENSG00000028277.21_POU2F2	5760.52	5590.51	0.23	0.18	0.3	0.23	0	0	0	0
473	ENSG00000028310.17_BRD9	2423.14	2253.13	26.63	20.65	26.03	19.86	2.25	4.53	15.72	32.25
474	ENSG00000028528.14_SNX1	2478.62	2308.61	50.87	39.44	54.24	41.38	42.14	85.11	9.97	20.46
475	ENSG00000028839.9_TBPL1	1056.92	886.97	47.32	36.69	39.67	30.27	33.03	66.71	33.92	69.6
476	ENSG00000029153.14_ARNTL2	2775.14	2605.13	19.39	15.04	18.14	13.84	0	0	0	0
477	ENSG00000029363.16_BCLAF1	2906.6	2736.62	125.7	97.46	124.55	95.03	20.58	41.55	26.13	53.6
478	ENSG00000029364.11_SLC39A9	3871.92	3701.9	25.58	19.83	25.09	19.15	10.87	21.96	8.71	17.86
479	ENSG00000029534.20_ANK1	6395.93	6225.91	3.05	2.37	3.82	2.92	0.44	0.9	1.01	2.06
480	ENSG00000029559.6_IBSP	1546	1375.99	0	0	0	0	0	0	0	0
481	ENSG00000029639.10_TFB1M	1183.35	1013.38	43.97	34.09	33.82	25.81	36.07	72.84	31.57	64.77
482	ENSG00000029725.16_RABEP1	3766.65	3596.65	43.88	34.02	43.21	32.97	9.67	19.53	6.53	13.4
483	ENSG00000029993.14_HMGB3	1205.48	1035.51	235.94	182.93	231.9	176.94	80.25	162.07	81.73	167.67
484	ENSG00000030066.13_NUP160	4347.48	4177.49	51.43	39.88	47.91	36.56	22.51	45.45	59.28	121.62
485	ENSG00000030110.12_BAK1	2148.34	1978.32	16.67	12.93	19.53	14.9	0	0	0	0
486	ENSG00000030304.13_MUSK	1873	1703.03	0	0	0	0	0	0	0	0
487	ENSG00000030419.16_IKZF2	5770.82	5600.8	1.96	1.52	1.66	1.26	0	0	1.13	2.32
488	ENSG00000030582.17_GRN	876.66	706.71	113.82	88.24	139.34	106.32	194.33	392.46	212.38	435.7
489	ENSG00000031003.10_FAM13B	4696.41	4526.41	11.45	8.88	9.71	7.41	1.03	2.09	9.96	20.43
490	ENSG00000031081.10_ARHGAP31	9317	9146.99	1.38	1.07	1.38	1.06	0	0	0.95	1.95
491	ENSG00000031691.6_CENPQ	1733	1562.99	20.08	15.57	18.59	14.18	5.69	11.49	4.34	8.9
492	ENSG00000031698.12_SARS	1746.69	1576.68	334.8	259.57	334.31	255.09	259.45	523.98	312.36	640.82
493	ENSG00000031823.14_RANBP3	1153.38	983.5	65.8	51.01	73.87	56.37	79.54	160.64	16.05	32.92
494	ENSG00000032219.18_ARID4A	4694.45	4524.45	11.86	9.19	12.52	9.55	15.81	31.93	5.13	10.52
495	ENSG00000032389.12_EIPR1	1478.74	1308.73	21.82	16.92	26.14	19.95	7.94	16.03	2.08	4.26
496	ENSG00000032444.16_PNPLA6	1296.62	1126.65	14.61	11.33	21.23	16.2	12.17	24.59	20.87	42.81
497	ENSG00000032742.17_IFT88	2626.55	2456.55	6.49	5.03	6.9	5.26	20.06	40.51	10.93	22.43
498	ENSG00000033011.12_ALG1	1848.62	1678.62	12.01	9.31	9.24	7.05	14.44	29.16	3.27	6.71
499	ENSG00000033030.13_ZCCHC8	2384.11	2214.1	27.54	21.35	28.07	21.42	12.13	24.5	10.82	22.2
500	ENSG00000033050.8_ABCF2	2877.52	2707.5	65.39	50.7	72.17	55.07	0	0	26.97	55.33
501	ENSG00000033100.16_CHPF2	3493.2	3323.18	11.19	8.67	16.3	12.44	14.82	29.94	16.11	33.05
502	ENSG00000033122.18_LRRC7	1396.81	1226.91	0.93	0.72	0.25	0.19	0	0	0	0
503	ENSG00000033170.16_FUT8	2550.74	2380.73	17.09	13.25	13.77	10.51	7.16	14.46	11.77	24.15
504	ENSG00000033178.12_UBA6	3184.74	3014.85	46.54	36.09	40.36	30.8	68.53	138.4	49.23	101
505	ENSG00000033327.12_GAB2	6092	5921.99	5.63	4.36	6.43	4.9	0	0	11.33	23.25
506	ENSG00000033627.16_ATP6V0A1	2367.52	2197.57	55.46	43	53.3	40.67	53.01	107.06	38.78	79.55
507	ENSG00000033800.13_PIAS1	3185.54	3015.54	31.29	24.26	35.72	27.26	25.02	50.53	6.61	13.57
508	ENSG00000033867.16_SLC4A7	3994.64	3824.63	17.28	13.39	14.7	11.22	11.82	23.87	6.77	13.9
509	ENSG00000034053.14_APBA2	2982.39	2812.37	8.44	6.54	14.64	11.17	7.66	15.47	3.96	8.11
510	ENSG00000034152.18_MAP2K3	2167.38	1997.36	15.89	12.32	21.7	16.56	13.53	27.33	14.04	28.8
511	ENSG00000034239.10_EFCAB1	611.98	442.02	0.26	0.2	0	0	0	0	0	0
512	ENSG00000034510.5_TMSB10	496	326.12	895.58	694.34	1036.28	790.71	236.78	478.21	278.61	571.57
513	ENSG00000034533.11_ASTE1	2491.55	2321.54	6.7	5.2	7.39	5.64	2.25	4.54	1.43	2.93
514	ENSG00000034677.12_RNF19A	3141.61	2971.65	14.44	11.19	18.96	14.47	0	0	6.72	13.79
515	ENSG00000034693.14_PEX3	1259.15	1089.21	26.21	20.32	22.74	17.35	14.83	29.95	2.67	5.47
516	ENSG00000034713.7_GABARAPL2	995.45	825.44	176.95	137.19	162.6	124.07	58.4	117.95	67.76	139.01
517	ENSG00000034971.16_MYOC	1833	1662.99	0	0	0	0	0	0	0	0
518	ENSG00000035115.21_SH3YL1	1727.98	1558	19.71	15.28	19.5	14.88	12.11	24.45	0	0
519	ENSG00000035141.7_FAM136A	1810.32	1640.3	94.79	73.49	95.83	73.12	0.3	0.61	0.83	1.7
520	ENSG00000035403.17_VCL	6166.33	5996.31	43.08	33.4	46.43	35.43	31.87	64.36	21.79	44.71
521	ENSG00000035499.12_DEPDC1B	2260.46	2090.45	32.04	24.84	28.03	21.39	12.62	25.49	9.61	19.71
522	ENSG00000035664.11_DAPK2	2562.98	2392.96	0.97	0.75	1.02	0.78	0	0	0	0
523	ENSG00000035681.8_NSMAF	2363.15	2193.17	20.53	15.91	16.37	12.49	5.44	11	12.27	25.17
524	ENSG00000035687.9_ADSS	2599.78	2429.77	56.07	43.47	52.8	40.29	20.1	40.59	10.2	20.93
525	ENSG00000035720.7_STAP1	1146	975.99	0.17	0.14	0.27	0.21	0	0	0	0
526	ENSG00000035862.12_TIMP2	3463.11	3293.1	10.41	8.07	11.3	8.62	13.03	26.31	0.46	0.95
527	ENSG00000035928.15_RFC1	3483.09	3313.09	61.68	47.82	57.74	44.06	47.1	95.12	13.87	28.45
528	ENSG00000036054.12_TBC1D23	2769.59	2599.6	22.43	17.39	19.5	14.88	24.65	49.78	3.98	8.17
529	ENSG00000036257.12_CUL3	2262.31	2092.31	59.83	46.39	53.76	41.02	24.27	49.02	13.74	28.19
530	ENSG00000036448.9_MYOM2	1909.55	1739.56	18.86	14.62	11.5	8.78	6.89	13.92	10.72	22
531	ENSG00000036473.7_OTC	1172	1002	0	0	0	0	0	0	0	0
532	ENSG00000036530.8_CYP46A1	2888.37	2718.35	0.13	0.1	0.21	0.16	0	0	0	0
533	ENSG00000036549.12_AC118549.1	3645.64	3475.66	49.41	38.3	45.16	34.46	3.35	6.76	11.69	23.98
534	ENSG00000036565.14_SLC18A1	1087.38	917.37	0.25	0.19	0.05	0.04	0	0	0	0
535	ENSG00000036672.15_USP2	2115.18	1945.19	6.54	5.07	6.1	4.66	8.21	16.58	35.91	73.67
536	ENSG00000036828.16_CASR	4383.17	4213.16	0	0	0	0	0	0	0	0
537	ENSG00000037042.8_TUBG2	1525.42	1355.41	12.06	9.35	12.56	9.58	1.87	3.77	0	0
538	ENSG00000037241.7_RPL26L1	704.59	534.66	96.4	74.74	99.88	76.21	11.48	23.19	2.24	4.59
539	ENSG00000037280.15_FLT4	3261.62	3091.63	17.5	13.57	30.97	23.63	27.44	55.42	36.54	74.95
540	ENSG00000037474.14_NSUN2	2804.73	2634.72	47.55	36.87	48.96	37.36	31.22	63.05	34.1	69.95
541	ENSG00000037637.10_FBXO42	3419.62	3249.61	14.69	11.39	17.31	13.21	6.69	13.51	2.39	4.9
542	ENSG00000037749.12_MFAP3	1835.13	1665.12	21	16.28	13.89	10.6	34.53	69.73	29.03	59.56
543	ENSG00000037757.13_MRI1	2334.24	2164.23	34.92	27.07	51.38	39.21	14.01	28.29	7.16	14.69
544	ENSG00000037897.16_METTL1	793.72	623.74	29.04	22.52	21.98	16.77	12.64	25.52	4.17	8.55
545	ENSG00000037965.5_HOXC8	1889	1718.99	7.13	5.53	7.37	5.62	0.87	1.75	9.94	20.39
546	ENSG00000038002.8_AGA	1277.11	1107.15	16.77	13	20.11	15.34	12.89	26.02	24.35	49.95
547	ENSG00000038210.12_PI4K2B	3540	3369.99	13.26	10.28	16.9	12.9	2.6	5.25	0	0
548	ENSG00000038219.12_BOD1L1	7550.56	7380.55	23.66	18.34	20.2	15.41	4.54	9.16	5.76	11.81
549	ENSG00000038274.16_MAT2B	1962.37	1792.37	44.72	34.67	41.74	31.85	10.54	21.28	53.81	110.39
550	ENSG00000038295.7_TLL1	5160.27	4990.26	1.32	1.02	2.69	2.05	0.8	1.62	0	0
551	ENSG00000038358.14_EDC4	1619.63	1449.64	56.3	43.65	77.68	59.27	31.56	63.74	42.86	87.92
552	ENSG00000038382.19_TRIO	4915.23	4745.22	29.05	22.52	27.98	21.35	13.21	26.69	11.1	22.78
553	ENSG00000038427.15_VCAN	7521.91	7351.9	51.26	39.74	41.71	31.83	45.36	91.6	34.87	71.54
554	ENSG00000038532.15_CLEC16A	3071.19	2901.18	15.77	12.23	12.73	9.71	35.96	72.63	9.33	19.15
555	ENSG00000038945.14_MSR1	1157.07	987.19	0	0	0	0	0	0	0	0
556	ENSG00000039068.18_CDH1	3849.47	3679.46	3.44	2.67	3.2	2.44	0.13	0.26	3.36	6.88
557	ENSG00000039123.15_MTREX	3578.96	3408.95	50.01	38.77	41.03	31.31	56.27	113.65	22.42	46
558	ENSG00000039139.9_DNAH5	2313.59	2143.57	0.24	0.18	0.22	0.17	0	0	0	0
559	ENSG00000039319.16_ZFYVE16	3730.33	3560.36	25.72	19.94	23.92	18.25	29.66	59.89	44.47	91.23
560	ENSG00000039523.19_RIPOR1	2603.23	2433.24	10.87	8.43	11.81	9.01	0.64	1.3	12.34	25.32
561	ENSG00000039537.13_C6	1368.12	1198.17	0	0	0	0	0	0	0	0
562	ENSG00000039560.13_RAI14	4347.37	4177.36	27.8	21.56	27.53	21	23.7	47.87	6.4	13.13
563	ENSG00000039600.10_SOX30	2549	2378.99	0	0	0.12	0.09	0	0	0	0
564	ENSG00000039650.11_PNKP	898.96	729.06	58.1	45.05	78.23	59.69	29.61	59.8	22.84	46.86
565	ENSG00000039987.6_BEST2	1683.5	1513.5	0	0	0.32	0.25	0	0	0	0
566	ENSG00000040199.18_PHLPP2	6979.44	6809.43	6.52	5.05	8.9	6.79	14.43	29.15	2.86	5.86
567	ENSG00000040275.16_SPDL1	2064.92	1894.94	88.01	68.24	81.14	61.91	36.11	72.93	18.76	38.49
568	ENSG00000040341.17_STAU2	1744.37	1574.37	45.82	35.53	43.53	33.22	18.64	37.64	10.81	22.18
569	ENSG00000040487.12_PQLC2	1531.75	1361.74	10.55	8.18	12.84	9.8	3.02	6.09	8.32	17.07
570	ENSG00000040531.14_CTNS	2217.84	2047.84	7.4	5.74	9.19	7.02	3.09	6.23	1.27	2.6
571	ENSG00000040608.13_RTN4R	1777	1606.99	0.64	0.49	1.73	1.32	5.07	10.23	7.22	14.82
572	ENSG00000040633.12_PHF23	1942.7	1772.69	36.63	28.4	42.4	32.35	30.51	61.62	30.31	62.18
573	ENSG00000040731.10_CDH10	3376.39	3206.37	0.51	0.4	0.41	0.31	0	0	0	0
574	ENSG00000040933.15_INPP4A	5189.87	5019.86	16.94	13.13	21.63	16.51	5.31	10.72	4.08	8.37
575	ENSG00000041353.9_RAB27B	7281	7110.99	0.08	0.06	0.34	0.26	0	0	0	0
576	ENSG00000041357.15_PSMA4	915.95	745.96	525.23	407.21	450.26	343.56	118.86	240.04	176.66	362.43
577	ENSG00000041515.15_MYO16	3117	2946.99	0.02	0.01	0	0	0	0	0	0
578	ENSG00000041802.10_LSG1	3145.65	2975.64	15.66	12.14	14.17	10.81	7.75	15.66	10.39	21.31
579	ENSG00000041880.14_PARP3	1964.49	1794.49	9.96	7.73	15.42	11.77	12.47	25.18	0	0
580	ENSG00000041982.15_TNC	4459.13	4289.13	1.76	1.36	1.49	1.14	0	0	0.75	1.54
581	ENSG00000041988.15_THAP3	1369.66	1199.65	13.46	10.43	22.67	17.29	15.3	30.9	0	0
582	ENSG00000042062.11_RIPOR3	2367.33	2197.32	0	0	0	0	0	0	0	0
583	ENSG00000042088.13_TDP1	1843.25	1673.28	37.18	28.83	33.49	25.55	14.65	29.58	1.02	2.09
584	ENSG00000042286.14_AIFM2	3096.62	2926.61	2.21	1.71	3.28	2.5	0	0	0.92	1.88
585	ENSG00000042304.11_C2orf83	1068.5	898.86	0	0	0	0	0	0	0	0
586	ENSG00000042317.16_SPATA7	1865.3	1695.28	12.53	9.72	11	8.39	0	0	0	0
587	ENSG00000042429.11_MED17	2262.85	2092.84	22.82	17.69	19.13	14.6	10.82	21.84	2.93	6
588	ENSG00000042445.13_RETSAT	2908.31	2738.3	25.31	19.62	25.6	19.54	6.43	12.99	8.78	18.02
589	ENSG00000042493.15_CAPG	910.88	740.9	9.5	7.37	18.34	13.99	0	0	6.45	13.24
590	ENSG00000042753.11_AP2S1	685.45	515.73	172.48	133.72	161.94	123.57	68.06	137.45	101.02	207.24
591	ENSG00000042781.12_USH2A	17625.6	17455.6	0.02	0.02	0.01	0.01	0	0	0	0
592	ENSG00000042813.7_ZPBP	757.33	587.38	0	0	0	0	0	0	0	0
593	ENSG00000042832.11_TG	1498.8	1329.67	0	0	0.01	0.01	0	0	0	0
594	ENSG00000042980.12_ADAM28	1071	900.99	0.19	0.15	0	0	0	0	0	0
595	ENSG00000043039.6_BARX2	1837.2	1667.19	1.19	0.92	1.5	1.15	0	0	0	0
596	ENSG00000043093.13_DCUN1D1	2024.27	1854.26	14.91	11.56	14.98	11.43	5.97	12.05	8.28	16.98
597	ENSG00000043143.20_JADE2	2506.48	2336.5	2.89	2.24	4.11	3.14	1.36	2.75	0	0
598	ENSG00000043355.11_ZIC2	2877.97	2707.97	26.96	20.9	31.25	23.85	10.38	20.96	11.49	23.57
599	ENSG00000043462.11_LCP2	2211	2040.99	0.03	0.02	0	0	0	0	0	0
600	ENSG00000043514.16_TRIT1	1816.15	1646.14	24.97	19.36	21.18	16.16	2.1	4.24	11.51	23.6
601	ENSG00000043591.5_ADRB1	2853	2682.99	0.08	0.07	0.18	0.14	0	0	0	0
602	ENSG00000044012.3_GUCA2B	597	427.05	0	0	0	0	0	0	0	0
603	ENSG00000044090.8_CUL7	4846.52	4676.51	15.41	11.95	18.65	14.23	5.04	10.18	6.24	12.79
604	ENSG00000044115.20_CTNNA1	1846.91	1676.98	170.77	132.4	125.52	95.78	65.57	132.42	142.77	292.89
605	ENSG00000044446.11_PHKA2	3261.94	3091.99	26.34	20.43	30.9	23.58	2.04	4.12	12.62	25.89
606	ENSG00000044459.14_CNTLN	4883.06	4713.05	5.48	4.25	5.81	4.43	3.52	7.11	0	0
607	ENSG00000044524.10_EPHA3	5009.6	4839.59	8.47	6.57	6.96	5.31	7.31	14.75	2.27	4.65
608	ENSG00000044574.7_HSPA5	3908	3737.99	171.22	132.75	164.54	125.55	87.03	175.76	80.66	165.47
609	ENSG00000046604.12_DSG2	5615.26	5445.25	83.66	64.86	74.99	57.22	31.07	62.75	12.12	24.87
610	ENSG00000046647.13_GEMIN8	1073.71	903.7	21.92	17	23.89	18.23	7.96	16.07	0	0
611	ENSG00000046651.14_OFD1	2396.13	2226.13	32.46	25.17	30.91	23.59	18.7	37.77	13.24	27.15
612	ENSG00000046653.14_GPM6B	3351.71	3181.7	11.92	9.24	16.3	12.44	25.29	51.08	19.75	40.53
613	ENSG00000046774.9_MAGEC2	1991	1820.99	0	0	0.03	0.03	0	0	0	0
614	ENSG00000046889.18_PREX2	7281.49	7111.47	1.23	0.95	1.32	1.01	0.35	0.71	0	0
615	ENSG00000047056.15_WDR37	4349.44	4179.42	4.54	3.52	5.12	3.91	6.33	12.79	1	2.05
616	ENSG00000047188.15_YTHDC2	4756.37	4586.36	31.8	24.65	30.65	23.39	14	28.27	8.19	16.81
617	ENSG00000047230.14_CTPS2	3113.06	2943.07	22.12	17.15	22.59	17.23	10.64	21.5	2.24	4.59
618	ENSG00000047249.17_ATP6V1H	1694.19	1524.2	34	26.36	28.09	21.44	25.58	51.66	34.33	70.42
619	ENSG00000047315.15_POLR2B	3010.85	2840.88	100.54	77.95	91.47	69.8	32.29	65.21	23.71	48.65
620	ENSG00000047346.12_FAM214A	3357.83	3187.82	8.1	6.28	7.71	5.88	11.18	22.58	6.19	12.7
621	ENSG00000047365.11_ARAP2	6453.48	6283.46	2.61	2.02	4.45	3.4	0	0	0.24	0.49
622	ENSG00000047410.13_TPR	6935.5	6765.51	124.25	96.34	121.1	92.4	20.37	41.15	63.16	129.56
623	ENSG00000047457.13_CP	1037.47	867.46	0.41	0.32	0	0	0	0	0.51	1.04
624	ENSG00000047578.12_KIAA0556	3481.94	3311.95	10.35	8.02	10.85	8.28	0	0	5.88	12.06
625	ENSG00000047579.19_DTNBP1	1386.73	1216.72	31.59	24.49	31.53	24.06	14.53	29.35	3.23	6.63
626	ENSG00000047597.6_XK	5209	5038.99	2.07	1.61	1.94	1.48	0	0	0	0
627	ENSG00000047617.14_ANO2	3702	3531.99	0.1	0.07	0.75	0.57	0	0	0	0
628	ENSG00000047621.11_C12orf4	2271.9	2101.91	23.41	18.15	17.74	13.54	19.38	39.14	1.94	3.99
629	ENSG00000047634.14_SCML1	2778.1	2608.08	67.91	52.65	73.98	56.45	23.18	46.82	17.55	36.01
630	ENSG00000047644.18_WWC3	6647	6476.99	0.04	0.03	0.34	0.26	0	0	0	0
631	ENSG00000047648.21_ARHGAP6	5117	4946.99	0.03	0.03	0.12	0.09	0	0	0	0
632	ENSG00000047662.4_FAM184B	6622	6451.99	0.04	0.03	0	0	0	0	0	0
633	ENSG00000047849.21_MAP4	4723.56	4553.62	104.65	81.14	111.4	85	27.71	55.97	42.13	86.43
634	ENSG00000047932.13_GOPC	4586.28	4416.26	25.87	20.06	26.11	19.92	3.93	7.93	4.96	10.17
635	ENSG00000047936.10_ROS1	7417	7246.99	0.02	0.01	0	0	0	0	0	0
636	ENSG00000048028.11_USP28	2395.83	2225.83	73.53	57.01	58.59	44.71	14.11	28.49	13.7	28.11
637	ENSG00000048052.21_HDAC9	4210.29	4040.28	1.55	1.2	2.08	1.59	0	0	0	0
638	ENSG00000048140.17_TSPAN17	2407.79	2237.78	19.41	15.05	23.22	17.71	13.91	28.09	2.25	4.61
639	ENSG00000048162.20_NOP16	1092.32	922.33	37.53	29.1	46.79	35.7	9.85	19.88	22.88	46.95
640	ENSG00000048342.15_CC2D2A	2817.94	2647.94	8.1	6.28	10.9	8.32	0	0	0.91	1.88
641	ENSG00000048392.11_RRM2B	3492.06	3322.05	19.04	14.76	17.2	13.12	7.19	14.52	4.17	8.56
642	ENSG00000048405.9_ZNF800	2419.43	2249.43	13.37	10.37	11.41	8.71	10.17	20.54	15.95	32.72
643	ENSG00000048462.10_TNFRSF17	724.33	554.37	0	0	0	0	0	0	0	0
644	ENSG00000048471.13_SNX29	7555.9	7385.89	3.54	2.74	4.11	3.13	1.39	2.8	3.91	8.02
645	ENSG00000048540.14_LMO3	2986.33	2816.31	0.5	0.39	1.18	0.9	0	0	0	0
646	ENSG00000048544.5_MRPS10	2110	1939.99	36.25	28.11	34.44	26.28	0	0	10.65	21.86
647	ENSG00000048545.13_GUCA1A	1680.8	1510.79	0	0	0	0	0	0	0	0
648	ENSG00000048649.13_RSF1	3760.43	3590.43	40.93	31.73	35.27	26.91	33.43	67.51	31.04	63.69
649	ENSG00000048707.15_VPS13D	11623.6	11453.6	11.96	9.27	11.92	9.1	9.92	20.03	8.4	17.23
650	ENSG00000048740.18_CELF2	5798.4	5628.39	10.22	7.92	11.44	8.73	8.86	17.9	6.1	12.51
651	ENSG00000048828.16_FAM120A	4957.02	4787.01	38.87	30.14	47.85	36.51	6.75	13.64	16.53	33.92
652	ENSG00000048991.16_R3HDM1	3058.88	2888.88	44.7	34.66	43.9	33.5	14.41	29.1	23.95	49.14
653	ENSG00000049089.14_COL9A2	2163.54	1993.56	1.2	0.93	1.89	1.45	0	0	0	0
654	ENSG00000049130.15_KITLG	3809.99	3639.97	9.44	7.32	6.98	5.33	6.2	12.53	0	0
655	ENSG00000049167.14_ERCC8	1706.44	1536.43	19.18	14.87	20.38	15.55	0	0	0	0
656	ENSG00000049192.14_ADAMTS6	3935.11	3765.13	1.78	1.38	2.34	1.79	0.95	1.93	0	0
657	ENSG00000049239.12_H6PD	7980.77	7810.76	6.24	4.83	6.36	4.85	3.37	6.81	1.54	3.15
658	ENSG00000049245.12_VAMP3	2107.75	1937.79	77.63	60.19	68.86	52.54	24.56	49.6	81.8	167.82
659	ENSG00000049246.14_PER3	2994.18	2824.19	2.35	1.82	1.54	1.18	0	0	0	0
660	ENSG00000049247.13_UTS2	860	690.1	0	0	0	0	0	0	0	0
661	ENSG00000049249.8_TNFRSF9	3902.97	3732.96	0.11	0.08	0.12	0.09	0	0	0	0
662	ENSG00000049283.17_EPN3	560	390.07	0.58	0.45	0.66	0.51	0	0	0	0
663	ENSG00000049323.15_LTBP1	4895.42	4725.41	13.89	10.77	12.62	9.63	2.79	5.63	1.75	3.6
664	ENSG00000049449.9_RCN1	2460.37	2290.36	119.76	92.85	116.79	89.12	11.44	23.11	8.23	16.88
665	ENSG00000049540.16_ELN	1427.43	1257.46	0.14	0.1	0	0	0	0	5.04	10.35
666	ENSG00000049541.10_RFC2	1590.77	1420.76	122.26	94.79	123.01	93.86	101.52	205.03	61.05	125.24
667	ENSG00000049618.23_ARID1B	5416.65	5246.7	18.51	14.35	23.92	18.25	7.06	14.26	18.76	38.49
668	ENSG00000049656.13_CLPTM1L	1407.57	1237.65	82.05	63.62	99.72	76.09	48.93	98.82	11.57	23.73
669	ENSG00000049759.17_NEDD4L	3515.72	3345.71	15.29	11.85	15.1	11.52	26.2	52.92	6.49	13.32
670	ENSG00000049768.14_FOXP3	2318.57	2148.55	0.34	0.27	0.87	0.66	0	0	0	0
671	ENSG00000049769.12_PPP1R3F	2658.88	2488.87	1.3	1.01	1.1	0.84	0	0	0	0
672	ENSG00000049860.13_HEXB	1413.99	1244	103.4	80.17	103.64	79.08	39.09	78.95	24.87	51.01
673	ENSG00000049883.14_PTCD2	5345.21	5175.2	11.5	8.91	12.55	9.58	4.93	9.96	0	0
674	ENSG00000050030.14_NEXMIF	9839.75	9669.74	0.43	0.33	0.34	0.26	0	0	0	0
675	ENSG00000050130.17_JKAMP	1485.92	1315.92	38.22	29.63	26.84	20.48	21.7	43.83	12.93	26.52
676	ENSG00000050165.17_DKK3	1650.31	1480.31	3.18	2.47	2.29	1.75	2.48	5	0	0
677	ENSG00000050327.14_ARHGEF5	2786.25	2616.24	0	0	0	0	0	0	0	0
678	ENSG00000050344.8_NFE2L3	2434.79	2264.94	15.41	11.95	11.86	9.05	3.11	6.28	0	0
679	ENSG00000050393.11_MCUR1	2842.63	2672.64	25.53	19.79	29.93	22.84	2.4	4.84	0.95	1.95
680	ENSG00000050405.13_LIMA1	3377.81	3207.8	27.59	21.39	20.36	15.54	9.75	19.69	27.48	56.37
681	ENSG00000050426.15_LETMD1	1448.26	1278.26	135.8	105.29	116.15	88.62	47.18	95.29	2.04	4.19
682	ENSG00000050438.16_SLC4A8	6910.9	6740.89	1.47	1.14	2.49	1.9	0	0	6.72	13.79
683	ENSG00000050555.17_LAMC3	5998.1	5828.09	0.5	0.39	2.02	1.54	0.09	0.18	0	0
684	ENSG00000050628.20_PTGER3	3453.42	3283.41	0.03	0.03	0.04	0.03	0	0	0	0
685	ENSG00000050730.15_TNIP3	838	667.99	0.25	0.2	0	0	0	0	0	0
686	ENSG00000050748.17_MAPK9	2502.52	2332.51	60.89	47.21	54.56	41.63	8.31	16.78	9.46	19.41
687	ENSG00000050767.16_COL23A1	2552.92	2382.9	0.57	0.44	1.44	1.1	1.42	2.87	0	0
688	ENSG00000050820.16_BCAR1	2602.92	2432.92	3.9	3.02	8.34	6.37	5.91	11.94	17.45	35.8
689	ENSG00000051009.10_FAM160A2	2297.09	2127.08	21.16	16.41	27.45	20.95	3.95	7.99	10.93	22.43
690	ENSG00000051108.14_HERPUD1	1193.83	1023.87	103.9	80.55	98.52	75.17	27.63	55.79	46.46	95.31
691	ENSG00000051128.18_HOMER3	854.51	684.54	5.89	4.56	8.57	6.54	0	0	4.37	8.97
692	ENSG00000051180.16_RAD51	1574.79	1404.8	34.1	26.44	40.1	30.6	10.31	20.83	13.56	27.82
693	ENSG00000051341.13_POLQ	7370.39	7200.38	15.2	11.78	13.23	10.09	4.54	9.18	3.37	6.92
694	ENSG00000051382.8_PIK3CB	3313.11	3143.11	12.5	9.69	12.92	9.86	2.4	4.85	7.64	15.67
695	ENSG00000051523.10_CYBA	522.97	353.21	35.36	27.41	77.65	59.25	35.48	71.66	76.47	156.88
696	ENSG00000051596.9_THOC3	788.69	618.73	61.01	47.3	57.6	43.95	0	0	0	0
697	ENSG00000051620.10_HEBP2	1557.78	1387.81	90.07	69.83	62.53	47.71	3.89	7.86	28.27	58.01
698	ENSG00000051825.14_MPHOSPH9	2410.64	2240.66	57.84	44.85	53.65	40.94	38.09	76.92	2.36	4.84
699	ENSG00000052126.14_PLEKHA5	3729.74	3559.73	14.08	10.92	16.19	12.36	0.97	1.96	6.09	12.5
700	ENSG00000052344.15_PRSS8	1319.02	1149.02	0.25	0.19	0.14	0.11	0	0	0	0
701	ENSG00000052723.11_SIKE1	2270.46	2100.69	53.59	41.55	43.96	33.54	30.05	60.7	87.73	179.99
702	ENSG00000052749.13_RRP12	2522.88	2352.89	17.9	13.88	18.96	14.46	10.25	20.7	9.84	20.19
703	ENSG00000052795.12_FNIP2	4614.66	4444.65	10.75	8.34	8.54	6.52	0.68	1.38	1.18	2.41
704	ENSG00000052802.12_MSMO1	2089.06	1919.05	30.02	23.28	29.75	22.7	15.25	30.81	8.33	17.09
705	ENSG00000052841.14_TTC17	2349.78	2179.8	67.79	52.56	60.2	45.94	12.29	24.82	19.83	40.68
706	ENSG00000052850.6_ALX4	5754	5583.99	3.23	2.51	4.86	3.71	0.84	1.71	0.52	1.06
707	ENSG00000053108.16_FSTL4	2520.87	2350.9	0.94	0.73	0.88	0.67	0	0	0	0
708	ENSG00000053254.15_FOXN3	4183.24	4013.29	17.82	13.82	20.02	15.27	11.24	22.7	12.5	25.64
709	ENSG00000053328.8_METTL24	1119	948.99	1.67	1.3	2.35	1.79	0	0	0	0
710	ENSG00000053371.12_AKR7A2	1356.83	1186.81	66.34	51.43	75.25	57.42	35.16	71.02	24.79	50.85
711	ENSG00000053372.4_MRTO4	2083.71	1913.72	36.16	28.03	34.3	26.17	7.77	15.69	23.64	48.5
712	ENSG00000053438.9_NNAT	1287.38	1117.36	0.91	0.71	0.55	0.42	0	0	0	0
713	ENSG00000053501.12_USE1	836.66	666.66	29.89	23.17	38.84	29.63	4.46	9.02	5.53	11.34
714	ENSG00000053524.12_MCF2L2	1884.69	1714.71	3.01	2.33	1.78	1.36	0	0	0	0
715	ENSG00000053702.14_NRIP2	2746	2575.99	1.41	1.09	1.12	0.86	0.2	0.4	0	0
716	ENSG00000053747.16_LAMA3	5013.67	4843.68	18.88	14.64	19.15	14.62	2.39	4.83	2.35	4.83
717	ENSG00000053770.11_AP5M1	2834.95	2664.95	28.46	22.06	26.72	20.39	3.17	6.41	6.23	12.79
718	ENSG00000053900.10_ANAPC4	2384.41	2214.4	23.99	18.6	22.17	16.92	15.29	30.87	21.65	44.42
719	ENSG00000053918.16_KCNQ1	2174.79	2004.78	0.99	0.77	1.53	1.17	0	0	3.3	6.77
720	ENSG00000054116.11_TRAPPC3	1277.09	1107.08	71.43	55.38	69.07	52.7	33.51	67.68	32.67	67.03
721	ENSG00000054118.14_THRAP3	3869.86	3699.85	87.1	67.53	78.48	59.88	22.5	45.43	38.91	79.82
722	ENSG00000054148.17_PHPT1	884.85	714.85	78.38	60.77	131.16	100.08	172.03	347.43	150.72	309.19
723	ENSG00000054179.11_ENTPD2	2095	1924.99	0.41	0.32	0.77	0.58	0	0	0	0
724	ENSG00000054219.10_LY75	2922.5	2752.5	0	0	0	0	0	0	0	0
725	ENSG00000054267.21_ARID4B	4045.55	3875.77	36.1	27.99	32.36	24.69	10.64	21.5	16.97	34.81
726	ENSG00000054277.13_OPN3	1833.44	1663.44	4.48	3.48	4.75	3.63	0	0	0	0
727	ENSG00000054282.15_SDCCAG8	1474.74	1304.76	35.55	27.56	27.09	20.67	7.52	15.19	6.94	14.24
728	ENSG00000054356.13_PTPRN	1293.41	1123.42	0.2	0.16	0.19	0.15	0	0	0	0
729	ENSG00000054392.12_HHAT	3244.26	3074.24	7.29	5.65	6.86	5.23	2.36	4.77	1.67	3.42
730	ENSG00000054523.17_KIF1B	7858.37	7688.37	29.94	23.21	26.69	20.36	15.85	32.02	59.59	122.25
731	ENSG00000054598.7_FOXC1	3833.5	3663.49	55.92	43.36	56.17	42.86	11.92	24.08	18.24	37.43
732	ENSG00000054611.13_TBC1D22A	2227.79	2057.78	9.27	7.19	8.7	6.64	9.37	18.93	4.03	8.26
733	ENSG00000054654.16_SYNE2	12314.8	12144.7	20.19	15.66	25.09	19.14	2.35	4.74	19.23	39.46
734	ENSG00000054690.13_PLEKHH1	3734.79	3564.79	23.5	18.22	21.6	16.48	16.7	33.72	4.23	8.68
735	ENSG00000054793.13_ATP9A	7905.49	7735.48	11.04	8.56	11.26	8.59	2.79	5.64	1.64	3.37
736	ENSG00000054796.12_SPO11	1410.2	1240.19	0	0	0	0	0	0	0	0
737	ENSG00000054803.3_CBLN4	3024	2853.99	0	0	0	0	0	0	0	0
738	ENSG00000054938.15_CHRDL2	1691	1520.99	0.15	0.12	0.03	0.03	0	0	0	0
739	ENSG00000054965.10_FAM168A	6194.14	6024.12	24.21	18.77	26.13	19.94	1.65	3.34	25.57	52.46
740	ENSG00000054967.12_RELT	2657.08	2487.08	6.17	4.78	8.13	6.2	0.62	1.26	6.15	12.63
741	ENSG00000054983.16_GALC	3883	3712.99	2.31	1.79	2.07	1.58	0	0	0	0
742	ENSG00000055044.10_NOP58	1538.92	1368.93	156.46	121.3	153.79	117.35	93.63	189.1	81.88	167.97
743	ENSG00000055070.16_SZRD1	3370.72	3200.71	57.37	44.48	76.55	58.41	11.56	23.35	5.2	10.67
744	ENSG00000055118.14_KCNH2	2765.81	2595.8	2.73	2.12	2.93	2.24	0	0	0	0
745	ENSG00000055130.15_CUL1	3063.15	2893.14	80.7	62.57	71.49	54.55	17.83	36.01	19.67	40.34
746	ENSG00000055147.18_FAM114A2	2061.11	1891.11	23.41	18.15	17.33	13.23	4.9	9.89	5.03	10.32
747	ENSG00000055163.19_CYFIP2	2703.77	2533.77	93.9	72.8	81.48	62.17	42.36	85.55	27.22	55.84
748	ENSG00000055208.18_TAB2	4182.86	4012.85	42.03	32.58	36.22	27.64	10.07	20.33	7.29	14.96
749	ENSG00000055211.13_GINM1	1998.46	1828.45	42.75	33.14	45.2	34.49	13.23	26.71	10.74	22.04
750	ENSG00000055332.17_EIF2AK2	6027.77	5857.76	17.4	13.49	15.16	11.57	3.91	7.9	15.12	31.01
751	ENSG00000055483.19_USP36	2317.3	2147.3	34.29	26.58	38.15	29.11	29.02	58.61	5.19	10.64
752	ENSG00000055609.17_KMT2C	11915.7	11745.7	21.74	16.85	17.49	13.35	10.44	21.09	5.17	10.61
753	ENSG00000055732.12_MCOLN3	2726.67	2556.66	45.05	34.93	39.9	30.45	5.91	11.93	2.13	4.37
754	ENSG00000055813.5_CCDC85A	3982	3811.99	0.46	0.36	0.23	0.17	0	0	0	0
755	ENSG00000055917.15_PUM2	3560.03	3390.03	48.51	37.61	42.06	32.09	10.47	21.14	20.1	41.23
756	ENSG00000055950.16_MRPL43	935.24	765.24	81.5	63.19	98.56	75.21	30.25	61.09	35.5	72.82
757	ENSG00000055955.15_ITIH4	1022.94	853.03	8.36	6.48	9.15	6.98	0	0	0	0
758	ENSG00000055957.10_ITIH1	1281.92	1111.95	0	0	0.06	0.05	0	0	0	0
759	ENSG00000056050.6_HPF1	1168.67	998.67	74.8	58	68.35	52.15	5.84	11.8	10.49	21.51
760	ENSG00000056097.15_ZFR	3992.68	3822.67	53.4	41.4	44.73	34.13	26.21	52.93	38.98	79.97
761	ENSG00000056277.15_ZNF280C	3609.96	3439.94	9.06	7.02	6.8	5.19	2.22	4.48	5.98	12.27
762	ENSG00000056291.17_NPFFR2	1321.58	1151.57	0.74	0.57	0.68	0.52	0	0	1.93	3.97
763	ENSG00000056487.15_PHF21B	3418.44	3248.42	3.7	2.87	5.75	4.39	0.16	0.31	0.85	1.75
764	ENSG00000056558.10_TRAF1	6273.02	6103.01	2.33	1.8	2.82	2.15	0	0	0	0
765	ENSG00000056586.15_RC3H2	4248.25	4078.28	31.47	24.4	24.81	18.93	8.28	16.72	9.27	19.02
766	ENSG00000056736.9_IL17RB	2332.65	2162.63	12.65	9.81	15.18	11.59	0	0	9.99	20.5
767	ENSG00000056972.18_TRAF3IP2	1376.46	1206.46	17.41	13.5	13.02	9.93	0.11	0.21	11.56	23.71
768	ENSG00000056998.19_GYG2	2889.4	2719.4	14.4	11.17	12.52	9.55	17.76	35.86	3.29	6.75
769	ENSG00000057019.15_DCBLD2	3409.57	3239.64	22.64	17.55	19.84	15.14	2.89	5.84	27.19	55.79
770	ENSG00000057149.15_SERPINB3	1659	1488.99	0	0	0	0	0	0	0	0
771	ENSG00000057252.12_SOAT1	2668.66	2498.65	27.38	21.22	27.14	20.71	14.36	29.01	5.53	11.33
772	ENSG00000057294.14_PKP2	3075.64	2905.63	11.78	9.13	12.72	9.71	2.68	5.41	12.24	25.11
773	ENSG00000057468.6_MSH4	3266	3095.99	0.31	0.24	0.25	0.19	0	0	0	0
774	ENSG00000057593.13_F7	1713.33	1543.35	0	0	0	0	0	0	0	0
775	ENSG00000057608.16_GDI2	2344.03	2174.02	145.2	112.58	122.21	93.25	80	161.57	38.5	78.98
776	ENSG00000057657.16_PRDM1	3483.2	3313.21	0.21	0.16	0.31	0.24	0	0	0	0
777	ENSG00000057663.15_ATG5	2279.81	2109.8	19.61	15.21	18.56	14.16	5.22	10.53	0.28	0.58
778	ENSG00000057704.12_TMCC3	5017.45	4847.44	3.19	2.47	2.77	2.11	1.36	2.76	2.55	5.24
779	ENSG00000057757.9_PITHD1	1430.05	1260.03	55.68	43.17	52.4	39.98	4.91	9.92	17.42	35.73
780	ENSG00000057935.13_MTA3	1827.78	1657.78	47.73	37.01	43.9	33.5	38.37	77.5	37.56	77.06
781	ENSG00000058056.8_USP13	5581.56	5411.54	10.57	8.2	9.08	6.93	12.34	24.92	8.2	16.83
782	ENSG00000058063.15_ATP11B	5046.03	4876.02	15.93	12.35	20.35	15.53	6.99	14.11	16.75	34.36
783	ENSG00000058085.14_LAMC2	5147	4976.99	0.59	0.46	1.09	0.83	0	0	0	0
784	ENSG00000058091.16_CDK14	3449.18	3279.22	8.33	6.46	10.71	8.17	0	0	3.41	7
785	ENSG00000058262.9_SEC61A1	2785.48	2615.49	112.3	87.07	108.09	82.47	137.34	277.38	147.2	301.99
786	ENSG00000058272.18_PPP1R12A	3892.13	3722.12	24.44	18.95	30.81	23.51	12.23	24.69	72.67	149.09
787	ENSG00000058335.15_RASGRF1	3192.81	3022.8	0.34	0.26	0.22	0.17	0	0	0	0
788	ENSG00000058404.19_CAMK2B	2595.07	2425.07	3.42	2.65	3.34	2.54	7.88	15.91	5.85	12
789	ENSG00000058453.16_CROCC	2271.33	2101.36	3.21	2.49	3.55	2.71	6.49	13.11	11.52	23.63
790	ENSG00000058600.15_POLR3E	1624.06	1454.11	70.93	54.99	79.88	60.95	10.03	20.25	11.8	24.2
791	ENSG00000058668.14_ATP2B4	6647.45	6477.45	21.14	16.39	19.14	14.6	7.61	15.38	8.44	17.32
792	ENSG00000058673.16_ZC3H11A	3553.66	3383.66	85.64	66.4	79.27	60.49	17.77	35.89	0.44	0.9
793	ENSG00000058729.10_RIOK2	1397.58	1227.64	41.2	31.94	31.6	24.11	22.54	45.52	7	14.35
794	ENSG00000058799.14_YIPF1	1555.52	1385.5	19.46	15.09	17.79	13.58	0	0	0	0
795	ENSG00000058804.11_NDC1	5134	4963.99	38.05	29.5	35.66	27.21	26.28	53.07	42.94	88.08
796	ENSG00000058866.14_DGKG	1773.12	1603.1	0.32	0.25	0.1	0.08	7.89	15.94	0	0
797	ENSG00000059122.16_FLYWCH1	3060.78	2890.78	6.87	5.33	14.79	11.29	17.39	35.12	10.94	22.45
798	ENSG00000059145.18_UNKL	1683.57	1519.09	7.22	5.6	7.71	5.88	2.79	5.63	8.15	16.71
799	ENSG00000059377.16_TBXAS1	799.32	629.38	6.58	5.1	4.33	3.3	3.1	6.26	0	0
800	ENSG00000059378.12_PARP12	1279.83	1109.86	0	0	0	0	0	0	0	0
801	ENSG00000059573.8_ALDH18A1	2758.38	2588.37	108.47	84.1	103.41	78.91	41.11	83.02	69.93	143.47
802	ENSG00000059588.9_TARBP1	3218.93	3048.95	73.84	57.25	68.79	52.49	15.94	32.2	9.68	19.86
803	ENSG00000059691.11_GATB	1784.33	1614.32	27.99	21.7	24.59	18.76	14.66	29.6	13.88	28.47
804	ENSG00000059728.10_MXD1	4306.67	4136.69	3.05	2.36	3.13	2.39	3.32	6.7	6.26	12.84
805	ENSG00000059758.7_CDK17	2369.63	2199.62	15.51	12.03	13.43	10.25	7.07	14.29	0.71	1.47
806	ENSG00000059769.19_DNAJC25	2488.47	2318.46	7.69	5.96	6.62	5.05	0	0	2.03	4.16
807	ENSG00000059804.15_SLC2A3	2279.51	2109.57	16.28	12.62	13.47	10.28	19.66	39.71	16.56	33.98
808	ENSG00000059915.16_PSD	2456.36	2286.35	0.95	0.74	3.15	2.41	0	0	0	0
809	ENSG00000060069.16_CTDP1	3478.05	3308.03	2.49	1.93	4.15	3.17	5.52	11.15	6.13	12.58
810	ENSG00000060138.12_YBX3	1323.91	1153.92	341.8	265	400.48	305.58	88.94	179.63	71	145.67
811	ENSG00000060140.8_STYK1	1956.85	1786.87	1.05	0.81	0.73	0.55	2.52	5.09	0	0
812	ENSG00000060237.16_WNK1	5771.26	5601.27	75.69	58.69	72.43	55.27	65.51	132.3	30.48	62.54
813	ENSG00000060303.5_RPS17P5	408	238.29	0	0	0	0	0	0	0	0
814	ENSG00000060339.13_CCAR1	2360.96	2190.98	110.32	85.53	86.91	66.31	34.05	68.76	46.88	96.17
815	ENSG00000060491.16_OGFR	1476.4	1306.44	18.6	14.42	19.36	14.77	9.04	18.26	6.36	13.04
816	ENSG00000060558.3_GNA15	1170.33	1000.35	0	0	0.09	0.07	0	0	0	0
817	ENSG00000060566.13_CREB3L3	1506	1336	0	0	0.05	0.04	0	0	0	0
818	ENSG00000060642.10_PIGV	2018.25	1848.24	10.01	7.76	10.01	7.64	2.3	4.65	0.82	1.69
819	ENSG00000060656.19_PTPRU	4818.58	4648.6	23.6	18.3	32.74	24.98	22.38	45.21	12.55	25.74
820	ENSG00000060688.12_SNRNP40	1495.83	1325.83	121	93.81	106.42	81.2	20.18	40.76	36.33	74.54
821	ENSG00000060709.15_RIMBP2	2356.99	2186.98	0.08	0.06	0.48	0.37	0	0	0	0
822	ENSG00000060718.21_COL11A1	3458.07	3288.19	0	0	0	0	0	0	0	0
823	ENSG00000060749.15_QSER1	8029.44	7859.57	26.54	20.58	31.7	24.19	9.9	19.99	9.05	18.56
824	ENSG00000060762.18_MPC1	897.46	727.46	72.88	56.51	71.82	54.8	20.99	42.39	7.27	14.92
825	ENSG00000060971.17_ACAA1	1626.79	1456.78	42.78	33.17	51.34	39.18	72.61	146.64	38.68	79.35
826	ENSG00000060982.14_BCAT1	3998.41	3828.42	38.55	29.89	32.61	24.88	81.43	164.45	50.49	103.59
827	ENSG00000061273.17_HDAC7	2140.35	1970.37	13.4	10.39	14.44	11.02	13.31	26.88	35.88	73.6
828	ENSG00000061337.15_LZTS1	5459	5288.99	0.32	0.25	0.53	0.4	0	0	0	0
829	ENSG00000061455.10_PRDM6	9267	9096.99	3.47	2.69	7.27	5.54	0	0	0	0
830	ENSG00000061492.11_WNT8A	1498	1327.99	0.3	0.23	0	0	0	0	0	0
831	ENSG00000061656.9_SPAG4	785.24	615.31	6.55	5.08	13.02	9.94	2.47	4.99	4.47	9.16
832	ENSG00000061676.14_NCKAP1	4490.15	4320.18	61.35	47.56	59.38	45.31	23.1	46.66	12.12	24.86
833	ENSG00000061794.12_MRPS35	1888	1717.99	51.55	39.96	51.51	39.3	6.24	12.6	34.49	70.75
834	ENSG00000061918.12_GUCY1B1	3006.91	2836.9	12.35	9.57	11.68	8.91	5.27	10.65	7.61	15.61
835	ENSG00000061936.9_SFSWAP	2421.14	2251.27	31.19	24.18	31.61	24.12	8.05	16.25	7.24	14.85
836	ENSG00000061938.17_TNK2	1553.45	1383.45	11.57	8.97	26.6	20.29	4.18	8.45	2.79	5.72
837	ENSG00000061987.15_MON2	4345.52	4175.52	23.75	18.41	23.64	18.04	14.93	30.15	6.07	12.45
838	ENSG00000062038.13_CDH3	3512.92	3342.91	0.8	0.62	3.18	2.42	0.11	0.22	0	0
839	ENSG00000062096.14_ARSF	2077.5	1907.49	0	0	0	0	0	0	0	0
840	ENSG00000062194.15_GPBP1	2775.57	2605.57	68.04	52.75	67.5	51.51	11.22	22.65	6.1	12.51
841	ENSG00000062282.14_DGAT2	1408.69	1238.7	4.17	3.23	3.75	2.86	0	0	2.6	5.34
842	ENSG00000062370.16_ZNF112	3654	3483.99	2.7	2.09	3.04	2.32	0	0	0	0
843	ENSG00000062485.18_CS	2680.32	2510.31	204.02	158.17	187.7	143.22	45.78	92.46	93.64	192.1
844	ENSG00000062524.15_LTK	2192.54	2022.53	2.55	1.98	2.97	2.26	4.44	8.97	0	0
845	ENSG00000062582.13_MRPS24	708.72	538.74	175.02	135.69	166.76	127.24	81.56	164.73	67.96	139.41
846	ENSG00000062598.17_ELMO2	2467.31	2297.31	25.03	19.41	23.95	18.28	14.92	30.13	1.78	3.65
847	ENSG00000062650.18_WAPL	6101.08	5931.06	24.69	19.14	23.02	17.57	8.76	17.7	6.38	13.09
848	ENSG00000062716.12_VMP1	2012.43	1842.44	40.98	31.77	42.5	32.43	166.55	336.37	135.73	278.44
849	ENSG00000062725.9_APPBP2	3077.18	2907.22	26.87	20.83	19.1	14.58	31.53	63.67	15.83	32.47
850	ENSG00000062822.13_POLD1	1727.45	1557.48	33.06	25.63	87.46	66.74	40.44	81.68	46.82	96.05
851	ENSG00000063015.19_SEZ6	1822.83	1652.82	0.14	0.11	0.21	0.16	0	0	0	0
852	ENSG00000063046.17_EIF4B	3114.62	2944.62	360.16	279.23	334.19	255	56.39	113.89	25.37	52.04
853	ENSG00000063127.15_SLC6A16	1458.91	1288.98	1.32	1.02	0.62	0.47	10.32	20.85	0	0
854	ENSG00000063169.10_BICRA	1835.28	1665.33	3.99	3.09	9.64	7.35	2.99	6.04	22.93	47.03
855	ENSG00000063176.15_SPHK2	1671.25	1501.25	4.57	3.55	7.32	5.58	0	0	7.58	15.56
856	ENSG00000063177.12_RPL18	534.98	365.11	1978.41	1533.87	2373.44	1811.01	287.6	580.83	275.44	565.08
857	ENSG00000063180.8_CA11	1284.58	1115.49	28.9	22.41	35.22	26.88	6.22	12.56	0.81	1.67
858	ENSG00000063241.7_ISOC2	985.46	815.45	15.52	12.04	25.46	19.43	3.86	7.79	13.02	26.7
859	ENSG00000063244.12_U2AF2	2211.88	2041.88	114.35	88.65	198.84	151.72	178.14	359.77	69.25	142.07
860	ENSG00000063245.14_EPN1	2420.83	2251.19	16.23	12.58	29.15	22.24	20.48	41.37	23.63	48.48
861	ENSG00000063322.13_MED29	3627.59	3457.58	15.51	12.03	18.36	14.01	8.2	16.55	8.59	17.63
862	ENSG00000063438.16_AHRR	3446.28	3276.28	5.75	4.46	7.37	5.62	2	4.04	0.26	0.54
863	ENSG00000063515.2_GSC2	1033	862.99	0	0	0	0	0	0	0	0
864	ENSG00000063587.14_ZNF275	6290.99	6120.98	13.4	10.39	13.63	10.4	1.22	2.46	0.82	1.68
865	ENSG00000063601.16_MTMR1	2875.54	2705.56	50.86	39.43	45.16	34.46	27.89	56.33	9.7	19.9
866	ENSG00000063660.8_GPC1	2935.23	2765.22	3.12	2.42	6.81	5.2	17.52	35.39	5.63	11.54
867	ENSG00000063761.15_ADCK1	2234.68	2064.67	6.79	5.27	8.68	6.62	5.89	11.89	2.35	4.81
868	ENSG00000063854.12_HAGH	1186.16	1016.15	41	31.79	66.91	51.05	27.89	56.33	22.11	45.36
869	ENSG00000063978.15_RNF4	2344.04	2174.05	34.45	26.71	31.01	23.66	4.74	9.57	5.51	11.3
870	ENSG00000064012.21_CASP8	1704.98	1535.15	13.24	10.26	12.32	9.4	19.81	40.01	6.83	14.01
871	ENSG00000064042.17_LIMCH1	2983.88	2813.92	7.06	5.47	3.51	2.68	0	0	8.06	16.53
872	ENSG00000064102.14_INTS13	2201.7	2031.7	51.41	39.86	57.08	43.56	70.96	143.31	77.47	158.93
873	ENSG00000064115.10_TM7SF3	1681.35	1512.29	98.31	76.22	76.49	58.37	34.29	69.25	35.39	72.61
874	ENSG00000064195.7_DLX3	2602	2431.99	0.51	0.4	0.27	0.21	0	0	0	0
875	ENSG00000064199.6_SPA17	1168.59	998.59	39.53	30.65	35.33	26.96	1.89	3.82	0	0
876	ENSG00000064201.15_TSPAN32	1101.29	931.31	0	0	0.17	0.13	0	0	0	0
877	ENSG00000064205.10_WISP2	2132.17	1962.16	0.23	0.18	0.33	0.25	0	0	0	0
878	ENSG00000064218.4_DMRT3	2183	2012.99	0.45	0.35	0.54	0.41	4	8.08	0	0
879	ENSG00000064225.12_ST3GAL6	1707.19	1537.19	17.36	13.46	12.1	9.23	11.89	24.01	8.13	16.68
880	ENSG00000064270.12_ATP2C2	1626.2	1456.19	0.72	0.56	0	0	0	0	0	0
881	ENSG00000064300.8_NGFR	3417	3246.99	0.38	0.3	0.82	0.62	0	0	0	0
882	ENSG00000064309.14_CDON	3385.96	3215.99	23.46	18.19	19.42	14.82	7.11	14.36	11.01	22.59
883	ENSG00000064313.11_TAF2	3880.92	3710.91	26.34	20.42	25.41	19.39	31.83	64.29	3.6	7.38
884	ENSG00000064393.15_HIPK2	10763	10593	13.49	10.46	14.89	11.36	9.39	18.96	10.3	21.14
885	ENSG00000064419.13_TNPO3	4199.8	4029.78	48.81	37.84	44.63	34.06	5.45	11.01	9.07	18.61
886	ENSG00000064489.22_BORCS8-MEF2B	923.86	753.87	1.72	1.33	7.12	5.43	0	0	6.91	14.17
887	ENSG00000064490.13_RFXANK	663.7	493.88	70.58	54.72	113.18	86.36	17.33	35	19.71	40.43
888	ENSG00000064545.14_TMEM161A	1217.41	1047.45	24.06	18.66	59.55	45.44	75.26	152	77.05	158.08
889	ENSG00000064547.13_LPAR2	1163.84	993.9	4.4	3.41	3.65	2.78	0	0	0	0
890	ENSG00000064601.18_CTSA	1684.26	1514.26	45.39	35.19	46.43	35.43	3.72	7.52	21.82	44.77
891	ENSG00000064607.16_SUGP2	3389.6	3219.6	122.71	95.14	111.26	84.89	29.7	59.98	58.98	120.99
892	ENSG00000064651.13_SLC12A2	6143.6	5973.58	6.65	5.16	8.54	6.51	23.48	47.42	37.21	76.34
893	ENSG00000064652.10_SNX24	1520.33	1350.35	20.01	15.51	15.81	12.07	3.17	6.41	0	0
894	ENSG00000064655.18_EYA2	2327.66	2157.65	5.29	4.1	5.91	4.51	1.07	2.16	1.88	3.86
895	ENSG00000064666.14_CNN2	1698.89	1528.9	9.31	7.22	10.27	7.83	4.26	8.61	7.49	15.36
896	ENSG00000064687.12_ABCA7	1806.05	1636.05	12.63	9.79	19.72	15.04	26.34	53.19	9.96	20.44
897	ENSG00000064692.18_SNCAIP	3073.66	2903.65	1.8	1.39	2.23	1.7	4.19	8.47	0	0
898	ENSG00000064703.11_DDX20	4225.8	4055.79	22.59	17.51	21.79	16.63	4.43	8.95	19.01	38.99
899	ENSG00000064726.9_BTBD1	3107.72	2937.71	61.31	47.54	61.68	47.07	27.89	56.32	21.12	43.32
900	ENSG00000064763.10_FAR2	2363.55	2193.59	32.5	25.2	23.9	18.23	8.09	16.33	25.93	53.19
901	ENSG00000064787.13_BCAS1	3020	2849.99	0.04	0.03	0.14	0.1	0	0	0	0
902	ENSG00000064835.10_POU1F1	647	477.03	0.36	0.28	0	0	0	0	0	0
903	ENSG00000064886.13_CHI3L2	927.12	757.19	0	0	0	0	0	0	0	0
904	ENSG00000064932.15_SBNO2	1901.81	1731.91	7.64	5.92	7.53	5.74	6.95	14.04	0.98	2.01
905	ENSG00000064933.17_PMS1	2328.45	2158.47	28.19	21.86	26.02	19.86	9.66	19.5	24.86	51.01
906	ENSG00000064961.18_HMG20B	1424.84	1254.84	63.6	49.31	116.58	88.95	41.9	84.62	37.5	76.92
907	ENSG00000064989.12_CALCRL	4815.38	4645.37	0.45	0.35	1	0.76	0	0	0	0
908	ENSG00000064995.17_TAF11	1591.92	1421.9	53.58	41.54	47.98	36.61	2.89	5.83	8.59	17.62
909	ENSG00000064999.14_ANKS1A	5845.42	5675.41	12.3	9.54	15.02	11.46	3.46	6.99	11.73	24.07
910	ENSG00000065000.17_AP3D1	3279.37	3109.36	58.64	45.46	84.11	64.18	81.8	165.2	81.96	168.15
911	ENSG00000065029.14_ZNF76	1890.44	1720.43	43.78	33.95	50.61	38.62	1.78	3.6	1.83	3.76
912	ENSG00000065054.13_SLC9A3R2	1370.36	1200.35	6.57	5.1	17.16	13.09	1.53	3.09	4.91	10.06
913	ENSG00000065057.7_NTHL1	1045.24	875.23	16.86	13.07	32.03	24.44	40.94	82.67	5	10.26
914	ENSG00000065060.16_UHRF1BP1	9488.28	9318.26	14.08	10.92	14.06	10.73	3.68	7.43	2.94	6.02
915	ENSG00000065135.10_GNAI3	27174	27004	6.15	4.77	5.88	4.49	1.3	2.64	1.41	2.9
916	ENSG00000065150.18_IPO5	3957.29	3787.29	206.56	160.14	177.39	135.35	111.35	224.87	67.02	137.49
917	ENSG00000065154.11_OAT	1637.83	1467.83	141.12	109.41	124.08	94.67	78.98	159.51	83.64	171.59
918	ENSG00000065183.15_WDR3	2744.91	2574.91	61.6	47.76	48.79	37.23	5.62	11.34	22.42	46
919	ENSG00000065243.19_PKN2	4769.8	4599.82	38.71	30.01	35.52	27.11	78.81	159.17	26.49	54.34
920	ENSG00000065268.10_WDR18	898.14	728.18	30.01	23.27	35.6	27.17	44.28	89.42	67.3	138.08
921	ENSG00000065308.4_TRAM2	6908	6737.99	5.59	4.34	4.49	3.43	0.78	1.58	0.32	0.66
922	ENSG00000065320.8_NTN1	5774.64	5604.63	3.72	2.88	5.75	4.39	9.29	18.76	15.84	32.49
923	ENSG00000065325.12_GLP2R	2194.27	2024.31	0.14	0.11	0.19	0.15	0	0	0	0
924	ENSG00000065328.16_MCM10	2961.04	2791.07	36.39	28.21	33.01	25.18	29.43	59.44	6.96	14.28
925	ENSG00000065357.19_DGKA	1427.55	1257.59	23.29	18.06	21.1	16.1	9.58	19.35	0	0
926	ENSG00000065361.15_ERBB3	2272.36	2103.36	9.07	7.03	4.93	3.76	0	0	9	18.47
927	ENSG00000065371.17_ROPN1	1172.27	1002.28	0	0	0	0	0	0	0	0
928	ENSG00000065413.19_ANKRD44	2181.31	2012.13	6.23	4.83	2.8	2.14	10.95	22.12	0	0
929	ENSG00000065427.14_KARS	1983.12	1813.11	167.03	129.5	156.47	119.39	25.26	51.02	25.87	53.07
930	ENSG00000065457.10_ADAT1	1182.33	1012.38	27.64	21.43	25.11	19.16	34.16	68.98	16.93	34.74
931	ENSG00000065485.19_PDIA5	1598.94	1428.95	23.76	18.42	22.47	17.15	14	28.27	11.61	23.81
932	ENSG00000065491.8_TBC1D22B	3462	3291.99	11.25	8.73	10.98	8.38	0.47	0.95	0.64	1.32
933	ENSG00000065518.7_NDUFB4	662.56	492.61	240.84	186.72	260.97	199.13	127.21	256.92	120.11	246.4
934	ENSG00000065526.10_SPEN	7202.54	7032.54	69.3	53.73	74.76	57.04	48.3	97.54	39.04	80.09
935	ENSG00000065534.18_MYLK	4564.71	4396.9	3.41	2.64	2.9	2.21	1.68	3.39	0	0
936	ENSG00000065548.17_ZC3H15	1792.82	1622.99	118.64	91.98	103.54	79	35.91	72.52	14.31	29.36
937	ENSG00000065559.14_MAP2K4	3637.63	3467.62	17.96	13.92	20.08	15.32	2.94	5.94	1.9	3.89
938	ENSG00000065600.12_TMEM206	1850	1680.01	35.14	27.24	34.04	25.97	12.92	26.09	23.92	49.07
939	ENSG00000065609.14_SNAP91	2372.87	2202.89	7.7	5.97	6.87	5.24	0	0	15.29	31.37
940	ENSG00000065613.13_SLK	7675.98	7505.97	25.03	19.41	22.99	17.54	3.44	6.95	7.72	15.83
941	ENSG00000065615.13_CYB5R4	1837.53	1667.53	19.51	15.12	13.84	10.56	5.9	11.91	1.78	3.65
942	ENSG00000065618.19_COL17A1	5197	5026.99	0.03	0.03	0.02	0.02	0	0	0	0
943	ENSG00000065621.14_GSTO2	1028.89	858.9	15.8	12.25	10.51	8.02	0	0	1.09	2.23
944	ENSG00000065665.20_SEC61A2	2007.04	1837.02	18.25	14.15	26.79	20.44	8.9	17.97	19.39	39.79
945	ENSG00000065675.14_PRKCQ	3285	3114.99	3.41	2.64	3.53	2.69	1.4	2.83	1.45	2.98
946	ENSG00000065717.14_TLE2	1738.16	1568.16	3.84	2.97	6.94	5.29	19.49	39.36	16.82	34.5
947	ENSG00000065802.11_ASB1	3390.55	3220.57	14.47	11.22	24.19	18.46	13.65	27.57	28.69	58.86
948	ENSG00000065809.13_FAM107B	2293.65	2123.66	22.48	17.43	20.91	15.96	6.48	13.08	4.28	8.79
949	ENSG00000065833.8_ME1	3371	3200.99	12.4	9.61	11.95	9.12	8.69	17.55	6.18	12.69
950	ENSG00000065882.15_TBC1D1	2298.06	2128.06	25.79	20	27.65	21.1	13.49	27.25	7.65	15.68
951	ENSG00000065883.15_CDK13	2857.31	2687.3	31.58	24.48	28.63	21.84	16.27	32.86	10.32	21.17
952	ENSG00000065911.11_MTHFD2	1803.72	1633.72	347.1	269.11	326.21	248.91	60.3	121.78	69.54	142.66
953	ENSG00000065923.9_SLC9A7	7093.57	6923.56	9.87	7.65	10.62	8.1	2.52	5.09	4.26	8.74
954	ENSG00000065970.8_FOXJ2	4998.34	4828.33	7.87	6.1	8.25	6.29	0.81	1.64	2.92	5.98
955	ENSG00000065978.18_YBX1	1488.28	1318.26	873.06	676.89	864.04	659.29	71.07	143.54	42.67	87.55
956	ENSG00000065989.15_PDE4A	3849.09	3679.08	2.51	1.95	3.17	2.42	2.03	4.09	0.47	0.96
957	ENSG00000066027.11_PPP2R5A	3075.35	2905.34	15.59	12.09	15.55	11.87	0.32	0.64	12.25	25.14
958	ENSG00000066032.18_CTNNA2	1404.94	1234.97	0.14	0.11	0.15	0.12	0	0	0	0
959	ENSG00000066044.14_ELAVL1	2305.34	2135.33	64.98	50.38	74.73	57.02	76.64	154.78	66.1	135.6
960	ENSG00000066056.13_TIE1	1193.9	1024.04	0	0	0.1	0.08	0	0	0	0
961	ENSG00000066084.12_DIP2B	8568.46	8398.45	11.92	9.24	11.69	8.92	11.15	22.53	2.96	6.08
962	ENSG00000066117.14_SMARCD1	2275.98	2106.02	118.33	91.74	104.51	79.75	25.87	52.25	49.88	102.32
963	ENSG00000066135.12_KDM4A	3780.87	3610.88	41.15	31.9	38.59	29.44	12.47	25.18	11.08	22.73
964	ENSG00000066136.20_NFYC	1437.2	1267.23	34.45	26.71	38.61	29.46	33.9	68.46	41.66	85.47
965	ENSG00000066185.12_ZMYND12	1503	1332.99	0.13	0.1	0.42	0.32	0	0	0	0
966	ENSG00000066230.11_SLC9A3	5176	5005.99	2.05	1.59	2.49	1.9	0.84	1.7	0	0
967	ENSG00000066248.14_NGEF	1746.66	1576.68	9.14	7.09	9.64	7.36	7.63	15.41	0.46	0.95
968	ENSG00000066279.17_ASPM	8557.83	8387.81	37.25	28.88	33.02	25.2	11.9	24.04	8.29	17.01
969	ENSG00000066294.14_CD84	2771	2600.99	0	0	0	0	0	0	0	0
970	ENSG00000066322.14_ELOVL1	1279.44	1109.43	34.74	26.94	36.16	27.59	6.08	12.28	19.23	39.46
971	ENSG00000066336.11_SPI1	1130.5	960.5	0	0	0.16	0.12	0	0	0	0
972	ENSG00000066379.14_ZNRD1	864.26	694.26	61.79	47.9	55.43	42.29	1.51	3.06	24.91	51.1
973	ENSG00000066382.16_MPPED2	1872.75	1702.76	6.37	4.94	7.61	5.8	0	0	15.75	32.3
974	ENSG00000066405.12_CLDN18	3248.74	3078.73	0.74	0.57	0.54	0.41	0	0	0	0
975	ENSG00000066422.4_ZBTB11	5465.87	5295.86	17.19	13.32	15.35	11.71	6.45	13.03	6.1	12.52
976	ENSG00000066427.22_ATXN3	1147.43	977.5	34.73	26.92	32.03	24.44	6.4	12.93	19.73	40.47
977	ENSG00000066455.12_GOLGA5	2969	2798.99	20.93	16.23	22.25	16.97	6.26	12.64	4.94	10.14
978	ENSG00000066468.22_FGFR2	3614.13	3444.12	23.17	17.97	28.21	21.52	5.46	11.02	7.89	16.19
979	ENSG00000066557.5_LRRC40	2884	2713.99	41.6	32.25	41.38	31.57	24.49	49.46	14.74	30.24
980	ENSG00000066583.11_ISOC1	1940	1769.99	42.08	32.62	41.32	31.53	17.72	35.79	21.47	44.05
981	ENSG00000066629.17_EML1	2460.46	2290.48	16.7	12.95	16.13	12.3	18.37	37.1	6.01	12.34
982	ENSG00000066651.19_TRMT11	1521.72	1351.72	40.27	31.22	34.27	26.15	32.19	65.02	21.58	44.27
983	ENSG00000066654.13_THUMPD1	3323.99	3153.98	27.88	21.61	26.01	19.85	7.32	14.79	0	0
984	ENSG00000066697.14_MSANTD3	1523.95	1353.94	18.78	14.56	19.73	15.06	1.57	3.16	0	0
985	ENSG00000066735.14_KIF26A	6714	6543.99	1.02	0.79	1.84	1.4	4.21	8.51	1.97	4.04
986	ENSG00000066739.11_ATG2B	6798.11	6628.27	16.62	12.89	12.25	9.35	1.02	2.07	28.66	58.79
987	ENSG00000066777.8_ARFGEF1	7021.84	6851.83	14.14	10.96	11.02	8.41	2.87	5.79	1.74	3.57
988	ENSG00000066813.14_ACSM2B	1412.16	1242.19	0	0	0	0	0	0	0	0
989	ENSG00000066827.15_ZFAT	3292.37	3122.38	4.8	3.72	8.79	6.71	3.03	6.12	0.2	0.41
990	ENSG00000066855.15_MTFR1	1880.02	1710.04	36.78	28.52	36.71	28.01	14.77	29.83	17.33	35.55
991	ENSG00000066923.17_STAG3	1656.09	1486.1	5.32	4.13	6.67	5.09	0	0	0	0
992	ENSG00000066926.10_FECH	2291.36	2121.36	31.09	24.11	36.04	27.5	17.43	35.19	13.98	28.68
993	ENSG00000066933.15_MYO9A	6808.87	6638.88	18.69	14.49	18.59	14.19	31.62	63.85	68.67	140.88
994	ENSG00000067048.16_DDX3Y	1304.44	1134.48	0	0	0	0	0	0	0	0
995	ENSG00000067057.16_PFKP	1548.55	1378.63	47.52	36.84	50.18	38.29	18.58	37.53	44.44	91.17
996	ENSG00000067064.11_IDI1	1954.99	1784.99	43.19	33.48	38.32	29.24	6.25	12.62	6.87	14.09
997	ENSG00000067066.16_SP100	1158.37	988.6	0.4	0.31	0.05	0.04	0.28	0.56	0	0
998	ENSG00000067082.14_KLF6	4264.65	4094.65	11.83	9.17	15.77	12.04	22.32	45.07	7.17	14.71
999	ENSG00000067113.16_PLPP1	1366.2	1196.21	10.14	7.86	8.97	6.84	10.15	20.5	0.49	1
1000	ENSG00000067141.16_NEO1	3914.56	3744.6	40.11	31.1	37.27	28.44	33.27	67.19	26.19	53.73
1001	ENSG00000067167.7_TRAM1	1725.48	1555.51	104.41	80.95	94.54	72.13	9.75	19.7	27.3	56
1002	ENSG00000067177.14_PHKA1	5507.22	5337.21	19.24	14.92	16.09	12.28	2.43	4.92	1.49	3.06
1003	ENSG00000067182.7_TNFRSF1A	1531.17	1361.18	22.85	17.72	24	18.31	11.23	22.68	14.1	28.93
1004	ENSG00000067191.15_CACNB1	3160.43	2990.43	1.48	1.15	3.05	2.33	0.73	1.47	0	0
1005	ENSG00000067208.14_EVI5	4223.71	4053.7	7.04	5.46	9.56	7.3	33.77	68.2	11.55	23.7
1006	ENSG00000067221.13_STOML1	1421.48	1251.51	4.54	3.52	7.33	5.6	0	0	3.82	7.84
1007	ENSG00000067225.17_PKM	1897.47	1727.48	791.29	613.49	754.03	575.35	820.02	1656.12	754.22	1547.3
1008	ENSG00000067248.9_DHX29	4379.51	4209.5	16.86	13.07	18.32	13.98	4.98	10.07	6.9	14.15
1009	ENSG00000067334.13_DNTTIP2	2272.63	2102.62	58.29	45.19	56.78	43.32	29.11	58.8	39.46	80.95
1010	ENSG00000067365.14_METTL22	1316.7	1147.05	24.6	19.07	31.34	23.91	7.75	15.66	16.2	33.23
1011	ENSG00000067369.13_TP53BP1	5538.99	5369	26.11	20.24	22.95	17.52	7.86	15.87	13.81	28.33
1012	ENSG00000067445.20_TRO	2135.28	1965.28	43.21	33.5	47.11	35.94	27.02	54.57	44.66	91.62
1013	ENSG00000067533.5_RRP15	2596.46	2426.54	21.64	16.78	24.34	18.57	27.89	56.32	28.24	57.93
1014	ENSG00000067560.10_RHOA	2003.46	1833.45	528.23	409.54	495.59	378.15	355.84	718.66	364.41	747.59
1015	ENSG00000067596.11_DHX8	4142.3	3972.31	32.63	25.29	32.78	25.01	7.07	14.28	17.56	36.02
1016	ENSG00000067601.7_PMS2P4	455	285.17	10.75	8.33	8.15	6.22	7.68	15.52	1.76	3.61
1017	ENSG00000067606.16_PRKCZ	2002.64	1832.63	20.73	16.07	23.34	17.81	12.02	24.27	15.69	32.19
1018	ENSG00000067646.11_ZFY	2591	2421	0	0	0	0	0	0	0	0
1019	ENSG00000067704.9_IARS2	3502.47	3332.46	123.07	95.42	107.16	81.76	151.4	305.76	115.15	236.22
1020	ENSG00000067715.13_SYT1	4731.76	4561.74	5.04	3.91	4.99	3.8	0	0	0	0
1021	ENSG00000067798.15_NAV3	6627.47	6457.45	0.1	0.07	0.07	0.06	0	0	0	0
1022	ENSG00000067829.18_IDH3G	1278.38	1108.38	78.46	60.83	104.62	79.83	62.42	126.05	67.47	138.41
1023	ENSG00000067836.12_ROGDI	1345.66	1175.81	13.18	10.21	19.58	14.94	6.23	12.59	5.76	11.81
1024	ENSG00000067840.12_PDZD4	1883	1712.99	10.34	8.02	10.28	7.84	0	0	0.59	1.22
1025	ENSG00000067842.17_ATP2B3	4358.51	4188.5	0.45	0.35	0.64	0.48	0	0	0	0
1026	ENSG00000067900.7_ROCK1	5617.04	5447.03	31.07	24.09	27.65	21.1	4.86	9.81	5.08	10.42
1027	ENSG00000067955.13_CBFB	1771.79	1601.82	34.69	26.9	38.33	29.25	21.55	43.53	7.19	14.75
1028	ENSG00000067992.13_PDK3	2315.27	2145.28	16.09	12.47	13.75	10.49	9.11	18.41	22.66	46.49
1029	ENSG00000068001.13_HYAL2	1750.55	1580.55	12.35	9.58	17.39	13.27	1.88	3.8	0	0
1030	ENSG00000068024.16_HDAC4	7006.36	6836.35	1.64	1.27	5.88	4.49	5.46	11.02	0	0
1031	ENSG00000068028.17_RASSF1	1777.83	1607.81	16.91	13.11	20.72	15.81	0	0	0.73	1.49
1032	ENSG00000068078.18_FGFR3	4011.37	3841.36	9.77	7.57	19.41	14.81	6.43	13	2.68	5.49
1033	ENSG00000068079.7_IFI35	966.98	796.98	2.35	1.82	3.11	2.37	0	0	0	0
1034	ENSG00000068097.14_HEATR6	3157.09	2987.09	24.06	18.65	19.71	15.04	36.93	74.59	42.97	88.14
1035	ENSG00000068120.14_COASY	1500.16	1330.17	67.77	52.54	76.44	58.32	10.2	20.6	27.74	56.91
1036	ENSG00000068137.14_PLEKHH3	1609.76	1439.77	9.27	7.18	21.58	16.46	8.4	16.97	21.88	44.89
1037	ENSG00000068305.17_MEF2A	3731.07	3561.06	26.12	20.25	20.82	15.89	12.97	26.19	6.02	12.36
1038	ENSG00000068308.13_OTUD5	2158.11	1988.09	57.99	44.96	55.18	42.1	26.06	52.63	15	30.77
1039	ENSG00000068323.16_TFE3	3235.04	3065.03	16.02	12.42	19.71	15.04	9.97	20.14	2.9	5.96
1040	ENSG00000068354.15_TBC1D25	1972.1	1802.1	12.1	9.38	7.48	5.71	18.3	36.97	1.29	2.64
1041	ENSG00000068366.19_ACSL4	3067.69	2897.71	29.68	23.01	19.54	14.91	29.72	60.02	13.67	28.04
1042	ENSG00000068383.18_INPP5A	2198.36	2028.35	13.01	10.09	11.54	8.81	32.48	65.59	2.78	5.71
1043	ENSG00000068394.10_GPKOW	1742	1571.99	27.91	21.64	38.19	29.14	4.09	8.26	15.97	32.77
1044	ENSG00000068400.13_GRIPAP1	2338.43	2168.44	33.25	25.78	46.99	35.86	1.71	3.44	10.48	21.5
1045	ENSG00000068438.14_FTSJ1	1396.16	1226.15	40.65	31.51	58.53	44.66	14.88	30.06	32.73	67.15
1046	ENSG00000068489.12_PRR11	2143.61	1973.59	46.77	36.26	42.13	32.14	13.86	28	14.12	28.97
1047	ENSG00000068615.18_REEP1	2592	2421.99	8.04	6.23	6.35	4.84	0	0	0	0
1048	ENSG00000068650.18_ATP11A	3696.83	3526.91	17.41	13.5	19.16	14.62	4.82	9.73	10.92	22.4
1049	ENSG00000068654.15_POLR1A	6376.16	6206.15	21.99	17.05	20.45	15.6	53.73	108.51	28.92	59.32
1050	ENSG00000068697.6_LAPTM4A	1651.97	1481.97	90.36	70.06	82.93	63.28	65.29	131.86	72.44	148.62
1051	ENSG00000068724.15_TTC7A	4601.34	4431.32	4.56	3.54	5.34	4.08	2.67	5.4	13.88	28.48
1052	ENSG00000068745.14_IP6K2	1416.64	1246.63	175.59	136.13	212.71	162.3	125.6	253.65	104.52	214.42
1053	ENSG00000068781.21_STON1-GTF2A1L	3561.77	3391.81	1.14	0.88	1	0.76	0.77	1.55	0	0
1054	ENSG00000068784.12_SRBD1	3628.09	3458.07	17.7	13.72	16.52	12.6	15.65	31.61	14.14	29.01
1055	ENSG00000068796.16_KIF2A	2299.37	2129.47	59.39	46.05	48.69	37.15	9.82	19.83	33.1	67.9
1056	ENSG00000068831.18_RASGRP2	887.49	717.53	2.69	2.09	3.13	2.39	2.86	5.78	0	0
1057	ENSG00000068878.14_PSME4	5439.81	5269.8	33.41	25.91	27.5	20.98	9.39	18.96	7.94	16.29
1058	ENSG00000068885.14_IFT80	2208.49	2038.5	49.06	38.04	44.21	33.73	9.31	18.8	29.44	60.41
1059	ENSG00000068903.19_SIRT2	1897.05	1727.05	36.94	28.64	48.64	37.12	13.35	26.95	23.1	47.38
1060	ENSG00000068912.13_ERLEC1	2367.74	2197.73	31.2	24.19	30.21	23.05	7.86	15.87	0.33	0.68
1061	ENSG00000068971.13_PPP2R5B	1907.77	1737.84	15.94	12.36	16.15	12.32	0	0	34.25	70.26
1062	ENSG00000068976.13_PYGM	2958.78	2788.77	0.12	0.09	0.17	0.13	0	0	0	0
1063	ENSG00000068985.4_PAGE1	665	495.02	0	0	0	0	0	0	0	0
1064	ENSG00000069011.15_PITX1	1768.23	1598.22	2.98	2.31	9.63	7.35	20.49	41.39	2.8	5.74
1065	ENSG00000069018.18_TRPC7	2369	2198.99	0	0	0	0	0	0	0	0
1066	ENSG00000069020.18_MAST4	5203.06	5033.89	3.37	2.61	3.45	2.63	1.13	2.28	0.2	0.4
1067	ENSG00000069122.18_ADGRF5	5668	5497.99	0.01	0.01	0	0	0	0	0	0
1068	ENSG00000069188.16_SDK2	9744.87	9574.85	2.02	1.56	3.92	2.99	3.23	6.52	1.79	3.68
1069	ENSG00000069206.15_ADAM7	2503	2332.99	0	0	0	0	0	0	0	0
1070	ENSG00000069248.11_NUP133	4978.32	4808.31	63.42	49.17	61.25	46.74	67.88	137.09	38.51	79.01
1071	ENSG00000069275.12_NUCKS1	3695.47	3528.49	403.08	312.51	398.51	304.07	160.09	323.31	147.49	302.58
1072	ENSG00000069329.17_VPS35	3723.35	3553.34	66.55	51.6	54.8	41.82	63.7	128.64	35.04	71.88
1073	ENSG00000069345.11_DNAJA2	2408.49	2238.48	38.9	30.16	34.83	26.57	24.89	50.28	32.11	65.88
1074	ENSG00000069399.14_BCL3	1924.1	1754.09	1.1	0.85	3.04	2.32	0	0	0	0
1075	ENSG00000069424.14_KCNAB2	2345.17	2175.21	5.11	3.97	6.92	5.28	7.55	15.24	7.94	16.28
1076	ENSG00000069431.11_ABCC9	1684.49	1514.62	1.46	1.13	0.57	0.44	0	0	0	0
1077	ENSG00000069482.6_GAL	818	647.99	18.75	14.53	33	25.18	8.23	16.63	16.01	32.85
1078	ENSG00000069493.14_CLEC2D	1543.54	1373.53	4.55	3.53	5.61	4.28	0	0	0	0
1079	ENSG00000069509.5_FUNDC1	1151.49	981.47	50.55	39.19	44.84	34.21	12.95	26.16	14.6	29.96
1080	ENSG00000069535.13_MAOB	2425.32	2255.31	1.46	1.13	2.1	1.61	0	0	0	0
1081	ENSG00000069667.15_RORA	5470.53	5300.53	6.51	5.05	7.17	5.47	8.37	16.89	0.61	1.26
1082	ENSG00000069696.6_DRD4	868	698.28	0	0	0	0	0	0	0	0
1083	ENSG00000069702.10_TGFBR3	4312.9	4142.91	11.66	9.04	9.47	7.23	5.17	10.45	9.13	18.72
1084	ENSG00000069764.9_PLA2G10	1000	829.99	0.07	0.05	0	0	0	0	0	0
1085	ENSG00000069812.11_HES2	2798.21	2628.24	0.43	0.33	0.32	0.25	0.13	0.26	2.37	4.86
1086	ENSG00000069849.10_ATP1B3	1591.42	1421.41	136.5	105.83	122.52	93.49	48.47	97.89	65.77	134.93
1087	ENSG00000069869.16_NEDD4	4237	4067.01	10.36	8.03	6.21	4.74	2.37	4.78	18.69	38.34
1088	ENSG00000069943.9_PIGB	1554.98	1384.97	7.16	5.55	5.92	4.52	4.14	8.35	0	0
1089	ENSG00000069956.11_MAPK6	4103.08	3933.08	18.4	14.27	14.29	10.9	2.93	5.92	0	0
1090	ENSG00000069966.18_GNB5	2205.19	2035.18	12.44	9.64	12.39	9.45	10.58	21.36	9.97	20.46
1091	ENSG00000069974.15_RAB27A	1500.68	1330.68	7.97	6.18	5.8	4.43	0.63	1.27	0	0
1092	ENSG00000069998.12_HDHD5	1777.92	1607.91	51.51	39.94	65.63	50.07	47.66	96.25	27.84	57.11
1093	ENSG00000070010.18_UFD1	2082.98	1913.13	88.34	68.49	87.6	66.84	45.93	92.75	32.64	66.97
1094	ENSG00000070018.8_LRP6	6966.35	6796.36	15.45	11.98	11.61	8.86	35.64	71.97	4.15	8.51
1095	ENSG00000070019.4_GUCY2C	2694	2523.99	0	0	0	0	0	0	0	0
1096	ENSG00000070031.3_SCT	366	196.52	0	0	0	0	0	0	0	0
1097	ENSG00000070047.11_PHRF1	5512.58	5342.56	5.33	4.14	8.82	6.73	5.74	11.59	5.64	11.57
1098	ENSG00000070061.14_ELP1	4605.74	4435.75	53.12	41.19	44.28	33.79	9.03	18.24	12.64	25.93
1099	ENSG00000070081.16_NUCB2	1158.97	988.99	117.19	90.86	113.92	86.92	33.6	67.87	51.3	105.24
1100	ENSG00000070087.14_PFN2	1718.52	1548.52	151.95	117.81	140.34	107.08	57.67	116.47	71.38	146.44
1101	ENSG00000070159.13_PTPN3	5039.17	4869.18	11.26	8.73	7.47	5.7	1.53	3.09	1.33	2.72
1102	ENSG00000070182.20_SPTB	6178.75	6008.74	3.67	2.84	5.78	4.41	1.75	3.54	3.62	7.43
1103	ENSG00000070190.12_DAPP1	2048.25	1878.24	0	0	0	0	0	0	0	0
1104	ENSG00000070193.4_FGF10	2193	2022.99	0.06	0.04	0	0	0	0	0	0
1105	ENSG00000070214.15_SLC44A1	5152.81	4982.8	18.93	14.68	14.23	10.86	13.64	27.54	7	14.36
1106	ENSG00000070269.13_TMEM260	3477.61	3307.6	11.02	8.54	10.35	7.89	14.52	29.32	15.61	32.03
1107	ENSG00000070366.13_SMG6	4523.34	4353.33	12.23	9.49	13	9.92	11.79	23.82	3.92	8.03
1108	ENSG00000070367.15_EXOC5	2678.9	2508.9	44.87	34.79	49.75	37.96	11.99	24.21	15.54	31.88
1109	ENSG00000070371.15_CLTCL1	4527.52	4357.51	12.98	10.06	15.89	12.12	26.64	53.79	0	0
1110	ENSG00000070388.11_FGF22	1437	1266.99	0	0	0.05	0.04	0	0	0	0
1111	ENSG00000070404.9_FSTL3	2174.88	2004.87	1.67	1.3	2.31	1.76	0	0	4.41	9.05
1112	ENSG00000070413.19_DGCR2	2889.14	2719.17	27.91	21.64	35.02	26.72	6.29	12.7	14.15	29.02
1113	ENSG00000070423.17_RNF126	1304.06	1134.05	11.81	9.16	22.78	17.38	23.79	48.05	22.25	45.64
1114	ENSG00000070444.14_MNT	2878.04	2708.05	13.54	10.5	14.67	11.2	3.66	7.39	13.29	27.26
1115	ENSG00000070476.14_ZXDC	2924.06	2754.04	19.25	14.93	19.66	15	10.81	21.83	9.67	19.83
1116	ENSG00000070495.14_JMJD6	1656.13	1486.13	21.51	16.67	29.82	22.75	4.45	8.99	9.88	20.27
1117	ENSG00000070501.11_POLB	1099.92	929.92	49.63	38.48	45.1	34.41	23.46	47.38	5.38	11.05
1118	ENSG00000070526.14_ST6GALNAC1	567	397.06	0.14	0.11	0	0	0	0	0	0
1119	ENSG00000070540.12_WIPI1	1401.47	1231.46	13.31	10.32	11.66	8.9	3.39	6.84	0	0
1120	ENSG00000070601.9_FRMPD1	4971	4800.99	0.65	0.5	0.91	0.69	0	0	2.85	5.84
1121	ENSG00000070610.14_GBA2	1834.66	1664.65	82.46	63.93	82.17	62.7	16.17	32.66	5.1	10.47
1122	ENSG00000070614.14_NDST1	8030	7859.99	10.79	8.37	13.66	10.42	8.42	17	12.4	25.43
1123	ENSG00000070669.16_ASNS	1800.81	1630.8	472.7	366.48	420.61	320.94	248.6	502.06	183.45	376.35
1124	ENSG00000070718.11_AP3M2	2692.92	2522.93	33.3	25.82	30.67	23.4	27.17	54.87	12.67	26
1125	ENSG00000070729.13_CNGB1	1692.56	1522.65	0	0	0.01	0.01	0	0	0	0
1126	ENSG00000070731.10_ST6GALNAC2	1518.05	1348.07	1.05	0.82	1.64	1.25	0	0	0	0
1127	ENSG00000070748.18_CHAT	1632.08	1462.4	0	0	0	0	0	0	0	0
1128	ENSG00000070756.15_PABPC1	1466.01	1296.01	1228.52	952.48	1300.94	992.66	333.57	673.68	302.51	620.6
1129	ENSG00000070759.16_TESK2	2682.62	2512.63	6.6	5.11	7.57	5.77	0	0	0	0
1130	ENSG00000070761.7_CFAP20	1198.47	1028.7	54.46	42.23	45.88	35	37.27	75.27	49.16	100.86
1131	ENSG00000070770.8_CSNK2A2	2403.75	2233.74	63.63	49.34	64.94	49.55	25.3	51.09	16.69	34.25
1132	ENSG00000070778.12_PTPN21	4727.63	4557.62	4.17	3.23	6.21	4.74	0	0	0.37	0.75
1133	ENSG00000070785.16_EIF2B3	1543.28	1373.27	34.89	27.05	33.84	25.82	29.88	60.35	16.33	33.49
1134	ENSG00000070808.15_CAMK2A	1655.43	1485.45	0	0	0	0	0	0	0	0
1135	ENSG00000070814.19_TCOF1	3497.61	3327.61	69.38	53.79	75.31	57.46	58.74	118.64	40.73	83.56
1136	ENSG00000070831.15_CDC42	2055.74	1885.73	157.45	122.07	160.8	122.7	73.98	149.4	97.82	200.68
1137	ENSG00000070882.12_OSBPL3	4166.59	3996.77	14.71	11.41	13.63	10.4	9.67	19.54	0.29	0.59
1138	ENSG00000070886.11_EPHA8	2004.68	1834.66	0.99	0.77	2.99	2.28	1.82	3.68	0	0
1139	ENSG00000070915.9_SLC12A3	3105.67	2935.66	0	0	0	0	0	0	0	0
1140	ENSG00000070950.9_RAD18	3453	3283	25.94	20.11	24.13	18.41	5.4	10.9	45.05	92.42
1141	ENSG00000070961.15_ATP2B1	3982.25	3812.26	37.76	29.28	35.2	26.86	17.51	35.35	12.66	25.96
1142	ENSG00000070985.13_TRPM5	3902	3731.99	0.02	0.01	0.05	0.04	0	0	0	0
1143	ENSG00000071051.13_NCK2	1729.19	1559.18	14.38	11.15	24.44	18.65	3.65	7.37	0	0
1144	ENSG00000071054.16_MAP4K4	4355.79	4185.79	59.71	46.29	68.08	51.95	44.57	90.02	11.69	23.98
1145	ENSG00000071073.12_MGAT4A	3548.52	3378.51	12.15	9.42	10.2	7.78	11.01	22.23	0	0
1146	ENSG00000071082.10_RPL31	500.8	331.22	4133.92	3205.05	3780.24	2884.45	324.79	655.94	343.06	703.78
1147	ENSG00000071127.16_WDR1	1916.23	1746.23	85.07	65.96	78.01	59.52	92.11	186.03	150.81	309.38
1148	ENSG00000071189.21_SNX13	4180.55	4010.54	20.59	15.97	24.99	19.06	5.15	10.4	4.69	9.62
1149	ENSG00000071203.9_MS4A12	852	682.01	0	0	0	0	0	0	0	0
1150	ENSG00000071205.11_ARHGAP10	3022.44	2852.43	6.83	5.29	7.28	5.55	1.7	3.43	0.9	1.85
1151	ENSG00000071242.11_RPS6KA2	2653.79	2483.82	17.26	13.38	12.45	9.5	9.68	19.55	6.91	14.17
1152	ENSG00000071243.15_ING3	1615.29	1445.28	29.85	23.14	24.88	18.98	13.04	26.34	5.09	10.45
1153	ENSG00000071246.10_VASH1	4356.46	4186.46	16.29	12.63	17.05	13.01	10.9	22.01	12.53	25.7
1154	ENSG00000071282.11_LMCD1	1038.39	868.41	4.58	3.55	3.79	2.89	3.22	6.5	9.5	19.48
1155	ENSG00000071462.11_BUD23	1303.75	1133.75	82.36	63.86	81.81	62.43	78.37	158.27	61.45	126.07
1156	ENSG00000071537.13_SEL1L	4890.65	4720.66	15.18	11.77	9.44	7.21	25.84	52.19	6.43	13.18
1157	ENSG00000071539.13_TRIP13	2202.85	2032.98	57.66	44.7	48.24	36.81	10.21	20.62	14.28	29.3
1158	ENSG00000071553.16_ATP6AP1	2103.44	1933.43	109.57	84.95	122.53	93.5	42.92	86.67	70.1	143.81
1159	ENSG00000071564.14_TCF3	1738.92	1568.91	34.66	26.87	51.53	39.32	26.44	53.39	59.52	122.1
1160	ENSG00000071575.11_TRIB2	1997.03	1827.02	3.73	2.89	2.07	1.58	0	0	0	0
1161	ENSG00000071626.16_DAZAP1	1823.01	1653	96.67	74.95	139.29	106.28	77.15	155.81	45.4	93.13
1162	ENSG00000071655.17_MBD3	1710.49	1540.48	20.05	15.54	42.27	32.25	27.19	54.91	23.38	47.96
1163	ENSG00000071677.1_PRLH	264	97.31	0	0	0	0	0	0	0	0
1164	ENSG00000071794.15_HLTF	4074.04	3904.04	55.04	42.67	50.28	38.37	25.65	51.81	23.57	48.35
1165	ENSG00000071859.14_FAM50A	1270.6	1100.63	159.01	123.28	176.17	134.42	90.88	183.54	105.09	215.6
1166	ENSG00000071889.16_FAM3A	1660.06	1490.05	24.5	18.99	47.23	36.04	10.69	21.59	15.75	32.31
1167	ENSG00000071894.16_CPSF1	1820.58	1650.61	50.14	38.88	108.87	83.07	65.04	131.36	73.51	150.8
1168	ENSG00000071909.18_MYO3B	5304	5133.99	0.01	0.01	0.02	0.02	0	0	0	0
1169	ENSG00000071967.11_CYBRD1	2457.7	2287.69	7.57	5.87	7.59	5.79	4.15	8.39	0	0
1170	ENSG00000071991.8_CDH19	2631.2	2461.2	0	0	0	0	0	0	0	0
1171	ENSG00000071994.10_PDCD2	1310.93	1140.92	172.35	133.62	157.79	120.4	34.26	69.2	40.49	83.07
1172	ENSG00000072041.16_SLC6A15	3499.51	3329.51	37.13	28.79	34.18	26.08	23.87	48.21	47.07	96.57
1173	ENSG00000072042.12_RDH11	2395.66	2225.65	68.92	53.43	61.28	46.76	21.12	42.65	62.03	127.25
1174	ENSG00000072062.13_PRKACA	2200.74	2030.73	49.48	38.36	50.99	38.91	24.42	49.31	94.97	194.84
1175	ENSG00000072071.16_ADGRL1	5305.65	5135.68	10.41	8.07	22.03	16.81	40.29	81.38	12.09	24.81
1176	ENSG00000072080.10_SPP2	693.25	523.37	0	0	0	0	0	0	0	0
1177	ENSG00000072110.13_ACTN1	2370.43	2200.43	41.79	32.4	36.02	27.48	27.16	54.85	15.46	31.71
1178	ENSG00000072121.15_ZFYVE26	7060.46	6890.53	8.31	6.45	8.34	6.36	4.89	9.88	0.94	1.92
1179	ENSG00000072133.10_RPS6KA6	3636.17	3466.17	13.31	10.32	10.47	7.99	0	0	0	0
1180	ENSG00000072134.15_EPN2	1489.27	1319.64	60.34	46.78	55.13	42.07	53.86	108.78	28.77	59.03
1181	ENSG00000072135.12_PTPN18	1896.27	1726.32	34	26.36	30.86	23.55	2.64	5.34	6.5	13.34
1182	ENSG00000072163.19_LIMS2	1887.83	1717.82	0.79	0.61	0.98	0.75	0	0	0	0
1183	ENSG00000072182.12_ASIC4	2356.2	2186.2	0	0	0.18	0.14	0	0	0	0
1184	ENSG00000072195.14_SPEG	1967.53	1797.56	9.51	7.37	15.71	11.99	9.31	18.8	4.2	8.61
1185	ENSG00000072201.13_LNX1	3603.86	3433.85	0.2	0.16	0.37	0.28	0	0	0	0
1186	ENSG00000072210.18_ALDH3A2	2163.33	1993.33	83.1	64.43	74.91	57.16	148.73	300.37	117.03	240.09
1187	ENSG00000072274.12_TFRC	4623.98	4453.98	34.37	26.65	32.56	24.85	67.23	135.78	31.04	63.67
1188	ENSG00000072310.16_SREBF1	1279.85	1109.97	41.3	32.02	64.52	49.23	51.31	103.63	41.4	84.93
1189	ENSG00000072315.3_TRPC5	5839	5668.99	0	0	0.02	0.02	0	0	0	0
1190	ENSG00000072364.12_AFF4	6110.15	5940.16	36.85	28.57	28.63	21.84	29.99	60.56	19.03	39.03
1191	ENSG00000072401.14_UBE2D1	1942.81	1772.8	13.67	10.6	14.82	11.3	3.21	6.49	2.85	5.85
1192	ENSG00000072415.8_MPP5	4601.81	4431.87	16.33	12.66	13.98	10.67	1.62	3.27	0.4	0.82
1193	ENSG00000072422.16_RHOBTB1	3647.99	3478.01	10.04	7.78	10.17	7.76	29.01	58.58	0	0
1194	ENSG00000072501.17_SMC1A	4101.22	3931.21	238.91	185.23	226.54	172.86	94.6	191.06	79.05	162.18
1195	ENSG00000072506.12_HSD17B10	935.16	765.15	159.06	123.32	173.36	132.28	81.28	164.16	127.64	261.86
1196	ENSG00000072518.20_MARK2	2484.27	2314.29	17.59	13.64	17.82	13.6	7.71	15.57	10.03	20.58
1197	ENSG00000072571.19_HMMR	2421.53	2251.54	54.46	42.22	48.71	37.17	10.04	20.28	59.57	122.21
1198	ENSG00000072609.17_CHFR	1093.44	923.45	24.96	19.35	12.79	9.76	0.91	1.83	1.63	3.34
1199	ENSG00000072657.8_TRHDE	10733	10563	0.25	0.2	0.32	0.24	0	0	0	0
1200	ENSG00000072682.18_P4HA2	2102.27	1932.27	21.52	16.69	19.77	15.08	20.19	40.77	21.71	44.53
1201	ENSG00000072694.20_FCGR2B	4680	4509.99	0.01	0.01	0	0	0	0	0	0
1202	ENSG00000072736.18_NFATC3	5474.52	5304.51	14.14	10.97	11.83	9.02	1.17	2.36	1.56	3.2
1203	ENSG00000072756.16_TRNT1	1476.97	1307.03	27.62	21.41	17.38	13.26	1.7	3.42	3.13	6.43
1204	ENSG00000072778.19_ACADVL	960.06	790.09	235.52	182.6	270.73	206.58	56.78	114.68	63.84	130.97
1205	ENSG00000072786.12_STK10	3945.09	3775.13	10.39	8.06	11.31	8.63	2.14	4.32	2.99	6.14
1206	ENSG00000072803.17_FBXW11	2993.46	2823.46	51.17	39.67	47.7	36.39	13.79	27.85	20.92	42.91
1207	ENSG00000072818.11_ACAP1	2014.98	1845.13	1.29	1	2.32	1.77	0	0	2.97	6.1
1208	ENSG00000072832.14_CRMP1	2657.38	2487.37	6.82	5.29	8.14	6.21	0.75	1.51	2.66	5.46
1209	ENSG00000072840.12_EVC	6097	5926.99	7.53	5.84	8.92	6.81	3.09	6.23	4.26	8.73
1210	ENSG00000072849.10_DERL2	998.41	828.44	44.58	34.56	47.67	36.37	10.45	21.11	29.57	60.67
1211	ENSG00000072858.10_SIDT1	2656.83	2486.86	1.42	1.1	0.67	0.51	4.34	8.76	0	0
1212	ENSG00000072864.14_NDE1	1667.81	1497.8	30.24	23.45	32.07	24.47	38.25	77.25	42.88	87.97
1213	ENSG00000072952.18_MRVI1	5815	5644.99	0.01	0.01	0	0	0	0	0	0
1214	ENSG00000072954.6_TMEM38A	1922.61	1752.6	5.93	4.6	7.12	5.43	18.65	37.67	0.85	1.73
1215	ENSG00000072958.8_AP1M1	1244.43	1074.53	54.94	42.6	55.19	42.11	87.37	176.46	74.08	151.97
1216	ENSG00000073008.14_PVR	3034.01	2864	27.13	21.04	27.5	20.98	17.71	35.76	14.64	30.04
1217	ENSG00000073050.11_XRCC1	2081.66	1911.65	48.22	37.39	60.92	46.48	19.14	38.66	2.02	4.15
1218	ENSG00000073060.15_SCARB1	2791.55	2621.54	23.19	17.98	27.73	21.16	16.88	34.08	20.87	42.81
1219	ENSG00000073067.13_CYP2W1	1335.6	1165.62	0	0	0	0	0	0	0	0
1220	ENSG00000073111.13_MCM2	3342.41	3172.4	98.07	76.03	128.4	97.97	217.43	439.12	120.67	247.56
1221	ENSG00000073146.15_MOV10L1	3000.54	2830.53	0.1	0.08	0.12	0.09	0	0	0	0
1222	ENSG00000073150.13_PANX2	3030.05	2860.03	1.31	1.02	2.57	1.96	4.22	8.51	0	0
1223	ENSG00000073169.13_SELENOO	1806.32	1636.3	4.63	3.59	10.15	7.75	3.77	7.62	1.3	2.66
1224	ENSG00000073282.12_TP63	1251	1080.99	0.11	0.08	0	0	0	0	0	0
1225	ENSG00000073331.17_ALPK1	2355.25	2185.26	12.26	9.51	10.6	8.09	0.6	1.2	4.15	8.5
1226	ENSG00000073350.13_LLGL2	2103.32	1933.33	4.49	3.48	13.68	10.44	28.67	57.89	0.5	1.03
1227	ENSG00000073417.14_PDE8A	2969.11	2799.11	25.9	20.08	25.22	19.24	0	0	5.49	11.27
1228	ENSG00000073464.11_CLCN4	4011.33	3841.38	0.18	0.14	0.08	0.06	0	0	0	0
1229	ENSG00000073536.17_NLE1	3094.45	2924.44	16.07	12.46	20.59	15.71	7.95	16.07	17.72	36.35
1230	ENSG00000073578.16_SDHA	1444.47	1274.54	166.17	128.83	168.37	128.47	56.11	113.32	128.91	264.46
1231	ENSG00000073584.19_SMARCE1	1814.07	1644.08	130.05	100.83	111.84	85.34	14.25	28.79	8.14	16.7
1232	ENSG00000073598.5_FNDC8	1388	1217.99	0	0	0.12	0.09	0	0	0	0
1233	ENSG00000073605.18_GSDMB	2282.69	2112.71	6.02	4.67	8.4	6.41	0	0	0	0
1234	ENSG00000073614.12_KDM5A	5523.72	5353.76	24.97	19.36	18.48	14.1	29.4	59.38	32.4	66.47
1235	ENSG00000073670.13_ADAM11	4473.16	4303.14	5.29	4.1	8.06	6.15	3.08	6.23	12.64	25.92
1236	ENSG00000073711.10_PPP2R3A	6105.9	5935.88	3.26	2.53	2.96	2.26	0	0	4.65	9.54
1237	ENSG00000073712.14_FERMT2	2732.61	2562.6	44.24	34.3	36.92	28.17	23.85	48.16	66.24	135.88
1238	ENSG00000073734.9_ABCB11	3015.86	2845.92	0	0	0	0	0	0	0	0
1239	ENSG00000073737.16_DHRS9	1044	873.99	0.06	0.05	0	0	0	0	0	0
1240	ENSG00000073754.5_CD5L	1346.5	1176.55	0	0	0.03	0.02	0	0	0	0
1241	ENSG00000073756.11_PTGS2	2373.71	2203.7	0.98	0.76	1.44	1.1	0	0	0	0
1242	ENSG00000073792.15_IGF2BP2	3201.64	3031.65	32.04	24.84	29.34	22.39	8.38	16.92	3.17	6.5
1243	ENSG00000073803.13_MAP3K13	1551.86	1381.88	33.55	26.01	26.44	20.17	0.17	0.35	21.51	44.14
1244	ENSG00000073849.14_ST6GAL1	2957.06	2787.08	11.28	8.75	8.76	6.68	3.16	6.38	20.98	43.05
1245	ENSG00000073861.2_TBX21	2572	2401.99	0.14	0.11	0.18	0.13	0	0	0	0
1246	ENSG00000073905.8_VDAC1P1	848	677.99	1.76	1.36	1.06	0.81	0	0	0	0
1247	ENSG00000073910.21_FRY	5563.89	5393.91	3.19	2.47	4.15	3.17	3.24	6.55	0	0
1248	ENSG00000073921.17_PICALM	2388.44	2218.44	74.03	57.39	60.4	46.09	12.33	24.9	34.06	69.88
1249	ENSG00000073969.18_NSF	3074.43	2904.43	30.24	23.44	26.27	20.05	4.15	8.38	12.23	25.1
1250	ENSG00000074047.21_GLI2	4920.96	4751.29	3.35	2.59	8.92	6.81	8.69	17.54	3.34	6.86
1251	ENSG00000074054.18_CLASP1	4820.66	4650.68	22.79	17.67	21.84	16.66	24.39	49.27	32.91	67.52
1252	ENSG00000074071.14_MRPS34	730.54	560.55	138.74	107.56	194.24	148.21	74.49	150.44	62.36	127.93
1253	ENSG00000074181.8_NOTCH3	5538.36	5368.38	6.76	5.24	13.2	10.07	15.47	31.24	6.74	13.83
1254	ENSG00000074201.8_CLNS1A	1081	911.06	300.26	232.79	274.97	209.81	108.76	219.64	108.97	223.55
1255	ENSG00000074211.13_PPP2R2C	2920.48	2750.47	6.29	4.88	7.91	6.04	4.67	9.44	0.42	0.87
1256	ENSG00000074219.13_TEAD2	2022.7	1852.7	22.64	17.56	23.74	18.11	3.29	6.65	12.18	25
1257	ENSG00000074266.19_EED	1807.76	1637.76	35.46	27.49	31.58	24.1	14.25	28.77	19.86	40.75
1258	ENSG00000074276.10_CDHR2	2269.71	2099.73	0.25	0.19	0.05	0.04	0	0	0	0
1259	ENSG00000074317.10_SNCB	865.9	695.93	5.55	4.3	7.22	5.51	3.12	6.3	1.62	3.33
1260	ENSG00000074319.12_TSG101	1188.62	1018.66	92.95	72.07	94.17	71.85	19.36	39.1	31.17	63.95
1261	ENSG00000074356.16_NCBP3	2144.37	1976.45	59.45	46.09	34.54	26.35	35.95	72.61	11.49	23.57
1262	ENSG00000074370.17_ATP2A3	2617.02	2447.1	1.9	1.47	1.59	1.21	0	0	7.73	15.85
1263	ENSG00000074410.13_CA12	3818.64	3648.63	3.36	2.61	2.12	1.61	0.99	2	1.69	3.46
1264	ENSG00000074416.14_MGLL	4486.37	4316.36	0.51	0.4	0.82	0.62	0	0	0	0
1265	ENSG00000074527.11_NTN4	2906.84	2736.83	2.65	2.06	2.55	1.94	0	0	0	0
1266	ENSG00000074582.13_BCS1L	910.91	740.95	88.88	68.91	94.95	72.45	50	100.98	36.47	74.81
1267	ENSG00000074590.13_NUAK1	5783.86	5613.86	5.05	3.91	4.77	3.64	15.68	31.67	1.44	2.96
1268	ENSG00000074603.18_DPP8	3498.85	3328.85	22.99	17.82	20.63	15.74	2	4.03	11.53	23.66
1269	ENSG00000074621.13_SLC24A1	3828.39	3658.38	12.81	9.93	15.75	12.02	0	0	4.17	8.55
1270	ENSG00000074657.13_ZNF532	3923.18	3753.19	11.07	8.58	14.84	11.33	0.97	1.96	8.73	17.9
1271	ENSG00000074660.15_SCARF1	3342	3171.99	0.04	0.03	0	0	0	0	0	0
1272	ENSG00000074695.5_LMAN1	4788.82	4618.82	24.11	18.7	22.28	17	20.97	42.34	16.57	33.99
1273	ENSG00000074696.12_HACD3	2941.93	2771.92	145.99	113.19	137.1	104.61	118.53	239.38	137.34	281.75
1274	ENSG00000074706.13_IPCEF1	2426.21	2256.19	0.28	0.21	1.57	1.2	0	0	0	0
1275	ENSG00000074755.14_ZZEF1	6670.66	6500.66	12.99	10.07	13.19	10.07	13.79	27.84	17.01	34.89
1276	ENSG00000074771.3_NOX3	2042	1871.99	0	0	0	0	0	0	0	0
1277	ENSG00000074800.15_ENO1	1705.71	1535.71	1362.31	1056.21	1451.62	1107.64	497.21	1004.17	649.68	1332.82
1278	ENSG00000074803.18_SLC12A1	8632	8461.99	0.03	0.03	0	0	0	0	0	0
1279	ENSG00000074842.7_MYDGF	938.13	768.21	81.73	63.36	80.31	61.28	92.06	185.93	108.46	222.5
1280	ENSG00000074855.10_ANO8	3343.75	3173.74	3.63	2.82	6.72	5.13	14.21	28.69	2.51	5.14
1281	ENSG00000074935.13_TUBE1	1732.78	1562.78	43.91	34.04	42.52	32.44	11.57	23.37	11.57	23.74
1282	ENSG00000074964.16_ARHGEF10L	3000.92	2830.93	2.17	1.68	3.63	2.77	5.11	10.32	1.24	2.53
1283	ENSG00000074966.10_TXK	2914	2743.99	0.1	0.08	0.05	0.04	0	0	0	0
1284	ENSG00000075035.9_WSCD2	535	365.08	0.16	0.12	0.3	0.23	0	0	0	0
1285	ENSG00000075043.18_KCNQ2	1057.88	888.06	9.27	7.19	16.65	12.71	0.68	1.37	2.12	4.35
1286	ENSG00000075073.14_TACR2	1910.13	1740.12	0.2	0.15	0	0	0	0	0	0
1287	ENSG00000075089.9_ACTR6	1560.99	1391.01	50.07	38.82	41.46	31.64	44.01	88.88	19.56	40.12
1288	ENSG00000075131.9_TIPIN	1116.56	946.56	78.31	60.71	67.88	51.79	3.6	7.27	33.57	68.87
1289	ENSG00000075142.13_SRI	844.08	674.1	165.14	128.03	158.7	121.09	87.7	177.11	112.96	231.73
1290	ENSG00000075151.20_EIF4G3	4297.53	4127.52	90.55	70.2	89.96	68.64	14.65	29.59	15.04	30.85
1291	ENSG00000075188.8_NUP37	1097.27	927.27	61.77	47.89	55.03	41.99	19.97	40.34	38.13	78.23
1292	ENSG00000075213.10_SEMA3A	3397.72	3227.73	2.64	2.05	1.67	1.27	0	0	2.64	5.41
1293	ENSG00000075218.18_GTSE1	2789.12	2619.11	23.69	18.37	28.67	21.88	10.68	21.57	5.99	12.28
1294	ENSG00000075223.13_SEMA3C	3726.48	3556.48	8.79	6.82	7.1	5.42	12.45	25.14	6.81	13.97
1295	ENSG00000075234.16_TTC38	1570.75	1400.75	19.17	14.86	15.9	12.13	0	0	15.91	32.63
1296	ENSG00000075239.13_ACAT1	1242.11	1072.14	140.77	109.14	120.3	91.79	97.74	197.4	120.97	248.16
1297	ENSG00000075240.16_GRAMD4	1832.76	1663.15	9.08	7.04	9.18	7.01	3.08	6.21	1.2	2.47
1298	ENSG00000075275.16_CELSR1	4664.32	4494.31	6.83	5.3	8.03	6.13	1.28	2.58	6.8	13.95
1299	ENSG00000075290.7_WNT8B	2112	1941.99	2.19	1.7	1.3	1	0	0	0.71	1.46
1300	ENSG00000075292.18_ZNF638	2797.85	2627.87	99.71	77.31	86.16	65.74	31.6	63.81	23.72	48.66
1301	ENSG00000075303.12_SLC25A40	2163.69	1993.72	17	13.18	21.63	16.51	10.41	21.02	6.88	14.11
1302	ENSG00000075336.11_TIMM21	864.08	694.1	50.3	39	42.16	32.17	14.52	29.33	6.78	13.91
1303	ENSG00000075340.22_ADD2	5095.85	4925.84	25.32	19.63	32.63	24.9	5.25	10.61	22.31	45.76
1304	ENSG00000075388.3_FGF4	1895	1725.03	0	0	0	0	0	0	0	0
1305	ENSG00000075391.16_RASAL2	6343.44	6173.43	12.38	9.6	12.6	9.61	2.5	5.04	4.41	9.05
1306	ENSG00000075399.13_VPS9D1	1879.29	1709.29	3.66	2.84	7.47	5.7	0	0	0	0
1307	ENSG00000075407.18_ZNF37A	4379.78	4209.78	16.94	13.13	26.4	20.15	0	0	0.42	0.87
1308	ENSG00000075413.17_MARK3	2261.66	2091.65	62.66	48.58	58.87	44.92	17.82	35.99	28.33	58.11
1309	ENSG00000075415.12_SLC25A3	1202.84	1032.83	691.42	536.06	600.47	458.18	105.3	212.66	138.25	283.63
1310	ENSG00000075420.12_FNDC3B	3300.03	3130.03	9.47	7.34	9.31	7.1	3.75	7.58	1.5	3.07
1311	ENSG00000075426.11_FOSL2	6140.53	5970.52	1.66	1.29	1.77	1.35	9.5	19.19	0.38	0.78
1312	ENSG00000075429.8_CACNG5	1118.5	948.49	0	0	0.16	0.12	0	0	0	0
1313	ENSG00000075461.5_CACNG4	3380	3209.99	0.8	0.62	0.77	0.59	0	0	1.1	2.26
1314	ENSG00000075539.14_FRYL	3863.52	3693.58	16.48	12.77	10.22	7.8	17.32	34.98	7.57	15.52
1315	ENSG00000075568.16_TMEM131	4842.19	4672.19	18.73	14.53	18.95	14.46	1.05	2.11	2.19	4.49
1316	ENSG00000075618.17_FSCN1	2375.23	2205.22	9.4	7.28	24.85	18.96	61.91	125.04	7.52	15.44
1317	ENSG00000075624.14_ACTB	1429.78	1259.78	624.45	484.14	633.7	483.53	606.13	1224.14	553.42	1135.35
1318	ENSG00000075643.5_MOCOS	3884.1	3714.18	11.55	8.96	7.68	5.86	0.79	1.59	0.6	1.23
1319	ENSG00000075651.15_PLD1	3821.87	3651.85	6.82	5.29	8.69	6.63	47.19	95.31	4	8.2
1320	ENSG00000075673.11_ATP12A	4258	4087.99	0.14	0.11	0.13	0.1	0	0	0	0
1321	ENSG00000075702.17_WDR62	3883.24	3713.22	13.16	10.2	13.61	10.39	8.48	17.12	7.92	16.24
1322	ENSG00000075711.20_DLG1	2631.55	2461.81	33.04	25.62	33.79	25.79	9.33	18.85	3.82	7.84
1323	ENSG00000075785.12_RAB7A	1723.1	1553.15	156.21	121.11	132.35	100.99	106.56	215.2	123.59	253.55
1324	ENSG00000075790.10_BCAP29	1268.55	1098.91	46.9	36.37	37.06	28.27	22.68	45.81	30.71	63.01
1325	ENSG00000075826.16_SEC31B	3458.23	3288.22	28.62	22.19	29.35	22.4	11.88	24	2.51	5.15
1326	ENSG00000075856.11_SART3	2897.79	2727.81	45.72	35.45	39.27	29.97	58.98	119.12	29.38	60.26
1327	ENSG00000075884.13_ARHGAP15	845.23	675.44	0	0	0	0	0	0	0	0
1328	ENSG00000075886.10_TUBA3D	617.02	447.15	0.89	0.69	0.26	0.2	0	0	0	0
1329	ENSG00000075891.21_PAX2	1148.57	978.61	6.79	5.26	5.27	4.02	0.51	1.03	0	0
1330	ENSG00000075914.12_EXOSC7	1104.66	934.66	58.55	45.39	66.03	50.38	131.49	265.56	74.2	152.22
1331	ENSG00000075945.12_KIFAP3	2911.45	2741.45	26.79	20.77	23.93	18.26	7.39	14.92	9.89	20.28
1332	ENSG00000075975.15_MKRN2	2848	2677.99	39.43	30.57	36.05	27.51	15.35	31	15.09	30.96
1333	ENSG00000076003.4_MCM6	3635.33	3465.31	97.66	75.72	85	64.86	51.89	104.8	32.05	65.75
1334	ENSG00000076043.9_REXO2	965.05	795.05	72.61	56.3	81.3	62.04	23.1	46.66	22.71	46.6
1335	ENSG00000076053.10_RBM7	1341.58	1171.58	32.93	25.53	21.62	16.5	4.7	9.49	11.23	23.03
1336	ENSG00000076067.12_RBMS2	4027.38	3857.38	8.39	6.5	8.51	6.49	0.96	1.95	3.66	7.51
1337	ENSG00000076108.11_BAZ2A	4866.23	4696.25	82.8	64.19	74.97	57.21	59.35	119.87	39.49	81.02
1338	ENSG00000076201.14_PTPN23	3536.88	3367.55	14.36	11.13	16.51	12.59	6.49	13.11	11.21	23
1339	ENSG00000076242.14_MLH1	407.07	238	0.95	0.74	0.54	0.41	0	0	0	0
1340	ENSG00000076248.10_UNG	2076.63	1906.61	84.5	65.51	73.5	56.09	25.01	50.52	12.76	26.18
1341	ENSG00000076258.9_FMO4	1333.99	1163.98	3.17	2.46	4.2	3.2	0	0	1.66	3.41
1342	ENSG00000076321.10_KLHL20	2536.98	2366.99	14.68	11.38	12.72	9.71	3.31	6.68	5	10.27
1343	ENSG00000076344.15_RGS11	2351.47	2181.46	0.44	0.34	0.94	0.72	0	0	0	0
1344	ENSG00000076351.12_SLC46A1	3511.8	3341.81	11.07	8.59	12.42	9.48	0.48	0.97	39.07	80.15
1345	ENSG00000076356.6_PLXNA2	7183.6	7013.62	4.6	3.56	5.97	4.55	10.74	21.68	5.08	10.43
1346	ENSG00000076382.16_SPAG5	2119.34	1949.34	81.48	63.17	69.85	53.3	21.71	43.85	66.5	136.42
1347	ENSG00000076513.16_ANKRD13A	3123.63	2953.62	25.38	19.68	28.66	21.87	15.61	31.53	12.72	26.1
1348	ENSG00000076554.15_TPD52	1412.01	1242.25	92.17	71.46	83.56	63.76	93.4	188.64	37.15	76.21
1349	ENSG00000076555.15_ACACB	5022.88	4852.88	6.43	4.99	15.07	11.5	13.67	27.6	2.65	5.43
1350	ENSG00000076604.14_TRAF4	1709.55	1539.56	22.82	17.69	32.06	24.47	3.49	7.05	11.58	23.75
1351	ENSG00000076641.4_PAG1	7658.86	7489.1	5.74	4.45	4.4	3.36	0.75	1.52	0.14	0.28
1352	ENSG00000076650.6_GPATCH1	2688.97	2518.98	10.75	8.33	8.03	6.13	5.72	11.54	1.7	3.5
1353	ENSG00000076662.9_ICAM3	1172.87	1002.88	0.43	0.33	1.37	1.05	1.86	3.75	0	0
1354	ENSG00000076685.18_NT5C2	2368.88	2198.89	30.49	23.64	31.93	24.37	13.9	28.08	20.22	41.49
1355	ENSG00000076706.16_MCAM	3341.15	3171.14	11.03	8.55	13.1	9.99	0	0	7.52	15.44
1356	ENSG00000076716.8_GPC4	4960	4789.99	14.43	11.19	13.44	10.25	10.24	20.69	5.53	11.35
1357	ENSG00000076770.14_MBNL3	6451.57	6281.56	10.45	8.1	11.7	8.93	2.95	5.95	0	0
1358	ENSG00000076826.9_CAMSAP3	2268.75	2099.09	5.62	4.36	7.77	5.93	4.03	8.14	0.96	1.96
1359	ENSG00000076864.19_RAP1GAP	3098.39	2928.38	2.56	1.98	5.15	3.93	8.56	17.29	0.22	0.46
1360	ENSG00000076924.11_XAB2	2799.67	2629.66	9.35	7.25	20.63	15.74	17.21	34.77	18.53	38.01
1361	ENSG00000076928.17_ARHGEF1	1466.11	1296.17	21.9	16.98	30.38	23.18	16.7	33.73	13.28	27.25
1362	ENSG00000076944.15_STXBP2	1013.55	843.64	38.04	29.49	41.33	31.53	26.77	54.06	55.34	113.52
1363	ENSG00000076984.17_MAP2K7	2423.83	2253.82	14.1	10.94	21.94	16.74	26.59	53.71	31.75	65.14
1364	ENSG00000077009.13_NMRK2	780.37	610.43	0.74	0.58	0.69	0.52	0	0	0	0
1365	ENSG00000077044.10_DGKD	2117.76	1948.03	41.73	32.35	30.98	23.64	7.74	15.64	33.76	69.27
1366	ENSG00000077063.10_CTTNBP2	3898.64	3728.65	5.6	4.34	4.33	3.31	6.69	13.5	0.4	0.83
1367	ENSG00000077080.9_ACTL6B	575.2	405.34	0.28	0.22	0.26	0.2	0.36	0.72	0	0
1368	ENSG00000077092.18_RARB	2441.41	2271.4	10.02	7.77	11.02	8.41	1.06	2.13	1.37	2.81
1369	ENSG00000077097.15_TOP2B	3762.75	3592.74	140.75	109.12	130.71	99.74	47.22	95.37	76.14	156.2
1370	ENSG00000077147.15_TM9SF3	3539.36	3369.35	92.33	71.58	87.22	66.55	106.81	215.72	93.36	191.54
1371	ENSG00000077150.18_NFKB2	1808.26	1638.28	26.26	20.36	30.94	23.61	50.13	101.23	4.18	8.58
1372	ENSG00000077152.10_UBE2T	909.33	739.32	182.59	141.56	162.64	124.1	8.28	16.73	16.89	34.66
1373	ENSG00000077157.21_PPP1R12B	5474.57	5304.71	15.99	12.4	15.64	11.93	3.45	6.97	0.24	0.5
1374	ENSG00000077232.17_DNAJC10	2799.46	2629.46	82.21	63.74	73.83	56.33	21.22	42.85	16.45	33.74
1375	ENSG00000077235.17_GTF3C1	4554.27	4384.3	54.29	42.09	58.86	44.91	30.81	62.23	69.1	141.76
1376	ENSG00000077238.13_IL4R	1831.07	1661.1	8.34	6.46	6.42	4.9	4.32	8.72	0	0
1377	ENSG00000077254.14_USP33	2790.32	2620.33	74.09	57.44	59.78	45.61	29.96	60.52	16.63	34.13
1378	ENSG00000077264.14_PAK3	4109.17	3939.17	2.78	2.16	1.83	1.4	0	0	0	0
1379	ENSG00000077274.8_CAPN6	3568	3397.99	0.23	0.18	0.14	0.11	0	0	0	0
1380	ENSG00000077279.18_DCX	9123.16	8953.15	0.1	0.07	0.07	0.06	0	0	0	0
1381	ENSG00000077312.8_SNRPA	1273.21	1103.33	156.15	121.06	184.39	140.7	120.44	243.24	93.53	191.88
1382	ENSG00000077327.15_SPAG6	2421	2250.99	0.1	0.08	0.05	0.04	0	0	0	0
1383	ENSG00000077348.8_EXOSC5	807.16	637.4	16.74	12.98	28.76	21.94	27.38	55.29	60.41	123.92
1384	ENSG00000077380.15_DYNC1I2	2193.17	2023.16	45.06	34.94	42.05	32.09	45.97	92.84	13.03	26.73
1385	ENSG00000077420.15_APBB1IP	2771	2600.99	0.04	0.03	0	0	0	0	0	0
1386	ENSG00000077454.15_LRCH4	1685.76	1515.76	12	9.31	17.73	13.53	0.11	0.23	3.8	7.79
1387	ENSG00000077458.12_FAM76B	1212.67	1042.72	37.94	29.42	40.45	30.86	1.64	3.31	0	0
1388	ENSG00000077463.14_SIRT6	1155.78	985.84	8.41	6.52	13.84	10.56	3.15	6.36	6.76	13.86
1389	ENSG00000077498.8_TYR	1487	1317.02	0	0	0	0	0	0	0	0
1390	ENSG00000077514.8_POLD3	2762.49	2592.48	49.7	38.54	44.84	34.22	16.84	34.01	59.13	121.31
1391	ENSG00000077522.12_ACTN2	2144.03	1974.11	4.95	3.83	4.25	3.24	17.59	35.53	14.49	29.73
1392	ENSG00000077549.17_CAPZB	1256.31	1086.3	165.03	127.95	165.54	126.31	98.27	198.46	73.87	151.56
1393	ENSG00000077585.13_GPR137B	1833.56	1663.55	10.78	8.36	8.52	6.5	0	0	0	0
1394	ENSG00000077616.10_NAALAD2	3148.97	2978.96	2.53	1.96	2.16	1.65	0	0	0	0
1395	ENSG00000077684.15_JADE1	4650.65	4480.64	21.44	16.62	21.08	16.08	6.82	13.77	1.88	3.86
1396	ENSG00000077713.18_SLC25A43	2762.97	2592.95	8.03	6.23	7.26	5.54	0	0	1.66	3.4
1397	ENSG00000077721.15_UBE2A	1580.1	1410.09	82.89	64.26	78.95	60.24	35.7	72.1	50.36	103.3
1398	ENSG00000077782.20_FGFR1	2310.59	2140.61	49.99	38.76	64.84	49.48	20.73	41.86	7.27	14.92
1399	ENSG00000077800.12_FKBP6	1522.75	1352.75	0	0	0	0	0	0	0	0
1400	ENSG00000077935.16_SMC1B	4039.7	3869.69	0.09	0.07	0.07	0.06	0	0	0	0
1401	ENSG00000077942.18_FBLN1	1945.55	1775.65	25.1	19.46	36.54	27.88	58.41	117.96	35.55	72.93
1402	ENSG00000077943.7_ITGA8	5345.11	5175.1	5.59	4.34	5.22	3.98	1.29	2.6	2.52	5.17
1403	ENSG00000077984.5_CST7	930	759.99	0	0	0.08	0.06	0	0	0	0
1404	ENSG00000078018.19_MAP2	2067.08	1897.09	1.97	1.53	3.06	2.34	2.82	5.69	0	0
1405	ENSG00000078043.15_PIAS2	2821.78	2651.77	12.8	9.92	10.94	8.35	0.49	0.98	0	0
1406	ENSG00000078053.16_AMPH	2978.74	2808.72	7.28	5.64	6.85	5.23	0	0	2.37	4.86
1407	ENSG00000078061.12_ARAF	1216.59	1046.61	61.67	47.81	55.7	42.5	16.01	32.34	10.34	21.21
1408	ENSG00000078070.12_MCCC1	1645.34	1477.16	21.64	16.77	25.91	19.77	0	0	15.43	31.66
1409	ENSG00000078081.7_LAMP3	2154.5	1984.49	1.74	1.35	1.47	1.12	1.89	3.82	11.34	23.27
1410	ENSG00000078098.13_FAP	2411	2240.99	0.03	0.02	0.05	0.04	0	0	0	0
1411	ENSG00000078114.18_NEBL	4146.5	3976.9	12.6	9.77	11.59	8.84	0.18	0.36	0.99	2.03
1412	ENSG00000078124.11_ACER3	4370.17	4200.16	8.69	6.74	9.49	7.24	5.67	11.45	0	0
1413	ENSG00000078140.13_UBE2K	2271.27	2101.29	67.59	52.4	59.95	45.74	40.07	80.93	39.82	81.69
1414	ENSG00000078142.12_PIK3C3	2134.03	1964.05	18.3	14.18	20.59	15.71	18.22	36.8	17.61	36.12
1415	ENSG00000078177.13_N4BP2	9151.96	8981.95	6.36	4.93	6.18	4.72	2.82	5.69	0.83	1.7
1416	ENSG00000078237.6_TIGAR	1577.55	1407.59	19.96	15.47	12.84	9.8	0.91	1.84	0.92	1.89
1417	ENSG00000078246.16_TULP3	2712.62	2542.61	16.88	13.09	14.63	11.16	13.74	27.76	5.75	11.81
1418	ENSG00000078269.14_SYNJ2	5010.72	4840.71	8.55	6.63	7.19	5.49	3.63	7.32	1.21	2.48
1419	ENSG00000078295.16_ADCY2	2668.38	2498.42	0	0	0	0	0	0	0	0
1420	ENSG00000078304.19_PPP2R5C	1786.75	1616.75	152.38	118.14	130.79	99.79	64.23	129.72	40.07	82.21
1421	ENSG00000078319.9_PMS2P1	1228	1057.99	14.91	11.56	13.5	10.3	3.73	7.54	0	0
1422	ENSG00000078328.20_RBFOX1	1891.92	1722.01	0	0	0.07	0.06	0	0	0	0
1423	ENSG00000078369.17_GNB1	2535.94	2365.98	207.46	160.85	235.36	179.58	44.66	90.2	93.28	191.37
1424	ENSG00000078399.17_HOXA9	1487.53	1317.52	87.76	68.04	84.74	64.66	23.31	47.07	0	0
1425	ENSG00000078401.6_EDN1	2033	1862.99	0.15	0.12	0.13	0.1	0	0	0	0
1426	ENSG00000078403.16_MLLT10	3362.34	3192.34	25.64	19.88	19.62	14.97	10.49	21.19	13.08	26.82
1427	ENSG00000078487.17_ZCWPW1	1369.56	1199.56	3.93	3.05	3.21	2.45	1.85	3.73	0.43	0.88
1428	ENSG00000078549.14_ADCYAP1R1	4923.73	4753.76	3.73	2.89	3.47	2.65	0.67	1.34	0	0
1429	ENSG00000078579.8_FGF20	1688	1517.99	0.15	0.12	1.12	0.86	0	0	0	0
1430	ENSG00000078589.12_P2RY10	1135.25	965.29	0	0	0	0	0	0	0	0
1431	ENSG00000078596.10_ITM2A	875.51	705.5	0.16	0.12	0	0	0	0	0	0
1432	ENSG00000078618.21_NRDC	2259.41	2089.45	129.07	100.07	109.28	83.38	14.76	29.8	30.8	63.2
1433	ENSG00000078668.13_VDAC3	1172.67	1002.74	240.09	186.14	201.37	153.65	64.64	130.54	68.87	141.29
1434	ENSG00000078674.17_PCM1	3149.01	2979.02	55.09	42.71	61.03	46.56	14.75	29.79	65.65	134.69
1435	ENSG00000078687.17_TNRC6C	4477.8	4307.81	6.19	4.8	8.86	6.76	5.85	11.82	3.47	7.11
1436	ENSG00000078699.21_CBFA2T2	5081.45	4911.44	9.6	7.45	9.09	6.94	3.35	6.77	9.24	18.96
1437	ENSG00000078725.12_BRINP1	1805	1635.01	0	0	0	0	0	0	0	0
1438	ENSG00000078747.14_ITCH	3664.47	3494.46	36.94	28.64	32.84	25.06	1.41	2.84	19.59	40.19
1439	ENSG00000078795.16_PKD2L2	1812.71	1642.7	0	0	0.32	0.24	0	0	0	0
1440	ENSG00000078804.12_TP53INP2	4056.64	3886.62	7.57	5.87	6.59	5.03	1.21	2.45	0.92	1.9
1441	ENSG00000078808.16_SDF4	1989.34	1819.33	24.49	18.99	49.52	37.78	34.59	69.85	15.5	31.8
1442	ENSG00000078814.15_MYH7B	2595.28	2425.3	0.19	0.15	0.2	0.15	0	0	0.48	0.98
1443	ENSG00000078898.6_BPIFB2	1898	1727.99	0	0	0	0	0	0	0	0
1444	ENSG00000078900.14_TP73	3734.97	3564.96	2.42	1.87	3.6	2.74	4.43	8.95	12.37	25.39
1445	ENSG00000078902.15_TOLLIP	2734.35	2564.35	7.95	6.16	13.85	10.57	13.32	26.9	41.94	86.04
1446	ENSG00000078967.12_UBE2D4	1658.71	1488.71	17.44	13.52	16.56	12.63	2.14	4.32	13.21	27.09
1447	ENSG00000079101.16_CLUL1	1461.6	1291.6	2.29	1.77	4.4	3.36	0	0	0	0
1448	ENSG00000079102.16_RUNX1T1	2124.08	1954.1	8.22	6.37	3.43	2.61	3.86	7.8	12.81	26.29
1449	ENSG00000079112.9_CDH17	1944.8	1774.81	0	0	0	0	0	0	0	0
1450	ENSG00000079134.11_THOC1	1419.96	1249.96	61.4	47.6	52.81	40.3	8.31	16.79	11.29	23.15
1451	ENSG00000079150.17_FKBP7	1013.81	843.83	27.65	21.44	16.93	12.92	3.57	7.2	0	0
1452	ENSG00000079156.16_OSBPL6	4387.09	4217.08	12.61	9.78	11.58	8.84	1.86	3.75	0	0
1453	ENSG00000079215.13_SLC1A3	2843.7	2673.71	12	9.3	11.59	8.84	3.15	6.36	4.11	8.42
1454	ENSG00000079246.15_XRCC5	2582.44	2412.49	312.53	242.3	286.11	218.31	96.37	194.63	214.24	439.52
1455	ENSG00000079257.7_LXN	1116	945.99	3.78	2.93	1.97	1.5	0	0	0	0
1456	ENSG00000079263.18_SP140	2895	2724.99	0.04	0.03	0	0	0	0	0	0
1457	ENSG00000079277.20_MKNK1	1338.68	1168.72	29.58	22.93	29.99	22.89	1.57	3.18	0.48	0.99
1458	ENSG00000079308.18_TNS1	6757.54	6587.53	0.67	0.52	0.88	0.67	0	0	0	0
1459	ENSG00000079313.14_REXO1	2607.86	2437.85	4.34	3.36	6.67	5.09	19.59	39.57	4.69	9.62
1460	ENSG00000079332.14_SAR1A	2448.86	2278.88	52.21	40.48	53.8	41.05	114.38	231	110.36	226.4
1461	ENSG00000079335.19_CDC14A	3494.57	3324.56	3.93	3.04	4	3.05	4.66	9.42	3.21	6.58
1462	ENSG00000079337.15_RAPGEF3	2971.14	2801.13	4.28	3.32	5.61	4.28	0.79	1.6	3.06	6.27
1463	ENSG00000079385.21_CEACAM1	1718.81	1548.92	0.26	0.2	0.38	0.29	0	0	0	0
1464	ENSG00000079387.13_SENP1	4001.84	3831.84	18.01	13.97	14.73	11.24	9.37	18.92	22.23	45.61
1465	ENSG00000079393.20_DUSP13	1129	958.99	0.12	0.09	0	0	0	0	0	0
1466	ENSG00000079432.7_CIC	3677.4	3507.39	9.66	7.49	16.16	12.33	3.53	7.13	13.26	27.2
1467	ENSG00000079435.9_LIPE	866.58	696.58	1.3	1.01	2.54	1.94	9.39	18.96	0	0
1468	ENSG00000079459.12_FDFT1	1668.23	1498.24	109.01	84.51	102.24	78.01	64.31	129.89	90.37	185.39
1469	ENSG00000079462.7_PAFAH1B3	669.33	499.37	39.2	30.39	63.11	48.16	9.47	19.13	39.02	80.05
1470	ENSG00000079482.12_OPHN1	6420.42	6250.41	6.04	4.68	4.73	3.61	0.21	0.41	0	0
1471	ENSG00000079557.4_AFM	1237.5	1067.62	0	0	0	0	0	0	0	0
1472	ENSG00000079616.12_KIF22	1678.36	1508.36	106.8	82.8	105.86	80.77	46.47	93.86	37.07	76.04
1473	ENSG00000079689.13_SCGN	1184.33	1014.33	0	0	0	0	0	0	0	0
1474	ENSG00000079691.17_CARMIL1	4654.28	4484.27	7.05	5.47	5.79	4.42	5.37	10.84	8.06	16.53
1475	ENSG00000079739.16_PGM1	2431.86	2261.84	81.62	63.28	83.55	63.75	49.78	100.54	55.25	113.34
1476	ENSG00000079785.14_DDX1	2436.98	2266.97	109.75	85.09	105.62	80.59	31.27	63.15	30.13	61.82
1477	ENSG00000079805.16_DNM2	2047.6	1877.62	73.32	56.85	80.47	61.4	28.36	57.28	16.19	33.21
1478	ENSG00000079819.18_EPB41L2	2835.3	2665.32	104.06	80.68	95.18	72.62	29.89	60.36	43.39	89.02
1479	ENSG00000079841.18_RIMS1	3509.95	3339.94	0.41	0.32	0.43	0.33	0.98	1.98	0	0
1480	ENSG00000079931.14_MOXD1	2978.3	2808.29	23.89	18.52	20.72	15.81	11	22.23	5.6	11.5
1481	ENSG00000079950.13_STX7	2273.95	2103.98	31.73	24.6	27.98	21.35	12.22	24.67	15.37	31.54
1482	ENSG00000079974.17_RABL2B	1871.96	1701.96	13.64	10.58	13.66	10.43	0.93	1.88	0	0
1483	ENSG00000079999.13_KEAP1	1250.33	1080.38	38.3	29.7	52.35	39.94	28.89	58.34	36.6	75.09
1484	ENSG00000080007.7_DDX43	1244.33	1074.36	0	0	0	0	0	0	0	0
1485	ENSG00000080031.9_PTPRH	3633.32	3463.3	0.18	0.14	0.63	0.48	0	0	0	0
1486	ENSG00000080166.15_DCT	4767.02	4597	0.26	0.2	0.52	0.39	0	0	0	0
1487	ENSG00000080189.14_SLC35C2	1846.74	1676.73	23.26	18.03	29.69	22.66	6.57	13.26	1.67	3.42
1488	ENSG00000080200.9_CRYBG3	9368.43	9198.42	8.83	6.84	8.05	6.14	1.01	2.04	2.89	5.94
1489	ENSG00000080224.17_EPHA6	1946.61	1776.6	14.06	10.9	10.6	8.09	5.19	10.47	0	0
1490	ENSG00000080293.9_SCTR	1269.8	1099.81	0	0	0	0	0	0	0	0
1491	ENSG00000080298.15_RFX3	4115.96	3945.95	5.29	4.1	3.8	2.9	10.93	22.07	7.75	15.89
1492	ENSG00000080345.17_RIF1	9292.66	9122.65	24.08	18.67	22.08	16.85	11.04	22.3	9.34	19.16
1493	ENSG00000080371.5_RAB21	1855.83	1685.83	28.82	22.35	24.08	18.38	26.12	52.76	18.88	38.72
1494	ENSG00000080493.16_SLC4A4	4843.09	4673.13	2.15	1.67	2	1.53	1.01	2.03	0.79	1.62
1495	ENSG00000080503.23_SMARCA2	2654.62	2484.63	24.22	18.78	21.43	16.35	42.42	85.67	51.17	104.98
1496	ENSG00000080511.3_RDH8	949	779.07	0	0	0	0	0	0	0	0
1497	ENSG00000080546.13_SESN1	2267.99	2097.98	29.76	23.08	22.5	17.17	3.41	6.89	11.8	24.22
1498	ENSG00000080561.13_MID2	2361.01	2191	28.73	22.28	26.75	20.41	20.52	41.45	9.57	19.63
1499	ENSG00000080572.12_PIH1D3	993	822.99	0.07	0.05	0	0	0	0	0	0
1500	ENSG00000080573.6_COL5A3	6174	6003.99	0.04	0.03	0	0	0	0	0	0
1501	ENSG00000080603.16_SRCAP	8623.39	8453.37	26.6	20.63	36.37	27.75	15.76	31.83	13.59	27.88
1502	ENSG00000080608.9_PUM3	1643.18	1473.23	23.81	18.46	22.28	17	9.39	18.95	6.45	13.23
1503	ENSG00000080618.14_CPB2	1577	1406.99	0.16	0.13	0.09	0.07	0	0	0	0
1504	ENSG00000080644.15_CHRNA3	1930.46	1760.49	7.96	6.17	5.7	4.35	0	0	47.81	98.08
1505	ENSG00000080709.15_KCNN2	1882.33	1712.31	0.66	0.51	0.27	0.21	6.09	12.3	0	0
1506	ENSG00000080802.18_CNOT4	3420	3249.99	17.13	13.28	16.22	12.37	14.62	29.52	7.84	16.08
1507	ENSG00000080815.18_PSEN1	3306.1	3136.09	25.56	19.82	24.41	18.62	16.57	33.47	1.09	2.24
1508	ENSG00000080819.7_CPOX	2567.99	2397.98	31.46	24.39	39.45	30.1	28.28	57.11	24.89	51.07
1509	ENSG00000080822.16_CLDND1	1456.49	1286.5	117.46	91.07	111.59	85.15	37.08	74.89	30.04	61.62
1510	ENSG00000080823.22_MOK	1412.17	1242.18	16.59	12.86	10.71	8.17	0	0	0	0
1511	ENSG00000080824.18_HSP90AA1	3037.06	2867.06	605.96	469.8	543.56	414.76	285.43	576.46	344.93	707.63
1512	ENSG00000080839.11_RBL1	4597.1	4427.09	14.55	11.28	15.9	12.13	7.58	15.31	10.53	21.59
1513	ENSG00000080845.17_DLGAP4	1659.19	1489.25	22.14	17.16	20.18	15.39	14.48	29.25	8.09	16.6
1514	ENSG00000080854.14_IGSF9B	995.22	825.48	14.51	11.25	13.1	10	9.26	18.71	11.37	23.33
1515	ENSG00000080910.12_CFHR2	828.6	658.63	0	0	0	0	0	0	0	0
1516	ENSG00000080947.14_CROCCP3	4593.3	4423.29	2.51	1.94	6.35	4.85	0	0	0	0
1517	ENSG00000080986.12_NDC80	2033.74	1863.86	36.18	28.05	34.7	26.48	8.04	16.23	13.29	27.25
1518	ENSG00000081014.10_AP4E1	6653	6482.99	3.47	2.69	3.68	2.81	0.47	0.94	0	0
1519	ENSG00000081019.13_RSBN1	3923.93	3753.94	10.04	7.78	8.11	6.19	17.34	35.03	13.3	27.28
1520	ENSG00000081026.18_MAGI3	5311.06	5141.04	14.77	11.45	14.09	10.75	0.42	0.84	5.05	10.36
1521	ENSG00000081041.8_CXCL2	1218	1047.99	0.33	0.25	0.32	0.25	0	0	0	0
1522	ENSG00000081051.7_AFP	972.71	804.7	0	0	0	0	0	0	0	0
1523	ENSG00000081052.12_COL4A4	7298.27	7128.25	2.08	1.61	2.08	1.59	0	0	0.44	0.91
1524	ENSG00000081059.19_TCF7	2154.66	1984.67	9.27	7.18	10.2	7.78	3.49	7.05	1.25	2.56
1525	ENSG00000081087.14_OSTM1	1656.42	1486.43	15.62	12.11	14.54	11.1	6.63	13.4	3.04	6.23
1526	ENSG00000081138.13_CDH7	3343.04	3173.02	0.27	0.21	0.27	0.21	0	0	0	0
1527	ENSG00000081148.11_IMPG2	8337	8166.99	0.05	0.04	0.04	0.03	0	0	0	0
1528	ENSG00000081154.11_PCNP	1395.87	1225.89	183.7	142.42	178.82	136.44	298.06	601.96	108.43	222.44
1529	ENSG00000081177.18_EXD2	3229.19	3059.18	21.86	16.95	19.08	14.56	12.27	24.78	18.93	38.83
1530	ENSG00000081181.7_ARG2	1902.14	1732.14	40.69	31.54	35.83	27.34	50.71	102.41	62.86	128.96
1531	ENSG00000081189.15_MEF2C	2509.13	2339.15	8.01	6.21	6.55	5	0	0	0.59	1.2
1532	ENSG00000081237.19_PTPRC	1466.18	1296.4	0	0	0.01	0.01	0	0	0	0
1533	ENSG00000081248.10_CACNA1S	6081	5910.99	0	0	0.07	0.05	0	0	0	0
1534	ENSG00000081277.12_PKP1	2927.4	2757.4	0	0	0	0	0	0	0	0
1535	ENSG00000081307.12_UBA5	2285.15	2115.16	42.7	33.11	41.51	31.67	36.75	74.21	23.91	49.04
1536	ENSG00000081320.10_STK17B	2986.88	2816.87	8.42	6.53	7.16	5.47	1.93	3.9	1.68	3.45
1537	ENSG00000081377.16_CDC14B	4337.02	4167.01	16.15	12.52	16.45	12.55	1.13	2.28	0	0
1538	ENSG00000081386.12_ZNF510	4092.27	3922.27	6.18	4.79	4.3	3.28	0	0	0	0
1539	ENSG00000081479.13_LRP2	6115.48	5945.48	18.11	14.04	17.34	13.23	9.72	19.62	9.28	19.05
1540	ENSG00000081665.13_ZNF506	2036.06	1866.17	1.81	1.4	1.86	1.42	0	0	0	0
1541	ENSG00000081692.12_JMJD4	1571.17	1401.17	27.3	21.16	32.25	24.61	1.81	3.65	46.73	95.87
1542	ENSG00000081721.11_DUSP12	1052.26	882.31	46.52	36.06	53.54	40.85	10.73	21.66	5.23	10.73
1543	ENSG00000081760.16_AACS	3359.72	3189.71	9.95	7.71	13.56	10.35	18.26	36.87	14.19	29.11
1544	ENSG00000081791.8_DELE1	2113.96	1943.95	47.36	36.72	62.34	47.57	12.27	24.78	17.97	36.87
1545	ENSG00000081800.8_SLC13A1	2838.75	2668.74	0	0	0	0	0	0	0	0
1546	ENSG00000081803.15_CADPS2	4097.02	3927	6.92	5.37	6.01	4.58	3.97	8.02	1.28	2.62
1547	ENSG00000081818.3_PCDHB4	2515.5	2345.49	0	0	0.02	0.01	0	0	0	0
1548	ENSG00000081842.17_PCDHA6	3624	3453.99	0	0	0	0	0	0	0	0
1549	ENSG00000081853.14_PCDHGA2	4605	4434.99	0.02	0.02	0	0	0	0	0	0
1550	ENSG00000081870.11_HSPB11	869.65	699.64	66.45	51.52	63.28	48.28	12.82	25.89	28.51	58.49
1551	ENSG00000081913.13_PHLPP1	5591.46	5421.46	5.97	4.63	4.92	3.76	1.01	2.05	3.92	8.04
1552	ENSG00000081923.13_ATP8B1	6144	5973.99	0.24	0.18	0.77	0.59	0	0	0	0
1553	ENSG00000081985.11_IL12RB2	3076.78	2906.77	1.02	0.79	0.64	0.49	0	0	0.2	0.4
1554	ENSG00000082014.16_SMARCD3	1365.19	1195.24	60.77	47.11	60.09	45.85	2.6	5.24	10.69	21.93
1555	ENSG00000082068.8_WDR70	1585.64	1415.67	38.21	29.63	26.04	19.87	11.58	23.39	70.82	145.28
1556	ENSG00000082074.16_FYB1	1881.8	1711.82	0	0	0	0	0	0	0	0
1557	ENSG00000082126.17_MPP4	2250	2079.99	0.14	0.11	0.03	0.02	0	0	0	0
1558	ENSG00000082146.12_STRADB	1513.68	1343.7	55.09	42.71	51.89	39.6	15.64	31.6	0	0
1559	ENSG00000082153.17_BZW1	1239.63	1069.93	157.42	122.05	131.07	100.01	66.49	134.29	11	22.56
1560	ENSG00000082175.14_PGR	3194.73	3024.73	0	0	0.02	0.01	0	0	0	0
1561	ENSG00000082196.20_C1QTNF3	1505.4	1335.39	1.96	1.52	2.22	1.69	0	0	0	0
1562	ENSG00000082212.12_ME2	2339.9	2169.89	53.76	41.68	54.53	41.61	15.37	31.05	16.86	34.58
1563	ENSG00000082213.17_C5orf22	2476.48	2306.48	18.83	14.6	15.37	11.73	7.07	14.28	4.69	9.62
1564	ENSG00000082258.12_CCNT2	4147	3977	21.37	16.57	20.62	15.73	8.2	16.56	20.91	42.89
1565	ENSG00000082269.16_FAM135A	3747.38	3577.38	12.3	9.53	9.72	7.42	29.09	58.76	1.17	2.4
1566	ENSG00000082293.12_COL19A1	4839.09	4669.08	0.57	0.44	0.85	0.65	0	0	0	0
1567	ENSG00000082397.17_EPB41L3	2633.61	2463.62	38.62	29.94	33.26	25.38	35.77	72.24	7.24	14.84
1568	ENSG00000082438.15_COBLL1	3501.99	3331.99	8.18	6.34	5.93	4.52	2.64	5.33	7.32	15.02
1569	ENSG00000082458.11_DLG3	2084.4	1914.4	49.19	38.14	42.29	32.27	7.6	15.35	4.38	8.99
1570	ENSG00000082482.13_KCNK2	3379	3208.99	0.02	0.01	0	0	0	0	0	0
1571	ENSG00000082497.11_SERTAD4	3033.53	2863.54	12.09	9.38	13.6	10.38	0.31	0.63	0	0
1572	ENSG00000082512.14_TRAF5	3179.13	3009.14	12.7	9.84	11.68	8.91	2.7	5.45	0	0
1573	ENSG00000082515.17_MRPL22	844.56	674.58	82.64	64.07	79.18	60.42	1.97	3.97	34.97	71.75
1574	ENSG00000082516.8_GEMIN5	5275.85	5105.83	14.59	11.31	14.49	11.05	3	6.06	5.08	10.43
1575	ENSG00000082556.10_OPRK1	3288.33	3118.32	0	0	0	0	0	0	0	0
1576	ENSG00000082641.15_NFE2L1	2202.67	2032.74	89.47	69.37	68.9	52.57	72.84	147.12	38.2	78.37
1577	ENSG00000082684.15_SEMA5B	1716.5	1546.49	1.87	1.45	1.38	1.06	0	0	0	0
1578	ENSG00000082701.15_GSK3B	3026.26	2856.29	25.88	20.06	17.35	13.24	17.48	35.3	8.62	17.68
1579	ENSG00000082781.11_ITGB5	2215.37	2045.38	17.01	13.19	21.23	16.2	30.36	61.32	1.01	2.07
1580	ENSG00000082805.19_ERC1	7533.5	7363.49	14.2	11.01	16.55	12.63	16.51	33.35	9.43	19.34
1581	ENSG00000082898.16_XPO1	3360.22	3190.56	193.92	150.35	191.01	145.75	53.43	107.91	58.78	120.58
1582	ENSG00000082929.8_LINC01587	658	488.04	0	0	0	0	0	0	0	0
1583	ENSG00000082996.19_RNF13	1698.74	1528.74	28.07	21.76	22.51	17.18	13.72	27.7	11.03	22.64
1584	ENSG00000083067.22_TRPM3	4671	4500.99	0.04	0.03	0.22	0.17	0	0	0	0
1585	ENSG00000083093.9_PALB2	3332.66	3162.66	13.69	10.62	14.74	11.25	1.37	2.76	0.37	0.76
1586	ENSG00000083097.14_DOP1A	4895.42	4725.45	16.98	13.16	15.16	11.57	2	4.05	0.19	0.39
1587	ENSG00000083099.10_LYRM2	2421.79	2251.79	39.05	30.28	36.35	27.74	17.82	35.99	0	0
1588	ENSG00000083123.14_BCKDHB	2440.51	2270.5	13.7	10.62	11.14	8.5	20.77	41.94	5.98	12.27
1589	ENSG00000083168.10_KAT6A	8104.85	7934.84	20.26	15.71	19.45	14.84	6.64	13.4	6.87	14.1
1590	ENSG00000083223.17_TUT7	4420.47	4250.46	14.17	10.99	14.4	10.99	6.48	13.08	0	0
1591	ENSG00000083290.19_ULK2	3554.4	3384.4	3.89	3.02	4.82	3.68	2.1	4.23	0	0
1592	ENSG00000083307.11_GRHL2	2105.29	1936.31	0	0	0	0	0	0	0	0
1593	ENSG00000083312.17_TNPO1	4147.34	3977.34	71.92	55.76	71.61	54.64	38.36	77.46	62.04	127.28
1594	ENSG00000083444.16_PLOD1	2073.07	1903.08	44.89	34.8	44.56	34	35.08	70.85	42.15	86.47
1595	ENSG00000083454.21_P2RX5	851	680.99	0.42	0.32	0.18	0.13	0	0	0	0
1596	ENSG00000083457.11_ITGAE	722.75	552.77	44.77	34.71	44.4	33.88	0	0	10.33	21.19
1597	ENSG00000083520.14_DIS3	4231.91	4061.9	74.75	57.96	71.54	54.59	79.76	161.08	29.5	60.52
1598	ENSG00000083535.15_PIBF1	2449.57	2279.62	33.17	25.72	28.86	22.02	5.64	11.4	11.07	22.71
1599	ENSG00000083544.14_TDRD3	2507.38	2337.36	15.71	12.18	15.87	12.11	5.45	11.01	19.32	39.64
1600	ENSG00000083622.8_AC000061.1	376	206.45	0	0	0	0	0	0	0	0
1601	ENSG00000083635.7_NUFIP1	3492	3321.99	5.52	4.28	5.65	4.31	3.42	6.9	1.49	3.06
1602	ENSG00000083642.18_PDS5B	3851.83	3681.83	19.12	14.82	14.06	10.73	22	44.44	23.49	48.18
1603	ENSG00000083720.12_OXCT1	3125.99	2955.99	37.2	28.84	36.26	27.67	5.25	10.6	2.42	4.96
1604	ENSG00000083750.12_RRAGB	1385.62	1215.72	12.47	9.67	9.43	7.19	0	0	4.33	8.89
1605	ENSG00000083782.7_EPYC	999.33	829.34	0	0	0	0	0	0	0	0
1606	ENSG00000083799.17_CYLD	3712.3	3542.32	15.82	12.26	11.55	8.82	1.22	2.47	2.99	6.13
1607	ENSG00000083807.9_SLC27A5	650.25	480.31	11.06	8.58	19.35	14.76	0	0	3.36	6.9
1608	ENSG00000083812.11_ZNF324	4426.08	4256.06	4.62	3.58	7.64	5.83	8.85	17.87	3.8	7.79
1609	ENSG00000083814.13_ZNF671	2431	2260.99	0.03	0.02	0.03	0.03	0	0	0	0
1610	ENSG00000083817.8_ZNF416	2561	2390.99	2.14	1.66	1.69	1.29	0	0	0	0
1611	ENSG00000083828.15_ZNF586	2193.88	2023.87	2.86	2.22	1.96	1.49	0	0	0	0
1612	ENSG00000083838.15_ZNF446	2366.84	2196.83	5.81	4.51	10.02	7.64	2.05	4.14	1.38	2.83
1613	ENSG00000083844.10_ZNF264	3969.66	3799.65	5.74	4.45	8.7	6.64	10.74	21.69	9.98	20.48
1614	ENSG00000083845.8_RPS5	751.76	581.77	1051.37	815.14	1407.9	1074.27	171.99	347.35	262.93	539.4
1615	ENSG00000083857.13_FAT1	6887.66	6717.69	27.9	21.63	21.89	16.7	7.32	14.78	28.83	59.14
1616	ENSG00000083896.12_YTHDC1	2291.91	2122.31	66.98	51.93	53.75	41.01	62.02	125.26	16.97	34.81
1617	ENSG00000083937.8_CHMP2B	2148.69	1978.68	48.86	37.88	46.01	35.1	35.21	71.12	42.35	86.89
1618	ENSG00000084070.11_SMAP2	2535.28	2365.28	34.2	26.52	28.43	21.69	17.09	34.52	4.84	9.92
1619	ENSG00000084072.16_PPIE	1209.45	1039.44	75.58	58.6	67.98	51.87	24.18	48.84	29	59.48
1620	ENSG00000084073.8_ZMPSTE24	3086.14	2916.13	21.39	16.59	22.67	17.3	13.19	26.63	38.2	78.36
1621	ENSG00000084090.13_STARD7	2970.77	2800.95	91.22	70.72	83.4	63.64	80.62	162.83	58.99	121.02
1622	ENSG00000084092.6_NOA1	3415	3244.99	19	14.73	23.7	18.09	4.29	8.66	13.51	27.73
1623	ENSG00000084093.16_REST	5646.54	5476.54	10.54	8.17	10.04	7.66	4.24	8.55	1.38	2.83
1624	ENSG00000084110.10_HAL	3846	3675.99	0.03	0.02	0.39	0.3	0	0	0	0
1625	ENSG00000084112.14_SSH1	6983.74	6813.73	7.81	6.05	10.84	8.27	5.83	11.78	1.53	3.13
1626	ENSG00000084207.16_GSTP1	746.77	576.77	503.71	390.53	888.26	677.77	259.13	523.33	320.03	656.55
1627	ENSG00000084234.17_APLP2	2894.6	2724.59	238.24	184.71	229.81	175.35	215.55	435.32	237.69	487.62
1628	ENSG00000084444.13_FAM234B	3878.75	3708.74	17.02	13.2	15.94	12.16	10.38	20.95	13.91	28.54
1629	ENSG00000084453.16_SLCO1A2	1800.77	1630.83	0.31	0.24	0.13	0.1	0	0	0	0
1630	ENSG00000084463.7_WBP11	2894.21	2724.21	70.91	54.98	74.84	57.1	6.87	13.88	14.39	29.51
1631	ENSG00000084623.11_EIF3I	1381.8	1211.79	439.17	340.49	405.85	309.68	237.6	479.85	205.85	422.3
1632	ENSG00000084628.9_NKAIN1	2589	2418.99	1.74	1.35	2.05	1.56	0	0	0	0
1633	ENSG00000084636.17_COL16A1	1093.27	923.31	0.18	0.14	0	0	0	0	0	0
1634	ENSG00000084652.15_TXLNA	4880.83	4710.82	45.45	35.24	45.17	34.47	11.36	22.94	7.19	14.74
1635	ENSG00000084674.14_APOB	8624.5	8454.49	0	0	0	0	0	0	0	0
1636	ENSG00000084676.15_NCOA1	6124.36	5954.36	11.67	9.05	11.03	8.42	0.87	1.76	2.86	5.87
1637	ENSG00000084693.15_AGBL5	2363.01	2193	83.83	65	82.33	62.82	10.25	20.7	18.74	38.45
1638	ENSG00000084710.13_EFR3B	7385.19	7215.17	1.68	1.3	1.46	1.11	0.51	1.03	4.61	9.46
1639	ENSG00000084731.14_KIF3C	4321.05	4151.31	8.42	6.53	11	8.39	5.36	10.82	1.17	2.4
1640	ENSG00000084733.10_RAB10	1784.16	1614.19	87.07	67.51	77.44	59.09	47.48	95.9	42.52	87.23
1641	ENSG00000084734.8_GCKR	579	409.06	0.69	0.54	0.16	0.12	0	0	0	0
1642	ENSG00000084754.11_HADHA	2948.23	2778.21	159.54	123.69	144.75	110.45	29.78	60.15	44.72	91.73
1643	ENSG00000084764.11_MAPRE3	1484.84	1314.83	23.44	18.18	25.97	19.81	23.51	47.48	5.25	10.77
1644	ENSG00000084774.13_CAD	4519.23	4349.23	46.14	35.77	57.1	43.57	25.11	50.72	26.56	54.48
1645	ENSG00000085063.15_CD59	1564.34	1394.34	104.41	80.95	90.51	69.06	57.69	116.51	0	0
1646	ENSG00000085117.11_CD82	1392.65	1222.68	1.21	0.94	4.74	3.62	5.34	10.79	0	0
1647	ENSG00000085185.15_BCORL1	5194.82	5024.81	15.93	12.35	19.03	14.52	9.66	19.5	10.3	21.13
1648	ENSG00000085224.22_ATRX	4666.73	4496.75	48.31	37.46	46.86	35.76	24.28	49.05	45.51	93.37
1649	ENSG00000085231.13_AK6	713.44	543.51	82.77	64.17	83.58	63.77	54.48	110.02	31.37	64.35
1650	ENSG00000085265.10_FCN1	4369	4198.99	0.01	0.01	0	0	0	0	0	0
1651	ENSG00000085274.15_MYNN	2960.89	2790.88	14.1	10.93	13.81	10.54	0.64	1.28	0.74	1.52
1652	ENSG00000085276.17_MECOM	3814.36	3644.35	11.26	8.73	10.89	8.31	11.16	22.54	3.4	6.98
1653	ENSG00000085365.17_SCAMP1	2421.34	2251.33	38.75	30.05	33.68	25.7	22.73	45.9	20.93	42.93
1654	ENSG00000085377.13_PREP	2577.05	2407.04	33.18	25.73	33.31	25.41	20.95	42.3	9.76	20.01
1655	ENSG00000085382.11_HACE1	2949.47	2779.46	19.55	15.15	14.69	11.21	18.42	37.2	7.07	14.5
1656	ENSG00000085415.15_SEH1L	2255.45	2085.45	25.86	20.05	21.09	16.09	58.2	117.55	37.97	77.89
1657	ENSG00000085433.15_WDR47	4195.5	4025.49	10.73	8.32	9.45	7.21	8.09	16.35	6.78	13.91
1658	ENSG00000085449.14_WDFY1	3958.04	3788.12	31.27	24.25	30.35	23.15	18.42	37.21	14.47	29.68
1659	ENSG00000085465.12_OVGP1	1736.91	1566.93	4.93	3.82	4.78	3.65	2.67	5.4	0	0
1660	ENSG00000085491.16_SLC25A24	3425.09	3255.08	24.66	19.12	25.09	19.15	10.59	21.38	7.16	14.69
1661	ENSG00000085511.19_MAP3K4	3194.68	3024.88	28.17	21.84	16.05	12.24	7.54	15.22	34.8	71.39
1662	ENSG00000085514.15_PILRA	833.83	663.83	1.54	1.19	3.29	2.51	0	0	0	0
1663	ENSG00000085552.16_IGSF9	3207.35	3037.33	0.69	0.54	0.77	0.59	0.9	1.82	0	0
1664	ENSG00000085563.14_ABCB1	4500.77	4330.76	3.66	2.84	3.88	2.96	0.84	1.69	1.15	2.36
1665	ENSG00000085644.13_ZNF213	3034.57	2864.58	3.94	3.06	5.85	4.46	3.18	6.42	0	0
1666	ENSG00000085662.13_AKR1B1	1383.79	1213.78	366.29	283.98	380.95	290.68	73.08	147.6	71.91	147.53
1667	ENSG00000085719.12_CPNE3	3458.52	3288.51	49.04	38.02	43.89	33.49	151.93	306.84	96.61	198.2
1668	ENSG00000085721.12_RRN3	3669.19	3499.18	19.68	15.26	17.02	12.99	4.96	10.02	7.97	16.36
1669	ENSG00000085733.15_CTTN	1911.08	1741.08	104.07	80.69	118.03	90.06	76	153.5	90.29	185.23
1670	ENSG00000085741.12_WNT11	1930	1759.99	1.19	0.93	2.43	1.86	0	0	1.94	3.99
1671	ENSG00000085760.14_MTIF2	2326.05	2156.04	54.58	42.32	48.3	36.86	10.94	22.09	13.8	28.32
1672	ENSG00000085788.13_DDHD2	1984.05	1814.06	78.89	61.16	71.03	54.2	11.54	23.3	14.81	30.39
1673	ENSG00000085831.15_TTC39A	2119.08	1949.07	14.39	11.15	14.39	10.98	7.12	14.37	1.87	3.84
1674	ENSG00000085832.16_EPS15	4622.03	4452.02	17.93	13.9	15.69	11.98	34.07	68.8	43.33	88.9
1675	ENSG00000085840.12_ORC1	3121.81	2951.8	28.46	22.07	28.76	21.94	4.05	8.19	1.69	3.47
1676	ENSG00000085871.8_MGST2	802.54	632.53	46.31	35.9	47.95	36.59	9.79	19.78	69.33	142.23
1677	ENSG00000085872.14_CHERP	2260.42	2090.44	24.46	18.96	39.69	30.29	47.66	96.26	86.91	178.3
1678	ENSG00000085978.21_ATG16L1	2855.99	2685.99	15.98	12.39	12.59	9.61	10.74	21.7	29.12	59.74
1679	ENSG00000085982.13_USP40	3045.6	2875.6	17.98	13.94	13.08	9.98	9.86	19.92	1.97	4.05
1680	ENSG00000085998.13_POMGNT1	1805.52	1635.6	54.19	42.01	62.19	47.45	13.38	27.02	1.89	3.87
1681	ENSG00000085999.11_RAD54L	2674.73	2504.72	54.36	42.15	54.46	41.56	14.86	30	15.31	31.41
1682	ENSG00000086015.20_MAST2	3807.08	3637.12	22.93	17.78	25.37	19.36	2.81	5.67	2.33	4.77
1683	ENSG00000086061.15_DNAJA1	2363.18	2193.17	142.49	110.47	132.86	101.38	69.96	141.29	73.82	151.45
1684	ENSG00000086062.12_B4GALT1	4201	4030.99	18.5	14.35	17.49	13.35	8.37	16.9	0.71	1.45
1685	ENSG00000086065.13_CHMP5	1475.23	1305.22	97.07	75.26	88.22	67.32	20.85	42.11	11.76	24.12
1686	ENSG00000086102.18_NFX1	3849.05	3679.04	28.21	21.87	26.08	19.9	9.8	19.8	9.41	19.31
1687	ENSG00000086159.12_AQP6	2416.75	2246.74	0.56	0.43	0.67	0.51	0	0	0	0
1688	ENSG00000086189.9_DIMT1	2016.87	1846.86	31.87	24.71	27.35	20.87	3.62	7.32	33.2	68.11
1689	ENSG00000086200.16_IPO11	2907.17	2737.18	31.88	24.71	21.86	16.68	7.1	14.33	8.35	17.12
1690	ENSG00000086205.17_FOLH1	1241.53	1071.55	0.37	0.29	0.31	0.24	0	0	0	0
1691	ENSG00000086232.12_EIF2AK1	3573.07	3403.06	101.55	78.73	93.43	71.29	50.28	101.55	15.4	31.59
1692	ENSG00000086288.11_NME8	1027	857.08	0	0	0	0	0	0	0	0
1693	ENSG00000086289.11_EPDR1	2599	2428.99	4.28	3.32	4	3.05	0	0	0	0
1694	ENSG00000086300.15_SNX10	1885.58	1715.57	17.34	13.44	20.21	15.42	16.65	33.63	17.35	35.59
1695	ENSG00000086475.14_SEPHS1	1686.09	1516.12	66.61	51.64	72.41	55.25	5.67	11.45	1.84	3.77
1696	ENSG00000086504.16_MRPL28	911.91	741.91	67.43	52.28	101.8	77.67	42.25	85.32	46.19	94.75
1697	ENSG00000086506.2_HBQ1	536	366.08	2.33	1.8	5.88	4.49	0	0	0	0
1698	ENSG00000086544.2_ITPKC	3385	3214.99	3.64	2.82	5.58	4.25	0.64	1.29	4.18	8.57
1699	ENSG00000086548.8_CEACAM6	1635.5	1465.52	0	0	0	0	0	0	0	0
1700	ENSG00000086570.12_FAT2	12562	12392	0.15	0.12	0.25	0.19	0.04	0.07	0	0
1701	ENSG00000086589.11_RBM22	2113.6	1943.59	62.21	48.23	55.38	42.26	28.65	57.87	23.11	47.41
1702	ENSG00000086598.10_TMED2	2230.86	2060.87	148.57	115.19	149.63	114.17	33	66.64	61.34	125.84
1703	ENSG00000086619.13_ERO1B	4250.67	4080.66	12.46	9.66	15.86	12.1	7.49	15.13	5.85	12.01
1704	ENSG00000086666.18_ZFAND6	1242.34	1072.34	72.63	56.31	68.54	52.3	4.32	8.72	3.87	7.94
1705	ENSG00000086696.10_HSD17B2	2097.5	1927.52	0	0	0	0	0	0	0	0
1706	ENSG00000086712.12_TXLNG	4340.41	4170.4	43.23	33.51	38.69	29.52	4.92	9.93	3.4	6.99
1707	ENSG00000086717.18_PPEF1	2424.01	2254	0.48	0.37	0.28	0.21	0	0	0	0
1708	ENSG00000086730.16_LAT2	1862.84	1692.83	1.01	0.78	0.62	0.47	0	0	0	0
1709	ENSG00000086758.15_HUWE1	7376	7206	152.2	118	143.27	109.32	55.35	111.78	49.42	101.39
1710	ENSG00000086827.8_ZW10	2992	2821.99	22.93	17.78	22.68	17.31	1.63	3.3	2.73	5.6
1711	ENSG00000086848.14_ALG9	1372.94	1202.97	35.01	27.15	26.93	20.55	30.38	61.36	0	0
1712	ENSG00000086967.9_MYBPC2	648.29	478.5	0.24	0.18	0.02	0.01	0	0	0	0
1713	ENSG00000086991.12_NOX4	1817.33	1647.33	0	0	0	0	0	0	0	0
1714	ENSG00000087008.15_ACOX3	1295.95	1125.97	12.3	9.54	11.85	9.05	6.87	13.87	0	0
1715	ENSG00000087053.18_MTMR2	3336.4	3166.4	28.59	22.17	25.79	19.68	6.78	13.69	4.59	9.41
1716	ENSG00000087074.7_PPP1R15A	2353.38	2183.37	17.94	13.91	21.31	16.26	5.04	10.18	0	0
1717	ENSG00000087076.8_HSD17B14	846.08	676.11	10.08	7.81	10.34	7.89	0	0	5.77	11.84
1718	ENSG00000087077.13_TRIP6	1279.57	1109.58	30.95	24	48.06	36.67	16.62	33.56	19.7	40.42
1719	ENSG00000087085.14_ACHE	2136.14	1966.12	0.87	0.67	2.09	1.59	0.46	0.94	0	0
1720	ENSG00000087086.14_FTL	878	707.99	687.05	532.68	731.98	558.52	45.24	91.38	23.62	48.45
1721	ENSG00000087087.19_SRRT	1328.17	1158.26	123.36	95.64	150.42	114.78	88.13	177.98	46.56	95.52
1722	ENSG00000087088.19_BAX	749.91	580.04	175.96	136.43	242.49	185.02	160.08	323.3	64.09	131.48
1723	ENSG00000087095.12_NLK	3069.81	2899.8	9	6.98	7.76	5.92	0	0	0	0
1724	ENSG00000087111.20_PIGS	2128.88	1958.88	59.67	46.26	69.1	52.72	48.28	97.5	43.42	89.07
1725	ENSG00000087116.15_ADAMTS2	2635.17	2465.25	2.46	1.91	2.09	1.59	2.67	5.4	0	0
1726	ENSG00000087128.9_TMPRSS11E	1465	1294.99	0	0	0	0	0	0	0	0
1727	ENSG00000087152.15_ATXN7L3	1887.01	1717.06	50.15	38.88	36.45	27.81	0	0	5.72	11.73
1728	ENSG00000087157.18_PGS1	2126.76	1956.76	15.75	12.21	20.42	15.58	7.95	16.06	16.73	34.32
1729	ENSG00000087191.12_PSMC5	1318.26	1148.25	143.27	111.08	131.17	100.09	71.52	144.44	48.81	100.14
1730	ENSG00000087206.16_UIMC1	1684.58	1514.58	60.57	46.96	55.68	42.49	13.43	27.12	9.87	20.26
1731	ENSG00000087237.11_CETP	1547.4	1377.39	0	0	0	0	0	0	0	0
1732	ENSG00000087245.12_MMP2	1803.11	1633.1	8.79	6.82	7.16	5.46	9.04	18.25	0	0
1733	ENSG00000087250.8_MT3	680.17	510.27	0	0	0	0	0	0	0	0
1734	ENSG00000087253.12_LPCAT2	2000.33	1830.37	12	9.31	8.87	6.77	7.53	15.2	14.29	29.31
1735	ENSG00000087258.14_GNAO1	4609.84	4439.83	1.65	1.28	2.08	1.58	0	0	0	0
1736	ENSG00000087263.16_OGFOD1	1945.33	1775.34	59.92	46.46	53.11	40.52	44.78	90.44	8.81	18.07
1737	ENSG00000087266.15_SH3BP2	3688.32	3518.35	12.52	9.71	17.48	13.34	18.17	36.71	1.61	3.31
1738	ENSG00000087269.15_NOP14	3521.25	3351.23	43.65	33.84	46.73	35.66	26.21	52.94	7.88	16.17
1739	ENSG00000087274.16_ADD1	2254.88	2084.91	89.17	69.13	91.56	69.87	44.88	90.63	97.91	200.86
1740	ENSG00000087299.11_L2HGDH	3196.74	3026.73	16.34	12.67	15.52	11.84	2.1	4.23	16.41	33.67
1741	ENSG00000087301.8_TXNDC16	4305.28	4135.27	10.19	7.9	9.55	7.29	5.37	10.84	18	36.92
1742	ENSG00000087302.8_RTRAF	873.34	703.37	380.14	294.72	354.97	270.86	79.87	161.3	113.72	233.3
1743	ENSG00000087303.17_NID2	2835.46	2665.45	14.8	11.47	16.39	12.5	4.93	9.96	6.11	12.54
1744	ENSG00000087338.4_GMCL1	3922.57	3752.56	17.35	13.45	19.65	14.99	15.46	31.23	19.08	39.15
1745	ENSG00000087365.15_SF3B2	2072.38	1902.38	247.14	191.61	258.45	197.21	141.59	285.96	164.47	337.41
1746	ENSG00000087448.10_KLHL42	3391.7	3221.7	18	13.96	15.4	11.75	0	0	0.11	0.23
1747	ENSG00000087460.24_GNAS	1605.27	1435.26	847.37	656.97	851.04	649.37	1308.69	2643.03	1468.61	3012.88
1748	ENSG00000087470.17_DNM1L	2807.83	2637.83	79.74	61.82	77.76	59.33	13.74	27.75	37.57	77.07
1749	ENSG00000087494.15_PTHLH	1193.24	1023.23	1.61	1.25	1.54	1.18	0	0	0	0
1750	ENSG00000087495.16_PHACTR3	1614.9	1444.89	1.14	0.88	2.12	1.61	0	0	0	0
1751	ENSG00000087502.17_ERGIC2	950.01	780.09	110.75	85.86	112.32	85.7	17.76	35.88	0	0
1752	ENSG00000087510.6_TFAP2C	2866	2695.99	2.88	2.24	3.11	2.37	2.84	5.74	1.82	3.74
1753	ENSG00000087586.17_AURKA	1909.52	1739.51	67.52	52.35	64.6	49.29	33.24	67.14	41.56	85.27
1754	ENSG00000087589.16_CASS4	2619	2448.99	0.09	0.07	0.16	0.12	0	0	0	0
1755	ENSG00000087842.10_PIR	1054.06	884.07	25.56	19.81	22.09	16.86	0	0	1.77	3.64
1756	ENSG00000087884.14_AAMDC	557.42	387.49	51.42	39.87	55.99	42.72	0	0	44	90.27
1757	ENSG00000087903.12_RFX2	1882.48	1712.71	9.02	6.99	9.79	7.47	8.25	16.67	12.64	25.93
1758	ENSG00000087995.15_METTL2A	2030.43	1860.42	18.31	14.19	17.94	13.69	1.29	2.6	6.77	13.9
1759	ENSG00000088002.11_SULT2B1	977.51	807.5	1.34	1.04	2.2	1.68	0	0	0	0
1760	ENSG00000088035.16_ALG6	1914.72	1744.7	43.27	33.55	43.6	33.27	22.45	45.35	17.58	36.07
1761	ENSG00000088038.18_CNOT3	1384.96	1214.97	67.74	52.52	63.39	48.37	11.66	23.55	19.46	39.92
1762	ENSG00000088053.11_GP6	2210	2039.99	0.08	0.06	0.09	0.07	0	0	0	0
1763	ENSG00000088179.8_PTPN4	1753.69	1583.72	29.89	23.18	29.46	22.48	1.55	3.14	7.72	15.85
1764	ENSG00000088205.12_DDX18	2577.73	2407.73	81.17	62.93	67.85	51.77	25.55	51.6	60.02	123.12
1765	ENSG00000088247.17_KHSRP	1477.56	1307.56	190.07	147.36	247.6	188.92	141.97	286.72	148.92	305.51
1766	ENSG00000088256.8_GNA11	1670.16	1500.4	19.79	15.34	22.1	16.86	18.99	38.35	43.1	88.42
1767	ENSG00000088280.18_ASAP3	2796.69	2626.68	7.93	6.15	8.63	6.59	15.81	31.94	14.65	30.06
1768	ENSG00000088298.12_EDEM2	1840.84	1670.82	18.55	14.38	17.75	13.55	2.81	5.67	1.62	3.33
1769	ENSG00000088305.18_DNMT3B	4064.47	3894.46	12.2	9.46	13.78	10.51	2.14	4.32	0.92	1.88
1770	ENSG00000088320.3_REM1	1665	1494.99	0	0	0.08	0.06	0	0	0	0
1771	ENSG00000088325.15_TPX2	3497.16	3327.15	121.19	93.96	108.52	82.81	19.38	39.14	27.45	56.32
1772	ENSG00000088340.15_FER1L4	2254.26	2084.26	6.56	5.09	10.3	7.86	0	0	2.12	4.35
1773	ENSG00000088356.5_PDRG1	1998	1827.99	23.85	18.49	25.1	19.15	1.64	3.31	1.5	3.08
1774	ENSG00000088367.21_EPB41L1	2787.34	2617.33	24.79	19.22	29.49	22.5	15.74	31.79	24.5	50.25
1775	ENSG00000088386.16_SLC15A1	2363.5	2193.49	0	0	0	0	0	0	0	0
1776	ENSG00000088387.18_DOCK9	3298.35	3128.6	15.19	11.77	20.42	15.58	12.67	25.59	9.05	18.57
1777	ENSG00000088448.14_ANKRD10	932.27	762.41	51.75	40.12	46.87	35.76	0	0	0	0
1778	ENSG00000088451.10_TGDS	1835.16	1665.15	35.76	27.73	33.37	25.46	6.03	12.18	10.98	22.53
1779	ENSG00000088538.12_DOCK3	8755	8584.99	15.84	12.28	15.21	11.6	2.15	4.35	1.01	2.08
1780	ENSG00000088543.14_C3orf18	2365	2194.99	4.11	3.19	7.39	5.64	0.74	1.49	0	0
1781	ENSG00000088682.13_COQ9	1308.21	1138.2	63.89	49.53	59.83	45.65	5.37	10.84	14.27	29.28
1782	ENSG00000088726.15_TMEM40	1135.75	965.79	0	0	0	0	0	0	0	0
1783	ENSG00000088727.12_KIF9	759.6	589.63	11.64	9.03	12.63	9.64	3.81	7.69	2.31	4.73
1784	ENSG00000088756.12_ARHGAP28	3263.63	3093.65	3.32	2.57	2.48	1.89	0	0	13.01	26.69
1785	ENSG00000088766.11_CRLS1	1269.19	1099.18	45.39	35.19	41.9	31.97	10.37	20.94	14.38	29.51
1786	ENSG00000088782.4_DEFB127	514	344.1	0	0	0	0	0	0	0	0
1787	ENSG00000088808.17_PPP1R13B	2471.34	2301.38	11.14	8.64	8.84	6.74	2.99	6.04	16.33	33.5
1788	ENSG00000088812.17_ATRN	7471.91	7301.9	13.18	10.22	12.57	9.59	4.01	8.1	6.22	12.76
1789	ENSG00000088826.17_SMOX	1776.99	1606.98	3.71	2.88	5.94	4.53	0	0	0	0
1790	ENSG00000088827.12_SIGLEC1	4326	4155.99	0.01	0.01	0.01	0.01	0	0	0	0
1791	ENSG00000088832.16_FKBP1A	1233.42	1063.42	271.23	210.28	234	178.55	1.06	2.14	5.92	12.15
1792	ENSG00000088833.17_NSFL1C	1419.56	1249.56	72.05	55.86	79.38	60.57	16.86	34.04	21.21	43.5
1793	ENSG00000088836.13_SLC4A11	2249.02	2079.05	5.82	4.51	6.72	5.13	2.98	6.02	6.71	13.76
1794	ENSG00000088854.12_C20orf194	6869	6698.99	4.12	3.19	3.9	2.98	2.36	4.76	2.37	4.87
1795	ENSG00000088876.11_ZNF343	2414.98	2244.98	17.28	13.39	12.34	9.42	0.34	0.69	0	0
1796	ENSG00000088881.20_EBF4	1118.04	948.24	22.21	17.22	31.5	24.04	3.15	6.36	0	0
1797	ENSG00000088882.7_CPXM1	2391	2220.99	0.13	0.1	0.05	0.04	0	0	0	0
1798	ENSG00000088888.17_MAVS	11706.9	11536.9	13.78	10.68	15.66	11.95	3.86	7.79	2.96	6.08
1799	ENSG00000088899.15_LZTS3	4218.45	4048.44	7.04	5.46	8.86	6.76	1.28	2.58	3.25	6.66
1800	ENSG00000088926.13_F11	563	393.07	0.14	0.11	0.15	0.12	0	0	0	0
1801	ENSG00000088930.7_XRN2	3437	3266.99	76.1	59	71.4	54.48	9.62	19.44	15.38	31.55
1802	ENSG00000088970.15_KIZ	2125.36	1955.35	28.1	21.79	22.8	17.4	5.54	11.19	16.09	33.01
1803	ENSG00000088986.10_DYNLL1	717.26	547.27	438.55	340.01	415.78	317.25	62.01	125.23	105.03	215.48
1804	ENSG00000088992.17_TESC	970.47	800.49	6.03	4.67	8.88	6.77	0	0	31.27	64.15
1805	ENSG00000089006.16_SNX5	1664.81	1494.8	239.13	185.4	204.49	156.04	51.72	104.46	32.63	66.95
1806	ENSG00000089009.15_RPL6	951.42	781.4	2617.37	2029.26	2358.51	1799.62	53.49	108.02	90.26	185.18
1807	ENSG00000089012.14_SIRPG	1120.14	950.17	0	0	0	0	0	0	0	0
1808	ENSG00000089022.13_MAPKAPK5	1864.66	1694.66	43.23	33.52	45.99	35.09	3.51	7.08	2.36	4.83
1809	ENSG00000089041.16_P2RX7	1506.13	1336.19	0.59	0.46	0.23	0.18	0	0	0	0
1810	ENSG00000089048.14_ESF1	2962.95	2792.93	21.12	16.37	19.99	15.26	13.84	27.96	16.05	32.93
1811	ENSG00000089050.15_RBBP9	3208.1	3038.09	15.98	12.39	18.37	14.02	6.79	13.7	0	0
1812	ENSG00000089053.12_ANAPC5	1641.98	1471.98	210.1	162.89	166.46	127.01	31.6	63.81	80.05	164.22
1813	ENSG00000089057.14_SLC23A2	6666.27	6496.26	14.47	11.22	14.54	11.1	10.8	21.8	12.69	26.04
1814	ENSG00000089060.11_SLC8B1	1946.89	1776.88	6.13	4.76	7.17	5.47	14.05	28.38	0	0
1815	ENSG00000089063.14_TMEM230	1487.62	1317.6	115.2	89.32	99.1	75.62	7.63	15.42	1.84	3.78
1816	ENSG00000089091.16_DZANK1	2757.44	2587.43	3.27	2.54	2.72	2.07	0.52	1.04	0	0
1817	ENSG00000089094.18_KDM2B	3262.37	3092.36	17.3	13.41	19.23	14.67	11.02	22.26	19.73	40.48
1818	ENSG00000089101.17_CFAP61	1496.99	1327	0.38	0.3	3.06	2.33	0	0	0	0
1819	ENSG00000089116.3_LHX5	1826	1656	0	0	0	0	0	0	0	0
1820	ENSG00000089123.15_TASP1	1938.14	1768.13	7.1	5.5	7.22	5.51	0	0	0	0
1821	ENSG00000089127.12_OAS1	1141.73	971.97	0	0	0.08	0.06	0	0	0	0
1822	ENSG00000089154.10_GCN1	5927.64	5757.95	49.42	38.32	52.81	40.3	75.75	152.99	16.88	34.63
1823	ENSG00000089157.15_RPLP0	1175.98	1005.97	2137.99	1657.6	2451.38	1870.48	134.58	271.8	153.03	313.95
1824	ENSG00000089159.16_PXN	3158.44	2988.44	19.36	15.01	25.42	19.4	53.18	107.41	8.61	17.66
1825	ENSG00000089163.4_SIRT4	1217	1046.99	1.36	1.05	2.65	2.02	0	0	0	0
1826	ENSG00000089169.14_RPH3A	4452	4281.99	0.03	0.02	0.31	0.24	0	0	0	0
1827	ENSG00000089177.18_KIF16B	4897.43	4727.42	6.36	4.93	7.05	5.38	5	10.09	3	6.15
1828	ENSG00000089195.14_TRMT6	2403.05	2233.03	18.28	14.17	18.29	13.96	10.31	20.82	11.42	23.43
1829	ENSG00000089199.9_CHGB	2550	2379.99	0.98	0.76	1.58	1.2	0	0	0	0
1830	ENSG00000089220.4_PEBP1	1697	1526.99	172.05	133.39	176.37	134.57	81.53	164.66	68.68	140.9
1831	ENSG00000089225.19_TBX5	2248	2078	0	0	0	0	0	0	0	0
1832	ENSG00000089234.15_BRAP	3148.55	2978.54	12.33	9.56	11.9	9.08	2.14	4.31	11.24	23.06
1833	ENSG00000089248.6_ERP29	1626.43	1456.42	154.91	120.1	174.3	132.99	38.37	77.5	37.3	76.53
1834	ENSG00000089250.18_NOS1	5707.67	5537.7	0	0	0	0	0	0	0	0
1835	ENSG00000089280.18_FUS	1626.79	1456.81	478.79	371.21	406.98	310.54	140.41	283.57	136.59	280.21
1836	ENSG00000089289.15_IGBP1	1672.06	1502.04	77.36	59.98	67.27	51.33	2.64	5.34	7.66	15.72
1837	ENSG00000089327.14_FXYD5	862.45	692.45	84.44	65.47	91.42	69.76	30.18	60.95	19.69	40.39
1838	ENSG00000089335.20_ZNF302	2299.88	2129.89	36.46	28.27	32.12	24.51	1.68	3.39	11.08	22.72
1839	ENSG00000089351.14_GRAMD1A	1136.66	966.7	49.38	38.29	62.91	48	10.34	20.88	27.31	56.03
1840	ENSG00000089356.18_FXYD3	564	394.06	0.72	0.56	0.3	0.23	0	0	0	0
1841	ENSG00000089472.16_HEPH	3085.22	2915.22	0	0	0	0	0	0	0	0
1842	ENSG00000089486.16_CDIP1	2257.71	2087.74	25.69	19.92	28.56	21.79	6.43	12.98	5.2	10.67
1843	ENSG00000089505.17_CMTM1	852.65	682.66	0.85	0.66	1.5	1.14	0	0	0	0
1844	ENSG00000089558.8_KCNH4	3723	3552.99	0.16	0.12	0.32	0.25	0	0	0	0
1845	ENSG00000089597.17_GANAB	3251.75	3081.77	307.02	238.04	292.53	223.21	198.48	400.84	299.88	615.21
1846	ENSG00000089639.10_GMIP	2343.17	2173.16	5.15	3.99	7.12	5.43	14.75	29.79	0	0
1847	ENSG00000089682.16_RBM41	1846.74	1676.74	39.78	30.84	29.58	22.57	6.92	13.97	0.58	1.19
1848	ENSG00000089685.14_BIRC5	2428.43	2258.42	84.96	65.87	102.1	77.91	99.91	201.78	109.74	225.13
1849	ENSG00000089692.8_LAG3	1705.25	1535.24	0	0	0.05	0.04	0	0	0	0
1850	ENSG00000089693.10_MLF2	1366.94	1196.93	175.29	135.9	212.7	162.29	74.19	149.83	79.95	164.02
1851	ENSG00000089723.9_OTUB2	3849.45	3679.43	5.82	4.51	5.39	4.11	0.14	0.28	2.46	5.06
1852	ENSG00000089737.16_DDX24	1690.53	1520.54	155.79	120.79	145.16	110.76	43	86.84	61.1	125.35
1853	ENSG00000089775.11_ZBTB25	2458.65	2288.67	11.81	9.15	11.5	8.78	19.27	38.92	5.37	11.01
1854	ENSG00000089818.17_NECAP1	2000.23	1830.23	40.41	31.33	33.82	25.8	16.36	33.04	7.63	15.65
1855	ENSG00000089820.15_ARHGAP4	1833.63	1663.64	0.72	0.56	3.02	2.31	0	0	5.58	11.45
1856	ENSG00000089847.12_ANKRD24	3098.91	2928.9	0.76	0.59	0.79	0.6	0	0	0	0
1857	ENSG00000089876.11_DHX32	2831.15	2661.14	24.65	19.11	23.37	17.83	5.28	10.67	18.03	37
1858	ENSG00000089902.9_RCOR1	5634.2	5464.19	11.48	8.9	9.66	7.37	23.1	46.65	38.7	79.4
1859	ENSG00000089916.17_GPATCH2L	4648.76	4478.76	27.68	21.46	23.32	17.79	49.03	99.01	6.29	12.91
1860	ENSG00000090006.17_LTBP4	912.48	742.54	41.89	32.48	58.84	44.9	60.6	122.39	61.63	126.44
1861	ENSG00000090013.10_BLVRB	887.6	717.59	22.62	17.54	35.43	27.03	57.85	116.83	39.18	80.38
1862	ENSG00000090020.10_SLC9A1	2532.35	2362.36	7.28	5.64	8.93	6.81	14.28	28.84	2.74	5.63
1863	ENSG00000090054.14_SPTLC1	1963.56	1793.56	50.89	39.46	45.64	34.82	57.95	117.03	6.1	12.51
1864	ENSG00000090060.17_PAPOLA	2518.36	2348.37	151.63	117.56	138.82	105.92	4.32	8.73	33.84	69.43
1865	ENSG00000090061.17_CCNK	2045.88	1875.86	41.94	32.52	44.19	33.72	27.38	55.29	9.08	18.64
1866	ENSG00000090097.21_PCBP4	1986.98	1816.97	7.97	6.18	13.21	10.08	1.88	3.8	0	0
1867	ENSG00000090104.11_RGS1	1174.17	1004.17	0	0	0	0	0	0	0	0
1868	ENSG00000090238.11_YPEL3	893.15	723.15	20.47	15.87	29.99	22.88	69.26	139.87	6.34	13.01
1869	ENSG00000090263.15_MRPS33	658.53	488.57	227.73	176.56	204.9	156.35	39.38	79.53	9.01	18.47
1870	ENSG00000090266.12_NDUFB2	486.34	316.5	270.54	209.75	235.13	179.41	109.8	221.74	62.7	128.64
1871	ENSG00000090273.13_NUDC	1733.12	1563.11	81.09	62.87	104.82	79.98	20.68	41.77	31.63	64.89
1872	ENSG00000090316.15_MAEA	2241.17	2071.17	18.2	14.11	31.68	24.17	32.33	65.29	13.81	28.34
1873	ENSG00000090339.8_ICAM1	872.61	702.64	0.24	0.19	0.49	0.37	0	0	0	0
1874	ENSG00000090372.14_STRN4	1925.56	1755.58	48.92	37.93	73.49	56.08	34.3	69.28	22.32	45.79
1875	ENSG00000090376.10_IRAK3	2721.42	2551.41	0.2	0.16	0.14	0.11	0	0	0	0
1876	ENSG00000090382.6_LYZ	919	749.03	0	0	0.04	0.03	0	0	0	0
1877	ENSG00000090402.7_SI	2313	2143.2	0	0	0	0	0	0	0	0
1878	ENSG00000090432.6_MUL1	2438	2267.99	12.89	9.99	15.99	12.2	7.82	15.79	9.51	19.5
1879	ENSG00000090447.11_TFAP4	2210.47	2040.46	6.96	5.39	12.27	9.36	19.39	39.17	17.13	35.15
1880	ENSG00000090470.14_PDCD7	2758.46	2588.48	15.86	12.29	18.13	13.84	6.29	12.7	7.85	16.1
1881	ENSG00000090487.10_SPG21	1672.53	1502.51	64.38	49.91	57.85	44.14	25.92	52.35	11.72	24.05
1882	ENSG00000090512.11_FETUB	1166.38	996.41	0	0	0	0	0	0	0	0
1883	ENSG00000090520.11_DNAJB11	1738.42	1568.41	48.72	37.77	53.26	40.64	31.19	63	6.24	12.79
1884	ENSG00000090530.9_P3H2	1603.88	1433.95	3.09	2.39	1.47	1.12	4.09	8.26	0	0
1885	ENSG00000090534.19_THPO	1505	1334.99	0.43	0.33	0.17	0.13	0	0	0	0
1886	ENSG00000090539.15_CHRD	1909.56	1739.57	3.07	2.38	3.98	3.04	0	0	0	0
1887	ENSG00000090554.12_FLT3LG	821.38	651.4	3.57	2.77	4.4	3.36	2.15	4.35	0	0
1888	ENSG00000090565.15_RAB11FIP3	2506.09	2336.22	13.66	10.59	28.54	21.78	10.54	21.28	0.52	1.07
1889	ENSG00000090581.9_GNPTG	1680.68	1510.75	14.42	11.18	19.56	14.93	10.68	21.56	0.93	1.92
1890	ENSG00000090612.20_ZNF268	3952.32	3782.32	6	4.65	7.78	5.94	0.15	0.31	0	0
1891	ENSG00000090615.14_GOLGA3	7326.17	7156.35	7.73	6	8.78	6.7	27.26	55.06	29.13	59.75
1892	ENSG00000090621.13_PABPC4	1406.8	1237.07	170.33	132.06	167.01	127.43	54.4	109.86	89.42	183.44
1893	ENSG00000090659.17_CD209	1382	1212	0	0	0	0	0	0	0	0
1894	ENSG00000090661.11_CERS4	1278.78	1108.8	13.46	10.44	16.69	12.74	7.96	16.08	10.2	20.92
1895	ENSG00000090674.15_MCOLN1	1751.88	1581.87	5.42	4.2	13.41	10.23	1.05	2.12	3.57	7.33
1896	ENSG00000090686.15_USP48	3200.51	3030.51	64.9	50.32	52.44	40.01	38.9	78.57	50.07	102.73
1897	ENSG00000090776.5_EFNB1	3314	3143.99	4.1	3.18	8.04	6.14	1.47	2.98	0	0
1898	ENSG00000090857.13_PDPR	8242.34	8072.32	21.22	16.45	18.59	14.18	3.54	7.15	6.94	14.23
1899	ENSG00000090861.15_AARS	3379.04	3209.03	184.94	143.39	190.7	145.51	92.38	186.57	82.56	169.37
1900	ENSG00000090863.11_GLG1	4206.12	4036.12	53.52	41.49	52.55	40.1	55.08	111.24	52.47	107.64
1901	ENSG00000090889.11_KIF4A	4319.24	4149.23	36.34	28.17	37.12	28.33	10.08	20.36	7	14.37
1902	ENSG00000090905.18_TNRC6A	4775.91	4606.41	31.44	24.37	28.88	22.04	14.74	29.76	51.76	106.2
1903	ENSG00000090924.14_PLEKHG2	2170.4	2004.41	28.43	22.04	24.56	18.74	5.08	10.26	1.36	2.8
1904	ENSG00000090932.10_DLL3	2135.59	1965.58	3.32	2.57	2.76	2.1	1.64	3.3	4.17	8.56
1905	ENSG00000090971.4_NAT14	916.96	747	48.33	37.47	76.51	58.38	15.46	31.23	49.99	102.56
1906	ENSG00000090975.12_PITPNM2	3897.7	3727.68	2.5	1.94	2.32	1.77	0.24	0.49	2.94	6.03
1907	ENSG00000090989.17_EXOC1	2847.4	2677.39	23.32	18.08	20.03	15.29	4.31	8.7	14.88	30.53
1908	ENSG00000091009.7_RBM27	6451	6280.99	9.79	7.59	8.88	6.78	2.57	5.19	0.43	0.87
1909	ENSG00000091010.5_POU4F3	2476.5	2306.49	0	0	0.03	0.02	0	0	0	0
1910	ENSG00000091039.16_OSBPL8	3358.69	3188.7	31.06	24.08	22.98	17.54	27.53	55.59	14.13	28.98
1911	ENSG00000091073.19_DTX2	1119.63	949.65	5.02	3.89	5.29	4.04	4.35	8.79	7.93	16.26
1912	ENSG00000091106.18_NLRC4	2268.71	2098.7	0.35	0.27	0.28	0.22	0	0	0	0
1913	ENSG00000091127.13_PUS7	2450.99	2281.5	19.63	15.22	14.92	11.39	27.82	56.18	82.05	168.33
1914	ENSG00000091128.12_LAMB4	2846.75	2676.75	0	0	0	0	0	0	0	0
1915	ENSG00000091129.19_NRCAM	4761.05	4591.05	10.72	8.31	10.48	7.99	2.06	4.16	10.41	21.35
1916	ENSG00000091136.13_LAMB1	3828.21	3658.23	43.29	33.57	42.2	32.2	86.51	174.72	26.43	54.22
1917	ENSG00000091137.12_SLC26A4	4710	4539.99	0.18	0.14	0.76	0.58	0	0	0	0
1918	ENSG00000091138.12_SLC26A3	1443.8	1273.83	0	0	0	0	0	0	0	0
1919	ENSG00000091140.13_DLD	1690.29	1520.36	126.87	98.36	98.86	75.43	8.24	16.64	23.11	47.42
1920	ENSG00000091157.13_WDR7	2741.44	2571.47	11.32	8.78	6.24	4.76	11.66	23.55	12.69	26.03
1921	ENSG00000091164.12_TXNL1	1440.03	1270.02	58.24	45.15	51.97	39.66	7.82	15.8	25.05	51.38
1922	ENSG00000091181.19_IL5RA	1880.64	1710.63	0	0	0	0	0	0	0	0
1923	ENSG00000091262.15_ABCC6	1304.88	1134.91	3.5	2.71	2.98	2.27	0.13	0.26	0	0
1924	ENSG00000091317.7_CMTM6	3686.7	3516.69	39.92	30.95	37.91	28.93	22.16	44.76	28.46	58.38
1925	ENSG00000091409.14_ITGA6	4137.84	3967.84	16.05	12.45	14.84	11.33	28.24	57.03	6.97	14.3
1926	ENSG00000091428.17_RAPGEF4	3728.83	3558.83	5.58	4.33	5.3	4.04	19.17	38.71	1.14	2.33
1927	ENSG00000091436.16_MAP3K20	4449.48	4279.47	17.56	13.62	16.55	12.63	2.05	4.14	3.19	6.55
1928	ENSG00000091482.6_SMPX	938	767.99	0.07	0.06	0	0	0	0	0	0
1929	ENSG00000091483.6_FH	1689.64	1519.67	86.21	66.84	73.44	56.04	54	109.07	105.23	215.87
1930	ENSG00000091490.10_SEL1L3	2775.04	2605.06	17.98	13.94	16.32	12.45	8.33	16.82	0	0
1931	ENSG00000091513.15_TF	1353.27	1183.31	1.34	1.04	0.49	0.38	0	0	0	0
1932	ENSG00000091527.15_CDV3	2705.83	2535.82	122.2	94.74	113.24	86.4	72.35	146.12	11.14	22.86
1933	ENSG00000091536.17_MYO15A	1589.57	1419.59	1.32	1.02	1.37	1.04	0	0	0	0
1934	ENSG00000091542.8_ALKBH5	2407.07	2237.06	84.86	65.79	100.41	76.61	14.84	29.97	26.06	53.46
1935	ENSG00000091583.10_APOH	759.5	589.57	0	0	0	0	0	0	0	0
1936	ENSG00000091592.15_NLRP1	1664.66	1494.65	8.2	6.36	9.45	7.21	4.38	8.85	2.78	5.7
1937	ENSG00000091622.15_PITPNM3	5268.15	5098.14	1.27	0.98	1.58	1.2	0	0	1.06	2.16
1938	ENSG00000091640.7_SPAG7	1014.49	844.49	44.03	34.14	67.21	51.28	6.09	12.29	36.67	75.23
1939	ENSG00000091651.8_ORC6	1510.15	1340.14	74.97	58.13	78.12	59.61	37.3	75.33	16.84	34.54
1940	ENSG00000091656.16_ZFHX4	8965.66	8795.67	9.2	7.14	5.87	4.48	18.48	37.33	31.11	63.83
1941	ENSG00000091664.8_SLC17A6	1857	1687.01	0	0	0	0	0	0	0	0
1942	ENSG00000091704.9_CPA1	1052.67	882.68	0	0	0.13	0.1	0	0	0	0
1943	ENSG00000091732.16_ZC3HC1	1915.79	1745.77	29.72	23.04	25.61	19.54	6.83	13.79	18.63	38.22
1944	ENSG00000091831.23_ESR1	5747.34	5577.33	0.08	0.06	0.06	0.04	0	0	0	0
1945	ENSG00000091844.7_RGS17	3214.31	3044.29	6.58	5.1	5.59	4.27	0	0	0	0
1946	ENSG00000091879.13_ANGPT2	2602	2431.99	0.12	0.09	0.1	0.08	0	0	0	0
1947	ENSG00000091947.9_TMEM101	1540.16	1370.15	37.58	29.13	40.33	30.78	22.54	45.52	9.32	19.13
1948	ENSG00000091972.18_CD200	1997	1826.99	0.03	0.02	0.09	0.07	0	0	0	0
1949	ENSG00000091986.15_CCDC80	1638.58	1468.59	9.59	7.43	5.84	4.45	11.94	24.11	11.86	24.34
1950	ENSG00000092009.10_CMA1	785	615.01	0	0	0	0	0	0	0	0
1951	ENSG00000092010.14_PSME1	962.8	792.8	94.23	73.06	82.94	63.28	33.76	68.17	27.02	55.43
1952	ENSG00000092020.10_PPP2R3C	1201.76	1031.8	61.11	47.38	48.49	37	16.09	32.49	19.29	39.57
1953	ENSG00000092036.18_HAUS4	1003.4	833.43	62.62	48.55	45.7	34.87	19.89	40.18	22.49	46.15
1954	ENSG00000092051.16_JPH4	1964.73	1794.72	0.22	0.17	0.25	0.19	0	0	0	0
1955	ENSG00000092054.12_MYH7	6087	5916.99	0	0	0	0	0	0	0	0
1956	ENSG00000092067.5_CEBPE	1554	1383.99	0	0	0	0	0	0	0	0
1957	ENSG00000092068.19_SLC7A8	2498.49	2328.5	6.66	5.16	7.77	5.93	11.69	23.6	12.41	25.47
1958	ENSG00000092094.10_OSGEP	1363.49	1193.5	84.49	65.5	76.5	58.37	18.68	37.73	68.94	141.43
1959	ENSG00000092096.16_SLC22A17	1700.83	1530.84	9.38	7.27	11.09	8.46	3.87	7.81	6.96	14.28
1960	ENSG00000092098.16_RNF31	1100.66	930.74	30.23	23.44	39.1	29.83	7.87	15.9	12.82	26.29
1961	ENSG00000092108.20_SCFD1	1714.85	1544.85	58.94	45.7	67.45	51.46	7.94	16.04	30.21	61.98
1962	ENSG00000092140.15_G2E3	2760.55	2590.54	26.45	20.51	25.45	19.42	10.1	20.41	9.92	20.36
1963	ENSG00000092148.12_HECTD1	4247.3	4077.3	55.23	42.82	47.12	35.96	29.72	60.03	45.68	93.72
1964	ENSG00000092199.17_HNRNPC	1407.55	1237.54	1095.74	849.53	1025.91	782.8	439.04	886.68	449.26	921.67
1965	ENSG00000092200.12_RPGRIP1	879.63	709.68	0.48	0.37	0.12	0.09	0	0	0	0
1966	ENSG00000092201.9_SUPT16H	3943.13	3773.12	151.62	117.55	137.75	105.11	39.47	79.71	35.4	72.63
1967	ENSG00000092203.13_TOX4	2238.38	2068.39	57.34	44.46	55.12	42.06	6.83	13.8	31.01	63.61
1968	ENSG00000092208.17_GEMIN2	989.26	819.26	52.52	40.72	43.67	33.32	11.77	23.77	15.12	31.01
1969	ENSG00000092295.11_TGM1	2591.12	2421.12	0.28	0.22	1.38	1.06	0	0	0	0
1970	ENSG00000092330.16_TINF2	1484.2	1314.21	36.41	28.23	29.61	22.59	22.36	45.15	31.55	64.72
1971	ENSG00000092345.13_DAZL	2293	2122.99	0	0	0	0	0	0	0	0
1972	ENSG00000092377.13_TBL1Y	2365	2194.99	0	0	0	0	0	0	0	0
1973	ENSG00000092421.16_SEMA6A	3818.16	3648.18	12.74	9.88	12.99	9.91	20.05	40.49	9.71	19.92
1974	ENSG00000092439.14_TRPM7	5161.82	4991.83	17.81	13.81	19.08	14.56	9.5	19.19	7.54	15.46
1975	ENSG00000092445.11_TYRO3	2279.87	2109.88	22.28	17.27	27.63	21.08	10.54	21.28	21.45	44.01
1976	ENSG00000092470.11_WDR76	2769.1	2599.09	24.09	18.68	27.77	21.19	15.54	31.38	23.4	48
1977	ENSG00000092529.23_CAPN3	1934	1763.99	0.28	0.21	1.16	0.88	0	0	0	0
1978	ENSG00000092531.9_SNAP23	1981.2	1811.21	41.33	32.04	45.15	34.45	59.62	120.4	21.32	43.73
1979	ENSG00000092607.14_TBX15	3492	3321.99	0.07	0.05	0.02	0.02	0	0	0	0
1980	ENSG00000092621.12_PHGDH	1462.3	1292.31	686.26	532.06	670.87	511.89	446.86	902.48	258.24	529.78
1981	ENSG00000092758.17_COL9A3	834.01	664.02	4.62	3.58	7.57	5.78	0	0	0	0
1982	ENSG00000092820.17_EZR	2980.19	2810.18	60.76	47.11	68.19	52.03	48.36	97.66	40.34	82.77
1983	ENSG00000092841.18_MYL6	686.37	516.4	953.23	739.05	968.17	738.74	170.35	344.05	168.69	346.07
1984	ENSG00000092847.11_AGO1	10009.4	9839.42	10.87	8.43	10.25	7.82	2.05	4.14	3.15	6.47
1985	ENSG00000092850.11_TEKT2	1509	1338.99	0.76	0.59	1.34	1.03	0	0	0	0
1986	ENSG00000092853.13_CLSPN	3567.72	3397.71	25.46	19.74	24.1	18.39	13.58	27.43	26.09	53.53
1987	ENSG00000092871.16_RFFL	3571.42	3401.47	6.28	4.87	5.62	4.29	1.26	2.54	0	0
1988	ENSG00000092929.11_UNC13D	1142.02	972.05	0.29	0.23	0	0	0	0	0	0
1989	ENSG00000092931.11_MFSD11	1781.73	1611.72	18.7	14.5	18.26	13.93	246.12	497.07	234.63	481.35
1990	ENSG00000092964.17_DPYSL2	4616.56	4446.54	7.61	5.9	7.68	5.86	22.5	45.44	21.79	44.71
1991	ENSG00000092969.11_TGFB2	4969	4798.99	0.27	0.21	0.34	0.26	0	0	0	0
1992	ENSG00000092978.10_GPATCH2	3101.98	2932.06	12.87	9.98	10.11	7.71	8.21	16.57	0.69	1.42
1993	ENSG00000093000.18_NUP50	3886.98	3716.97	36.68	28.44	35.46	27.06	1.32	2.66	0.43	0.87
1994	ENSG00000093009.9_CDC45	1367.15	1197.18	141.92	110.03	126.15	96.26	48.41	97.77	27.77	56.97
1995	ENSG00000093010.13_COMT	1116.1	946.1	42.42	32.89	113.04	86.25	61.62	124.46	47.12	96.66
1996	ENSG00000093072.16_ADA2	2089.47	1920.31	0	0	0.32	0.25	0	0	0	0
1997	ENSG00000093100.13_AC016026.1	4328	4157.99	5.45	4.23	4.72	3.6	0	0	0.11	0.23
1998	ENSG00000093134.14_VNN3	1197.43	1027.44	0	0	0	0	0	0	0	0
1999	ENSG00000093144.18_ECHDC1	1491.32	1321.31	66.55	51.59	56.29	42.95	49.2	99.36	25.7	52.72
[truncated: 56,814 more rows]

## Sheet: hek_te_wt
	gene_id	length	effective_length	input_TPM_rep1	input_FPKM_rep1	input_TPM_rep2	input_FPKM_rep2	rpf_TPM_rep1	rpf_FPKM_rep1	rpf_TPM_rep2	rpf_FPKM_rep2
1	ENSG00000000003.14_TSPAN6	2221.19	2052.19	82.31	63.52	76.93	58.91	68.51	168.79	0	0
2	ENSG00000000005.5_TNMD	940.5	771.55	0	0	0.56	0.43	0	0	0	0
3	ENSG00000000419.12_DPM1	1079.3	910.3	46.06	35.54	48.07	36.82	7.14	17.59	0	0
4	ENSG00000000457.13_SCYL3	3492.33	3323.34	7.16	5.53	5.93	4.54	0	0	79.42	192.76
5	ENSG00000000460.16_C1orf112	2377.09	2208.09	28.07	21.66	25.66	19.65	59.3	146.09	0	0
6	ENSG00000000938.12_FGR	1735.29	1566.29	0	0	0	0	0	0	0	0
7	ENSG00000000971.15_CFH	2197.1	2028.1	0.14	0.11	0.21	0.16	0	0	0	0
8	ENSG00000001036.13_FUCA2	2283.27	2114.27	60.22	46.47	63.18	48.39	0	0	0	0
9	ENSG00000001084.12_GCLC	1892.65	1723.69	31.33	24.18	25.77	19.74	0	0	0	0
10	ENSG00000001167.14_NFYA	3131.18	2962.18	36.53	28.19	36.44	27.91	0	0	0	0
11	ENSG00000001460.17_STPG1	2318.54	2149.55	13.84	10.68	12.74	9.76	0	0	0	0
12	ENSG00000001461.16_NIPAL3	4645.74	4476.74	12.62	9.74	14.1	10.8	0	0	0	0
13	ENSG00000001497.16_LAS1L	2525.06	2356.08	63.35	48.89	71.52	54.78	0	0	0	0
14	ENSG00000001561.6_ENPP4	4651	4482	8.48	6.54	8.75	6.7	1.61	3.96	0	0
15	ENSG00000001617.11_SEMA3F	2368.24	2199.24	10.74	8.29	12.55	9.61	0	0	0	0
16	ENSG00000001626.15_CFTR	614.98	446.04	0.64	0.49	0.46	0.35	0	0	0	0
17	ENSG00000001629.9_ANKIB1	4898.59	4729.61	15.5	11.96	14.96	11.46	0	0	0	0
18	ENSG00000001630.16_CYP51A1	3110.52	2941.53	32.86	25.35	31.21	23.91	0	0	83.71	203.16
19	ENSG00000001631.15_KRIT1	1915.1	1746.14	45.73	35.29	39.58	30.31	19.97	49.19	0	0
20	ENSG00000002016.17_RAD52	1249.63	1080.81	34.21	26.4	36.33	27.83	0	0	0	0
21	ENSG00000002079.14_MYH16	1984.6	1815.69	0	0	0	0	0	0	0	0
22	ENSG00000002330.13_BAD	700.23	531.3	25.59	19.75	27.39	20.98	0	0	30.58	74.22
23	ENSG00000002549.12_LAP3	1836	1667	51.85	40.01	51.57	39.5	12.02	29.61	0	0
24	ENSG00000002586.19_CD99	1093.87	924.89	185.66	143.26	179.77	137.68	32.03	78.91	322.23	782.03
25	ENSG00000002586.19_PAR_Y_CD99	825.33	656.38	0	0	0	0	0	0	0	0
26	ENSG00000002587.9_HS3ST1	8031	7862	0.01	0.01	0	0	0	0	0	0
27	ENSG00000002726.20_AOC1	2042.29	1873.29	0	0	0	0	0	0	0	0
28	ENSG00000002745.12_WNT16	1230	1061	0.1	0.08	0.08	0.06	0	0	0	0
29	ENSG00000002746.14_HECW1	2669.03	2500.06	1.4	1.08	1.64	1.26	0	0	0	0
30	ENSG00000002822.15_MAD1L1	1819.75	1650.79	15.68	12.1	17.5	13.4	0	0	0	0
31	ENSG00000002834.17_LASP1	3756.41	3587.42	16.11	12.43	15.05	11.52	38.61	95.13	0	0
32	ENSG00000002919.14_SNX11	2120.48	1951.48	13.43	10.36	13.63	10.44	0	0	0	0
33	ENSG00000002933.8_TMEM176A	1062.82	893.84	0	0	0	0	0	0	0	0
34	ENSG00000003056.7_M6PR	1355.55	1186.59	84.26	65.02	85.82	65.72	0	0	205.07	497.69
35	ENSG00000003096.14_KLHL13	3226.41	3057.41	11.94	9.21	10.93	8.37	0	0	0	0
36	ENSG00000003137.8_CYP26B1	3207.65	3038.68	6.46	4.98	7.23	5.54	0	0	0	0
37	ENSG00000003147.18_ICA1	1526.76	1357.79	12.37	9.55	13.86	10.62	0	0	0	0
38	ENSG00000003249.13_DBNDD1	2084.7	1915.7	31.25	24.12	36.19	27.72	15.47	38.11	0	0
39	ENSG00000003393.14_ALS2	4691.13	4522.13	14.27	11.02	13.94	10.67	0	0	0	0
40	ENSG00000003400.14_CASP10	2133.08	1964.14	5.75	4.44	4.59	3.51	50.55	124.54	0	0
41	ENSG00000003402.19_CFLAR	2863.52	2694.54	20.39	15.73	20.02	15.33	0	0	0	0
42	ENSG00000003436.15_TFPI	1737.68	1568.69	8.89	6.86	8.89	6.81	0	0	0	0
43	ENSG00000003509.15_NDUFAF7	1520.61	1351.63	35.39	27.31	23.06	17.66	0	0	0	0
44	ENSG00000003756.16_RBM5	1879.95	1711.01	275.34	212.47	275.35	210.88	0	0	0	0
45	ENSG00000003987.13_MTMR7	3314.16	3145.17	2.68	2.07	3.83	2.93	0	0	0	0
46	ENSG00000003989.17_SLC7A2	7116.22	6947.22	8.86	6.84	9.25	7.08	0	0	9.79	23.75
47	ENSG00000004059.10_ARF5	946.37	777.41	182.74	141.01	207.72	159.08	111.3	274.19	93.29	226.42
48	ENSG00000004139.13_SARM1	4372.23	4203.25	6.36	4.91	12	9.19	10.83	26.68	0	0
49	ENSG00000004142.11_POLDIP2	2088.51	1919.51	64.93	50.11	64.09	49.09	39.83	98.11	160.28	388.99
50	ENSG00000004399.12_PLXND1	1698.78	1529.8	25.14	19.4	23.91	18.31	0	0	0	0
51	ENSG00000004455.16_AK2	1615.43	1446.74	303.74	234.38	296.73	227.26	200.21	493.24	0	0
52	ENSG00000004468.12_CD38	1989.8	1820.85	0	0	0	0	0	0	0	0
53	ENSG00000004478.7_FKBP4	3109.33	2940.34	121.24	93.55	115.39	88.37	0	0	0	0
54	ENSG00000004487.16_KDM1A	2672.28	2503.28	108.26	83.54	102.03	78.14	76.64	188.8	214.58	520.79
55	ENSG00000004534.14_RBM6	2209.44	2040.45	98.06	75.67	94.34	72.25	91.27	224.86	0	0
56	ENSG00000004660.14_CAMKK1	3461.85	3292.85	10.7	8.26	11.93	9.14	0	0	0	0
57	ENSG00000004700.15_RECQL	2387.4	2218.42	36.09	27.85	38.81	29.72	55.53	136.81	91.24	221.44
58	ENSG00000004766.16_VPS50	2768.17	2599.21	11.65	8.99	12.91	9.88	0	0	230.88	560.33
59	ENSG00000004776.12_HSPB6	1004.28	835.32	0.18	0.14	0.51	0.39	0	0	0	0
60	ENSG00000004777.18_ARHGAP33	2036.02	1867.03	10.74	8.29	10.73	8.21	0	0	0	0
61	ENSG00000004779.9_NDUFAB1	716.83	547.85	164.8	127.17	150.23	115.06	54.29	133.75	570.51	1384.6
62	ENSG00000004799.7_PDK4	3373.85	3204.86	1.15	0.89	1.09	0.83	0	0	0	0
63	ENSG00000004809.13_SLC22A16	1391.75	1222.77	0	0	0	0	0	0	0	0
64	ENSG00000004838.13_ZMYND10	1680.28	1511.3	2.34	1.81	4.42	3.38	0	0	0	0
65	ENSG00000004846.16_ABCB5	5811	5642	0.01	0	0	0	0	0	0	0
66	ENSG00000004848.7_ARX	661.4	543.19	0	0	0.08	0.06	0	0	0	0
67	ENSG00000004864.13_SLC25A13	2917.46	2748.48	37.58	29	36.58	28.01	2.39	5.89	51.33	124.58
68	ENSG00000004866.20_ST7	2058.68	1889.69	15.86	12.24	12.95	9.92	0	0	0	0
69	ENSG00000004897.11_CDC27	2480.88	2311.92	79.48	61.33	71.37	54.66	58.5	144.13	0	0
70	ENSG00000004939.14_SLC4A1	2225	2056.09	0	0	0	0	0	0	0	0
71	ENSG00000004948.14_CALCR	1475	1306	0.03	0.02	0	0	0	0	0	0
72	ENSG00000004961.14_HCCS	1355.13	1186.13	35.59	27.46	38.67	29.61	0	0	0	0
73	ENSG00000004975.11_DVL2	2186.1	2017.12	44.69	34.49	50.2	38.45	0	0	0	0
74	ENSG00000005001.9_PRSS22	1157	988	0.04	0.03	0	0	0	0	0	0
75	ENSG00000005007.12_UPF1	3772.28	3603.31	41.26	31.84	37.32	28.58	14.21	35	3.26	7.92
76	ENSG00000005020.12_SKAP2	2583.08	2414.11	32.56	25.12	37.15	28.45	0	0	0	0
77	ENSG00000005022.5_SLC25A5	1189.16	1020.18	1168.77	901.9	1113.69	852.94	165.8	408.45	989.21	2400.77
78	ENSG00000005059.15_MCUB	2086.33	1917.33	28.47	21.97	28.53	21.85	0	0	118.01	286.42
79	ENSG00000005073.5_HOXA11	2289.98	2120.98	23.81	18.37	22.48	17.22	0	0	0	0
80	ENSG00000005075.15_POLR2J	929.44	760.44	28.44	21.94	35.37	27.09	0	0	0	0
81	ENSG00000005100.12_DHX33	5099.88	4930.88	19.56	15.1	19.28	14.77	0	0	0	0
82	ENSG00000005102.12_MEOX1	2707	2538	0.73	0.57	0.52	0.39	0	0	0	0
83	ENSG00000005108.15_THSD7A	9079.48	8910.49	0.29	0.23	0.79	0.61	0	0	0	0
84	ENSG00000005156.11_LIG3	2295.28	2127.1	36.83	28.42	22.7	17.39	0	0	17.74	43.04
85	ENSG00000005175.9_RPAP3	1897.25	1728.29	47.38	36.56	45.8	35.08	0	0	0	0
86	ENSG00000005187.11_ACSM3	924.74	755.8	4.23	3.27	2.41	1.84	0	0	0	0
87	ENSG00000005189.19_REXO5	2058.94	1889.97	14.37	11.09	16.59	12.7	0	0	0	0
88	ENSG00000005194.14_CIAPIN1	1692.73	1523.75	67.63	52.19	64.15	49.13	0	0	0	0
89	ENSG00000005206.16_SPPL2B	1770.39	1601.42	22.68	17.5	31.3	23.97	0	0	18.02	43.73
90	ENSG00000005238.19_FAM214B	2672.51	2503.51	2.3	1.77	3.05	2.34	0	0	0	0
91	ENSG00000005243.9_COPZ2	656.21	487.3	1.25	0.96	1.84	1.41	0	0	0	0
92	ENSG00000005249.12_PRKAR2B	3745	3576	9.63	7.43	12.77	9.78	0	0	0	0
93	ENSG00000005302.18_MSL3	2779.03	2610.04	24.77	19.12	29.59	22.66	0	0	87.86	213.23
94	ENSG00000005339.14_CREBBP	5840.93	5671.95	19.92	15.37	20.25	15.51	15.69	38.66	0	0
95	ENSG00000005379.16_TSPOAP1	1238.41	1069.51	0.2	0.15	0.2	0.15	0	0	0	0
96	ENSG00000005381.7_MPO	967.4	799.25	0	0	0	0	0	0	0	0
97	ENSG00000005421.8_PON1	553	384.09	0.09	0.07	0	0	0	0	0	0
98	ENSG00000005436.13_GCFC2	1764.01	1595.07	32.44	25.04	35.77	27.4	0	0	0	0
99	ENSG00000005448.16_WDR54	991.55	822.57	95.12	73.4	89.65	68.66	0	0	0	0
100	ENSG00000005469.11_CROT	2472.96	2303.98	6.24	4.81	6.25	4.79	0	0	0	0
101	ENSG00000005471.17_ABCB4	1713.38	1544.54	2.87	2.21	2.45	1.88	0	0	0	0
102	ENSG00000005483.20_KMT2E	4217.28	4048.29	21.49	16.58	20.51	15.71	0	0	0	0
103	ENSG00000005486.16_RHBDD2	1368.7	1199.72	34.95	26.97	34.55	26.46	213.48	525.94	467.34	1134.22
104	ENSG00000005513.9_SOX8	3191.71	3022.71	1.24	0.96	1.86	1.42	0	0	0	0
105	ENSG00000005700.14_IBTK	5632.67	5463.67	13.61	10.51	13.65	10.45	0	0	0	0
106	ENSG00000005801.17_ZNF195	2088.53	1919.55	23.02	17.76	22.99	17.61	0	0	0	0
107	ENSG00000005810.17_MYCBP2	6137.79	5968.81	56.84	43.86	55.54	42.54	29.84	73.51	10.89	26.42
108	ENSG00000005812.10_FBXL3	3140.69	2971.7	31.97	24.67	30.63	23.46	0	0	0	0
109	ENSG00000005844.17_ITGAL	1398.26	1229.31	0.26	0.2	0.19	0.14	0	0	0	0
110	ENSG00000005882.11_PDK2	1354.07	1185.1	36.5	28.17	28.46	21.79	0	0	0	0
111	ENSG00000005884.17_ITGA3	1818.3	1649.48	9.34	7.21	8.26	6.32	0	0	0	0
112	ENSG00000005889.15_ZFX	4094.69	3925.7	16.3	12.58	14.99	11.48	1.1	2.7	131.26	318.57
113	ENSG00000005893.15_LAMP2	2352.23	2183.23	88.11	67.99	76.08	58.27	0	0	0	0
114	ENSG00000005961.18_ITGA2B	1191.2	1022.28	10.98	8.47	8.93	6.84	0	0	0	0
115	ENSG00000005981.12_ASB4	1984.67	1815.69	0	0	0	0	0	0	0	0
116	ENSG00000006007.11_GDE1	2259.65	2090.65	57.44	44.33	59.33	45.44	0	0	380.95	924.56
117	ENSG00000006015.17_REX1BD	1015.02	846.09	14.49	11.18	22.54	17.26	0	0	0	0
118	ENSG00000006016.10_CRLF1	780.55	611.72	8.24	6.36	6.37	4.88	0	0	0	0
119	ENSG00000006025.11_OSBPL7	1925.93	1757.01	12.08	9.32	10.29	7.88	0	0	0	0
120	ENSG00000006042.11_TMEM98	1426.46	1257.47	34.54	26.65	31.14	23.85	0	0	0	0
121	ENSG00000006047.12_YBX2	1948.71	1779.71	0.16	0.12	0.09	0.07	0	0	0	0
122	ENSG00000006059.3_KRT33A	1287	1118	0	0	0	0	0	0	0	0
123	ENSG00000006062.15_MAP3K14	4048.91	3879.91	2.24	1.73	2.66	2.03	0	0	0	0
124	ENSG00000006071.13_ABCC8	3513.05	3344.08	4.93	3.8	7.49	5.74	0	0	0	0
125	ENSG00000006116.3_CACNG3	3088	2919	0	0	0	0	0	0	0	0
126	ENSG00000006118.14_TMEM132A	1455.29	1286.33	37.78	29.16	44.91	34.4	2.15	5.3	0	0
127	ENSG00000006125.17_AP2B1	5064.89	4895.89	71.61	55.26	70.87	54.28	0	0	172.79	419.34
128	ENSG00000006128.11_TAC1	1239	1070	0.7	0.54	0.58	0.45	0	0	0	0
129	ENSG00000006194.9_ZNF263	2529.43	2360.43	18.62	14.37	21	16.08	0	0	0	0
130	ENSG00000006210.6_CX3CL1	3313	3144	0.02	0.02	0.01	0.01	0	0	0	0
131	ENSG00000006282.20_SPATA20	2112.78	1943.8	13.13	10.13	15.93	12.2	0	0	0	0
132	ENSG00000006283.17_CACNA1G	3147.7	2978.71	1.04	0.81	0.41	0.31	0	0	0	0
133	ENSG00000006327.13_TNFRSF12A	926.21	757.21	15.39	11.87	13.3	10.19	0	0	0	0
134	ENSG00000006377.10_DLX6	2125.29	1956.29	4.17	3.21	5.81	4.45	0	0	0	0
135	ENSG00000006432.15_MAP3K9	9355.49	9186.5	5.4	4.16	4.75	3.64	0	0	0	0
136	ENSG00000006451.7_RALA	2740.88	2571.88	27.16	20.96	29.93	22.92	0	0	0	0
137	ENSG00000006453.13_BAIAP2L1	2920.89	2751.89	28.31	21.84	29.95	22.94	0	0	0	0
138	ENSG00000006459.10_KDM7A	7008.4	6839.41	11.05	8.53	10.48	8.03	0	0	0	0
139	ENSG00000006468.13_ETV1	1458.72	1289.73	2.77	2.14	0.76	0.58	0	0	0	0
140	ENSG00000006530.16_AGK	2147.34	1978.36	82.33	63.53	76.49	58.58	0	0	0	0
141	ENSG00000006534.15_ALDH3B1	2284.26	2115.29	1.2	0.93	1.63	1.25	0	0	0	0
142	ENSG00000006555.10_TTC22	1831.6	1662.62	0	0	0	0	0	0	0	0
143	ENSG00000006576.16_PHTF2	2443.19	2274.59	21.09	16.27	15.12	11.58	72.54	178.7	0	0
144	ENSG00000006606.8_CCL26	614.5	445.57	0	0	0	0	0	0	0	0
145	ENSG00000006607.13_FARP2	3251.76	3082.79	27.78	21.43	29.18	22.35	13.71	33.77	0	0
146	ENSG00000006611.15_USH1C	1698.62	1529.62	4.02	3.1	3.26	2.49	0	0	0	0
147	ENSG00000006625.17_GGCT	1101.6	932.6	117.65	90.78	128.43	98.36	10.12	24.93	0	0
148	ENSG00000006634.7_DBF4	2019.08	1850.1	35.78	27.61	35.14	26.91	0	0	0	0
149	ENSG00000006638.11_TBXA2R	2139.98	1970.98	0.09	0.07	0.25	0.19	0	0	0	0
150	ENSG00000006652.13_IFRD1	2170.67	2001.67	51.8	39.97	53.04	40.62	0	0	0	0
151	ENSG00000006659.12_LGALS14	672	503.06	0	0	0	0	0	0	0	0
152	ENSG00000006695.10_COX10	2146.37	1977.37	11.42	8.82	10.78	8.25	0	0	0	0
153	ENSG00000006704.10_GTF2IRD1	1487.73	1318.83	26.29	20.29	26.24	20.1	0	0	0	0
154	ENSG00000006712.14_PAF1	1828.76	1660.01	61.75	47.65	63.38	48.54	3.65	8.99	0	0
155	ENSG00000006715.15_VPS41	2339.76	2170.83	42.53	32.82	42.62	32.64	0	0	0	0
156	ENSG00000006740.16_ARHGAP44	4086.38	3917.38	6.36	4.91	6.54	5.01	0	0	0	0
157	ENSG00000006744.18_ELAC2	1853.44	1684.49	85.15	65.71	78.75	60.31	0	0	0	0
158	ENSG00000006747.14_SCIN	2670.84	2501.85	0.57	0.44	0.28	0.22	0	0	0	0
159	ENSG00000006756.15_ARSD	5159	4990	0.01	0.01	0	0	0	0	0	0
160	ENSG00000006757.11_PNPLA4	1294.42	1125.46	8.67	6.69	11.99	9.19	0	0	0	0
161	ENSG00000006788.13_MYH13	5991.67	5822.67	0	0	0	0	0	0	0	0
162	ENSG00000006831.9_ADIPOR2	4002.85	3833.85	38.97	30.07	36.47	27.93	0	0	0	0
163	ENSG00000006837.11_CDKL3	795.97	627.03	3.42	2.64	4.26	3.26	0	0	0	0
164	ENSG00000007001.12_UPP2	1640.75	1471.75	0	0	0.11	0.08	0	0	0	0
165	ENSG00000007038.10_PRSS21	816.53	647.54	0.55	0.43	0.37	0.29	0	0	0	0
166	ENSG00000007047.14_MARK4	1949.12	1780.14	25.18	19.43	21.17	16.21	0	0	0	0
167	ENSG00000007062.11_PROM1	2008.9	1839.95	0.16	0.12	0	0	0	0	0	0
168	ENSG00000007080.10_CCDC124	894.46	725.47	46.81	36.12	70.85	54.26	0	0	0	0
169	ENSG00000007129.17_CEACAM21	1161.29	992.32	0	0	0	0	0	0	0	0
170	ENSG00000007168.12_PAFAH1B1	1965	1796.04	98.14	75.73	96.45	73.87	11.24	27.68	48.44	117.56
171	ENSG00000007171.17_NOS2	4057.52	3888.52	0.48	0.37	0.77	0.59	0	0	0	0
172	ENSG00000007174.17_DNAH9	2892.87	2724	0	0	0	0	0	0	0	0
173	ENSG00000007202.14_KIAA0100	4948.52	4779.56	70.27	54.22	62.67	47.99	29.18	71.89	5.51	13.38
174	ENSG00000007216.14_SLC13A2	2153.57	1984.57	0	0	0	0	0	0	0	0
175	ENSG00000007237.18_GAS7	3934.37	3765.42	2.53	1.96	3.06	2.35	0	0	0	0
176	ENSG00000007255.10_TRAPPC6A	738.12	569.14	18.34	14.15	24.64	18.87	0	0	0	0
177	ENSG00000007264.14_MATK	1690.45	1521.46	7.94	6.13	12.06	9.23	0	0	0	0
178	ENSG00000007306.14_CEACAM7	1197.75	1028.8	0	0	0	0	0	0	0	0
179	ENSG00000007312.12_CD79B	842.67	673.8	0	0	0.04	0.03	0	0	0	0
180	ENSG00000007314.12_SCN4A	6073.45	5904.47	0.38	0.29	0.52	0.4	0	0	0	0
181	ENSG00000007341.18_ST7L	1173.6	1004.62	38.52	29.72	42.01	32.17	0	0	0	0
182	ENSG00000007350.16_TKTL1	1332.41	1163.54	2	1.54	0.27	0.21	0	0	0	0
183	ENSG00000007372.22_PAX6	1749.7	1580.73	38.67	29.84	39.07	29.92	0	0	0	0
184	ENSG00000007376.7_RPUSD1	1720.04	1551.04	13	10.03	19.18	14.69	3.49	8.6	0	0
185	ENSG00000007384.15_RHBDF1	1390.46	1221.47	12.41	9.57	14.15	10.84	0	0	0	0
186	ENSG00000007392.16_LUC7L	1583.89	1414.9	68.13	52.57	68.71	52.62	92.82	228.67	0	0
187	ENSG00000007402.11_CACNA2D2	4102.29	3933.29	6.47	4.99	5.69	4.36	0	0	0	0
188	ENSG00000007516.13_BAIAP3	2618.52	2449.55	2.21	1.7	2.69	2.06	0	0	0	0
189	ENSG00000007520.3_TSR3	1219.23	1050.23	25.21	19.45	31.82	24.37	0	0	0	0
190	ENSG00000007541.16_PIGQ	1836.34	1667.34	21.05	16.24	28.78	22.04	72.23	177.95	16.15	39.19
191	ENSG00000007545.15_CRAMP1	5176.22	5007.26	14.53	11.21	17.42	13.34	0.97	2.39	0	0
192	ENSG00000007866.20_TEAD3	2940.41	2771.41	5.65	4.36	6.48	4.96	0	0	0	0
193	ENSG00000007908.15_SELE	2433.14	2264.17	0	0	0.01	0.01	0	0	0	0
194	ENSG00000007923.15_DNAJC11	2304.64	2135.66	37.51	28.95	43.4	33.24	123.43	304.08	0	0
195	ENSG00000007933.12_FMO3	1012.5	843.52	0	0	0	0	0	0	0	0
196	ENSG00000007944.14_MYLIP	2346.72	2177.72	10.85	8.37	10.1	7.74	0	0	0	0
197	ENSG00000007952.17_NOX1	1607.4	1438.41	0	0	0.08	0.06	0	0	0	0
198	ENSG00000007968.6_E2F2	4671.51	4502.52	12.23	9.43	10.49	8.03	0	0	0	0
199	ENSG00000008018.8_PSMB1	956.76	787.77	293.02	226.11	272.99	209.07	8.3	20.44	233.69	567.16
200	ENSG00000008056.13_SYN1	1466.58	1297.6	1.43	1.11	0.29	0.22	0	0	0	0
201	ENSG00000008083.13_JARID2	5746.93	5577.94	12.4	9.57	11.8	9.04	0	0	0	0
202	ENSG00000008086.11_CDKL5	7336.89	7167.89	3.5	2.7	3.88	2.97	0.59	1.46	0	0
203	ENSG00000008118.9_CAMK1G	808	639.01	0.06	0.04	0.07	0.05	0	0	0	0
204	ENSG00000008128.22_CDK11A	1088.43	919.45	20.47	15.79	26.71	20.45	0	0	0	0
205	ENSG00000008130.15_NADK	1527.26	1358.71	53.27	41.11	63.93	48.97	0	0	0	0
206	ENSG00000008196.12_TFAP2B	4406.87	4237.87	0.19	0.15	0.3	0.23	0	0	0	0
207	ENSG00000008197.4_TFAP2D	1204	1035.01	0	0	0	0	0	0	0	0
208	ENSG00000008226.19_DLEC1	4053.54	3884.54	0.66	0.51	1.06	0.81	0	0	0	0
209	ENSG00000008256.15_CYTH3	3881.05	3712.07	10.77	8.31	10.36	7.93	0	0	0	0
210	ENSG00000008277.14_ADAM22	5974.93	5805.94	9.07	7	10.67	8.17	0	0	1.09	2.65
211	ENSG00000008282.8_SYPL1	2038.54	1869.55	42.65	32.91	43.32	33.18	0	0	8.58	20.83
212	ENSG00000008283.15_CYB561	2587.27	2418.27	5.82	4.49	6.21	4.76	0	0	0	0
213	ENSG00000008294.20_SPAG9	3785.03	3616.04	71.43	55.12	69.57	53.28	0	0	0	0
214	ENSG00000008300.16_CELSR3	7244.85	7075.86	17.61	13.59	21.98	16.83	67.18	165.52	0.83	2.03
215	ENSG00000008311.14_AASS	2903.13	2734.13	18.37	14.17	20.87	15.99	0	0	0	0
216	ENSG00000008323.15_PLEKHG6	1424	1255	0.03	0.02	0	0	0	0	0	0
217	ENSG00000008324.11_SS18L2	781.46	612.47	61.1	47.15	66.48	50.91	0	0	0	0
218	ENSG00000008382.15_MPND	1384.93	1215.98	15.21	11.74	23.31	17.85	0	0	0	0
219	ENSG00000008394.12_MGST1	826	657.07	79.15	61.08	68.98	52.83	213.22	525.3	0	0
220	ENSG00000008405.11_CRY1	3000.13	2831.13	18.39	14.19	18.22	13.95	0	0	0	0
221	ENSG00000008438.4_PGLYRP1	720	551.02	0.06	0.05	0.47	0.36	0	0	0	0
222	ENSG00000008441.16_NFIX	3468.98	3299.98	4.15	3.2	4.77	3.65	0	0	0	0
223	ENSG00000008513.15_ST3GAL1	3902.71	3733.73	5.94	4.58	6.57	5.03	0	0	0	0
224	ENSG00000008516.16_MMP25	1150.7	981.72	1.24	0.96	2.33	1.79	0	0	0	0
225	ENSG00000008517.16_IL32	789	620.01	0.58	0.44	0.93	0.71	0	0	0	0
226	ENSG00000008710.19_PKD1	2045.31	1876.38	26.7	20.61	33.96	26.01	291.26	717.54	15.91	38.62
227	ENSG00000008735.13_MAPK8IP2	4402.83	4233.83	7.12	5.49	9.68	7.41	0	0	2.97	7.22
228	ENSG00000008838.19_MED24	1553.32	1384.36	77.9	60.11	91.38	69.98	155.44	382.95	962.05	2334.87
229	ENSG00000008853.16_RHOBTB2	4087.34	3918.35	2.74	2.11	3.93	3.01	0	0	0	0
230	ENSG00000008869.11_HEATR5B	6234.88	6065.88	17.52	13.52	16.47	12.61	19.43	47.88	74.42	180.62
231	ENSG00000008952.16_SEC62	2148.2	1979.22	62.97	48.59	57.17	43.78	0	0	0	0
232	ENSG00000008988.9_RPS20	630.4	461.46	2053.42	1584.54	2141.69	1640.24	0	0	0	0
233	ENSG00000009307.15_CSDE1	3429.85	3260.86	421.96	325.61	400.09	306.42	32.46	79.98	0	0
234	ENSG00000009335.17_UBE3C	3999.06	3830.08	67.07	51.76	66.28	50.76	87.41	215.33	189.34	459.53
235	ENSG00000009413.15_REV3L	7392.44	7223.51	17.18	13.25	16.89	12.94	0	0	0	0
236	ENSG00000009694.13_TENM1	12877.7	12708.7	7.01	5.41	6.6	5.05	0	0	0	0
237	ENSG00000009709.11_PAX7	3408.77	3239.77	0.21	0.16	0.08	0.06	0	0	0	0
238	ENSG00000009724.16_MASP2	2439	2270	1.64	1.26	1.4	1.08	0	0	0	0
239	ENSG00000009765.14_IYD	2567.11	2398.16	0	0	0.02	0.02	0	0	0	0
240	ENSG00000009780.15_FAM76A	1940.82	1771.84	11.5	8.87	14.13	10.82	0	0	0	0
241	ENSG00000009790.14_TRAF3IP3	2694.61	2525.61	0.35	0.27	0.38	0.29	0	0	0	0
242	ENSG00000009830.11_POMT2	1953.25	1784.34	36.98	28.54	27.89	21.36	0	0	2.06	4.99
243	ENSG00000009844.15_VTA1	1888.95	1719.95	68.87	53.14	66.37	50.83	0	0	31.84	77.27
244	ENSG00000009950.15_MLXIPL	2177.45	2008.46	8.58	6.62	11.27	8.63	0	0	0	0
245	ENSG00000009954.10_BAZ1B	5783.6	5614.6	53.19	41.04	55.18	42.26	0	0	36.09	87.58
246	ENSG00000010017.12_RANBP9	2970.51	2801.51	33.41	25.78	35.28	27.02	0	0	0	0
247	ENSG00000010030.13_ETV7	1550.12	1381.13	0	0	0.2	0.15	0	0	0	0
248	ENSG00000010072.15_SPRTN	2447.1	2278.12	35	27.01	28.81	22.06	0	0	30.47	73.95
249	ENSG00000010165.19_METTL13	2146.66	1977.69	36.78	28.38	33.32	25.52	0	0	0	0
250	ENSG00000010219.13_DYRK4	691.28	522.35	54.92	42.38	52.41	40.14	0	0	0	0
251	ENSG00000010244.18_ZNF207	2367.48	2198.5	137.07	105.77	140.64	107.71	10.46	25.77	34.33	83.33
252	ENSG00000010256.10_UQCRC1	929.15	760.19	407.56	314.5	448.63	343.59	289.07	712.16	0	0
253	ENSG00000010270.13_STARD3NL	1540.13	1371.13	53	40.9	46.7	35.76	0	0	0	0
254	ENSG00000010278.13_CD9	1213.52	1044.52	30.49	23.53	27.39	20.98	0	0	119.98	291.19
255	ENSG00000010282.14_HHATL	861.5	692.55	0	0	0.84	0.64	0	0	0	0
256	ENSG00000010292.12_NCAPD2	4211.06	4042.14	107.04	82.6	110.49	84.62	677.2	1668.36	35.08	85.13
257	ENSG00000010295.19_IFFO1	2688.96	2519.96	16.62	12.83	21.1	16.16	0	0	0	0
258	ENSG00000010310.8_GIPR	2123.96	1954.99	5.3	4.09	5.5	4.21	0	0	0	0
259	ENSG00000010318.20_PHF7	1007.31	838.34	26.31	20.3	25.16	19.27	0	0	0	0
260	ENSG00000010319.6_SEMA3G	4040.53	3871.54	1.46	1.13	1.42	1.09	0	0	0	0
261	ENSG00000010322.15_NISCH	2837.97	2668.99	75.63	58.36	84.18	64.47	72.58	178.82	3.9	9.45
262	ENSG00000010327.10_STAB1	936.35	767.39	0.34	0.27	0.89	0.68	0	0	0	0
263	ENSG00000010361.13_FUZ	997.43	828.46	36.47	28.14	38.77	29.69	131.89	324.92	0	0
264	ENSG00000010379.15_SLC6A13	785.28	616.68	0.35	0.27	0.13	0.1	0	0	0	0
265	ENSG00000010404.17_IDS	4271.82	4102.82	39.06	30.14	39.82	30.49	16.04	39.51	0	0
266	ENSG00000010438.16_PRSS3	695.75	528.49	0	0	0.1	0.08	0	0	0	0
267	ENSG00000010539.11_ZNF200	2382.69	2213.7	12.36	9.54	13.03	9.98	0	0	0	0
268	ENSG00000010610.9_CD4	1879.14	1710.19	0.29	0.23	0.21	0.16	0	0	0	0
269	ENSG00000010626.14_LRRC23	1148.38	979.4	7.92	6.11	7.18	5.5	0	0	0	0
270	ENSG00000010671.15_BTK	1729.1	1560.12	0.34	0.27	0.09	0.07	0	0	0	0
271	ENSG00000010704.18_HFE	1398.14	1229.15	0	0	0	0	0	0	0	0
272	ENSG00000010803.16_SCMH1	2581.72	2412.74	34.67	26.75	41.39	31.7	0	0	0	0
273	ENSG00000010810.17_FYN	1772.05	1603.07	127.63	98.49	128.54	98.44	26.97	66.45	0	0
274	ENSG00000010818.9_HIVEP2	9763	9594	6.17	4.76	6.21	4.76	2.3	5.66	0	0
275	ENSG00000010932.16_FMO1	2003	1834	0.37	0.29	0	0	0	0	0	0
276	ENSG00000011007.12_ELOA	3299.78	3130.78	37.04	28.58	37.99	29.1	0	0	56.61	137.39
277	ENSG00000011009.10_LYPLA2	1597.19	1428.2	31.66	24.43	37.06	28.39	0	0	0	0
278	ENSG00000011021.22_CLCN6	4284.61	4115.62	6.98	5.39	8.09	6.19	0	0	0	0
279	ENSG00000011028.13_MRC2	3485.3	3316.3	16.7	12.89	19.45	14.9	0	0	0	0
280	ENSG00000011052.21_NME1-NME2	1021	852	6.48	5	9.55	7.32	0	0	15.33	37.21
281	ENSG00000011083.8_SLC6A7	2252.33	2083.36	0	0	0	0	0	0	0	0
282	ENSG00000011105.13_TSPAN9	3292.91	3123.93	6.3	4.86	7.18	5.5	11.85	29.18	0	0
283	ENSG00000011114.14_BTBD7	5290.39	5121.39	11.1	8.57	13.25	10.15	0	0	0	0
284	ENSG00000011132.11_APBA3	1305.5	1136.53	12.71	9.8	20.3	15.54	0	0	0	0
285	ENSG00000011143.16_MKS1	1563.9	1394.91	34.16	26.36	35.6	27.26	111.46	274.6	0	0
286	ENSG00000011198.9_ABHD5	2026.29	1857.29	22.04	17	22.58	17.29	0	0	0	0
287	ENSG00000011201.11_ANOS1	3737.24	3568.25	0.18	0.14	0.25	0.19	0	0	0	0
288	ENSG00000011243.17_AKAP8L	1359.03	1190.05	76.15	58.76	75.15	57.56	27.01	66.55	121.29	294.36
289	ENSG00000011258.15_MBTD1	4922.48	4753.48	13.75	10.61	12.24	9.37	0	0	0	0
290	ENSG00000011260.13_UTP18	1748.42	1579.43	48.34	37.3	49.8	38.14	209.4	515.88	58.85	142.83
291	ENSG00000011275.18_RNF216	4263.15	4094.15	19.18	14.8	20.32	15.56	0	0	0	0
292	ENSG00000011295.15_TTC19	2496.98	2327.98	44.66	34.46	41.35	31.67	0	0	0	0
293	ENSG00000011304.19_PTBP1	1657.15	1488.2	328.16	253.23	346.95	265.71	461.09	1135.93	189.26	459.34
294	ENSG00000011332.19_DPF1	1869.68	1700.68	8.45	6.52	9.24	7.08	0	0	0	0
295	ENSG00000011347.9_SYT7	3852.96	3683.96	2.72	2.1	2.19	1.68	0	0	0	0
296	ENSG00000011376.10_LARS2	3711.57	3542.58	37.28	28.77	34.62	26.52	0	0	0	0
297	ENSG00000011405.13_PIK3C2A	4740.7	4572.37	29.9	23.07	25.08	19.21	0	0	57.77	140.21
298	ENSG00000011422.11_PLAUR	1296.29	1127.29	10.97	8.47	12.89	9.87	0	0	0	0
299	ENSG00000011426.10_ANLN	4469.58	4300.58	25.67	19.81	27.76	21.26	0	0	0	0
300	ENSG00000011451.19_WIZ	4123.97	3954.97	14.61	11.28	18.13	13.89	13.03	32.11	0	0
301	ENSG00000011454.16_RABGAP1	4039.09	3870.11	23.79	18.36	21.4	16.39	0	0	0	0
302	ENSG00000011465.16_DCN	1438	1269	0.03	0.02	0.02	0.02	0	0	0	0
303	ENSG00000011478.11_QPCTL	1897.79	1728.84	12.88	9.94	11.47	8.78	0	0	0	0
304	ENSG00000011485.14_PPP5C	1662.16	1493.22	122.8	94.76	131.12	100.42	72.1	177.61	282.89	686.56
305	ENSG00000011523.13_CEP68	5242.17	5073.17	9.32	7.19	9.87	7.56	0	0	0	0
306	ENSG00000011566.14_MAP4K3	3737.82	3568.84	12.24	9.44	13.61	10.42	0	0	0	0
307	ENSG00000011590.13_ZBTB32	2068	1899	0.06	0.04	0.58	0.45	0	0	0	0
308	ENSG00000011600.11_TYROBP	533.33	364.45	0	0	0	0	0	0	0	0
309	ENSG00000011638.10_TMEM159	1570.38	1401.39	7.7	5.94	6.86	5.26	13.56	33.4	0	0
310	ENSG00000011677.12_GABRA3	3712	3543	0.07	0.05	0.01	0.01	3876.03	9549.03	6816.29	16542.9
311	ENSG00000012048.21_BRCA1	4339.19	4170.2	47.86	36.93	45.21	34.62	0	0	352.42	855.3
312	ENSG00000012061.15_ERCC1	1252.45	1083.55	70.72	54.57	65.89	50.46	64.73	159.47	0	0
313	ENSG00000012124.16_CD22	562	393.08	0.09	0.07	0.41	0.32	0	0	0	0
314	ENSG00000012171.19_SEMA3B	1749.7	1580.71	6.2	4.78	4.96	3.8	0	0	0	0
315	ENSG00000012174.11_MBTPS2	4334.43	4165.43	19.17	14.8	17.6	13.48	97.39	239.93	0	0
316	ENSG00000012211.12_PRICKLE3	1473.36	1304.37	8.74	6.75	14.67	11.24	0	0	0	0
317	ENSG00000012223.12_LTF	1421.56	1252.63	0	0	0	0	0	0	0	0
318	ENSG00000012232.8_EXTL3	6502.49	6333.49	12.79	9.87	15.39	11.79	1.15	2.83	1.54	3.75
319	ENSG00000012504.14_NR1H4	1441.45	1272.63	0	0	0	0	0	0	0	0
320	ENSG00000012660.13_ELOVL5	2524.46	2355.47	78.35	60.46	75.64	57.93	17.16	42.27	0	0
321	ENSG00000012779.10_ALOX5	2255.16	2086.18	1.51	1.16	1.39	1.06	0	0	0	0
322	ENSG00000012817.15_KDM5D	3548.6	3379.6	0	0	0	0	0	0	0	0
323	ENSG00000012822.15_CALCOCO1	1969.21	1800.24	74.67	57.62	66.43	50.88	0	0	0	0
324	ENSG00000012963.14_UBR7	3348.03	3179.04	36.01	27.79	35.24	26.99	0	0	0	0
325	ENSG00000012983.11_MAP4K5	3415.32	3246.39	29.85	23.03	24.97	19.13	24.04	59.23	0	0
326	ENSG00000013016.15_EHD3	4636	4467	4.26	3.28	4.65	3.56	0	0	0	0
327	ENSG00000013275.7_PSMC4	1462.03	1293.03	73.39	56.63	79.74	61.07	0	0	0	0
328	ENSG00000013288.8_MAN2B2	5510.16	5341.16	5.23	4.04	5.5	4.21	20.23	49.83	0	0
329	ENSG00000013293.5_SLC7A14	10103	9934	0.01	0.01	0	0	0	0	0	0
330	ENSG00000013297.11_CLDN11	1089.01	920.06	0.08	0.06	0.03	0.02	0	0	0	0
331	ENSG00000013306.15_SLC25A39	1526.61	1357.61	159.81	123.32	198.76	152.22	0	0	203.02	492.73
332	ENSG00000013364.18_MVP	2555.05	2386.06	1.2	0.92	1.14	0.88	0	0	0	0
333	ENSG00000013374.16_NUB1	1743.87	1574.88	98.11	75.71	97.33	74.54	0	0	0	0
334	ENSG00000013375.15_PGM3	2545.87	2377	46.66	36	45.36	34.74	103.89	255.95	0	0
335	ENSG00000013392.7_RWDD2A	3744	3575	5.88	4.54	5.76	4.41	0	0	0	0
336	ENSG00000013441.15_CLK1	1777.79	1608.8	78.38	60.49	74.67	57.19	0	0	0	0
337	ENSG00000013503.9_POLR3B	4225.48	4056.48	15.18	11.72	13.32	10.2	12.72	31.33	0	0
338	ENSG00000013523.9_ANGEL1	3928.49	3759.49	27.39	21.13	29.79	22.82	0	0	0	0
339	ENSG00000013561.17_RNF14	1834.2	1665.22	35.7	27.55	33.8	25.89	0	0	0	0
340	ENSG00000013563.13_DNASE1L1	2224.5	2055.5	20.81	16.06	23.79	18.22	0	0	0	0
341	ENSG00000013573.16_DDX11	1976.36	1807.39	114.21	88.13	125.23	95.91	0	0	0	0
342	ENSG00000013583.9_HEBP1	1170.74	1001.74	53.74	41.47	52.57	40.26	17.4	42.88	0	0
343	ENSG00000013588.8_GPRC5A	3872.55	3703.55	2.18	1.68	2.36	1.81	0	0	0	0
344	ENSG00000013619.13_MAMLD1	4027.11	3858.11	3.77	2.91	4.21	3.23	0	0	0	0
345	ENSG00000013725.14_CD6	486	317.15	0.11	0.09	0	0	0	0	0	0
346	ENSG00000013810.18_TACC3	1739.78	1570.78	134.12	103.49	120.58	92.35	0	0	18.12	43.97
347	ENSG00000014123.9_UFL1	4194.63	4025.63	15.85	12.23	16.16	12.37	0	0	0	0
348	ENSG00000014138.8_POLA2	1779.2	1610.22	91.34	70.49	77.6	59.43	0	0	10.53	25.56
349	ENSG00000014164.6_ZC3H3	3234.73	3065.73	5.72	4.42	8.02	6.14	0	0	6.13	14.88
350	ENSG00000014216.15_CAPN1	1976.9	1807.92	45.63	35.21	45.68	34.98	0	0	97.12	235.71
351	ENSG00000014257.15_ACPP	1500.5	1331.56	0.86	0.66	1.07	0.82	0	0	0	0
352	ENSG00000014641.17_MDH1	1197.18	1028.2	268.13	206.9	254.88	195.2	274.15	675.4	740.74	1797.76
353	ENSG00000014824.13_SLC30A9	2465.64	2296.64	77.83	60.06	72.39	55.44	0	0	0	0
354	ENSG00000014914.20_MTMR11	2024.1	1855.12	6.82	5.26	3.93	3.01	0	0	0	0
355	ENSG00000014919.12_COX15	2477.35	2308.38	46.91	36.2	45.53	34.87	0	0	0	0
356	ENSG00000015133.18_CCDC88C	3478.51	3309.6	8.55	6.6	8.21	6.29	0	0	0	0
357	ENSG00000015153.14_YAF2	1162.02	993.08	17.13	13.22	12.97	9.93	0	0	0	0
358	ENSG00000015171.19_ZMYND11	3317.32	3148.32	15.63	12.06	16.99	13.01	0	0	0	0
359	ENSG00000015285.10_WAS	1807.97	1638.97	1.18	0.91	1.2	0.92	0	0	0	0
360	ENSG00000015413.9_DPEP1	1592	1423	0.13	0.1	1.22	0.93	0	0	0	0
361	ENSG00000015475.18_BID	1470.56	1301.63	21.91	16.91	26.14	20.02	0	0	0	0
362	ENSG00000015479.18_MATR3	2441.41	2272.43	268.89	207.49	252.81	193.61	493.45	1215.66	512.48	1243.77
363	ENSG00000015520.14_NPC1L1	4910.6	4741.6	0.2	0.15	0.11	0.09	0	0	0	0
364	ENSG00000015532.9_XYLT2	2822.36	2653.36	14.47	11.16	17.85	13.67	0	0	0	0
365	ENSG00000015568.12_RGPD5	2071.38	1903.05	0	0	0	0	0	0	0	0
366	ENSG00000015592.16_STMN4	1250	1081	0.17	0.13	0.08	0.06	0	0	0	0
367	ENSG00000015676.17_NUDCD3	2294.51	2125.54	56.79	43.82	56.68	43.41	0	0	44.15	107.14
368	ENSG00000016082.14_ISL1	2445.16	2276.16	7.73	5.96	7.14	5.47	0	0	0	0
369	ENSG00000016391.10_CHDH	7665	7496	6.86	5.29	6.14	4.7	0.97	2.4	0	0
370	ENSG00000016402.13_IL20RA	1761.5	1592.59	0	0	0.07	0.05	0	0	0	0
371	ENSG00000016490.15_CLCA1	3214	3045	0	0	0	0	0	0	0	0
372	ENSG00000016602.9_CLCA4	1846.5	1677.58	0	0	0	0	0	0	0	0
373	ENSG00000016864.18_GLT8D1	1400.86	1231.87	82.03	63.3	80.48	61.64	295.02	726.81	0	0
374	ENSG00000017260.19_ATP2C1	2927.45	2758.47	40.55	31.29	38.8	29.72	0	0	0	0
375	ENSG00000017427.16_IGF1	1660.57	1491.67	0	0	0	0	0	0	0	0
376	ENSG00000017483.14_SLC38A5	1496.16	1327.16	1.02	0.79	0.37	0.29	0	0	0	0
377	ENSG00000017797.12_RALBP1	3075.91	2906.92	25.89	19.98	25.66	19.65	0	0	0	0
378	ENSG00000018189.12_RUFY3	2267.56	2098.58	28.48	21.98	28.93	22.16	0	0	0	0
379	ENSG00000018236.14_CNTN1	3615.25	3446.28	14.06	10.85	17.25	13.21	10.64	26.21	0	0
380	ENSG00000018280.16_SLC11A1	3852	3683	0.04	0.03	0.17	0.13	0	0	0	0
381	ENSG00000018408.14_WWTR1	2783.12	2614.14	8.86	6.84	11.02	8.44	0	0	0	0
382	ENSG00000018510.14_AGPS	4460.89	4291.89	26.65	20.57	29.56	22.64	0	0	0	0
383	ENSG00000018607.6_ZNF806	1774	1605	0.02	0.02	0	0	0	0	0	0
384	ENSG00000018610.14_CXorf56	1506.95	1337.95	42.88	33.09	42.1	32.24	0	0	0	0
385	ENSG00000018625.14_ATP1A2	3114	2945	0.02	0.02	0	0	0	0	0	0
386	ENSG00000018699.12_TTC27	2512.02	2343.04	14.1	10.88	13.06	10	0	0	0	0
387	ENSG00000018869.16_ZNF582	1589.83	1420.85	3.65	2.81	2.82	2.16	0	0	0	0
388	ENSG00000019102.11_VSIG2	1191	1022	0.03	0.03	0.04	0.03	0	0	0	0
389	ENSG00000019144.18_PHLDB1	2980.22	2811.24	12.59	9.71	13.3	10.19	0	0	0	0
390	ENSG00000019169.10_MARCO	987.67	818.72	0	0	0	0	0	0	0	0
391	ENSG00000019186.9_CYP24A1	694	525.03	0.07	0.05	0.03	0.03	0	0	0	0
392	ENSG00000019485.13_PRDM11	4412.48	4243.49	2.75	2.13	3.33	2.55	2.41	5.94	0	0
393	ENSG00000019505.7_SYT13	5144	4975	0.05	0.04	0.02	0.01	0	0	0	0
394	ENSG00000019549.11_SNAI2	2145.67	1976.67	2.24	1.73	2.82	2.16	0	0	0	0
395	ENSG00000019582.14_CD74	1439.05	1270.05	0.17	0.13	0.15	0.12	0	0	0	0
396	ENSG00000019991.16_HGF	2556.46	2387.46	0.28	0.22	0.05	0.04	0	0	0	0
397	ENSG00000019995.6_ZRANB1	5695	5526	13.15	10.14	13.05	10	0	0	0	0
398	ENSG00000020129.15_NCDN	2852.23	2683.23	20.45	15.78	23.35	17.88	0	0	2.73	6.62
399	ENSG00000020181.17_ADGRA2	6123.58	5954.58	4.6	3.55	6.99	5.35	0	0	0	0
400	ENSG00000020219.9_CCT8L1P	1674	1505	0	0	0	0	0	0	0	0
401	ENSG00000020256.19_ZFP64	2557.73	2388.74	19.59	15.11	20.89	16	0	0	0	0
402	ENSG00000020426.10_MNAT1	888.99	720.13	77.53	59.83	75.23	57.62	0	0	0	0
403	ENSG00000020577.13_SAMD4A	4815.25	4646.25	5.25	4.05	5.73	4.39	0	0	0	0
404	ENSG00000020633.18_RUNX3	3861	3692	2.22	1.71	2.4	1.84	0	0	2.6	6.31
405	ENSG00000020922.12_MRE11	3410.94	3241.94	43.04	33.22	41.88	32.07	0	0	0	0
406	ENSG00000021300.13_PLEKHB1	1271.79	1103.01	22.91	17.68	26.04	19.95	0	0	0	0
407	ENSG00000021355.12_SERPINB1	1793.32	1624.33	18.4	14.2	14.57	11.16	8.85	21.8	0	0
408	ENSG00000021461.16_CYP3A43	1131.06	962.14	0	0	0.44	0.33	0	0	0	0
409	ENSG00000021488.12_SLC7A9	1752	1583	0.02	0.02	0.09	0.07	0	0	0	0
410	ENSG00000021574.12_SPAST	3342.17	3173.17	8.43	6.5	8.75	6.7	0	0	0	0
411	ENSG00000021645.18_NRXN3	3866.25	3697.26	5.64	4.35	5.98	4.58	2.22	5.46	17.84	43.3
412	ENSG00000021762.19_OSBPL5	2389.13	2220.15	7.37	5.69	10.02	7.67	0	0	0	0
413	ENSG00000021776.10_AQR	4660.21	4491.22	18.28	14.11	18.96	14.52	298.29	734.87	0	0
414	ENSG00000021826.15_CPS1	3282.48	3113.5	27.66	21.34	22.24	17.03	0	0	0	0
415	ENSG00000021852.12_C8B	1367.17	1198.35	0	0	0	0	0	0	0	0
416	ENSG00000022267.16_FHL1	2137.27	1968.28	165.82	127.95	159.17	121.9	0	0	20.24	49.13
417	ENSG00000022277.12_RTF2	1612.77	1443.78	71.2	54.94	70.48	53.98	0	0	0	0
418	ENSG00000022355.16_GABRA1	2127.85	1962.34	0	0	0	0	0	0	0	0
419	ENSG00000022556.15_NLRP2	665	496.04	0.07	0.06	0	0	0	0	0	0
420	ENSG00000022567.9_SLC45A4	3069.49	2900.5	3.15	2.43	3.72	2.85	2.99	7.36	0	0
421	ENSG00000022840.15_RNF10	1990.8	1821.86	99.65	76.89	110.91	84.94	0	0	0	0
422	ENSG00000022976.15_ZNF839	2024.74	1855.75	19.36	14.94	17.05	13.06	0	0	0	0
423	ENSG00000023041.11_ZDHHC6	1660.73	1491.79	64.33	49.64	66.87	51.22	0	0	0	0
424	ENSG00000023171.17_GRAMD1B	4596.14	4427.14	3.52	2.72	4.38	3.35	0	0	0	0
425	ENSG00000023191.16_RNH1	1842.51	1673.52	22.47	17.34	36.48	27.94	238.67	587.99	0	0
426	ENSG00000023228.13_NDUFS1	2532.29	2363.3	85.94	66.31	84.92	65.04	86.91	214.12	0	0
427	ENSG00000023287.12_RB1CC1	6308.89	6139.89	20.6	15.89	20.93	16.03	0	0	30.25	73.42
428	ENSG00000023318.7_ERP44	4854	4685	21.2	16.36	19	14.55	0	0	0	0
429	ENSG00000023330.14_ALAS1	2199.89	2030.91	37.1	28.63	36.13	27.67	0	0	52.35	127.06
430	ENSG00000023445.13_BIRC3	3269.6	3100.62	0.42	0.32	0.3	0.23	0	0	0	0
431	ENSG00000023516.8_AKAP11	9920	9751	12.17	9.39	10.96	8.39	0	0	0	0
432	ENSG00000023572.9_GLRX2	978	809.03	29.14	22.48	26.45	20.25	0	0	0	0
433	ENSG00000023608.4_SNAPC1	2656	2487	11.82	9.12	13.66	10.46	0	0	0	0
434	ENSG00000023697.12_DERA	1302.84	1133.85	38.84	29.97	36.37	27.86	0	0	0	0
435	ENSG00000023734.10_STRAP	1768.41	1599.42	140.84	108.68	148.55	113.77	0	0	0	0
436	ENSG00000023839.11_ABCC2	4871.11	4702.11	0.41	0.32	1.05	0.81	0	0	0	0
437	ENSG00000023892.10_DEF6	2262	2093	2.8	2.16	2.69	2.06	0	0	0	0
438	ENSG00000023902.13_PLEKHO1	1799.29	1630.29	22.71	17.53	23.69	18.15	15.78	38.88	0	0
439	ENSG00000023909.9_GCLM	2041.57	1872.6	16.68	12.87	16.81	12.87	0	0	0	0
440	ENSG00000024048.10_UBR2	7857	7688	11.79	9.1	11.05	8.46	14.22	35.04	12.5	30.33
441	ENSG00000024422.11_EHD2	3585	3416	1.13	0.87	1.71	1.31	0	0	0	0
442	ENSG00000024526.16_DEPDC1	3698.53	3529.55	56.93	43.93	63.94	48.97	0	0	0	0
443	ENSG00000024862.17_CCDC28A	1248.34	1079.34	33.78	26.07	31.43	24.07	0	0	0	0
444	ENSG00000025039.14_RRAGD	2303.08	2134.08	24.24	18.7	21.13	16.18	0	0	0	0
445	ENSG00000025156.12_HSF2	2270.75	2101.76	42.07	32.47	45.69	34.99	0	0	32.72	79.4
446	ENSG00000025293.16_PHF20	3592.98	3424	28.23	21.78	29.8	22.82	9.57	23.58	241.61	586.39
447	ENSG00000025423.11_HSD17B6	1092.63	923.7	10.22	7.89	8.18	6.26	0	0	0	0
448	ENSG00000025434.18_NR1H3	955.47	786.53	13.82	10.66	15.56	11.92	0	0	0	0
449	ENSG00000025708.13_TYMP	2049	1880	1.25	0.97	1.84	1.41	0	0	0	0
450	ENSG00000025770.18_NCAPH2	1676.41	1507.42	54.89	42.36	62.37	47.76	0	0	98.48	239
451	ENSG00000025772.7_TOMM34	2062	1893	55.06	42.49	56.11	42.97	0	0	122.68	297.73
452	ENSG00000025796.13_SEC63	3616.78	3447.82	52.9	40.82	47.75	36.57	0	0	0	0
453	ENSG00000025800.13_KPNA6	6229.49	6060.49	22.68	17.5	21.15	16.2	0	0	0	0
454	ENSG00000026025.15_VIM	1870.83	1701.83	427.19	329.65	436.68	334.44	465.92	1147.85	56.72	137.65
455	ENSG00000026036.22_RTEL1-TNFRSF6B	5720.39	5551.4	1.63	1.26	3.03	2.32	0	0	0	0
456	ENSG00000026103.21_FAS	1786.5	1617.5	9.59	7.4	7.55	5.78	0	0	0	0
457	ENSG00000026297.15_RNASET2	1040.97	871.97	34.46	26.59	45.45	34.81	0	0	0	0
458	ENSG00000026508.18_CD44	2251.91	2082.92	0.67	0.52	1.41	1.08	0	0	0	0
459	ENSG00000026559.13_KCNG1	1938.28	1769.3	4.97	3.83	8.88	6.8	0	0	4.57	11.09
460	ENSG00000026652.13_AGPAT4	4042.95	3873.96	16.1	12.42	16.99	13.01	8.17	20.12	0	0
461	ENSG00000026751.16_SLAMF7	2345	2176	0.1	0.08	0	0	0	0	0	0
462	ENSG00000026950.16_BTN3A1	2455.55	2286.56	8.71	6.72	7.31	5.6	0	0	0	0
463	ENSG00000027001.9_MIPEP	1918.63	1749.66	14.3	11.03	13.3	10.19	0	0	0	0
464	ENSG00000027075.14_PRKCH	2986.28	2817.28	6.18	4.77	6.77	5.18	0	0	0	0
465	ENSG00000027644.4_INSRR	5101	4932	0.05	0.04	0.09	0.07	0	0	0	0
466	ENSG00000027697.14_IFNGR1	2026.77	1857.77	34.4	26.55	29.83	22.84	0	0	0	0
467	ENSG00000027847.13_B4GALT7	1102.56	933.73	25.49	19.67	21.75	16.66	0	0	0	0
468	ENSG00000027869.11_SH2D2A	1500.47	1331.48	2.9	2.24	4.48	3.43	0	0	0	0
469	ENSG00000028116.17_VRK2	1779.65	1610.66	24.62	19	21.54	16.5	0	0	0	0
470	ENSG00000028137.18_TNFRSF1B	1199.41	1030.64	0.45	0.35	0.05	0.04	0	0	0	0
471	ENSG00000028203.17_VEZT	2490.71	2321.72	45.97	35.47	48.43	37.09	0	0	0	0
472	ENSG00000028277.21_POU2F2	2515.45	2346.55	0.82	0.63	0.56	0.43	0	0	0	0
473	ENSG00000028310.17_BRD9	2461.54	2292.54	27.79	21.44	25.93	19.86	0	0	0	0
474	ENSG00000028528.14_SNX1	2461.79	2292.8	53.91	41.6	53.9	41.28	0	0	0	0
475	ENSG00000028839.9_TBPL1	1127.05	958.08	35.91	27.71	42.09	32.24	0	0	0	0
476	ENSG00000029153.14_ARNTL2	2743.73	2574.73	19.12	14.75	17.25	13.21	0	0	0	0
477	ENSG00000029363.16_BCLAF1	2933.37	2764.4	124.93	96.4	122.46	93.79	371.92	916.26	0	0
478	ENSG00000029364.11_SLC39A9	3506.82	3337.83	23.21	17.91	21.19	16.23	0	0	0	0
479	ENSG00000029534.20_ANK1	5461.91	5292.91	4.33	3.34	4.41	3.38	0	0	0	0
480	ENSG00000029559.6_IBSP	1546	1377	0	0	0	0	0	0	0	0
481	ENSG00000029639.10_TFB1M	1314.01	1145.03	28.19	21.75	34.64	26.53	13.63	33.58	0	0
482	ENSG00000029725.16_RABEP1	3365.74	3196.78	46.97	36.24	37.81	28.96	129.08	318.01	0	0
483	ENSG00000029993.14_HMGB3	1166.57	997.62	239.34	184.69	242.9	186.02	273.59	674.02	301.34	731.35
484	ENSG00000030066.13_NUP160	4388.92	4219.94	49.42	38.14	46.97	35.98	0	0	63.31	153.64
485	ENSG00000030110.12_BAK1	2145.37	1976.37	19.77	15.25	19.02	14.57	0	0	0	0
486	ENSG00000030304.13_MUSK	1873	1704.05	0	0	0.21	0.16	0	0	0	0
487	ENSG00000030419.16_IKZF2	5218.7	5049.7	1.9	1.47	1.58	1.21	0	0	0	0
488	ENSG00000030582.17_GRN	1124.93	955.98	136.7	105.48	145.84	111.69	0	0	65.34	158.57
489	ENSG00000031003.10_FAM13B	4535.7	4366.71	11.72	9.05	10.59	8.11	0	0	0	0
490	ENSG00000031081.10_ARHGAP31	9317	9148	1.16	0.89	3.69	2.83	0	0	0	0
491	ENSG00000031691.6_CENPQ	1733	1564	16.82	12.98	18.26	13.98	0	0	0	0
492	ENSG00000031698.12_SARS	1764.79	1595.79	314.08	242.36	317.36	243.06	22.47	55.36	377.69	916.63
493	ENSG00000031823.14_RANBP3	1359.93	1191.02	64.88	50.07	73.47	56.27	0	0	0	0
494	ENSG00000032219.18_ARID4A	4291.54	4122.55	10.05	7.75	10.58	8.1	0	0	0	0
495	ENSG00000032389.12_EIPR1	1440.05	1271.07	25.96	20.03	25.69	19.67	0	0	0	0
496	ENSG00000032444.16_PNPLA6	1233.9	1064.95	20.94	16.16	18.47	14.15	0	0	19.89	48.27
497	ENSG00000032742.17_IFT88	2450.98	2282	7.38	5.69	6.84	5.24	0	0	0	0
498	ENSG00000033011.12_ALG1	1588.28	1419.28	16.31	12.59	9.2	7.05	0	0	0	0
499	ENSG00000033030.13_ZCCHC8	2327.8	2158.8	28.25	21.8	24.83	19.02	0	0	0	0
500	ENSG00000033050.8_ABCF2	2878.67	2709.73	66.98	51.68	77.27	59.18	4.99	12.28	2.83	6.88
501	ENSG00000033100.16_CHPF2	3817.34	3648.34	14.99	11.57	18.45	14.13	0	0	0	0
502	ENSG00000033122.18_LRRC7	981.28	812.45	1.19	0.92	0.33	0.25	0	0	0	0
503	ENSG00000033170.16_FUT8	2251.42	2082.43	18.09	13.96	14.39	11.02	0	0	0	0
504	ENSG00000033178.12_UBA6	3097.61	2928.71	41.89	32.32	39.63	30.35	104.86	258.33	0	0
505	ENSG00000033327.12_GAB2	6091.73	5922.73	6.83	5.27	7.05	5.4	0	0	0	0
506	ENSG00000033627.16_ATP6V0A1	2486.38	2317.41	59.55	45.95	61.24	46.9	142.59	351.28	160.01	388.35
507	ENSG00000033800.13_PIAS1	3194.53	3025.53	32.16	24.82	33.07	25.33	33.28	81.98	0	0
508	ENSG00000033867.16_SLC4A7	3156.24	2987.25	20.21	15.59	15.18	11.62	0	0	56.16	136.29
509	ENSG00000034053.14_APBA2	3084.33	2915.33	10.51	8.11	14.67	11.23	0	0	0	0
510	ENSG00000034152.18_MAP2K3	2046.86	1877.86	21.72	16.76	23.45	17.96	0	0	0	0
511	ENSG00000034239.10_EFCAB1	1108.33	939.37	0	0	0	0	0	0	0	0
512	ENSG00000034510.5_TMSB10	496	327.13	995.71	768.35	1020.27	781.39	754.29	1858.29	925.49	2246.14
513	ENSG00000034533.11_ASTE1	2541.55	2372.56	7.41	5.71	6.78	5.19	0	0	0	0
514	ENSG00000034677.12_RNF19A	2825.42	2656.84	13.88	10.71	14.86	11.38	0	0	0	0
515	ENSG00000034693.14_PEX3	1101.81	932.93	32.82	25.33	22.89	17.53	0	0	0	0
516	ENSG00000034713.7_GABARAPL2	1006.98	837.98	159.78	123.3	158.12	121.1	0	0	0	0
517	ENSG00000034971.16_MYOC	1833	1664	0	0	0	0	0	0	0	0
518	ENSG00000035115.21_SH3YL1	1777.81	1608.84	17.77	13.72	19.77	15.14	0	0	0	0
519	ENSG00000035141.7_FAM136A	1819.91	1650.91	92.38	71.29	100.14	76.69	0	0	0	0
520	ENSG00000035403.17_VCL	6031.83	5862.83	46.58	35.95	44.96	34.44	9.32	22.96	329.73	800.25
521	ENSG00000035499.12_DEPDC1B	2194.84	2025.85	31.42	24.25	30.96	23.71	0	0	0	0
522	ENSG00000035664.11_DAPK2	1576.59	1407.65	2.74	2.12	2.01	1.54	0	0	0	0
523	ENSG00000035681.8_NSMAF	2081.79	1912.87	19.77	15.26	21.58	16.53	82.22	202.57	0	0
524	ENSG00000035687.9_ADSS	2668.63	2499.63	49.75	38.39	52.66	40.33	0	0	55.39	134.44
525	ENSG00000035720.7_STAP1	1511	1342	0.11	0.08	0.13	0.1	0	0	0	0
526	ENSG00000035862.12_TIMP2	3463.38	3294.38	10.13	7.82	11.16	8.55	0	0	0	0
527	ENSG00000035928.15_RFC1	3461.8	3292.81	57.56	44.42	48.87	37.43	0	0	0	0
528	ENSG00000036054.12_TBC1D23	3107.39	2938.41	19.5	15.05	21.29	16.31	0	0	0	0
529	ENSG00000036257.12_CUL3	2202.09	2033.1	56.18	43.35	52.98	40.57	0	0	124.34	301.77
530	ENSG00000036448.9_MYOM2	2223.7	2055.42	16.47	12.71	18.82	14.41	0	0	56.79	137.82
531	ENSG00000036473.7_OTC	1172	1003.02	0	0	0	0	0	0	0	0
532	ENSG00000036530.8_CYP46A1	1825.52	1656.54	0.5	0.38	0.23	0.17	0	0	0	0
533	ENSG00000036549.12_AC118549.1	3182.56	3013.62	50.7	39.13	45.98	35.21	0	0	0	0
534	ENSG00000036565.14_SLC18A1	1980	1811	0.08	0.06	0.07	0.06	0	0	0	0
535	ENSG00000036672.15_USP2	2643.44	2474.45	5.27	4.07	6.62	5.07	0	0	0	0
536	ENSG00000036828.16_CASR	4383.17	4214.17	0	0	0	0	0	0	0	0
537	ENSG00000037042.8_TUBG2	1478.2	1309.21	13.43	10.37	15.9	12.18	0	0	0	0
538	ENSG00000037241.7_RPL26L1	707.42	538.51	102.95	79.44	96.99	74.28	0	0	0	0
539	ENSG00000037280.15_FLT4	2915.76	2746.78	27.81	21.46	32.63	24.99	0	0	2.64	6.4
540	ENSG00000037474.14_NSUN2	2698.89	2529.9	50.38	38.88	47.78	36.59	0	0	68.1	165.29
541	ENSG00000037637.10_FBXO42	2911.84	2742.84	16.59	12.8	14.86	11.38	0	0	3.45	8.37
542	ENSG00000037749.12_MFAP3	1782.66	1613.68	23.83	18.39	17.79	13.63	12.18	30	146.83	356.35
543	ENSG00000037757.13_MRI1	2209.97	2040.97	46.58	35.94	50.96	39.03	0	0	0	0
544	ENSG00000037897.16_METTL1	849.5	680.54	27.47	21.2	28.35	21.71	0	0	0	0
545	ENSG00000037965.5_HOXC8	1889	1720	8.77	6.77	8.67	6.64	0	0	0	0
546	ENSG00000038002.8_AGA	1272.39	1103.43	18.04	13.92	20.18	15.45	0	0	0	0
547	ENSG00000038210.12_PI4K2B	3540	3371	12.54	9.68	12.55	9.62	0	0	0	0
548	ENSG00000038219.12_BOD1L1	7965.09	7796.1	19.84	15.31	20.32	15.56	0	0	16.07	39
549	ENSG00000038274.16_MAT2B	2055.9	1886.9	40.05	30.9	41.87	32.07	155.96	384.22	0	0
550	ENSG00000038295.7_TLL1	2875.41	2706.45	2.87	2.21	2.37	1.82	0	0	0	0
551	ENSG00000038358.14_EDC4	1521.06	1352.1	82.17	63.41	80.25	61.46	0	0	0	0
552	ENSG00000038382.19_TRIO	4406.98	4238.01	32.34	24.95	32.19	24.65	57.15	140.79	5.36	13.02
553	ENSG00000038427.15_VCAN	8380.52	8211.52	45.45	35.07	45.43	34.79	10.13	24.96	133.51	324.02
554	ENSG00000038532.15_CLEC16A	4202.63	4033.64	12.18	9.4	17.35	13.29	0	0	0	0
555	ENSG00000038945.14_MSR1	1157.07	988.21	0	0	0	0	0	0	0	0
556	ENSG00000039068.18_CDH1	3897.05	3728.1	3.16	2.44	2.98	2.28	0	0	0	0
557	ENSG00000039123.15_MTREX	3636.83	3467.84	45.14	34.83	40.79	31.24	0	0	0	0
558	ENSG00000039139.9_DNAH5	3309.82	3140.82	0.19	0.15	0.14	0.11	0	0	0	0
559	ENSG00000039319.16_ZFYVE16	4236.45	4067.48	22.78	17.58	18.89	14.46	0	0	0	0
560	ENSG00000039523.19_RIPOR1	3233.95	3064.96	10.83	8.36	12.76	9.77	0	0	0	0
561	ENSG00000039537.13_C6	3551	3382	0.01	0.01	0	0	0	0	0	0
562	ENSG00000039560.13_RAI14	3993.94	3825.4	30.46	23.51	29.84	22.85	8.98	22.12	11.53	27.99
563	ENSG00000039600.10_SOX30	3265	3096	0.06	0.04	0.02	0.01	0	0	0	0
564	ENSG00000039650.11_PNKP	882.99	714.27	83.73	64.61	97.56	74.71	46.44	114.41	0	0
565	ENSG00000039987.6_BEST2	1908	1739	0.04	0.03	0	0	0	0	0	0
566	ENSG00000040199.18_PHLPP2	7658.14	7489.14	5.74	4.43	5.64	4.32	0	0	0	0
567	ENSG00000040275.16_SPDL1	2001.08	1832.14	81.72	63.06	76.66	58.71	0	0	0	0
568	ENSG00000040341.17_STAU2	1809.93	1640.95	40.4	31.17	41.73	31.96	0	0	0	0
569	ENSG00000040487.12_PQLC2	1427.19	1258.19	15.26	11.77	15.64	11.98	0	0	0	0
570	ENSG00000040531.14_CTNS	2167.63	1998.64	10.37	8	9.5	7.28	0	0	0	0
571	ENSG00000040608.13_RTN4R	1825.88	1656.88	1.34	1.03	1.33	1.02	151.1	372.26	0	0
572	ENSG00000040633.12_PHF23	1853.49	1684.5	42.1	32.49	51.51	39.45	0	0	0	0
573	ENSG00000040731.10_CDH10	2493.81	2324.81	0.61	0.47	0.6	0.46	0	0	0	0
574	ENSG00000040933.15_INPP4A	4805.63	4636.64	19.89	15.35	20.13	15.41	0	0	142.97	346.98
575	ENSG00000041353.9_RAB27B	7281	7112	0.13	0.1	0.15	0.11	0	0	0	0
576	ENSG00000041357.15_PSMA4	911.43	742.45	472.14	364.33	468.51	358.81	0	0	121.15	294.02
577	ENSG00000041515.15_MYO16	4112.86	3943.89	0	0	0	0	0	0	0	0
578	ENSG00000041802.10_LSG1	2816.57	2647.58	16.86	13.01	17.75	13.59	0	0	0	0
579	ENSG00000041880.14_PARP3	1844.3	1675.31	12.89	9.94	12.09	9.26	0	0	0	0
580	ENSG00000041982.15_TNC	5261.94	5092.94	1.54	1.19	1.88	1.44	0	0	0	0
581	ENSG00000041988.15_THAP3	1321.41	1152.41	18.01	13.89	20.61	15.79	0	0	0	0
582	ENSG00000042062.11_RIPOR3	1912.95	1743.95	0.08	0.06	0.47	0.36	0	0	0	0
583	ENSG00000042088.13_TDP1	1922.03	1753.04	31.09	23.99	32.92	25.22	0	0	0	0
584	ENSG00000042286.14_AIFM2	2756.61	2587.61	2.65	2.05	2.76	2.11	0	0	0	0
585	ENSG00000042304.11_C2orf83	1068.5	899.87	0	0	0	0	0	0	0	0
586	ENSG00000042317.16_SPATA7	1956.25	1787.26	9.62	7.42	10.5	8.04	0	0	0	0
587	ENSG00000042429.11_MED17	2444.51	2275.51	19.16	14.78	21.16	16.21	0	0	0	0
588	ENSG00000042445.13_RETSAT	2549.12	2380.13	26.79	20.67	28.75	22.02	0	0	0	0
589	ENSG00000042493.15_CAPG	803.8	634.85	9.52	7.34	10.02	7.67	0	0	0	0
590	ENSG00000042753.11_AP2S1	746.55	577.74	177.75	137.16	160.96	123.28	110.86	273.13	112.62	273.32
591	ENSG00000042781.12_USH2A	18883	18714	0.06	0.04	0.04	0.03	0	0	0	0
592	ENSG00000042813.7_ZPBP	757.33	588.39	0	0	0	0	0	0	0	0
593	ENSG00000042832.11_TG	1092.15	923.27	0.27	0.21	0.04	0.03	0	0	0	0
594	ENSG00000042980.12_ADAM28	1544.75	1375.8	0	0	0	0	0	0	0	0
595	ENSG00000043039.6_BARX2	1813	1644	1.67	1.29	1.59	1.22	0	0	0	0
596	ENSG00000043093.13_DCUN1D1	1796.26	1627.3	16.91	13.05	14.14	10.83	0	0	0	0
597	ENSG00000043143.20_JADE2	3555.21	3386.23	2.58	1.99	4.16	3.18	0	0	0	0
598	ENSG00000043355.11_ZIC2	2707.48	2538.5	30.91	23.85	30.56	23.4	33.63	82.86	3.37	8.19
599	ENSG00000043462.11_LCP2	1514.9	1345.93	0	0	0.02	0.01	0	0	0	0
600	ENSG00000043514.16_TRIT1	1881.75	1712.76	21.39	16.51	25.06	19.19	0	0	0	0
601	ENSG00000043591.5_ADRB1	2853	2684	0.13	0.1	0.23	0.17	0	0	0	0
602	ENSG00000044012.3_GUCA2B	597	428.07	0	0	0	0	0	0	0	0
603	ENSG00000044090.8_CUL7	5111.71	4942.71	16.91	13.05	19.23	14.73	0	0	0	0
604	ENSG00000044115.20_CTNNA1	2372.6	2203.7	127.93	98.72	139.99	107.21	0	0	561.93	1363.79
605	ENSG00000044446.11_PHKA2	2849.98	2681.12	32.31	24.93	31.06	23.79	0	0	0	0
606	ENSG00000044459.14_CNTLN	4700.49	4531.49	7.03	5.42	6.55	5.02	0	0	0	0
607	ENSG00000044524.10_EPHA3	4636.62	4467.62	6.64	5.12	6.04	4.62	0	0	0	0
608	ENSG00000044574.7_HSPA5	3908	3739	152.3	117.52	153.74	117.74	86.17	212.29	12.85	31.18
609	ENSG00000046604.12_DSG2	5788.15	5619.15	78.37	60.47	72.75	55.72	7.08	17.45	0	0
610	ENSG00000046647.13_GEMIN8	1105.36	936.36	21.07	16.26	19.02	14.57	0	0	0	0
611	ENSG00000046651.14_OFD1	2658.22	2489.23	29.65	22.88	29.96	22.95	0	0	0	0
612	ENSG00000046653.14_GPM6B	3334.18	3165.18	12.67	9.78	12.14	9.3	0	0	0	0
613	ENSG00000046774.9_MAGEC2	1991	1822	0.08	0.06	0	0	0	0	0	0
614	ENSG00000046889.18_PREX2	7756.19	7587.19	1.18	0.91	2.38	1.82	0	0	0	0
615	ENSG00000047056.15_WDR37	4146.91	3977.91	5.55	4.29	7.47	5.72	0	0	0	0
616	ENSG00000047188.15_YTHDC2	4902.93	4733.93	30.7	23.69	29.31	22.45	0	0	0	0
617	ENSG00000047230.14_CTPS2	3423.49	3254.5	21.6	16.67	22.07	16.9	0	0	0	0
618	ENSG00000047249.17_ATP6V1H	1650.79	1481.83	30.54	23.56	28.15	21.56	301.36	742.43	0	0
619	ENSG00000047315.15_POLR2B	2981.93	2812.97	91.85	70.88	101.53	77.75	126.58	311.85	38.88	94.37
620	ENSG00000047346.12_FAM214A	2995.91	2826.94	8.67	6.69	9.2	7.04	0	0	0	0
621	ENSG00000047365.11_ARAP2	5093.2	4924.23	2.99	2.31	1.84	1.41	0	0	0	0
622	ENSG00000047410.13_TPR	6350.77	6181.8	127	98	117.01	89.62	41.3	101.74	29.56	71.75
623	ENSG00000047457.13_CP	1150	981	0.12	0.09	0.1	0.07	0	0	0	0
624	ENSG00000047578.12_KIAA0556	3616.32	3447.33	11.47	8.85	12.79	9.8	1.13	2.78	514.25	1248.08
625	ENSG00000047579.19_DTNBP1	1236.64	1067.66	40.04	30.9	37.83	28.97	0	0	0	0
626	ENSG00000047597.6_XK	5209	5040	2.23	1.72	1.96	1.5	27.24	67.1	0	0
627	ENSG00000047617.14_ANO2	1270.59	1101.61	0.06	0.05	0.06	0.05	0	0	0	0
628	ENSG00000047621.11_C12orf4	2842.67	2673.68	16.46	12.7	14.67	11.23	0	0	0	0
629	ENSG00000047634.14_SCML1	2762.04	2593.04	67.82	52.33	64.78	49.61	0	0	61.26	148.67
630	ENSG00000047644.18_WWC3	2130.07	1961.15	0.4	0.31	0.07	0.06	0	0	0	0
631	ENSG00000047648.21_ARHGAP6	4607.48	4438.48	0.06	0.04	0	0	0	0	0	0
632	ENSG00000047662.4_FAM184B	6622	6453	0.04	0.03	0.07	0.05	0	0	0	0
633	ENSG00000047849.21_MAP4	4995.1	4826.22	96.66	74.59	107.52	82.35	0	0	0	0
634	ENSG00000047932.13_GOPC	4581.23	4412.23	26.44	20.4	23.88	18.29	13.44	33.11	33.74	81.9
635	ENSG00000047936.10_ROS1	7417	7248	0.03	0.02	0.02	0.01	0	0	0	0
636	ENSG00000048028.11_USP28	2315.69	2146.7	63.7	49.16	54.87	42.02	145.06	357.38	0	0
637	ENSG00000048052.21_HDAC9	3146.78	2977.83	2.15	1.66	2.81	2.15	0	0	0	0
638	ENSG00000048140.17_TSPAN17	2312.26	2143.26	24.12	18.61	28.52	21.84	0	0	22.62	54.9
639	ENSG00000048162.20_NOP16	965.97	797.02	56.79	43.82	53.7	41.13	0	0	0	0
640	ENSG00000048342.15_CC2D2A	2654.25	2485.25	8.47	6.54	14.98	11.47	0	0	0	0
641	ENSG00000048392.11_RRM2B	3691.19	3522.2	19.23	14.84	17.77	13.61	0	0	891.47	2163.57
642	ENSG00000048405.9_ZNF800	2378.25	2209.26	10.58	8.17	8.75	6.7	0	0	0	0
643	ENSG00000048462.10_TNFRSF17	724.33	555.39	0	0	0	0	0	0	0	0
644	ENSG00000048471.13_SNX29	7885.01	7716.01	4.23	3.27	4.52	3.46	0	0	0	0
645	ENSG00000048540.14_LMO3	1342.27	1173.34	1.04	0.8	0.48	0.37	0	0	0	0
646	ENSG00000048544.5_MRPS10	2110	1941	32.85	25.35	32.78	25.1	42.88	105.63	0	0
647	ENSG00000048545.13_GUCA1A	1680.8	1511.8	0	0	0	0	0	0	0	0
648	ENSG00000048649.13_RSF1	3699.1	3530.14	38.68	29.84	36.83	28.21	447.71	1102.98	0	0
649	ENSG00000048707.15_VPS13D	10812.2	10643.2	11.75	9.07	11.62	8.9	6.41	15.78	0	0
650	ENSG00000048740.18_CELF2	5364.29	5195.29	11.78	9.09	10.35	7.93	0	0	81	196.58
651	ENSG00000048828.16_FAM120A	4800.05	4631.05	43.58	33.63	47.64	36.49	0	0	0	0
652	ENSG00000048991.16_R3HDM1	3117.7	2948.72	43.23	33.36	39.49	30.25	0	0	216.61	525.71
653	ENSG00000049089.14_COL9A2	2210.87	2041.91	1.21	0.93	2.18	1.67	0	0	0	0
654	ENSG00000049130.15_KITLG	4685.6	4516.61	7.75	5.98	8.06	6.17	0	0	0	0
655	ENSG00000049167.14_ERCC8	1689.89	1520.9	17.48	13.49	19.86	15.21	0	0	0	0
656	ENSG00000049192.14_ADAMTS6	3790.1	3621.13	1.64	1.26	2.22	1.7	0	0	0	0
657	ENSG00000049239.12_H6PD	9146	8977	5.59	4.31	6.5	4.98	0	0	35.33	85.75
658	ENSG00000049245.12_VAMP3	2003.46	1834.69	77.71	59.97	69.94	53.56	0	0	0	0
659	ENSG00000049246.14_PER3	4453.99	4285.01	1.32	1.02	3.29	2.52	0	0	0	0
660	ENSG00000049247.13_UTS2	559	390.09	0.18	0.14	0.01	0	0	0	0	0
661	ENSG00000049249.8_TNFRSF9	1923	1754	0.16	0.13	0.12	0.09	0	0	0	0
662	ENSG00000049283.17_EPN3	1736.61	1567.67	0.09	0.07	0.03	0.02	0	0	0	0
663	ENSG00000049323.15_LTBP1	5064.62	4895.62	12.74	9.83	13.44	10.3	0	0	41.32	100.29
664	ENSG00000049449.9_RCN1	2403.78	2234.79	122.96	94.89	113.47	86.9	0	0	0	0
665	ENSG00000049540.16_ELN	1033.59	864.67	0.12	0.1	0.09	0.07	0	0	0	0
666	ENSG00000049541.10_RFC2	1574.99	1406	116.05	89.55	108.05	82.75	0	0	0	0
667	ENSG00000049618.23_ARID1B	5352.84	5183.84	19.52	15.06	24.84	19.03	0	0	1.53	3.72
668	ENSG00000049656.13_CLPTM1L	1429.36	1260.44	102.6	79.17	104.76	80.23	0	0	0	0
669	ENSG00000049759.17_NEDD4L	2790.9	2622.47	14.9	11.5	21.84	16.73	7.42	18.29	0	0
670	ENSG00000049768.14_FOXP3	2022.44	1853.44	1.12	0.86	0.55	0.42	0	0	0	0
671	ENSG00000049769.12_PPP1R3F	2357.34	2188.35	1.27	0.98	1.7	1.3	0	0	0	0
672	ENSG00000049860.13_HEXB	1370.96	1201.98	103.16	79.61	109.5	83.86	443.61	1092.88	0	0
673	ENSG00000049883.14_PTCD2	4292.98	4123.99	12.73	9.82	13.01	9.97	0	0	298.37	724.12
674	ENSG00000050030.14_NEXMIF	10624	10455	0.38	0.29	0.21	0.16	0	0	0	0
675	ENSG00000050130.17_JKAMP	1559.66	1390.67	33.66	25.98	32.97	25.25	115.39	284.28	0	0
676	ENSG00000050165.17_DKK3	1378.76	1209.79	4.52	3.49	4.04	3.09	0	0	0	0
677	ENSG00000050327.14_ARHGEF5	2786.25	2617.25	0	0	0	0	0	0	0	0
678	ENSG00000050344.8_NFE2L3	2348.45	2179.77	15.56	12.01	12.24	9.38	0	0	0	0
679	ENSG00000050393.11_MCUR1	2523.44	2354.48	27.9	21.53	27.41	20.99	0	0	0	0
680	ENSG00000050405.13_LIMA1	3133.48	2964.5	24.34	18.78	25.08	19.21	189.38	466.56	3.09	7.5
681	ENSG00000050426.15_LETMD1	1432.7	1263.73	120.32	92.85	126.09	96.57	87.2	214.84	0	0
682	ENSG00000050438.16_SLC4A8	5446.33	5277.33	2.19	1.69	3.26	2.49	0	0	0	0
683	ENSG00000050555.17_LAMC3	2762.15	2593.16	1.6	1.23	1.13	0.87	0	0	0	0
684	ENSG00000050628.20_PTGER3	2778.09	2609.09	0.05	0.04	0.02	0.01	0	0	0	0
685	ENSG00000050730.15_TNIP3	838	669.01	0.16	0.12	0.07	0.05	0	0	0	0
686	ENSG00000050748.17_MAPK9	2327.03	2158.05	60.75	46.88	57.36	43.93	0	0	382.31	927.84
687	ENSG00000050767.16_COL23A1	2390.71	2221.71	1.38	1.07	1.78	1.36	0	0	0	0
688	ENSG00000050820.16_BCAR1	2311.58	2142.61	8.35	6.45	11.66	8.93	14.21	35	0	0
689	ENSG00000051009.10_FAM160A2	2335.53	2166.53	28.66	22.11	27.06	20.72	0	0	0	0
690	ENSG00000051108.14_HERPUD1	1286.05	1117.1	83.35	64.32	85.81	65.72	0	0	0	0
691	ENSG00000051128.18_HOMER3	846.56	677.59	9.2	7.1	7.18	5.5	0	0	0	0
692	ENSG00000051180.16_RAD51	1356.11	1187.14	38.48	29.69	31.15	23.86	0	0	0	0
693	ENSG00000051341.13_POLQ	8446.8	8277.8	13.67	10.55	12.79	9.79	0	0	0	0
694	ENSG00000051382.8_PIK3CB	3324.97	3155.99	11.96	9.23	12.93	9.9	0	0	0	0
695	ENSG00000051523.10_CYBA	526.39	357.65	57.87	44.65	72.54	55.55	9.72	23.95	0	0
696	ENSG00000051596.9_THOC3	826.84	657.96	51.88	40.03	58.33	44.68	0	0	0	0
697	ENSG00000051620.10_HEBP2	1440.31	1271.36	92.3	71.22	75.69	57.97	0	0	0	0
698	ENSG00000051825.14_MPHOSPH9	2367.04	2198.08	54.3	41.9	52.02	39.84	21.36	52.61	0	0
699	ENSG00000052126.14_PLEKHA5	3630.31	3461.32	14.3	11.04	14.59	11.17	0	0	0	0
700	ENSG00000052344.15_PRSS8	1792.6	1623.6	0.38	0.29	0.22	0.17	0	0	0	0
701	ENSG00000052723.11_SIKE1	2290.94	2122.13	47.19	36.42	58.37	44.7	0	0	0	0
702	ENSG00000052749.13_RRP12	2684.66	2515.68	19.69	15.2	24.32	18.63	0	0	0	0
703	ENSG00000052795.12_FNIP2	5084.73	4915.74	10.12	7.81	10.14	7.77	0	0	0	0
704	ENSG00000052802.12_MSMO1	1969.65	1800.65	27.2	20.99	23.33	17.87	0	0	0	0
705	ENSG00000052841.14_TTC17	2364.86	2195.9	63.43	48.95	52.21	39.98	70.28	173.13	0	0
706	ENSG00000052850.6_ALX4	5754	5585	4.61	3.56	5.23	4	0	0	0	0
707	ENSG00000053108.16_FSTL4	2144.44	1975.5	1.95	1.51	1.44	1.1	0	0	3.79	9.2
708	ENSG00000053254.15_FOXN3	5153.13	4984.15	14.32	11.05	14.57	11.16	0	0	0	0
709	ENSG00000053328.8_METTL24	1119	950	0.87	0.67	1.6	1.23	0	0	0	0
710	ENSG00000053371.12_AKR7A2	1337.42	1168.43	73.6	56.8	76.19	58.35	0	0	7.49	18.18
711	ENSG00000053372.4_MRTO4	2186.36	2017.38	37.3	28.78	40.51	31.03	0	0	0	0
712	ENSG00000053438.9_NNAT	1222	1053	0.68	0.52	1.35	1.03	0	0	0	0
713	ENSG00000053501.12_USE1	821.32	652.35	32.05	24.73	32.57	24.95	0	0	0	0
714	ENSG00000053524.12_MCF2L2	2457.65	2288.67	2.36	1.82	2.28	1.75	0	0	0	0
715	ENSG00000053702.14_NRIP2	2746	2577	0.9	0.69	0.96	0.74	0	0	0	0
716	ENSG00000053747.16_LAMA3	5489.97	5321	17.41	13.44	17.25	13.21	0	0	0	0
717	ENSG00000053770.11_AP5M1	2672.01	2503.03	30.46	23.5	26.45	20.26	0	0	0	0
718	ENSG00000053900.10_ANAPC4	2405.6	2236.61	23.62	18.23	22.72	17.4	0	0	0	0
719	ENSG00000053918.16_KCNQ1	2823.68	2654.68	1.63	1.26	2.26	1.73	0	0	0	0
720	ENSG00000054116.11_TRAPPC3	1266.09	1097.15	73.4	56.64	63.48	48.61	0	0	0	0
721	ENSG00000054118.14_THRAP3	4058.33	3889.34	79.22	61.13	78.62	60.21	70.45	173.55	0	0
722	ENSG00000054148.17_PHPT1	857.58	688.6	109.42	84.44	135.7	103.93	0	0	0	0
723	ENSG00000054179.11_ENTPD2	1589.97	1420.97	0.91	0.7	0.36	0.28	0	0	0	0
724	ENSG00000054219.10_LY75	2922.5	2753.52	0	0	0	0	0	0	0	0
725	ENSG00000054267.21_ARID4B	4594.3	4425.31	30.23	23.33	29.49	22.58	0	0	0	0
726	ENSG00000054277.13_OPN3	1501.12	1332.13	5.39	4.16	5.37	4.11	0	0	0	0
727	ENSG00000054282.15_SDCCAG8	1793.34	1624.37	23.17	17.88	25.7	19.68	0	0	0	0
728	ENSG00000054356.13_PTPRN	1560.76	1391.83	0.21	0.16	0.02	0.01	0	0	0	0
729	ENSG00000054392.12_HHAT	3389.83	3220.83	6.11	4.72	5.76	4.41	0	0	0	0
730	ENSG00000054523.17_KIF1B	8079.56	7910.57	25.02	19.31	23.75	18.19	26.84	66.12	19.29	46.81
731	ENSG00000054598.7_FOXC1	3837.27	3668.27	58.08	44.82	54.95	42.08	41.03	101.08	13.11	31.81
732	ENSG00000054611.13_TBC1D22A	2529.55	2360.55	9.02	6.96	7.94	6.08	0	0	0	0
733	ENSG00000054654.16_SYNE2	9810.92	9641.94	23.38	18.04	18.98	14.54	32.77	80.74	0	0
734	ENSG00000054690.13_PLEKHH1	3770.23	3601.25	23.08	17.81	30.02	22.99	1.13	2.78	522.18	1267.31
735	ENSG00000054793.13_ATP9A	7938.09	7769.09	11.66	9	12.19	9.34	0	0	0	0
736	ENSG00000054796.12_SPO11	1410.2	1241.2	0	0	0	0	0	0	0	0
737	ENSG00000054803.3_CBLN4	3024	2855	0	0	0	0	0	0	0	0
738	ENSG00000054938.15_CHRDL2	669	500.04	0.21	0.17	0.27	0.21	0	0	0	0
739	ENSG00000054965.10_FAM168A	6065.02	5896.03	25.16	19.42	27.34	20.94	16.89	41.61	158.85	385.53
740	ENSG00000054967.12_RELT	3511.45	3342.46	6.84	5.28	8.3	6.35	181.87	448.05	0	0
741	ENSG00000054983.16_GALC	2281.92	2112.93	2.88	2.22	2.02	1.54	0	0	0	0
742	ENSG00000055044.10_NOP58	1589.23	1420.26	150.32	116	155.92	119.42	0	0	49.4	119.89
743	ENSG00000055070.16_SZRD1	3281.3	3112.3	64.64	49.88	79.06	60.55	0	0	2.96	7.17
744	ENSG00000055118.14_KCNH2	2907.61	2738.61	2.66	2.05	3.01	2.31	0	0	0	0
745	ENSG00000055130.15_CUL1	3063.42	2894.42	76.34	58.91	74.07	56.73	6	14.77	0	0
746	ENSG00000055147.18_FAM114A2	2210.94	2041.96	22.11	17.06	24.41	18.69	0	0	0	0
747	ENSG00000055163.19_CYFIP2	3151.07	2982.08	83.56	64.48	91.43	70.02	19.39	47.77	109.49	265.73
748	ENSG00000055208.18_TAB2	4139.27	3970.28	39.92	30.8	40.53	31.04	1.77	4.36	3.25	7.9
749	ENSG00000055211.13_GINM1	1989.57	1820.57	42.84	33.06	38.13	29.2	0	0	0	0
750	ENSG00000055332.17_EIF2AK2	4321.06	4152.09	24.48	18.89	19.93	15.26	0	0	0	0
751	ENSG00000055483.19_USP36	2358.34	2189.36	40.39	31.17	46.44	35.56	0	0	0	0
752	ENSG00000055609.17_KMT2C	13027.3	12858.4	18.65	14.39	17.44	13.36	0	0	0	0
753	ENSG00000055732.12_MCOLN3	2734.18	2565.18	49.12	37.9	42.95	32.89	38.63	95.18	0	0
754	ENSG00000055813.5_CCDC85A	3982	3813	0.23	0.17	0.34	0.26	0	0	0	0
755	ENSG00000055917.15_PUM2	3969.36	3800.38	41.13	31.74	38.38	29.39	0	0	0	0
756	ENSG00000055950.16_MRPL43	933.81	764.82	93.58	72.21	106.62	81.66	0	0	0	0
757	ENSG00000055955.15_ITIH4	889.82	720.97	7.13	5.5	5.75	4.4	0	0	0	0
758	ENSG00000055957.10_ITIH1	1281.92	1112.96	0	0	0.04	0.03	0	0	0	0
759	ENSG00000056050.6_HPF1	1055.5	886.52	69.79	53.86	66.79	51.15	0	0	0	0
760	ENSG00000056097.15_ZFR	3816.94	3647.94	52.14	40.23	50.84	38.94	72.52	178.67	224.9	545.82
761	ENSG00000056277.15_ZNF280C	4092.08	3923.08	6.93	5.35	5.88	4.5	0	0	0	0
762	ENSG00000056291.17_NPFFR2	1349.18	1180.18	0.76	0.58	0.65	0.5	0	0	0	0
763	ENSG00000056487.15_PHF21B	2952.41	2783.43	4.07	3.14	5.45	4.18	0	0	0	0
764	ENSG00000056558.10_TRAF1	6324	6155	2.92	2.25	2.38	1.82	0	0	0	0
765	ENSG00000056586.15_RC3H2	4406.53	4237.55	28.58	22.05	23.72	18.17	0	0	0	0
766	ENSG00000056736.9_IL17RB	2187.82	2018.82	13.4	10.34	14.07	10.78	0	0	0	0
767	ENSG00000056972.18_TRAF3IP2	1464	1295.02	17.59	13.57	11.92	9.13	0	0	4.62	11.21
768	ENSG00000056998.19_GYG2	2932.57	2763.57	13.99	10.8	13.95	10.68	0	0	0	0
769	ENSG00000057019.15_DCBLD2	3979.49	3810.52	17.48	13.49	18.12	13.87	0	0	0	0
770	ENSG00000057149.15_SERPINB3	1659	1490	0	0	0	0	17.02	41.94	0	0
771	ENSG00000057252.12_SOAT1	2978.2	2809.21	23.65	18.25	25.32	19.4	25.24	62.18	5.89	14.29
772	ENSG00000057294.14_PKP2	3489.52	3320.52	11.42	8.81	13.11	10.04	0	0	7.1	17.22
773	ENSG00000057468.6_MSH4	3266	3097	0.54	0.42	0.37	0.28	0	0	0	0
774	ENSG00000057593.13_F7	1713.33	1544.36	0	0	0	0	0	0	0	0
775	ENSG00000057608.16_GDI2	2306.33	2137.33	131.11	101.17	128	98.03	0	0	152.08	369.09
776	ENSG00000057657.16_PRDM1	3215.78	3046.78	0.06	0.05	0.05	0.04	0	0	0	0
777	ENSG00000057663.15_ATG5	2264.56	2095.56	18.75	14.47	18.02	13.8	0	0	0	0
778	ENSG00000057704.12_TMCC3	3547.16	3378.21	4.35	3.36	3.4	2.6	0	0	0	0
779	ENSG00000057757.9_PITHD1	1388.6	1219.6	53.69	41.43	51.59	39.51	0	0	0	0
780	ENSG00000057935.13_MTA3	1868.83	1699.84	42.37	32.7	41.34	31.66	0	0	0	0
781	ENSG00000058056.8_USP13	5345.73	5176.74	10.78	8.32	8.63	6.61	0	0	0	0
782	ENSG00000058063.15_ATP11B	3831.03	3662.03	20.56	15.86	17.1	13.1	0	0	0	0
783	ENSG00000058085.14_LAMC2	3549.8	3381.49	0.94	0.73	0.35	0.27	0	0	0	0
[truncated: 58,030 more rows]

## Sheet: hela_te_mut
	gene_id	length	effective_length	input_TPM_rep1	input_FPKM_rep1	input_TPM_rep2	input_FPKM_rep2	rpf_TPM_rep1	rpf_FPKM_rep1	rpf_TPM_rep2	rpf_FPKM_rep2
[truncated: 58,813 more rows]

[truncated: 2 more sheets: hela_te_na, hela_te_wt]
