# Supplementary material for: O-GlcNAcylation determines the biological function of YTHDF proteins
Source: Nat Cell Biol. Author manuscript; Available in PMC 2025 May 8. (PMC12060179; doi:10.1038/s41556-023-01258-x)
Supplement: SI 5 [file NIHMS2063183-supplement-SI_5.xlsx]

## Sheet: TE_Glc
symbol	gene_id	length.x	effective_length.x	te_Glc.	te_Glc..1	FC
AAK1	ENSG00000115977.18	4394.05	4224.04	-0.43135	-0.219578	0.211772
AAMP	ENSG00000127837.9	1452.18	1282.19	-0.76354	-1.01373	-0.250186
AAR2	ENSG00000131043.11	2444.03	2274.02	-0.689991	-0.836233	-0.146242
AARS	ENSG00000090861.15	3379.04	3209.03	0.301653	1.4455	1.14384
AARSD1	ENSG00000266967.6	1013.82	843.84	-0.784303	-0.566236	0.218067
AASDHPPT	ENSG00000149313.10	2116.86	1946.87	0.431704	3.22765	2.79595
ABCA2	ENSG00000107331.16	4720.8	4550.79	2.08104	0.239514	-1.84153
ABCA3	ENSG00000167972.13	3715.02	3545.01	0.536626	2.61462	2.07799
ABCA7	ENSG00000064687.12	1806.05	1636.05	1.76387	2.74061	0.976746
ABCB7	ENSG00000131269.16	2161.68	1991.68	0.894698	0.716287	-0.17841
ABCB9	ENSG00000150967.17	2119.1	1949.12	0.721359	1.51279	0.79143
ABCC1	ENSG00000103222.18	6552	6381.99	1.32061	0.323408	-0.997201
ABCC10	ENSG00000124574.14	2102.95	1933.01	-0.0744847	-0.961501	-0.887016
ABCC4	ENSG00000125257.14	5190.54	5020.53	1.51298	3.08041	1.56743
ABCD3	ENSG00000117528.12	3369.55	3199.54	1.07245	0.80454	-0.267915
ABCE1	ENSG00000164163.10	2748.97	2578.96	1.12133	1.23793	0.116592
ABCF1	ENSG00000204574.12	2824.87	2654.85	-0.206544	-3.03744	-2.83089
ABCF3	ENSG00000161204.11	1778.93	1608.92	0.562453	0.450174	-0.112279
ABHD10	ENSG00000144827.8	2059.51	1889.5	1.02137	2.86778	1.84641
ABHD13	ENSG00000139826.5	5338	5167.99	-0.521138	-2.5074	-1.98626
ABHD14B	ENSG00000114779.19	1805.62	1635.61	-4.37438	-0.725298	3.64908
ABHD17B	ENSG00000107362.13	2201.54	2031.53	1.61689	1.02988	-0.587008
ABHD3	ENSG00000158201.9	1717.76	1547.92	0.390637	2.01414	1.6235
ABL1	ENSG00000097007.17	3410.46	3240.48	-0.832472	-6.32771	-5.49524
ABL2	ENSG00000143322.19	9082.84	8912.83	-1.09037	-1.62186	-0.531492
ABR	ENSG00000159842.15	4184.38	4014.38	2.79401	0.38699	-2.40702
ABT1	ENSG00000146109.4	2949	2778.99	0.47885	0.590579	0.111729
ACAA1	ENSG00000060971.17	1626.79	1456.78	1.68843	1.63979	-0.0486477
ACAA2	ENSG00000167315.17	1566.58	1396.57	-1.5167	-1.98911	-0.472407
ACACA	ENSG00000278540.4	4241.71	4071.73	1.79048	2.16572	0.375247
ACAD8	ENSG00000151498.11	2119.57	1949.57	-0.718692	-0.721129	-0.00243758
ACAD9	ENSG00000177646.18	2055.22	1885.22	-1.46783	-0.102513	1.36532
ACADM	ENSG00000117054.13	1476.33	1306.33	0.406037	2.43766	2.03163
ACADVL	ENSG00000072778.19	960.06	790.09	-0.664253	-1.46736	-0.803112
ACAP3	ENSG00000131584.18	2788.35	2618.43	-0.720587	-2.42892	-1.70833
ACAT1	ENSG00000075239.13	1242.11	1072.14	1.17385	3.20314	2.0293
ACAT2	ENSG00000120437.8	1732.13	1562.12	-0.304769	-1.31145	-1.00668
ACBD5	ENSG00000107897.18	3262.18	3092.16	0.958254	0.710828	-0.247426
ACER3	ENSG00000078124.11	4370.17	4200.16	-0.235473	-0.959128	-0.723655
ACIN1	ENSG00000100813.14	2359.05	2189.07	-1.28229	-1.80436	-0.522073
ACLY	ENSG00000131473.16	3948.24	3778.24	1.465	0.752667	-0.712331
ACO2	ENSG00000100412.15	2278.67	2108.66	0.288154	0.426071	0.137917
ACOT13	ENSG00000112304.10	1307.02	1137.02	-1.36776	-3.83851	-2.47075
ACOT7	ENSG00000097021.19	1398.44	1228.42	-0.504496	-1.57978	-1.07529
ACOX1	ENSG00000161533.11	3098.83	2928.99	2.00766	1.42485	-0.582814
ACP1	ENSG00000143727.15	1405.93	1235.92	0.393163	0.393197	3.4399e-05
ACP2	ENSG00000134575.9	1999.46	1829.45	0.611734	2.65457	2.04283
ACSL3	ENSG00000123983.13	2687.64	2517.64	1.0238	0.544715	-0.479084
ACSS2	ENSG00000131069.19	1850.91	1681.19	0.328496	2.2647	1.93621
ACTA1	ENSG00000143632.14	1122	951.99	5.41549	10.0542	4.63874
ACTG1	ENSG00000184009.11	1895.28	1725.27	2.49881	1.2262	-1.27261
ACTL6A	ENSG00000136518.16	1509.61	1340.7	1.3352	0.674022	-0.661175
ACTR1A	ENSG00000138107.12	2538.18	2368.17	-1.05693	-0.771651	0.285282
ACTR1B	ENSG00000115073.7	1987.33	1817.32	0.455937	1.57273	1.11679
ACTR2	ENSG00000138071.13	3185.3	3015.28	0.443664	1.76692	1.32326
ACTR3	ENSG00000115091.11	2152.13	1982.12	1.55458	0.403756	-1.15083
ACTR8	ENSG00000113812.13	1909.85	1739.86	-0.113289	-1.04085	-0.927564
ACVR1B	ENSG00000135503.12	4178.58	4008.57	1.75156	2.94156	1.19
ACVR2B	ENSG00000114739.13	11665.4	11495.3	1.48117	2.85733	1.37615
ADA	ENSG00000196839.12	1472.54	1302.53	1.12133	0.331801	-0.78953
ADAL	ENSG00000168803.15	2006.81	1836.82	-0.448064	-3.1241	-2.67604
ADAM10	ENSG00000137845.14	2328.68	2158.68	2.47927	1.40046	-1.07881
ADAM15	ENSG00000143537.13	1650.46	1480.55	0.410134	0.0116326	-0.398502
ADAM17	ENSG00000151694.13	3709.89	3539.88	0.843083	0.626655	-0.216428
ADAM32	ENSG00000197140.14	6871	6700.99	2.98185	2.11864	-0.863208
ADAMTS17	ENSG00000140470.13	2765.47	2595.48	1.2984	6.0864	4.788
ADAR	ENSG00000160710.16	5867.68	5697.67	0.677026	1.30109	0.624069
ADAT1	ENSG00000065457.10	1182.33	1012.38	1.33113	0.336366	-0.994767
ADAT2	ENSG00000189007.15	2261.63	2091.66	-2.9645	-0.898555	2.06595
ADCY3	ENSG00000138031.14	2004.09	1834.1	0.282135	2.23312	1.95098
ADD1	ENSG00000087274.16	2254.88	2084.91	1.06549	2.14082	1.07532
ADD2	ENSG00000075340.22	5095.85	4925.84	0.249901	5.82168	5.57178
ADD3	ENSG00000148700.14	2557.37	2387.54	1.68963	3.74226	2.05263
ADGRG2	ENSG00000173698.17	4658.43	4488.42	1.89563	0.377345	-1.51828
ADGRL1	ENSG00000072071.16	5305.65	5135.68	2.53109	1.84169	-0.689401
ADGRL2	ENSG00000117114.19	3960.18	3790.18	0.0144819	0.973189	0.958707
ADH5	ENSG00000197894.10	1564.51	1394.51	-0.724141	-0.0731801	0.650961
ADIPOR1	ENSG00000159346.12	2176.25	2006.24	-0.68687	-0.766737	-0.0798667
ADIPOR2	ENSG00000006831.9	3951.68	3781.67	2.12818	0.595897	-1.53228
ADNP	ENSG00000101126.16	3864.09	3694.08	-0.358027	-1.3694	-1.01138
ADNP2	ENSG00000101544.8	4818.04	4648.03	-0.697292	-0.847125	-0.149833
ADRA2C	ENSG00000184160.7	2129	1958.99	1.05063	3.58849	2.53787
ADRM1	ENSG00000130706.12	1355.89	1185.88	-0.555497	-0.809573	-0.254075
ADSL	ENSG00000239900.12	1395.3	1225.3	-0.186507	-0.216935	-0.0304279
AES	ENSG00000104964.14	1561.68	1391.69	0.529168	1.05061	0.521437
AFAP1L1	ENSG00000157510.13	3967.04	3797.03	0.0322403	1.71872	1.68648
AFF1	ENSG00000172493.20	7033.92	6863.91	1.10735	0.943497	-0.163854
AFG3L2	ENSG00000141385.9	3023.23	2853.22	1.26795	0.125945	-1.142
AGA	ENSG00000038002.8	1277.11	1107.15	1.39444	2.0131	0.618656
AGAP1	ENSG00000157985.18	5470.29	5300.28	-0.06695	-2.86606	-2.79911
AGAP3	ENSG00000133612.18	1417.71	1247.74	0.335982	0.0328813	-0.303101
AGK	ENSG00000006530.16	1997.85	1827.85	0.0329005	1.77318	1.74028
AGPAT1	ENSG00000204310.12	2063.96	1893.94	-2.14384	-1.84333	0.300511
AHCTF1	ENSG00000153207.15	7420.35	7250.34	-1.20429	-1.49866	-0.294371
AHCY	ENSG00000101444.12	2121.37	1951.36	-0.213093	-0.361156	-0.148063
AHCYL2	ENSG00000158467.16	4019.21	3849.21	0.917484	1.6897	0.772217
AHI1	ENSG00000135541.20	2907.91	2737.95	0.275593	0.325082	0.0494898
AHRR	ENSG00000063438.16	3446.28	3276.28	-0.99724	-2.94981	-1.95257
AIFM1	ENSG00000156709.13	1737.59	1567.58	0.609	2.27156	1.66256
AIG1	ENSG00000146416.18	1332.76	1162.77	0.321615	2.30027	1.97866
AJUBA	ENSG00000129474.15	1954.26	1784.32	-1.56273	-3.85778	-2.29505
AK2	ENSG00000004455.16	1648.48	1478.47	-1.46586	-2.88306	-1.4172
AK4	ENSG00000162433.14	4138.86	3968.84	-0.4312	-2.41783	-1.98663
AKAP10	ENSG00000108599.14	2697.12	2527.12	1.43952	0.539204	-0.900321
AKAP13	ENSG00000170776.21	6694.42	6524.44	0.192647	0.51983	0.327183
AKAP17A	ENSG00000197976.11	2997.88	2827.87	-0.0276606	-0.894388	-0.866727
AKAP8	ENSG00000105127.8	3374.58	3204.56	1.47823	0.620798	-0.857435
AKAP8L	ENSG00000011243.17	1393.64	1223.65	-0.72142	-0.228412	0.493008
AKAP9	ENSG00000127914.16	7376.81	7206.8	1.27207	3.12127	1.8492
AKIRIN1	ENSG00000174574.15	2412.16	2242.15	0.669309	2.18984	1.52053
AKIRIN2	ENSG00000135334.8	1445.51	1275.55	1.16392	0.707678	-0.456242
AKR1B1	ENSG00000085662.13	1383.79	1213.78	-0.961158	-0.861944	0.099214
AKR7A2	ENSG00000053371.12	1356.83	1186.81	0.180457	2.15307	1.97262
AKT1S1	ENSG00000204673.10	2211.77	2041.76	-0.339098	-2.70388	-2.36478
AKT2	ENSG00000105221.16	1488.01	1318.03	0.0242236	0.420575	0.396351
ALAD	ENSG00000148218.15	2436.46	2266.46	-1.67953	-2.76533	-1.08579
ALAS1	ENSG00000023330.14	2119.04	1949.07	-1.06859	-2.7128	-1.64421
ALCAM	ENSG00000170017.12	3872.33	3702.32	1.48125	1.63164	0.150392
ALDH18A1	ENSG00000059573.8	2758.38	2588.37	0.488158	3.07462	2.58646
ALDH1B1	ENSG00000137124.7	3066	2895.99	-1.9278	-1.05674	0.871064
ALDH1L2	ENSG00000136010.13	6296.01	6126.01	0.602618	3.69747	3.09486
ALDH2	ENSG00000111275.12	1980.01	1810.02	1.09796	0.261105	-0.836858
ALDH3A2	ENSG00000072210.18	2163.33	1993.33	2.14768	1.95249	-0.195191
ALDH5A1	ENSG00000112294.12	4505.68	4335.67	0.668913	2.29615	1.62724
ALDH6A1	ENSG00000119711.12	2840.87	2670.85	0.936987	2.32562	1.38864
ALDH7A1	ENSG00000164904.17	1351.71	1181.73	0.006811	0.155029	0.148218
ALDOC	ENSG00000109107.13	1651.69	1481.68	0.548014	6.00731	5.4593
ALG10	ENSG00000139133.6	2838.52	2668.51	1.7874	0.778468	-1.00893
ALG10B	ENSG00000175548.8	4345.56	4175.57	0.671597	0.28367	-0.387927
ALG14	ENSG00000172339.9	2228.28	2058.42	-1.72342	-1.29057	0.432851
ALG2	ENSG00000119523.9	1837.48	1667.47	-0.731735	-1.95492	-1.22319
ALG3	ENSG00000214160.9	1369.21	1199.21	1.19795	1.44233	0.244376
ALG6	ENSG00000088035.16	1914.72	1744.7	0.284439	3.62092	3.33648
ALG8	ENSG00000159063.12	1327.48	1157.48	1.04368	1.01069	-0.0329901
ALG9	ENSG00000086848.14	1372.94	1202.97	0.176346	1.66348	1.48713
ALKBH2	ENSG00000189046.10	988.77	818.77	-0.453409	-2.9927	-2.53929
ALKBH7	ENSG00000125652.7	649.4	479.46	2.36886	1.83955	-0.529309
ALMS1	ENSG00000116127.17	8525.28	8355.56	0.410136	0.198642	-0.211495
ALS2	ENSG00000003393.14	5028.27	4858.26	-0.196392	-1.57299	-1.3766
ALYREF	ENSG00000183684.7	1019.97	850.08	1.76882	1.59888	-0.169938
AMBRA1	ENSG00000110497.14	3169.36	2999.38	0.807303	3.28516	2.47785
AMFR	ENSG00000159461.14	3092.38	2922.39	1.99453	2.70655	0.712019
AMOT	ENSG00000126016.15	5210.07	5040.09	1.20603	8.11732	6.91129
AMOTL2	ENSG00000114019.14	3807.89	3637.88	-2.20945	-0.609778	1.59967
AMPD2	ENSG00000116337.15	1747.76	1577.77	-0.105474	-0.02888	0.076594
AMZ2	ENSG00000196704.11	1039.48	869.48	-1.66325	-4.2462	-2.58295
ANAPC15	ENSG00000110200.8	824.01	654.01	-0.182078	-2.13488	-1.9528
ANAPC16	ENSG00000166295.8	1396.79	1226.79	-1.89511	-0.965424	0.929686
ANAPC5	ENSG00000089053.12	1641.98	1471.98	-0.247503	-0.543852	-0.296349
ANAPC7	ENSG00000196510.12	1972.07	1802.09	1.02408	1.60157	0.577493
ANGEL1	ENSG00000013523.9	3913.38	3743.37	0.725032	3.07426	2.34923
ANGEL2	ENSG00000174606.13	2641.36	2471.41	-0.263072	-0.409733	-0.146662
ANK2	ENSG00000145362.17	4723.8	4553.8	2.54931	5.69967	3.15035
ANKFY1	ENSG00000185722.17	4586.81	4416.82	0.0951344	3.04061	2.94547
ANKHD1-EIF4EBP3	ENSG00000254996.5	6749.83	6579.82	-1.84104	-1.49689	0.344149
ANKMY1	ENSG00000144504.15	1813.68	1643.7	-0.287352	-2.77405	-2.48669
ANKMY2	ENSG00000106524.8	2555	2384.99	-1.93336	-0.532635	1.40073
ANKRD11	ENSG00000167522.15	4026.88	3856.89	-0.413156	-3.82534	-3.41219
ANKRD13A	ENSG00000076513.16	3123.63	2953.62	0.483132	1.0782	0.595067
ANKRD13D	ENSG00000172932.14	1829.61	1659.61	1.12465	2.46421	1.33956
ANKRD16	ENSG00000134461.15	1676.79	1506.78	1.89281	3.00386	1.11106
ANKRD17	ENSG00000132466.18	7914.03	7744.01	-0.16694	-1.05974	-0.892796
ANKRD26	ENSG00000107890.16	6597.06	6427.05	0.385238	1.2201	0.834859
ANKRD42	ENSG00000137494.13	2588.55	2418.55	-4.48618	-0.415037	4.07115
ANKRD46	ENSG00000186106.11	1639.63	1469.64	0.0372259	3.35523	3.318
ANKRD52	ENSG00000139645.9	7645.52	7475.52	-1.40548	-2.40762	-1.00214
ANKS3	ENSG00000168096.14	1338.32	1168.35	0.19098	0.726182	0.535202
ANKS6	ENSG00000165138.17	4198.2	4028.2	-0.908726	-0.0805247	0.828201
ANLN	ENSG00000011426.10	4474.03	4304.02	0.792286	2.50518	1.7129
ANO10	ENSG00000160746.12	1714.14	1544.17	0.149452	0.591993	0.442541
ANO6	ENSG00000177119.15	5898.29	5728.28	-0.355119	-4.27192	-3.91681
ANP32A	ENSG00000140350.15	1318.74	1148.74	-0.244853	-0.777951	-0.533098
ANP32B	ENSG00000136938.8	1453.67	1283.66	-0.907485	-0.374231	0.533254
ANP32E	ENSG00000143401.14	2655.22	2485.21	1.74089	2.01045	0.269558
ANTXR1	ENSG00000169604.19	4939.3	4769.29	2.42642	0.600868	-1.82555
ANXA3	ENSG00000138772.12	1320.79	1150.78	-0.588337	-1.82113	-1.23279
ANXA4	ENSG00000196975.15	1363.51	1193.52	1.20126	1.22987	0.0286079
ANXA5	ENSG00000164111.14	1658.4	1488.39	1.91086	1.33383	-0.577029
ANXA6	ENSG00000197043.13	2266.61	2096.6	0.860636	1.43623	0.575596
ANXA7	ENSG00000138279.15	2082.62	1912.61	-0.225387	-2.4772	-2.25181
AP1B1	ENSG00000100280.16	3841.99	3671.98	1.08227	1.06197	-0.0202924
AP1G1	ENSG00000166747.12	5010.87	4840.86	0.942716	2.54555	1.60283
AP1M1	ENSG00000072958.8	1244.43	1074.53	1.95441	2.52266	0.568256
AP1S1	ENSG00000106367.14	1110.36	940.36	1.1481	0.463329	-0.68477
AP2A2	ENSG00000183020.13	1355.98	1186.43	1.30917	3.37631	2.06714
AP2B1	ENSG00000006125.17	4756.66	4586.67	1.14572	2.45695	1.31122
AP3D1	ENSG00000065000.17	3279.37	3109.36	1.64477	2.55953	0.914768
AP3M2	ENSG00000070718.11	2692.92	2522.93	0.694304	3.03323	2.33893
AP3S1	ENSG00000177879.15	1001.24	831.33	-1.43007	-0.275914	1.15415
AP3S2	ENSG00000157823.16	1598.71	1428.87	1.54164	3.33799	1.79634
AP4B1	ENSG00000134262.12	1931.64	1761.7	1.51905	1.01437	-0.504676
AP4M1	ENSG00000221838.9	1086.93	916.99	-2.38702	-0.684364	1.70266
APBA2	ENSG00000034053.14	2982.39	2812.37	0.628305	0.344828	-0.283476
APBB1	ENSG00000166313.18	2071.83	1901.82	0.21323	2.00317	1.78994
APEH	ENSG00000164062.12	1627.89	1457.88	0.330847	0.871333	0.540486
APEX1	ENSG00000100823.11	1467.3	1297.28	0.166786	0.463119	0.296333
APEX2	ENSG00000169188.4	3245	3074.99	-2.08267	-0.265054	1.81761
APH1B	ENSG00000138613.13	2666.18	2496.18	2.39598	3.31	0.914026
API5	ENSG00000166181.12	2828.23	2658.25	-0.161102	-3.06074	-2.89964
APLP1	ENSG00000105290.11	974.21	804.33	0.69439	2.31042	1.61603
APLP2	ENSG00000084234.17	2894.6	2724.59	1.3611	1.92004	0.558941
APOLD1	ENSG00000178878.12	4646	4475.99	1.06266	6.4778	5.41514
APPL1	ENSG00000157500.11	3972.85	3802.85	1.2734	3.48961	2.21622
APTX	ENSG00000137074.18	1344.17	1174.18	-1.66127	-0.540257	1.12101
ARAF	ENSG00000078061.12	1216.59	1046.61	-0.766742	-0.710942	0.0558
ARAP1	ENSG00000186635.14	2662.92	2492.93	1.09517	1.35732	0.262144
ARAP3	ENSG00000120318.15	3762.93	3592.92	-1.04821	-1.78792	-0.739709
ARCN1	ENSG00000095139.13	3053.9	2883.89	0.326252	1.18305	0.856793
AREL1	ENSG00000119682.16	4742.45	4572.46	-0.133863	-1.1683	-1.03443
ARF1	ENSG00000143761.15	1661.04	1491.03	2.08175	1.617	-0.464748
ARF3	ENSG00000134287.9	2095.65	1925.68	0.637497	1.3701	0.732604
ARF5	ENSG00000004059.10	823.68	653.72	1.21098	1.16679	-0.0441896
ARF6	ENSG00000165527.6	3865	3694.99	0.0894177	0.856174	0.766756
ARFGAP1	ENSG00000101199.12	1432.78	1262.8	-0.966339	-2.3692	-1.40286
ARFGAP3	ENSG00000242247.10	2489.32	2319.31	0.409265	0.285249	-0.124016
ARFGEF1	ENSG00000066777.8	7021.84	6851.83	-1.06979	-4.09026	-3.02047
ARFGEF2	ENSG00000124198.8	7133.38	6964.34	-1.40472	-1.46395	-0.059224
ARFIP1	ENSG00000164144.15	2569.13	2399.12	0.905625	2.26871	1.36308
ARFIP2	ENSG00000132254.12	1591.7	1421.69	-0.551937	-0.23807	0.313867
ARG2	ENSG00000081181.7	1902.14	1732.14	1.99347	1.28909	-0.704385
ARGLU1	ENSG00000134884.14	3875.1	3705.09	-2.76817	-0.329556	2.43861
ARHGAP1	ENSG00000175220.11	2978.69	2808.68	1.90428	1.88638	-0.0178955
ARHGAP18	ENSG00000146376.10	4462	4291.99	-3.39889	-1.23976	2.15913
ARHGAP19	ENSG00000213390.10	5037.9	4867.89	0.332506	1.44234	1.10984
ARHGAP21	ENSG00000107863.17	5158.19	4988.18	0.595003	0.327394	-0.267609
ARHGAP22	ENSG00000128805.14	2115.57	1945.57	-0.344329	-0.978815	-0.634486
ARHGAP26	ENSG00000145819.16	5031.05	4861.04	2.87548	4.06796	1.19248
ARHGAP32	ENSG00000134909.18	6940.48	6770.48	-0.600829	-0.076962	0.523867
ARHGAP44	ENSG00000006740.16	4004.53	3834.52	-1.24876	-0.290019	0.958743
ARHGAP5	ENSG00000100852.12	3688.38	3518.37	-2.09401	-0.0713904	2.02262
ARHGEF10	ENSG00000104728.15	3848.69	3678.68	-1.41266	-2.73597	-1.3233
ARHGEF12	ENSG00000196914.8	8159.15	7989.14	0.0155959	0.24711	0.231514
ARHGEF18	ENSG00000104880.17	3255.26	3085.27	0.638052	3.60562	2.96757
ARHGEF4	ENSG00000136002.18	2069.02	1899.03	-0.88357	-5.14226	-4.25869
ARHGEF7	ENSG00000102606.18	3031.97	2861.96	0.0290178	1.13816	1.10915
ARID1A	ENSG00000117713.19	4978.03	4808.03	0.314832	1.37238	1.05755
ARID1B	ENSG00000049618.23	5416.65	5246.7	0.633556	3.75329	3.11973
ARID3A	ENSG00000116017.10	4891.21	4721.23	3.21426	3.53268	0.318418
ARID4A	ENSG00000032219.18	4694.45	4524.45	1.19409	3.19615	2.00206
ARID4B	ENSG00000054267.21	4045.55	3875.77	0.123013	2.09694	1.97393
ARIH1	ENSG00000166233.14	2314.65	2144.8	0.633883	1.34735	0.713467
ARL1	ENSG00000120805.13	1362.34	1192.36	0.170548	1.23176	1.06121
ARL10	ENSG00000175414.6	10845	10675	-1.75174	-0.827533	0.924206
ARL13B	ENSG00000169379.15	2749.59	2579.58	0.410125	3.27426	2.86413
ARL14EP	ENSG00000152219.4	1813.07	1644.12	0.820451	0.742768	-0.0776829
ARL2	ENSG00000213465.7	975.4	805.39	-0.380241	-0.620544	-0.240303
ARL5A	ENSG00000162980.16	1973.87	1803.87	-1.08191	-4.93226	-3.85035
ARL5B	ENSG00000165997.4	7196	7025.99	-0.306429	-3.36976	-3.06333
ARL6IP1	ENSG00000170540.14	2374.53	2204.52	1.13569	2.17036	1.03468
ARL6IP5	ENSG00000144746.6	2074.99	1904.98	-0.83752	-1.65079	-0.81327
ARL6IP6	ENSG00000177917.10	988.87	818.95	-0.777602	-0.872023	-0.0944213
ARL8A	ENSG00000143862.7	1166.69	996.94	-1.03236	-1.06976	-0.0373966
ARL8B	ENSG00000134108.12	2720.95	2550.94	0.239642	2.10941	1.86977
ARMC1	ENSG00000104442.9	2851.03	2681.02	2.0365	2.46043	0.423936
ARMC6	ENSG00000105676.13	1386.4	1216.42	1.29103	1.15177	-0.139261
ARMC8	ENSG00000114098.17	2250.63	2080.71	-0.251729	-0.00873041	0.242998
ARMC9	ENSG00000135931.17	1771.04	1601.04	0.206823	1.24534	1.03851
ARMCX5-GPRASP2	ENSG00000271147.7	1175.99	1006.01	0.47176	3.41457	2.94281
ARMCX6	ENSG00000198960.10	985.07	815.07	0.741432	0.299547	-0.441885
ARNT	ENSG00000143437.20	2976.77	2806.78	0.154294	0.680363	0.526069
ARNT2	ENSG00000172379.20	5015.14	4845.13	1.48946	10.2307	8.74124
ARPC1A	ENSG00000241685.9	1483.96	1313.96	-0.849982	-1.87266	-1.02268
ARPC1B	ENSG00000130429.14	887.97	718.01	-2.82268	-0.576771	2.24591
ARPC3	ENSG00000111229.15	967.98	798.02	1.04046	0.655966	-0.384495
ARPC4	ENSG00000241553.12	1431.48	1261.48	-0.489349	-0.171267	0.318082
ARPC5	ENSG00000162704.15	1833.87	1663.86	1.49268	2.18187	0.689198
ARPC5L	ENSG00000136950.13	1398.73	1228.72	-0.546658	-0.264636	0.282022
ARPP19	ENSG00000128989.10	3039.27	2869.27	1.25829	0.107515	-1.15077
ARRB2	ENSG00000141480.17	1511.98	1341.98	0.649872	0.00767604	-0.642196
ARRDC3	ENSG00000113369.8	3679.56	3509.57	1.91175	1.90001	-0.0117393
ARSA	ENSG00000100299.17	1395.19	1225.19	1.8898	0.53979	-1.35001
ARSB	ENSG00000113273.16	3825.52	3655.52	1.11058	2.59092	1.48034
ASAH1	ENSG00000104763.18	1717.11	1547.1	-0.542462	-4.58618	-4.04372
ASAP1	ENSG00000153317.14	3979.34	3809.34	1.43641	2.61031	1.17389
ASB7	ENSG00000183475.12	4133.74	3963.73	-2.27497	-0.0320338	2.24294
ASB8	ENSG00000177981.10	1760.4	1590.62	0.0559143	2.06742	2.0115
ASCC2	ENSG00000100325.14	1960.7	1790.71	1.28534	2.21867	0.933329
ASF1A	ENSG00000111875.7	2215.39	2045.38	1.44739	0.313723	-1.13367
ASF1B	ENSG00000105011.8	1970.85	1800.83	0.198717	0.333074	0.134357
ASH1L	ENSG00000116539.12	10926.4	10756.4	1.51775	0.89273	-0.625024
ASNA1	ENSG00000198356.11	1272.72	1102.71	-0.697022	-0.0485913	0.64843
ASNS	ENSG00000070669.16	1800.81	1630.8	0.346305	2.7412	2.3949
ASNSD1	ENSG00000138381.9	2215.75	2045.75	-1.1655	-1.41159	-0.246088
ASPH	ENSG00000198363.17	3270	3100	1.86352	1.02885	-0.834671
ASPM	ENSG00000066279.17	8557.83	8387.81	-0.407928	-1.69888	-1.29096
ASXL1	ENSG00000171456.18	4065.61	3895.73	0.664432	1.18077	0.516336
ASXL2	ENSG00000143970.16	7353.2	7183.21	-0.3821	-0.00476924	0.377331
ATAD1	ENSG00000138138.13	2737.98	2567.97	0.569965	2.75708	2.18712
ATAD2	ENSG00000156802.12	5119.01	4949	1.36901	0.0205583	-1.34845
ATAD2B	ENSG00000119778.14	6710.42	6540.42	2.27162	1.41504	-0.856584
ATAD3B	ENSG00000160072.19	2019.17	1849.31	-0.596495	-2.33835	-1.74186
ATF2	ENSG00000115966.16	2581.29	2411.28	0.795596	0.769754	-0.0258424
ATF3	ENSG00000162772.16	1502.82	1332.83	0.381751	2.57057	2.18882
ATF4	ENSG00000128272.14	1429.45	1259.44	-3.76972	-5.07311	-1.30339
ATF6	ENSG00000118217.5	7496	7325.99	-1.07721	-1.90251	-0.825301
ATF7	ENSG00000170653.18	3905.92	3735.93	0.717259	0.641662	-0.075597
ATF7IP	ENSG00000171681.12	5011.8	4841.81	1.04439	2.17894	1.13455
ATG13	ENSG00000175224.16	2324.35	2154.36	0.32632	0.554497	0.228177
ATG2A	ENSG00000110046.12	3055.69	2885.72	-0.601087	-4.31046	-3.70937
ATG3	ENSG00000144848.10	1471.01	1301.01	1.19839	1.43275	0.234368
ATG4C	ENSG00000125703.14	2174.52	2004.52	0.724324	3.05131	2.32699
ATG4D	ENSG00000130734.9	1105.81	935.81	0.0666041	2.63066	2.56406
ATG7	ENSG00000197548.12	1869.72	1699.75	0.996129	1.84229	0.846158
ATG9A	ENSG00000198925.11	2109.87	1939.89	0.565208	0.284545	-0.280663
ATIC	ENSG00000138363.14	1269.07	1099.12	0.858284	0.610508	-0.247776
ATL2	ENSG00000119787.13	2077.12	1907.13	1.2374	1.56848	0.331082
ATL3	ENSG00000184743.12	3719.27	3549.25	1.74769	1.60015	-0.147546
ATM	ENSG00000149311.18	5069.95	4899.96	0.576417	2.76297	2.18655
ATN1	ENSG00000111676.14	4315.82	4145.81	-0.202989	-0.930758	-0.727769
ATP11B	ENSG00000058063.15	5046.03	4876.02	0.746314	2.2778	1.53148
ATP11C	ENSG00000101974.14	5107.6	4937.59	0.351192	0.0152029	-0.335989
ATP13A1	ENSG00000105726.16	1427.12	1257.19	0.883611	1.66201	0.778401
ATP13A3	ENSG00000133657.15	3409.79	3239.83	-1.12858	-2.22407	-1.09549
ATP1A1	ENSG00000163399.15	3504.71	3334.69	0.841249	1.50437	0.663119
ATP1A3	ENSG00000105409.18	3356.75	3186.74	0.897168	4.75489	3.85772
ATP2A2	ENSG00000174437.16	4080.61	3910.64	1.27987	0.85954	-0.420335
ATP2B1	ENSG00000070961.15	3982.25	3812.26	0.12022	1.00908	0.88886
ATP2B4	ENSG00000058668.14	6647.45	6477.45	0.0872445	0.528004	0.440759
ATP2C1	ENSG00000017260.19	2525.47	2355.48	-0.22241	-1.55663	-1.33422
ATP6AP1	ENSG00000071553.16	2103.44	1933.43	0.355198	1.12171	0.766508
ATP6V0A1	ENSG00000033627.16	2367.52	2197.57	1.15243	1.37213	0.219699
ATP6V0B	ENSG00000117410.13	970.75	800.75	0.05984	0.507855	0.448015
ATP6V0C	ENSG00000185883.11	933.12	763.12	2.39836	0.730921	-1.66744
ATP6V0D1	ENSG00000159720.11	1610.21	1440.2	1.64253	2.38112	0.738588
ATP6V0E1	ENSG00000113732.8	803.85	633.86	-0.907906	-1.05623	-0.148324
ATP6V0E2	ENSG00000171130.18	1641.68	1471.67	0.66741	1.26684	0.599432
ATP6V1A	ENSG00000114573.9	3028.33	2858.32	1.4046	2.02021	0.615607
ATP6V1B2	ENSG00000147416.10	2573.53	2403.52	0.458332	1.61441	1.15608
ATP6V1D	ENSG00000100554.11	1202.9	1032.91	-1.6362	-1.02363	0.612575
ATP6V1F	ENSG00000128524.4	704.15	534.17	-0.646606	-1.25973	-0.613121
ATP6V1G1	ENSG00000136888.6	1080	909.99	-1.3282	-1.51635	-0.188152
ATP6V1H	ENSG00000047249.17	1694.19	1524.2	1.39075	2.5305	1.13975
ATP7A	ENSG00000165240.19	6038.28	5868.26	0.50868	0.168506	-0.340174
ATP8A1	ENSG00000124406.16	5291.38	5121.59	2.43923	1.92859	-0.51064
ATP9A	ENSG00000054793.13	7905.49	7735.48	-0.927969	-1.65188	-0.723914
ATPAF1	ENSG00000123472.12	2043.56	1873.57	0.580846	2.13298	1.55214
ATRN	ENSG00000088812.17	7471.91	7301.9	0.0861834	0.347766	0.261582
ATRX	ENSG00000085224.22	4666.73	4496.75	0.971006	1.98608	1.01507
ATXN10	ENSG00000130638.16	1318.38	1148.4	0.817226	1.16319	0.345968
ATXN2	ENSG00000204842.15	2141.07	1971.09	0.508955	1.21984	0.710881
ATXN7L3	ENSG00000087152.15	1887.01	1717.06	-2.2454	-0.405047	1.84035
ATXN7L3B	ENSG00000253719.3	7604	7433.99	-1.57124	-2.89537	-1.32413
AUH	ENSG00000148090.11	1504.58	1334.57	1.66376	0.620808	-1.04296
AUNIP	ENSG00000127423.10	1886.53	1716.51	-1.16512	-1.06518	0.0999481
AUP1	ENSG00000115307.16	1446.72	1276.72	-0.18168	-1.91888	-1.7372
AURKAIP1	ENSG00000175756.13	803.25	633.24	0.869373	0.0822735	-0.787099
AURKB	ENSG00000178999.12	1023.34	853.39	0.628085	0.533142	-0.094943
AUTS2	ENSG00000158321.16	2968.53	2798.71	1.88073	0.501485	-1.37924
AVPI1	ENSG00000119986.6	1457	1286.99	-0.747928	-3.77714	-3.02921
AZIN1	ENSG00000155096.13	3273.49	3103.48	0.454433	1.67641	1.22197
B2M	ENSG00000166710.18	749.72	579.82	1.49447	0.71658	-0.777895
B3GALT6	ENSG00000176022.5	2783	2612.99	0.390508	0.963122	0.572614
B3GNT2	ENSG00000170340.10	2561.49	2391.47	-2.02593	-1.19659	0.829342
B4GALNT4	ENSG00000182272.11	1615.55	1445.68	0.137045	2.07342	1.93638
B4GALT1	ENSG00000086062.12	4201	4030.99	-0.636756	-1.84111	-1.20436
B4GALT2	ENSG00000117411.16	1798.34	1628.33	-1.74623	-0.922289	0.823937
B4GAT1	ENSG00000174684.6	2072	1901.99	0.364744	2.47763	2.11288
B9D1	ENSG00000108641.15	809.35	639.4	0.808309	1.89628	1.08797
BABAM1	ENSG00000105393.15	1064.38	894.41	-2.439	-0.298804	2.14019
BAG1	ENSG00000107262.21	1288.82	1118.81	-2.14359	-1.41891	0.724677
BAG2	ENSG00000112208.11	6651	6480.99	-1.15882	-1.30537	-0.146556
BAG5	ENSG00000166170.9	3306.85	3136.84	-1.67519	-0.935672	0.739518
BAHCC1	ENSG00000266074.8	5526.4	5356.42	0.707233	2.18743	1.4802
BAIAP2	ENSG00000175866.15	830.29	660.32	0.136204	0.707218	0.571014
BANF1	ENSG00000175334.7	912.72	742.72	0.868741	0.858993	-0.00974777
BAP1	ENSG00000163930.9	2240.09	2070.09	0.27387	1.17515	0.901276
BARD1	ENSG00000138376.10	3755.55	3585.55	0.506539	2.49676	1.99022
BASP1	ENSG00000176788.8	1730.8	1560.78	-0.862415	-2.02805	-1.16563
BAX	ENSG00000087088.19	749.91	580.04	0.623089	0.0522919	-0.570797
BAZ1A	ENSG00000198604.10	4462.48	4292.47	1.57742	1.59181	0.0143867
BAZ2A	ENSG00000076108.11	4866.23	4696.25	0.715283	0.647325	-0.067958
BAZ2B	ENSG00000123636.17	3825.59	3655.61	0.501535	1.30913	0.807599
BBIP1	ENSG00000214413.7	858.64	688.77	-0.315684	-1.16537	-0.849683
BBS1	ENSG00000174483.19	1773.16	1603.17	-0.122107	-1.59854	-1.47643
BBS2	ENSG00000125124.11	1902.13	1732.16	1.09617	3.88823	2.79206
BBS4	ENSG00000140463.13	2067.17	1897.19	0.716374	0.930033	0.213659
BBS7	ENSG00000138686.9	1841.99	1676.98	0.933573	4.50436	3.57079
BCAP29	ENSG00000075790.10	1268.55	1098.91	0.802573	2.1411	1.33853
BCAP31	ENSG00000185825.16	1409.69	1239.69	-0.0386341	-0.264219	-0.225585
BCAR1	ENSG00000050820.16	2602.92	2432.92	2.25908	2.93131	0.672229
BCAS2	ENSG00000116752.5	1286.29	1116.28	0.949488	1.52733	0.577844
BCAT1	ENSG00000060982.14	3998.41	3828.42	2.27283	1.85905	-0.413785
BCAT2	ENSG00000105552.14	1450.07	1280.06	-2.48481	-0.90201	1.5828
BCCIP	ENSG00000107949.16	1518.46	1348.45	0.75087	1.6689	0.918026
BCKDK	ENSG00000103507.13	2120.25	1950.24	0.384612	1.1794	0.794792
BCL10	ENSG00000142867.13	2042.3	1872.29	1.39164	2.87748	1.48584
BCL11A	ENSG00000119866.21	1815.87	1645.91	0.449929	7.17465	6.72472
BCL2L12	ENSG00000126453.9	594.41	424.98	0.00661841	2.74925	2.74263
BCL2L2	ENSG00000129473.9	3352.1	3182.1	0.0179249	1.98793	1.97
BCL7A	ENSG00000110987.8	3582.87	3412.85	1.94419	5.6471	3.70291
BCL7C	ENSG00000099385.11	1698.98	1528.96	-0.681439	-1.60768	-0.926243
BCL9	ENSG00000116128.10	4531.87	4361.89	-0.588749	-1.31288	-0.724134
BCOR	ENSG00000183337.16	5233.92	5063.98	0.628665	1.89347	1.2648
BCR	ENSG00000186716.20	5907.08	5737.07	0.948119	2.20647	1.25835
BCS1L	ENSG00000074582.13	910.91	740.95	0.320753	1.99969	1.67893
BDP1	ENSG00000145734.18	8139.45	7969.44	-0.553768	-0.963242	-0.409474
BECN1	ENSG00000126581.12	1842.28	1672.28	0.0756654	0.868626	0.792961
BET1L	ENSG00000177951.17	2703.11	2533.1	-0.203099	-0.436366	-0.233267
BEX4	ENSG00000102409.9	1302.1	1132.08	0.224996	6.64804	6.42304
BFAR	ENSG00000103429.10	2217.26	2047.26	0.343049	0.890028	0.546979
BHLHB9	ENSG00000198908.11	3953.07	3783.07	-2.7187	-0.0276917	2.69101
BHLHE40	ENSG00000134107.4	3090.46	2920.48	-0.00946748	-1.00534	-0.995874
BICD1	ENSG00000151746.13	2671.62	2501.62	0.677949	1.24894	0.570988
BICD2	ENSG00000185963.13	5167.25	4997.24	-0.718969	-2.0833	-1.36433
BIN1	ENSG00000136717.14	2258.64	2088.63	-0.661831	-2.13941	-1.47758
BIRC2	ENSG00000110330.8	3002.74	2832.73	0.335055	0.859686	0.524631
BIRC5	ENSG00000089685.14	2428.43	2258.42	1.5736	1.46511	-0.108491
BIRC6	ENSG00000115760.14	9968.21	9798.2	1.28654	1.06576	-0.220774
BLCAP	ENSG00000166619.13	2035.56	1865.55	0.17301	0.258978	0.0859682
BLM	ENSG00000197299.11	3426.72	3256.71	1.29945	1.27707	-0.0223732
BLMH	ENSG00000108578.14	2106.48	1936.63	0.583057	0.95693	0.373873
BLOC1S1	ENSG00000135441.7	601.61	431.67	-1.71641	-1.98165	-0.265243
BLOC1S3	ENSG00000189114.6	2197.41	2027.43	1.90086	0.268835	-1.63202
BLOC1S5	ENSG00000188428.19	2061.18	1891.22	2.11776	2.66999	0.552234
BLVRA	ENSG00000106605.10	1047.07	877.1	0.538568	2.43209	1.89352
BLVRB	ENSG00000090013.10	887.6	717.59	2.26821	0.692012	-1.5762
BLZF1	ENSG00000117475.13	2308.64	2138.63	-2.27751	-1.01736	1.26015
BMP2K	ENSG00000138756.17	3253.36	3083.38	-0.573228	-0.683548	-0.11032
BMPR2	ENSG00000204217.13	5076.39	4906.37	-1.22697	-2.14045	-0.91348
BMS1	ENSG00000165733.7	7753	7582.99	-0.273894	-1.34142	-1.06752
BNIP2	ENSG00000140299.11	2257.12	2087.11	0.714002	0.559465	-0.154537
BNIP3	ENSG00000176171.11	1956.48	1786.47	0.519044	1.98093	1.46188
BNIP3L	ENSG00000104765.15	1947.12	1777.11	0.267667	0.399823	0.132156
BOC	ENSG00000144857.14	1824.23	1654.24	2.0361	2.16788	0.131782
BOD1	ENSG00000145919.10	1330.75	1160.74	-1.38665	-1.19144	0.195208
BOLA1	ENSG00000178096.8	744.6	574.6	0.0592377	0.291878	0.23264
BOP1	ENSG00000261236.7	1997.15	1827.14	1.82713	0.122463	-1.70466
BPGM	ENSG00000172331.11	1759.89	1589.88	-2.44139	-2.09407	0.347318
BPHL	ENSG00000137274.12	1183.67	1013.68	0.0324881	0.427532	0.395043
BPNT1	ENSG00000162813.17	1495.01	1325.03	1.14317	1.24317	0.0999922
BRAF	ENSG00000157764.13	5249.91	5079.9	0.596957	2.61362	2.01667
BRAP	ENSG00000089234.15	3148.55	2978.54	0.580379	0.164869	-0.41551
BRAT1	ENSG00000106009.15	2829.83	2659.82	1.1656	1.24071	0.0751111
BRD2	ENSG00000204256.12	2361.18	2191.17	-0.207247	-0.311734	-0.104487
BRD8	ENSG00000112983.17	1818.14	1648.15	0.110816	1.27472	1.1639
BRD9	ENSG00000028310.17	2423.14	2253.13	-0.117758	-1.19901	-1.08126
BRF1	ENSG00000185024.16	2016.87	1846.89	0.350785	0.554435	0.20365
BRI3BP	ENSG00000184992.10	6648	6477.99	-1.26055	-1.21754	0.0430035
BRIP1	ENSG00000136492.8	5006.25	4836.24	0.553551	3.83378	3.28023
BRK1	ENSG00000254999.3	1233	1062.99	-2.78776	-3.94722	-1.15946
BRMS1	ENSG00000174744.13	1278.22	1108.23	-3.83773	-3.58496	0.252766
BROX	ENSG00000162819.11	2983.41	2813.4	1.52657	0.766806	-0.759767
BRSK2	ENSG00000174672.15	1230.59	1060.62	0.635248	7.32193	6.68668
BRWD1	ENSG00000185658.13	6801.12	6631.11	0.904156	1.97905	1.0749
BRWD3	ENSG00000165288.10	7227.37	7057.36	1.83705	2.71472	0.87767
BSDC1	ENSG00000160058.18	3147.84	2977.84	-0.865157	-3.66861	-2.80345
BSN	ENSG00000164061.4	14554	14384	0.820383	1.8625	1.04211
BTBD2	ENSG00000133243.8	1860.49	1690.69	1.21656	3.00533	1.78877
BTBD3	ENSG00000132640.14	3289.72	3119.73	0.789383	1.06918	0.279798
BTBD9	ENSG00000183826.17	4026.08	3856.1	-0.908042	-0.41488	0.493162
BTD	ENSG00000169814.13	1524.57	1354.56	-0.680265	-4.05479	-3.37453
BTF3L4	ENSG00000134717.17	1501.06	1331.05	1.0679	1.49603	0.428129
BTG1	ENSG00000133639.4	2508.3	2338.35	-0.420087	-3.23839	-2.8183
BTG3	ENSG00000154640.14	1381.02	1211.02	-1.70887	-1.97134	-0.262467
BTN2A1	ENSG00000112763.16	2905.71	2735.7	1.58092	2.24553	0.664612
BTRC	ENSG00000166167.17	3561.82	3391.82	1.67187	1.90783	0.235959
BUB1	ENSG00000169679.14	3265.68	3095.66	0.616036	1.53238	0.916341
BUB1B	ENSG00000156970.12	2594.04	2424.06	0.504774	1.93846	1.43368
BUB3	ENSG00000154473.17	1654.27	1484.26	-0.0900619	-1.88019	-1.79013
BUD31	ENSG00000106245.10	724.94	554.98	-0.702409	-2.50196	-1.79955
BZW1	ENSG00000082153.17	1239.63	1069.93	-0.593067	-0.0895412	0.503526
C11orf24	ENSG00000171067.10	1406.34	1236.38	-0.567516	-4.61798	-4.05046
C11orf49	ENSG00000149179.13	1305.37	1135.36	1.16002	0.552051	-0.607971
C11orf58	ENSG00000110696.9	1397.61	1227.63	0.391588	1.0214	0.629816
C11orf68	ENSG00000175573.6	1559	1388.99	-0.256208	-1.08171	-0.825507
C12orf10	ENSG00000139637.13	1079.62	909.63	-0.819094	-1.24626	-0.427169
C12orf29	ENSG00000133641.17	1206.39	1036.4	0.0768039	0.142052	0.0652485
C12orf4	ENSG00000047621.11	2271.9	2101.91	0.293462	2.61327	2.31981
C12orf49	ENSG00000111412.5	5272.95	5102.95	-0.278774	-2.33417	-2.05539
C12orf57	ENSG00000111678.10	572.45	402.51	0.644451	0.275834	-0.368617
C12orf65	ENSG00000130921.7	1944.36	1774.35	0.842562	0.155685	-0.686877
C12orf73	ENSG00000204954.9	969.9	799.92	-0.775074	-0.919126	-0.144052
C14orf119	ENSG00000179933.5	1418.89	1248.89	-1.5633	-5.04716	-3.48386
C16orf70	ENSG00000125149.11	2025.16	1855.19	0.466722	2.55462	2.0879
C16orf72	ENSG00000182831.11	7958.45	7788.44	0.147942	0.218257	0.0703149
C17orf49	ENSG00000258315.5	685.44	515.54	0.813908	2.31122	1.49731
C17orf51	ENSG00000212719.11	7608.25	7438.24	2.44419	3.7666	1.32241
C18orf25	ENSG00000152242.10	3063.27	2893.28	-0.126963	-0.562191	-0.435228
C19orf44	ENSG00000105072.8	2501.52	2331.5	0.8929	1.3831	0.490199
C19orf47	ENSG00000160392.13	1671.77	1501.78	-0.314461	-0.0208546	0.293606
C19orf53	ENSG00000104979.8	594.45	424.54	-0.66988	-1.38164	-0.71176
C19orf54	ENSG00000188493.14	2059.6	1889.62	0.71832	3.65327	2.93495
C1GALT1	ENSG00000106392.10	2487.66	2317.66	-1.40647	-2.00067	-0.594198
C1GALT1C1	ENSG00000171155.7	1613	1442.99	-0.807791	-0.388444	0.419347
C1orf123	ENSG00000162384.13	1081.83	911.82	-0.894844	-0.298261	0.596583
C1orf174	ENSG00000198912.10	1892.26	1722.24	0.351629	0.280949	-0.0706802
C1orf198	ENSG00000119280.16	3677.9	3507.89	0.977262	0.589374	-0.387888
C1orf21	ENSG00000116667.13	2234.35	2064.37	-5.5422	-0.510762	5.03144
C1orf216	ENSG00000142686.7	2711.89	2541.89	-4.77672	-1.37906	3.39766
C1orf35	ENSG00000143793.12	1817.93	1647.92	0.903716	1.26756	0.363841
C1orf43	ENSG00000143612.20	1619.79	1449.78	-2.01685	-3.75995	-1.7431
C1orf56	ENSG00000143443.9	1467.92	1298.07	1.53029	2.37233	0.842043
C1orf74	ENSG00000162757.4	4684	4513.99	0.169945	2.82569	2.65574
C20orf27	ENSG00000101220.17	1120.39	950.38	0.992876	0.597245	-0.395631
C21orf91	ENSG00000154642.10	2756.17	2586.16	1.23613	1.60832	0.372188
C22orf46	ENSG00000184208.10	4054.46	3884.45	-0.940619	-3.26722	-2.3266
C2CD5	ENSG00000111731.12	3167.69	2997.69	0.813509	1.83494	1.02143
C2orf42	ENSG00000115998.7	2085.15	1915.26	-1.96259	-2.2367	-0.27411
C2orf68	ENSG00000168887.10	1906.48	1736.5	-0.724771	-1.81673	-1.09196
C3orf58	ENSG00000181744.8	3380.65	3210.64	2.99891	1.65008	-1.34883
C4orf3	ENSG00000164096.12	2217.96	2047.96	1.15083	1.48131	0.330481
C4orf46	ENSG00000205208.4	2628.8	2458.79	1.37875	0.628796	-0.74995
C5orf22	ENSG00000082213.17	2476.48	2306.48	-0.153445	-0.469265	-0.315819
C5orf24	ENSG00000181904.8	3144.35	2974.34	0.227373	0.977977	0.750603
C5orf30	ENSG00000181751.9	2658.3	2488.29	-0.737857	-3.31517	-2.57731
C6orf203	ENSG00000130349.9	883.27	713.26	0.288921	1.71694	1.42802
C6orf48	ENSG00000204387.13	773.01	603.03	1.77468	2.12918	0.354497
C6orf89	ENSG00000198663.16	4606.18	4436.16	-2.37274	-0.0686502	2.30409
C7orf55-LUC7L2	ENSG00000269955.2	1661	1490.99	0.707737	0.0229047	-0.684833
C9orf16	ENSG00000171159.4	874.76	704.76	1.67895	2.46689	0.787942
C9orf3	ENSG00000148120.16	1724.03	1554.03	-0.339386	-1.75596	-1.41657
C9orf40	ENSG00000135045.6	2327	2156.99	-0.070335	-0.350793	-0.280458
C9orf72	ENSG00000147894.15	2293.75	2123.74	0.188603	0.421612	0.233008
C9orf78	ENSG00000136819.15	1522.64	1352.65	-0.488741	-3.61035	-3.1216
CA13	ENSG00000185015.7	1566.65	1396.65	-2.78356	-0.776225	2.00734
CA2	ENSG00000104267.9	1687.62	1517.61	0.819297	3.48938	2.67009
CACFD1	ENSG00000160325.14	2616.85	2446.83	1.85915	2.22841	0.369258
CACNA2D1	ENSG00000153956.15	4641.98	4472	0.535599	1.25875	0.72315
CACNA2D2	ENSG00000007402.11	4544.4	4374.39	0.996189	5.2854	4.28921
CACNA2D3	ENSG00000157445.14	2597.77	2427.76	-1.1924	-0.492928	0.699474
CACTIN	ENSG00000105298.13	1676.28	1506.29	1.34489	0.00575193	-1.33914
CACUL1	ENSG00000151893.14	5227.62	5057.65	2.11435	1.90117	-0.213179
CACYBP	ENSG00000116161.17	1202.66	1034.08	-0.15581	-0.911198	-0.755388
CAD	ENSG00000084774.13	4519.23	4349.23	0.415948	1.33764	0.921691
CADM4	ENSG00000105767.2	2062.68	1892.77	1.09406	2.68841	1.59436
CADPS2	ENSG00000081803.15	4097.02	3927	0.0465153	0.931287	0.884772
CALCOCO2	ENSG00000136436.14	1469.15	1299.18	-0.183005	-1.60184	-1.41884
CALD1	ENSG00000122786.19	3678.8	3508.98	-0.388838	-1.32201	-0.933167
CALM1	ENSG00000198668.10	1277.32	1107.32	1.18439	1.04953	-0.134862
CALM2	ENSG00000143933.16	1249.75	1079.74	-0.477058	-0.126957	0.350101
CALML4	ENSG00000129007.14	729.24	559.28	0.529408	0.0545012	-0.474907
CALR	ENSG00000179218.13	1728.18	1558.19	1.87324	0.298233	-1.57501
CAMK4	ENSG00000152495.10	3905.8	3735.79	1.8803	1.1764	-0.703897
CAMKK1	ENSG00000004660.14	3470.06	3300.05	-1.56367	-2.38377	-0.820101
CAMKV	ENSG00000164076.16	2465.86	2295.85	0.358302	2.03562	1.67732
CAMSAP2	ENSG00000118200.14	5407.52	5237.52	-0.0618873	-0.161396	-0.0995087
CAMTA1	ENSG00000171735.18	775.34	605.4	-0.21384	-7.75643	-7.54259
CAND1	ENSG00000111530.12	3135.42	2965.43	0.688634	1.97159	1.28295
CAND2	ENSG00000144712.12	4452.93	4282.92	1.36572	2.64386	1.27814
CANX	ENSG00000127022.14	2758.97	2588.98	1.80898	1.12531	-0.68367
CAP1	ENSG00000131236.16	1875.86	1705.86	0.25708	0.223291	-0.0337888
CAPG	ENSG00000042493.15	910.88	740.9	-1.07949	-0.0747111	1.00478
CAPN1	ENSG00000014216.15	2139.68	1969.68	1.94812	1.02128	-0.926838
CAPN15	ENSG00000103326.11	2659.13	2489.11	2.06337	0.488334	-1.57503
CAPN2	ENSG00000162909.17	3181.58	3011.59	0.340884	0.994381	0.653497
CAPNS1	ENSG00000126247.10	739.42	569.45	-0.739522	-0.298597	0.440926
CAPRIN1	ENSG00000135387.20	3371.29	3201.32	1.35618	1.14856	-0.207625
CAPZA1	ENSG00000116489.12	2893.69	2723.69	0.927766	1.53587	0.608107
CAPZA2	ENSG00000198898.13	1282.81	1112.81	-0.692109	-1.02151	-0.329405
CARD8	ENSG00000105483.17	1773.34	1603.35	-1.55274	-0.501077	1.05167
CARM1	ENSG00000142453.11	2926.96	2756.95	1.48627	2.33469	0.848419
CARS	ENSG00000110619.17	2358.45	2188.44	0.48856	1.75322	1.26466
CASC3	ENSG00000108349.16	3145.67	2975.66	-0.159598	-3.38115	-3.22155
CASC4	ENSG00000166734.19	3060.56	2890.58	0.809187	2.48762	1.67843
CASK	ENSG00000147044.21	3383.84	3213.87	1.35399	3.94097	2.58698
CASP2	ENSG00000106144.19	3505.99	3335.99	1.98049	1.78065	-0.199842
CASP3	ENSG00000164305.18	2547.31	2377.3	0.298301	0.203108	-0.0951928
CASP8	ENSG00000064012.21	1704.98	1535.15	1.43029	0.973299	-0.456995
CASP8AP2	ENSG00000118412.12	5548.33	5378.32	-0.104156	-0.477268	-0.373112
CAST	ENSG00000153113.23	2412.83	2242.83	-0.142516	-0.488183	-0.345667
CAT	ENSG00000121691.5	1826.29	1656.3	-0.068655	-0.975252	-0.906597
CAV2	ENSG00000105971.14	2007.73	1837.72	0.600328	1.76183	1.16151
CBFB	ENSG00000067955.13	1771.79	1601.82	0.0857572	2.33996	2.25421
CBL	ENSG00000110395.6	9786.12	9616.11	0.159698	0.62007	0.460371
CBR1	ENSG00000159228.12	1306.5	1136.49	1.9114	0.133356	-1.77804
CBR4	ENSG00000145439.11	2763.58	2593.57	1.79021	4.25453	2.46432
CBX2	ENSG00000173894.10	4114.02	3944.02	-0.145809	-0.975537	-0.829728
CBX8	ENSG00000141570.10	2414.48	2244.48	-0.628208	-2.82119	-2.19298
CBY1	ENSG00000100211.10	1040.78	870.77	0.972783	2.21225	1.23947
CC2D1B	ENSG00000154222.14	1652.54	1492.37	0.444131	0.522315	0.0781834
CCAR1	ENSG00000060339.13	2360.96	2190.98	0.17264	2.06947	1.89683
CCAR2	ENSG00000158941.16	1900.16	1730.53	0.335102	0.30775	-0.027352
CCDC107	ENSG00000159884.11	1189.73	1019.72	-0.00731962	-0.455662	-0.448342
CCDC117	ENSG00000159873.9	3540.05	3370.04	0.195847	1.45299	1.25714
CCDC12	ENSG00000160799.11	964.99	795.01	1.81082	0.886757	-0.924061
CCDC121	ENSG00000176714.9	2127.17	1957.16	0.90439	0.426898	-0.477493
CCDC127	ENSG00000164366.3	6255.93	6085.94	-0.603952	-1.35455	-0.750597
CCDC138	ENSG00000163006.11	2110.72	1940.72	0.493262	2.6138	2.12054
CCDC183-AS1	ENSG00000228544.1	2386	2215.99	1.95385	1.45686	-0.496989
CCDC22	ENSG00000101997.12	2271.76	2101.74	1.82137	2.57007	0.748694
CCDC25	ENSG00000147419.17	1571.17	1401.8	0.389545	1.81467	1.42513
CCDC34	ENSG00000109881.16	1329.75	1159.75	-0.0467956	-0.685988	-0.639192
CCDC43	ENSG00000180329.13	1937.83	1767.82	-0.758073	-0.167835	0.590238
CCDC47	ENSG00000108588.13	2586.66	2416.65	1.65251	0.340957	-1.31155
CCDC66	ENSG00000180376.16	2216.96	2046.96	0.177074	1.9152	1.73813
CCDC85B	ENSG00000175602.3	1524	1353.99	3.345	0.489701	-2.8553
CCDC86	ENSG00000110104.12	1827.89	1657.87	-0.854886	-4.36954	-3.51466
CCDC88A	ENSG00000115355.16	4217.92	4047.91	-0.623578	-0.843784	-0.220207
CCNA2	ENSG00000145386.9	2797	2626.99	-1.02995	-3.01917	-1.98922
CCNB1	ENSG00000134057.14	1434.62	1264.62	0.287785	0.447598	0.159813
CCNB1IP1	ENSG00000100814.17	1387.13	1217.13	-1.47046	-0.930182	0.540282
CCND2	ENSG00000118971.7	6241.1	6071.09	0.831145	9.36605	8.5349
CCND3	ENSG00000112576.12	1829.98	1659.97	2.46522	2.1425	-0.32272
CCNDBP1	ENSG00000166946.13	1426.17	1256.17	-1.37403	-1.05118	0.322851
CCNG1	ENSG00000113328.18	1689.69	1519.69	0.0259272	1.83293	1.807
CCNL1	ENSG00000163660.11	1529.33	1359.36	-1.2473	-0.623537	0.62376
CCNL2	ENSG00000221978.11	1959.76	1789.76	-2.48916	-2.0952	0.393957
CCNT2	ENSG00000082258.12	4147	3977	0.897641	3.19022	2.29258
CCNY	ENSG00000108100.17	2310.1	2140.1	0.0156518	0.361105	0.345453
CCS	ENSG00000173992.8	1003.67	833.66	0.642069	0.756996	0.114927
CCT4	ENSG00000115484.14	2297.29	2127.31	0.48088	0.0848678	-0.396013
CCT8	ENSG00000156261.12	1833.4	1663.4	1.03804	1.63255	0.594507
CD164	ENSG00000135535.16	2124.78	1954.77	0.143528	0.633423	0.489895
CD276	ENSG00000103855.17	1762.83	1592.82	-0.476166	-3.54677	-3.0706
CD2AP	ENSG00000198087.7	4647.93	4477.93	-0.0840757	-2.18525	-2.10117
CD2BP2	ENSG00000169217.8	2214.38	2044.38	-0.478882	-2.88719	-2.40831
CD46	ENSG00000117335.19	2569.44	2399.53	-1.53811	-1.52981	0.00830126
CD55	ENSG00000196352.15	1785.02	1615.01	-1.08098	-1.6725	-0.591512
CD59	ENSG00000085063.15	1564.34	1394.34	-0.474649	-1.28349	-0.808842
CD81	ENSG00000110651.11	1126.29	956.28	1.36198	0.624731	-0.737245
CD83	ENSG00000112149.9	2329.74	2159.73	-2.12663	-4.50476	-2.37813
CD9	ENSG00000010278.13	1190.56	1020.55	2.69575	0.839484	-1.85626
CD99	ENSG00000002586.19	1100.98	930.98	1.1921	1.07004	-0.122063
CD99L2	ENSG00000102181.20	3217.88	3047.88	1.67203	2.31568	0.643654
CDC123	ENSG00000151465.13	1311.89	1141.95	0.795532	1.63862	0.843089
CDC14B	ENSG00000081377.16	4337.02	4167.01	-3.45713	-0.96093	2.4962
CDC16	ENSG00000130177.15	1827.15	1657.14	-2.59101	-0.667341	1.92366
CDC20	ENSG00000117399.13	1229.65	1059.7	-0.854827	-0.431784	0.423042
CDC23	ENSG00000094880.10	2729.13	2559.13	0.897529	1.97428	1.07675
CDC34	ENSG00000099804.8	1418.65	1248.64	1.33586	1.47534	0.13948
CDC40	ENSG00000168438.14	3014.6	2844.58	0.576316	0.475351	-0.100965
CDC42	ENSG00000070831.15	2055.74	1885.73	0.515723	0.300811	-0.214912
CDC42EP1	ENSG00000128283.6	1958.62	1788.62	0.170701	0.646931	0.47623
CDC42SE1	ENSG00000197622.12	2602.35	2432.34	-1.08358	-1.93462	-0.851042
CDC5L	ENSG00000096401.7	6423	6252.99	-0.173628	-3.41822	-3.2446
CDC73	ENSG00000134371.12	2309.19	2139.2	1.18839	1.60479	0.416402
CDCA2	ENSG00000184661.13	3069.03	2899.02	2.44757	1.0083	-1.43927
CDCA3	ENSG00000111665.11	1196.65	1026.67	-0.69146	-2.34911	-1.65765
CDCA4	ENSG00000170779.10	2024.71	1854.69	-0.690709	-0.133731	0.556978
CDCA7	ENSG00000144354.13	2607.26	2437.25	0.53744	0.109764	-0.427676
CDH2	ENSG00000170558.8	3265.99	3095.99	-0.391683	-1.81701	-1.42533
CDHR1	ENSG00000148600.14	3925.4	3755.4	0.618973	4.81436	4.19539
CDHR5	ENSG00000099834.18	3489	3318.99	6.87774	9.44633	2.56859
CDIP1	ENSG00000089486.16	2257.71	2087.74	-0.809346	-3.16191	-2.35256
CDIPT	ENSG00000103502.13	1764.04	1594.03	-0.444367	-4.0319	-3.58754
CDK1	ENSG00000170312.15	1695.89	1525.88	-0.654229	-0.49843	0.155799
CDK10	ENSG00000185324.21	1027.52	864.75	-2.91553	-1.00366	1.91187
CDK12	ENSG00000167258.13	4902.49	4732.49	-0.300094	-0.642817	-0.342723
CDK13	ENSG00000065883.15	2857.31	2687.3	0.208918	2.62644	2.41752
CDK2	ENSG00000123374.10	1720.31	1550.36	0.893953	1.09472	0.200763
CDK20	ENSG00000156345.17	2871.58	2701.56	0.754024	4.10698	3.35296
CDK2AP1	ENSG00000111328.6	1053.41	883.49	-3.16836	-0.618322	2.55004
CDK2AP2	ENSG00000167797.7	1134.14	964.14	-0.176538	-3.65992	-3.48338
CDK4	ENSG00000135446.16	1509.86	1339.96	0.545667	1.24274	0.697077
CDK5	ENSG00000164885.12	1197.31	1027.31	-0.513428	-0.441899	0.0715283
CDK5RAP2	ENSG00000136861.17	3532.08	3362.09	-1.424	-0.883436	0.540565
CDK5RAP3	ENSG00000108465.14	1324.2	1154.22	-1.46105	-0.417652	1.0434
CDK6	ENSG00000105810.9	8428.83	8258.82	2.22345	2.31996	0.0965146
CDKAL1	ENSG00000145996.11	3104.45	2934.44	1.84126	1.94364	0.102379
CDKN1B	ENSG00000111276.10	2657	2486.99	0.803255	0.345279	-0.457975
CDKN2B-AS1	ENSG00000240498.7	1211.86	1041.86	-1.50361	-1.50308	0.000527114
CDKN2C	ENSG00000123080.10	1593.78	1423.77	-0.553743	-1.35947	-0.805727
CDON	ENSG00000064309.14	3385.96	3215.99	0.210224	2.07185	1.86162
CDR2L	ENSG00000109089.7	3536	3365.99	-1.32657	-2.66601	-1.33944
CDS2	ENSG00000101290.13	3674.75	3504.74	0.0857441	2.32183	2.23609
CDYL	ENSG00000153046.17	2201.95	2031.94	-0.694183	-1.71166	-1.01748
CEBPB	ENSG00000172216.5	1956	1785.99	1.96047	0.373899	-1.58657
CECR2	ENSG00000099954.18	8151.11	7981.1	1.86676	6.05528	4.18852
CELSR3	ENSG00000008300.16	7524.3	7354.28	-1.08198	-3.72984	-2.64785
CENPB	ENSG00000125817.7	2840	2669.99	-0.042182	-0.347972	-0.305789
CENPBD1P1	ENSG00000213753.10	2882	2711.99	-1.27532	-1.86178	-0.586464
CENPF	ENSG00000117724.12	6602.11	6432.11	-0.892459	-0.106734	0.785725
CENPK	ENSG00000123219.12	1021.25	851.28	1.16668	1.21261	0.0459351
CENPN	ENSG00000166451.13	994.02	824.23	-0.250944	-1.75001	-1.49907
CENPQ	ENSG00000031691.6	1733	1562.99	-0.550463	-0.183779	0.366683
CENPT	ENSG00000102901.12	2155.73	1985.72	-0.0409431	-0.155471	-0.114527
CENPU	ENSG00000151725.11	1534.7	1364.69	0.522133	1.43099	0.908859
CENPV	ENSG00000166582.9	812.86	642.91	-1.64781	-3.72079	-2.07299
CENPW	ENSG00000203760.8	642.52	472.57	-0.378735	-1.94352	-1.56479
CEP112	ENSG00000154240.16	2375.41	2205.42	1.94919	0.919483	-1.0297
CEP131	ENSG00000141577.13	2063.26	1893.26	1.97738	2.33681	0.359427
CEP170	ENSG00000143702.15	3434.85	3264.87	1.30785	1.61676	0.308913
CEP170B	ENSG00000099814.15	5831.15	5661.14	1.12308	0.140907	-0.982173
CEP350	ENSG00000135837.15	10107.2	9937.24	1.17654	1.26312	0.0865792
CEP41	ENSG00000106477.18	1760.45	1590.47	1.47174	1.60808	0.136334
CEP55	ENSG00000138180.15	2546.21	2376.2	2.12431	1.35042	-0.773891
CEP57L1	ENSG00000183137.14	1288.95	1118.97	0.136765	0.837812	0.701048
CEP63	ENSG00000182923.17	2037.44	1867.43	1.75225	3.00195	1.2497
CEP68	ENSG00000011523.13	5234.26	5064.24	0.154786	0.249978	0.0951923
CEP76	ENSG00000101624.10	1858.48	1688.47	1.88701	0.0691926	-1.81782
CEP83	ENSG00000173588.14	2158.94	1988.95	-1.52223	-0.672935	0.849297
CEPT1	ENSG00000134255.13	1966.03	1796.02	1.40334	2.19514	0.791801
CERK	ENSG00000100422.13	4371.35	4201.35	-0.581362	-0.571307	0.010055
CERKL	ENSG00000188452.13	3043.5	2873.49	0.269607	2.9901	2.7205
CERS1	ENSG00000223802.7	1103.88	933.88	0.442061	4.36452	3.92246
CERS2	ENSG00000143418.19	1473.35	1303.34	0.0791439	0.235216	0.156072
CERS5	ENSG00000139624.12	1676.05	1506.04	1.11507	0.846177	-0.268889
CFAP97	ENSG00000164323.13	2894.82	2724.81	0.897942	0.824072	-0.0738699
CFL1	ENSG00000172757.12	1171.17	1001.17	1.3119	0.779525	-0.532378
CFL2	ENSG00000165410.14	1123.89	953.92	-1.62754	-1.4364	0.191146
CFLAR	ENSG00000003402.19	3018.45	2848.44	-1.88108	-1.00847	0.872603
CGGBP1	ENSG00000163320.10	2646.96	2476.95	-1.46683	-0.882378	0.584449
CHAC1	ENSG00000128965.12	1565.74	1395.72	1.54477	1.43926	-0.105507
CHAF1B	ENSG00000159259.7	3373.47	3203.46	2.29918	0.952129	-1.34705
CHCHD1	ENSG00000172586.7	864.46	694.46	-0.307354	-0.0305942	0.27676
CHCHD10	ENSG00000250479.8	384.78	215.18	-1.00929	-1.25207	-0.24278
CHCHD2	ENSG00000106153.12	897.8	727.79	-2.56903	-2.0877	0.481328
CHCHD3	ENSG00000106554.12	1574.66	1404.64	-0.539451	-1.28585	-0.746403
CHD2	ENSG00000173575.20	3929.86	3759.88	0.919555	0.483691	-0.435864
CHD4	ENSG00000111642.15	3973.91	3804.02	0.577545	0.12135	-0.456195
CHD6	ENSG00000124177.14	4729.46	4559.48	0.0671151	0.532315	0.4652
CHD8	ENSG00000100888.13	4344.63	4174.64	-0.290622	-0.326773	-0.0361506
CHEK1	ENSG00000149554.12	1682.31	1512.32	1.74466	2.56556	0.820904
CHERP	ENSG00000085872.14	2260.42	2090.44	2.45463	1.66211	-0.792521
CHIC2	ENSG00000109220.10	893.93	723.96	0.810787	2.0061	1.19531
CHID1	ENSG00000177830.17	1121.5	951.54	0.0201633	0.843361	0.823198
CHKB	ENSG00000100288.19	948.59	778.63	-0.682799	-0.924174	-0.241374
CHMP1B	ENSG00000255112.2	3054	2883.99	0.0523823	0.176356	0.123974
CHMP2B	ENSG00000083937.8	2148.69	1978.68	1.12201	2.09653	0.974515
CHMP4A	ENSG00000254505.9	846.3	676.47	0.599706	0.475548	-0.124157
CHMP4B	ENSG00000101421.3	1646	1475.99	-0.0816067	-0.38712	-0.305514
CHMP5	ENSG00000086065.13	1475.23	1305.22	-1.12372	-1.89555	-0.771828
CHMP6	ENSG00000176108.9	752.72	582.75	-5.05025	-0.209067	4.84119
CHMP7	ENSG00000147457.13	2615.82	2445.81	0.749096	2.84377	2.09468
CHN1	ENSG00000128656.13	1776.13	1606.14	-2.97217	-1.86908	1.10309
CHP1	ENSG00000187446.11	3096.98	2926.97	1.03573	0.956975	-0.0787561
CHPF	ENSG00000123989.13	2357.16	2187.14	0.868599	2.34502	1.47643
CHPF2	ENSG00000033100.16	3493.2	3323.18	1.61118	2.22855	0.617366
CHPT1	ENSG00000111666.10	1618.89	1448.88	1.24903	0.468883	-0.780149
CHRNA3	ENSG00000080644.15	1930.46	1760.49	3.49487	5.60972	2.11484
CHRNB1	ENSG00000170175.10	1907.9	1737.88	0.414832	2.79002	2.37519
CHST14	ENSG00000169105.7	2159.24	1989.22	-0.293788	-1.92465	-1.63087
CHST15	ENSG00000182022.17	4467.27	4297.27	0.300884	0.498747	0.197863
CHST3	ENSG00000122863.5	6970	6799.99	-0.0209858	-1.80115	-1.78017
CHTF8	ENSG00000168802.12	1617.33	1447.37	-2.06607	-1.94002	0.126051
CHURC1	ENSG00000258289.8	996.95	827.1	1.25763	0.6396	-0.618032
CIRBP	ENSG00000099622.13	1118.66	948.68	0.172756	0.974866	0.80211
CISD1	ENSG00000122873.11	738.77	568.82	2.62345	1.73717	-0.886281
CIT	ENSG00000122966.15	4787.92	4617.94	0.898711	2.4922	1.59349
CITED2	ENSG00000164442.9	1713.1	1543.09	1.65794	0.856821	-0.801121
CIZ1	ENSG00000148337.20	1471.53	1301.56	-0.407063	-0.621814	-0.214751
CKAP2	ENSG00000136108.14	2825.29	2655.29	0.0278411	1.6374	1.60956
CKAP2L	ENSG00000169607.12	2876.15	2706.17	-1.99107	-3.99873	-2.00766
CKAP4	ENSG00000136026.13	3063.96	2893.95	-0.774436	-2.04417	-1.26974
CKB	ENSG00000166165.12	627.54	458.11	1.35899	1.55306	0.194068
CKS1B	ENSG00000173207.12	778.97	608.97	-1.07378	-1.00617	0.0676058
CKS2	ENSG00000123975.4	613	443.04	0.189651	0.646571	0.45692
CLASP2	ENSG00000163539.16	4566.18	4396.17	1.88148	2.48287	0.601391
CLASRP	ENSG00000104859.14	751.74	581.99	-0.771953	-2.44593	-1.67398
CLCC1	ENSG00000121940.15	2873.71	2703.7	1.43418	1.68395	0.249765
CLCN3	ENSG00000109572.13	4387.48	4217.47	0.594492	0.091045	-0.503447
CLEC16A	ENSG00000038532.15	3071.19	2901.18	1.98384	1.98824	0.00440878
CLGN	ENSG00000153132.12	2935.7	2765.68	1.78191	2.64668	0.864772
CLIC1	ENSG00000213719.8	1165.26	995.25	-1.02644	-2.09017	-1.06373
CLIC4	ENSG00000169504.14	4137.65	3967.63	1.50698	1.48019	-0.0267894
CLINT1	ENSG00000113282.13	2642.17	2472.16	0.304881	1.17286	0.86798
CLIP1	ENSG00000130779.20	4642.4	4472.39	-0.941925	-0.501967	0.439958
CLIP4	ENSG00000115295.19	2405.63	2235.65	-1.7191	-4.84532	-3.12622
CLMN	ENSG00000165959.11	2867.06	2697.05	-0.279483	-0.40828	-0.128797
CLN5	ENSG00000102805.14	2602.7	2432.69	-0.599024	-0.307164	0.29186
CLN6	ENSG00000128973.12	1958.68	1788.68	-0.226632	-2.01457	-1.78794
CLNS1A	ENSG00000074201.8	1081	911.06	0.00647695	1.07648	1.07
CLPB	ENSG00000162129.13	2056.12	1886.11	0.435572	0.62034	0.184768
CLPP	ENSG00000125656.9	659.71	489.77	-1.74909	-0.989752	0.75934
CLPTM1L	ENSG00000049656.13	1407.57	1237.65	-0.100706	-0.829107	-0.728401
CLPX	ENSG00000166855.9	1996.84	1826.84	-0.00834124	-1.03607	-1.02773
CLSPN	ENSG00000092853.13	3567.72	3397.71	1.10447	0.599491	-0.504975
CLSTN2	ENSG00000158258.16	8091.36	7921.35	2.45003	4.87529	2.42526
CLSTN3	ENSG00000139182.14	2126.2	1956.22	0.897613	2.38271	1.4851
CLTB	ENSG00000175416.12	1149.09	979.08	0.662554	1.40984	0.747289
CLTC	ENSG00000141367.11	6255.86	6085.86	2.24799	2.08341	-0.164582
CLTCL1	ENSG00000070371.15	4527.52	4357.51	1.41871	0.10773	-1.31098
CLUAP1	ENSG00000103351.12	1114.87	944.94	1.08004	2.10233	1.02229
CLUH	ENSG00000132361.16	1414.94	1246.86	2.16536	1.87676	-0.288596
CLUHP3	ENSG00000131797.12	2657.21	2487.2	-1.15238	-1.05759	0.0947904
CMC2	ENSG00000103121.8	667.76	497.8	-1.06055	-1.02988	0.0306723
CMIP	ENSG00000153815.16	4004.47	3834.46	0.418471	0.335752	-0.082719
CMTM3	ENSG00000140931.19	1632.83	1462.82	0.89113	2.35792	1.46679
CMTM4	ENSG00000183723.12	4762.01	4592	-0.430799	-3.19024	-2.75945
CMTM6	ENSG00000091317.7	3686.7	3516.69	0.792513	3.05445	2.26194
CMTR1	ENSG00000137200.12	3364.25	3194.24	0.104272	0.880994	0.776722
CNBP	ENSG00000169714.16	1607.9	1437.89	0.893635	1.22738	0.333748
CNDP2	ENSG00000133313.14	1855.68	1685.69	0.948833	0.837044	-0.111789
CNFN	ENSG00000105427.9	523	353.09	2.76379	4.27601	1.51222
CNIH1	ENSG00000100528.11	1123.31	953.34	-0.879522	-1.77698	-0.897462
CNIH4	ENSG00000143771.11	1045.67	875.66	1.07935	2.18239	1.10304
CNNM1	ENSG00000119946.10	5716.79	5546.78	-2.98019	-3.21681	-0.23662
CNNM2	ENSG00000148842.17	5323.4	5153.41	1.94324	2.20858	0.265344
CNOT1	ENSG00000125107.17	4555.81	4385.9	0.451926	2.11054	1.65862
CNOT10	ENSG00000182973.18	1957.41	1787.45	0.132316	1.44942	1.3171
CNOT2	ENSG00000111596.12	2043.26	1873.28	1.1295	1.21721	0.0877083
CNOT4	ENSG00000080802.18	3420	3249.99	0.816727	2.40333	1.5866
CNP	ENSG00000173786.16	2710.05	2540.04	2.34584	2.33526	-0.0105844
CNPY2	ENSG00000257727.5	674.35	504.38	-1.88432	-1.62694	0.257378
CNTN1	ENSG00000018236.14	3432.16	3262.17	1.45481	3.84155	2.38674
COA1	ENSG00000106603.18	1098.36	928.35	-0.808644	-2.07115	-1.26251
COA3	ENSG00000183978.7	772.48	602.48	-0.920725	-3.96104	-3.04031
COA6	ENSG00000168275.14	685.19	515.21	0.385602	1.04139	0.655785
COASY	ENSG00000068120.14	1500.16	1330.17	-0.548032	-0.976712	-0.42868
COBL	ENSG00000106078.18	5020.07	4850.06	-0.791793	-1.47933	-0.687535
COBLL1	ENSG00000082438.15	3501.99	3331.99	1.05787	0.2272	-0.830667
COG1	ENSG00000166685.11	2100.25	1930.3	0.615702	0.19948	-0.416222
COG3	ENSG00000136152.14	3289.56	3120.01	0.410816	2.32356	1.91274
COL18A1	ENSG00000182871.14	2526.41	2356.43	0.414885	3.79995	3.38507
COL1A1	ENSG00000108821.13	1922.86	1752.9	1.62631	0.47312	-1.15319
COL2A1	ENSG00000139219.18	3979.22	3809.22	1.64362	7.05621	5.41259
COL4A3BP	ENSG00000113163.16	3562.77	3392.75	1.61141	1.33691	-0.274494
COL6A1	ENSG00000142156.14	3199.13	3029.12	1.36111	4.71364	3.35253
COL6A2	ENSG00000142173.14	2191.85	2021.84	2.15903	7.54661	5.38759
COLGALT1	ENSG00000130309.10	2369.65	2199.66	1.14369	0.0410248	-1.10267
COMMD2	ENSG00000114744.8	1929.02	1759.02	0.348663	0.716151	0.367488
COMMD5	ENSG00000170619.9	1337.81	1167.8	-1.1199	-0.716938	0.402957
COPA	ENSG00000122218.15	4229.47	4059.46	1.13057	0.0711596	-1.05941
COPB2	ENSG00000184432.9	2965.87	2795.86	1.77188	0.648608	-1.12327
COPG1	ENSG00000181789.14	1934.22	1764.24	1.35805	1.58037	0.222314
COPS2	ENSG00000166200.14	1866.17	1696.15	0.658479	0.247071	-0.411407
COPS3	ENSG00000141030.12	1495.28	1325.31	0.214718	1.14884	0.934124
COPS4	ENSG00000138663.8	1492.45	1322.46	0.11395	0.772768	0.658818
COPS6	ENSG00000168090.9	1139.93	969.92	1.80375	0.787568	-1.01618
COPS8	ENSG00000198612.10	1564.32	1394.31	0.860824	1.06357	0.202743
COPZ1	ENSG00000111481.9	1569.79	1399.8	0.665643	0.903365	0.237721
COQ4	ENSG00000167113.10	1512.87	1342.85	-0.652911	-2.87	-2.21709
COQ5	ENSG00000110871.14	1478.39	1308.39	0.448967	1.50774	1.05877
COQ6	ENSG00000119723.16	1466.63	1296.63	1.67785	1.53043	-0.147418
CORO1B	ENSG00000172725.13	1213.58	1045.77	2.19963	0.0212679	-2.17836
CORO1C	ENSG00000110880.10	2719.02	2549.02	0.0195227	1.06819	1.04867
CORO7	ENSG00000262246.5	1689.98	1519.99	1.52784	3.68225	2.15441
COTL1	ENSG00000103187.7	1766.3	1596.29	-0.460289	-0.285845	0.174443
COX20	ENSG00000203667.9	2258.15	2088.13	-0.712027	-2.31306	-1.60103
COX5A	ENSG00000178741.11	588.84	418.89	-0.909669	-2.77706	-1.86739
COX6A1	ENSG00000111775.2	578.93	408.99	-0.47503	-1.25135	-0.776315
COX6B1	ENSG00000126267.9	491.38	321.51	-0.708573	-0.517314	0.191259
COX6C	ENSG00000164919.10	529.69	359.8	0.0878707	0.496583	0.408713
COX7A2	ENSG00000112695.11	478.15	308.49	-2.01731	-1.77755	0.239757
COX7A2L	ENSG00000115944.14	1116.05	946.04	-2.20885	-3.86321	-1.65436
COX7B	ENSG00000131174.5	450.3	280.49	-2.65441	-3.54274	-0.888333
COX7C	ENSG00000127184.12	532.28	362.54	-1.08205	-0.834418	0.247636
CPD	ENSG00000108582.11	4295.33	4125.4	2.61336	0.905037	-1.70833
CPLX1	ENSG00000168993.14	2181	2010.99	2.81915	5.05745	2.2383
CPNE2	ENSG00000140848.16	2121.28	1951.27	-0.930081	-1.11561	-0.185532
CPNE3	ENSG00000085719.12	3458.52	3288.51	2.80619	1.83459	-0.971595
CPOX	ENSG00000080819.7	2567.99	2397.98	1.01372	0.83962	-0.174096
CPSF1	ENSG00000071894.16	1820.58	1650.61	1.37683	1.07306	-0.303765
CPSF2	ENSG00000165934.12	3342.78	3172.79	0.629418	0.839048	0.209629
CPSF3	ENSG00000119203.13	2065.85	1895.85	-1.5273	-0.699913	0.82739
CPSF4	ENSG00000160917.14	1377.93	1207.93	-3.21519	-3.0314	0.183784
CPSF6	ENSG00000111605.17	2872.17	2702.28	1.33446	1.26339	-0.0710715
CPSF7	ENSG00000149532.15	2638.54	2468.6	0.621272	0.427509	-0.193762
CPT2	ENSG00000157184.6	2591.16	2421.15	0.0311422	0.220486	0.189344
CPVL	ENSG00000106066.14	1788.31	1618.3	1.04625	3.60417	2.55792
CRAT	ENSG00000095321.16	2506.52	2336.52	1.13281	2.63869	1.50588
CREB3L2	ENSG00000182158.14	6915.36	6745.34	2.71794	2.93258	0.214641
CREB5	ENSG00000146592.16	4736.46	4566.45	1.84014	2.49189	0.651745
CREBBP	ENSG00000005339.14	3963.05	3793.09	2.18348	2.43868	0.255196
CRELD2	ENSG00000184164.14	1542.73	1372.72	1.16786	1.38426	0.216404
CREM	ENSG00000095794.19	977.56	807.59	-2.30543	-2.6473	-0.341871
CRIM1	ENSG00000150938.9	4454.18	4284.35	2.05132	2.40687	0.355547
CRIPT	ENSG00000119878.5	1953	1782.99	0.905779	1.47226	0.566484
CRKL	ENSG00000099942.12	5259.02	5089.01	0.401516	0.35951	-0.0420053
CRLF3	ENSG00000176390.11	2894.76	2724.75	0.480252	0.996166	0.515914
CRLS1	ENSG00000088766.11	1269.19	1099.18	-0.397725	-1.07624	-0.67851
CRMP1	ENSG00000072832.14	2657.38	2487.37	-0.780077	-1.41662	-0.636538
CRNDE	ENSG00000245694.9	621.02	451.07	-3.73024	-1.44315	2.28709
CROT	ENSG00000005469.11	2023.4	1853.41	-1.94132	-1.23931	0.702014
CRTC2	ENSG00000160741.16	1838.06	1669.05	-1.12699	-4.4291	-3.3021
CSE1L	ENSG00000124207.16	3509.36	3339.34	-0.438976	-0.975333	-0.536357
CSF1	ENSG00000184371.13	3514.91	3344.9	-3.93618	-2.79666	1.13952
CSK	ENSG00000103653.16	1515.47	1345.49	1.84625	1.90589	0.0596458
CSNK1A1	ENSG00000113712.17	2137.02	1967.01	0.258919	1.37429	1.11537
CSNK1E	ENSG00000213923.11	1602.33	1432.38	0.123432	0.569893	0.44646
CSNK1G2	ENSG00000133275.15	1746.89	1577.21	0.748243	1.2311	0.482854
CSNK1G3	ENSG00000151292.17	2217.64	2047.62	-0.674441	-2.83305	-2.15861
CST3	ENSG00000101439.8	858.21	688.2	1.4918	1.76122	0.26941
CSTB	ENSG00000160213.7	2221.35	2051.34	-0.197634	-0.254694	-0.05706
CSTF2T	ENSG00000177613.8	4105	3934.99	-0.484324	-4.21713	-3.73281
CSTF3	ENSG00000176102.12	1203.89	1033.93	-0.17282	-0.216641	-0.0438209
CTBP1	ENSG00000159692.15	1422.98	1252.99	1.79734	2.39287	0.595532
CTC-338M12.4	ENSG00000233937.6	1122.06	952.06	-0.874983	-0.463557	0.411426
CTC1	ENSG00000178971.14	1506.14	1336.2	0.627559	3.589	2.96144
CTDSP1	ENSG00000144579.7	2408.02	2238.01	-0.222341	-1.15579	-0.93345
CTDSPL	ENSG00000144677.14	3248.23	3078.24	1.15211	0.278215	-0.873894
CTDSPL2	ENSG00000137770.13	2604.02	2434.02	0.61291	2.05907	1.44616
CTH	ENSG00000116761.11	1706.96	1536.96	0.90543	3.13652	2.23109
CTNNA1	ENSG00000044115.20	1846.91	1676.98	1.0208	0.186189	-0.834614
CTNNB1	ENSG00000168036.17	3063.54	2893.53	1.43218	0.244092	-1.18809
CTNNBL1	ENSG00000132792.18	1666.49	1496.48	-0.322571	-1.91625	-1.59368
CTNS	ENSG00000040531.14	2217.84	2047.84	-0.458251	-1.35707	-0.898819
CTPS1	ENSG00000171793.14	2810.83	2640.82	-0.299021	-0.162507	0.136513
CTR9	ENSG00000198730.8	4037.5	3867.49	0.0919117	3.29284	3.20092
CTSB	ENSG00000164733.20	2338.2	2168.19	1.69479	1.16955	-0.525236
CTSD	ENSG00000117984.13	1308.65	1138.75	0.993795	0.391132	-0.602664
CTSF	ENSG00000174080.10	1290.49	1120.49	-0.172018	-0.763529	-0.591511
CTSH	ENSG00000103811.16	917.07	747.08	0.23405	2.53499	2.30094
CTSV	ENSG00000136943.10	1635.12	1465.11	1.08187	3.51648	2.43461
CTTN	ENSG00000085733.15	1911.08	1741.08	0.985166	0.803502	-0.181664
CTU2	ENSG00000174177.12	1621.59	1451.58	-0.0311791	-1.86363	-1.83245
CUEDC1	ENSG00000180891.12	1963.44	1793.44	1.03171	1.02428	-0.00743398
CUEDC2	ENSG00000107874.10	1094.88	924.87	-0.506778	-0.298418	0.20836
CUL4A	ENSG00000139842.14	2664	2493.99	0.921444	0.379651	-0.541793
CUL7	ENSG00000044090.8	4846.52	4676.51	-0.192078	-0.814398	-0.62232
CUL9	ENSG00000112659.13	2730.46	2560.49	0.507968	1.82968	1.32171
CWC15	ENSG00000150316.11	1378.86	1208.85	0.607896	0.881656	0.27376
CWC22	ENSG00000163510.13	3183.66	3013.65	0.815463	0.651811	-0.163652
CWC27	ENSG00000153015.15	2075.3	1905.29	0.878267	0.470328	-0.407939
CWF19L2	ENSG00000152404.15	3278	3107.99	-0.0427358	-0.437365	-0.394629
CXADR	ENSG00000154639.18	2445.44	2275.42	2.19828	1.02403	-1.17425
CXorf40B	ENSG00000197021.8	1226.22	1056.21	1.24115	0.674664	-0.566487
CXorf56	ENSG00000018610.14	1458.43	1288.42	-0.120536	-1.04671	-0.926177
CXXC1	ENSG00000154832.14	1049.06	879.1	-0.823122	-3.44015	-2.61703
CYB561A3	ENSG00000162144.9	1785.57	1615.58	1.20905	0.367204	-0.841843
CYB5A	ENSG00000166347.18	825.94	655.95	0.793775	0.693193	-0.100583
CYB5R1	ENSG00000159348.12	1536.7	1366.7	0.219537	0.196355	-0.023182
CYC1	ENSG00000179091.4	1165.85	995.84	-0.060752	-1.31589	-1.25514
CYCS	ENSG00000172115.8	1375.76	1205.76	-1.01248	-3.04592	-2.03345
CYFIP1	ENSG00000273749.4	3788.79	3618.79	1.86485	2.35294	0.488092
CYFIP2	ENSG00000055163.19	2703.77	2533.77	0.0519426	2.40166	2.34972
CYHR1	ENSG00000187954.12	1836.72	1666.71	0.0585233	0.231326	0.172802
CYP26B1	ENSG00000003137.8	3386.03	3216.03	-2.96829	-1.52177	1.44652
CYP51A1	ENSG00000001630.16	2983.81	2813.8	-0.644615	-1.05702	-0.412407
CYTH3	ENSG00000008256.15	3694.95	3524.96	0.209745	2.6226	2.41285
D2HGDH	ENSG00000180902.17	1997.94	1827.98	1.08	5.45234	4.37234
DAB2IP	ENSG00000136848.17	6349.61	6179.6	-0.844748	-2.39378	-1.54903
DACH1	ENSG00000276644.4	5032.67	4862.66	0.861641	5.94251	5.08087
DAD1	ENSG00000129562.10	727.57	557.58	0.491166	0.390915	-0.10025
DAGLA	ENSG00000134780.9	5757	5586.99	-0.928839	-2.26197	-1.33313
DANCR	ENSG00000226950.6	817.88	647.89	-1.04631	-5.12126	-4.07495
DAP	ENSG00000112977.15	2273.27	2103.31	-1.92356	-1.03593	0.887629
DAPK1	ENSG00000196730.12	4213.3	4043.4	1.04427	2.48878	1.44451
DAPK3	ENSG00000167657.13	1304.93	1134.94	1.10533	1.65157	0.546241
DARS	ENSG00000115866.10	2038.17	1868.17	1.81282	0.892018	-0.920805
DAXX	ENSG00000204209.12	1861.69	1691.69	1.36712	0.0196598	-1.34746
DAZAP1	ENSG00000071626.16	1823.01	1653	0.563218	1.60437	1.04115
DAZAP2	ENSG00000183283.15	1417.72	1247.72	-0.228014	-1.77614	-1.54813
DBF4B	ENSG00000161692.17	2162.09	1992.08	-0.089645	-0.1674	-0.0777546
DBI	ENSG00000155368.16	639.68	469.71	-1.24242	-2.80481	-1.56239
DBN1	ENSG00000113758.13	2439.48	2269.5	2.27653	1.79191	-0.484619
DBNDD2	ENSG00000244274.7	1078.62	908.6	-0.679744	-4.56372	-3.88398
DBT	ENSG00000137992.14	5121.34	4951.33	0.125589	0.62851	0.502921
DCAF11	ENSG00000100897.17	2694.8	2524.8	0.758238	2.37643	1.61819
DCAF13	ENSG00000164934.13	1685.32	1515.32	-0.397651	-2.0035	-1.60585
DCAF5	ENSG00000139990.17	3535.26	3365.25	0.970843	1.67998	0.709135
DCAF6	ENSG00000143164.15	3067.6	2897.59	-1.79549	-0.85262	0.942866
DCAF7	ENSG00000136485.14	4311.3	4141.29	1.88783	2.1783	0.290471
DCAF8	ENSG00000132716.18	2007.84	1837.84	-0.886748	-0.615143	0.271605
DCBLD1	ENSG00000164465.18	2618.38	2448.43	0.740521	0.0197652	-0.720755
DCLRE1B	ENSG00000118655.5	2842.82	2672.81	-1.24704	-0.234487	1.01255
DCP1A	ENSG00000272886.5	4185.65	4015.65	0.868752	0.704676	-0.164076
DCP2	ENSG00000172795.15	3602.33	3432.39	2.64481	0.987422	-1.65739
DCPS	ENSG00000110063.9	1473.51	1303.5	1.22964	0.326626	-0.903017
DCTN1	ENSG00000204843.12	2437.88	2267.95	-0.277401	-1.60925	-1.33185
DCTN2	ENSG00000175203.15	1622.2	1452.2	0.786703	0.520179	-0.266524
DCTN3	ENSG00000137100.15	828.59	658.6	-1.55336	-1.82528	-0.271923
DCTN4	ENSG00000132912.12	3665.39	3495.39	2.48567	2.35	-0.135661
DCTN5	ENSG00000166847.9	2846.56	2676.56	1.99274	0.213386	-1.77935
DCUN1D1	ENSG00000043093.13	2024.27	1854.26	0.337969	3.1127	2.77474
DCXR	ENSG00000169738.7	613.92	444.08	-0.163721	-0.449738	-0.286016
DDA1	ENSG00000130311.10	1096.83	926.92	2.20555	0.729373	-1.47617
DDAH1	ENSG00000153904.19	3920	3749.99	0.365241	3.30639	2.94115
DDB1	ENSG00000167986.13	3320.41	3150.47	0.664553	0.604106	-0.060447
DDI2	ENSG00000197312.11	9787.59	9617.58	0.452525	2.5467	2.09418
DDIT3	ENSG00000175197.12	925.75	755.74	-2.40019	-2.29828	0.101911
DDIT4	ENSG00000168209.4	1720.63	1550.61	1.54129	0.66537	-0.875917
DDR2	ENSG00000162733.17	7296.81	7126.8	0.707898	4.07107	3.36317
DDRGK1	ENSG00000198171.12	1143.55	973.54	0.599486	1.85202	1.25253
DDT	ENSG00000099977.14	552.33	382.66	-4.57252	-0.56227	4.01025
DDX1	ENSG00000079785.14	2436.98	2266.97	-0.40617	-2.66154	-2.25537
DDX10	ENSG00000178105.10	2335.57	2165.58	1.1681	0.555997	-0.612107
DDX17	ENSG00000100201.20	4859.74	4689.73	0.269055	1.64953	1.38048
DDX18	ENSG00000088205.12	2577.73	2407.73	0.677247	0.994236	0.316989
DDX20	ENSG00000064703.11	4225.8	4055.79	0.513842	2.36845	1.85461
DDX21	ENSG00000165732.12	4713.41	4543.4	-0.553534	-0.872862	-0.319328
DDX23	ENSG00000174243.9	2387.38	2217.41	1.07492	0.00211216	-1.07281
DDX24	ENSG00000089737.16	1690.53	1520.54	-0.11196	-2.95284	-2.84088
DDX27	ENSG00000124228.14	2647.9	2477.89	-0.347669	-1.26298	-0.915306
DDX28	ENSG00000182810.6	2169	1998.99	-0.0567484	-2.07751	-2.02076
DDX31	ENSG00000125485.17	2623.91	2453.89	-0.666008	-0.0717793	0.594228
DDX39A	ENSG00000123136.14	1404.87	1234.85	1.82936	1.45927	-0.370087
DDX39B	ENSG00000198563.13	1521.71	1351.73	0.792599	0.714821	-0.077778
DDX3X	ENSG00000215301.10	3048.24	2878.25	0.563957	0.492723	-0.0712341
DDX41	ENSG00000183258.11	1659.53	1489.53	1.14742	0.381994	-0.765429
DDX42	ENSG00000198231.12	2334.05	2164.07	-1.0777	-0.928708	0.148992
DDX49	ENSG00000105671.11	1595.97	1425.97	2.1168	1.96877	-0.148036
DDX5	ENSG00000108654.14	2092.35	1922.35	0.296521	0.699782	0.40326
DDX51	ENSG00000185163.9	3102.08	2932.07	-2.17653	-1.02833	1.1482
DDX52	ENSG00000278053.4	3221.84	3051.83	1.25963	0.378828	-0.880802
DDX54	ENSG00000123064.12	1923.2	1753.21	2.13048	0.95787	-1.17261
DDX55	ENSG00000111364.15	2061.11	1891.13	-0.325668	-1.04783	-0.722163
DDX59	ENSG00000118197.13	1869.6	1699.6	0.527098	0.883641	0.356543
DDX6	ENSG00000110367.12	5008.8	4838.79	1.11266	2.56986	1.45721
DEF8	ENSG00000140995.16	1313.99	1144.01	-0.485323	-0.0421924	0.44313
DEGS1	ENSG00000143753.12	2023.2	1853.21	0.99197	1.70172	0.709751
DENND1A	ENSG00000119522.16	2195.02	2025.09	-2.01988	-0.578932	1.44095
DENND4A	ENSG00000174485.15	5764.5	5594.5	1.03446	3.70826	2.67381
DENND4B	ENSG00000198837.9	2106.46	1936.5	-1.03455	-0.73292	0.301631
DENND5B	ENSG00000170456.15	4580.38	4410.37	2.95942	1.29159	-1.66782
DEPDC5	ENSG00000100150.17	1987.93	1818.56	-1.75424	-2.76381	-1.00957
DERA	ENSG00000023697.12	1340.96	1170.96	0.66314	0.565429	-0.0977111
DERL1	ENSG00000136986.9	2041.27	1871.29	1.74489	2.04388	0.298989
DESI1	ENSG00000100418.7	3269.45	3099.45	-0.878327	-0.104617	0.77371
DESI2	ENSG00000121644.18	4003.83	3833.82	-1.32557	-4.21978	-2.89421
DFFA	ENSG00000160049.11	3427.12	3257.11	-0.876367	-0.542066	0.3343
DGAT1	ENSG00000185000.11	1483.58	1313.58	0.881812	3.82253	2.94072
DGCR8	ENSG00000128191.15	3185.43	3015.43	-1.55034	-0.925705	0.624634
DGKA	ENSG00000065357.19	1427.55	1257.59	-0.900464	-0.668785	0.231679
DGKQ	ENSG00000145214.13	4358.9	4188.88	0.694066	4.50079	3.80672
DHDDS	ENSG00000117682.16	1854.97	1684.98	1.97178	1.20182	-0.76996
DHPS	ENSG00000095059.15	986.65	816.88	-0.0967201	-1.21339	-1.11667
DHRS4	ENSG00000157326.18	1399.1	1229.09	-0.695016	-1.27484	-0.579828
DHRS4-AS1	ENSG00000215256.3	2507.8	2337.79	-1.61617	-2.57536	-0.959189
DHRS7	ENSG00000100612.13	1253.76	1083.75	0.237844	0.645296	0.407452
DHRS7B	ENSG00000109016.17	1082.25	912.25	0.827852	1.96057	1.13272
DHX33	ENSG00000005100.12	5285.33	5115.32	0.34045	0.661368	0.320918
DHX34	ENSG00000134815.18	3589.32	3419.33	-0.465842	-1.23178	-0.765942
DHX36	ENSG00000174953.13	2289.97	2119.99	0.346175	2.19459	1.84842
DHX37	ENSG00000150990.7	2430.46	2260.47	0.114165	1.48891	1.37474
DHX40	ENSG00000108406.9	3313.65	3143.64	0.623161	1.69159	1.06843
DHX57	ENSG00000163214.20	3588.91	3418.95	1.85714	1.93307	0.0759352
DHX9	ENSG00000135829.16	3362.45	3192.55	0.130752	0.324305	0.193554
DIABLO	ENSG00000184047.17	1360.27	1190.27	-1.6454	-2.87475	-1.22935
DIAPH1	ENSG00000131504.16	4664.33	4494.32	0.145236	1.80755	1.66232
DIAPH2	ENSG00000147202.17	4916.47	4746.46	0.557282	2.58542	2.02814
DIAPH3	ENSG00000139734.18	4482.8	4312.79	0.992146	0.970063	-0.0220834
DICER1	ENSG00000100697.14	6682.38	6512.44	1.02389	1.8855	0.861612
DIDO1	ENSG00000101191.16	4736.87	4566.85	-0.63637	-1.40858	-0.772212
DIP2C	ENSG00000151240.16	7539.18	7369.17	0.521539	0.655172	0.133633
DIRAS1	ENSG00000176490.4	3424	3253.99	0.436338	1.27684	0.840503
DIRC2	ENSG00000138463.8	2960.93	2790.92	0.378394	3.55951	3.18112
DIS3	ENSG00000083520.14	4231.91	4061.9	0.958949	0.977926	0.0189772
DIS3L	ENSG00000166938.12	2155.47	1985.55	-0.146526	-0.00960733	0.136918
DISC1	ENSG00000162946.22	5334.82	5164.82	1.99938	8.20171	6.20232
DKC1	ENSG00000130826.17	1980.45	1810.47	1.36413	0.508665	-0.855467
DLD	ENSG00000091140.13	1690.29	1520.36	-1.32583	-0.606018	0.719816
DLG3	ENSG00000082458.11	2084.4	1914.4	-1.55416	-2.42228	-0.868118
DLG4	ENSG00000132535.19	2402.46	2232.46	-2.73191	-0.977632	1.75428
DLG5	ENSG00000151208.16	6113.62	5943.61	0.594328	0.254137	-0.340191
DLX1	ENSG00000144355.14	2035.09	1865.08	-2.30333	-2.06454	0.238791
DLX2	ENSG00000115844.10	2397.38	2227.37	1.43273	0.477478	-0.955255
DMAP1	ENSG00000178028.13	2318.36	2148.35	0.0599882	0.454368	0.39438
DMPK	ENSG00000104936.17	2064.18	1894.18	0.988842	1.12604	0.137201
DNA2	ENSG00000138346.14	4024.18	3854.18	-0.80276	-0.00535323	0.797407
DNAJB1	ENSG00000132002.7	2137.28	1967.27	-0.521584	-1.44953	-0.927947
DNAJB11	ENSG00000090520.11	1738.42	1568.41	-0.0125299	-1.45113	-1.4386
DNAJC1	ENSG00000136770.10	2106	1935.99	0.459549	1.57566	1.11611
DNAJC10	ENSG00000077232.17	2799.46	2629.46	-0.653772	-1.2056	-0.551825
DNAJC11	ENSG00000007923.15	1896.08	1726.08	0.449847	0.295791	-0.154056
DNAJC2	ENSG00000105821.14	1966.73	1796.72	-0.125249	-2.48571	-2.36046
DNAJC21	ENSG00000168724.16	2265.04	2095.04	-1.08473	-1.87082	-0.786091
DNAJC3	ENSG00000102580.14	5571.46	5401.44	0.224349	0.209624	-0.014725
DNAJC5	ENSG00000101152.10	5241.21	5071.19	-0.289785	-2.50392	-2.21414
DNAJC7	ENSG00000168259.14	1470.39	1300.41	0.405323	0.565006	0.159683
DNAJC8	ENSG00000126698.10	1642.69	1472.68	-0.749905	-0.0287978	0.721107
DNAJC9	ENSG00000213551.4	2806.19	2636.18	-0.35186	-1.32739	-0.975534
DNHD1	ENSG00000179532.12	4117.1	3947.1	1.87569	1.10728	-0.768411
DNM1	ENSG00000106976.20	2437.58	2267.66	0.161394	2.41289	2.2515
DNTTIP2	ENSG00000067334.13	2272.63	2102.62	0.664403	1.24332	0.578917
DOC2A	ENSG00000149927.17	1798.58	1628.58	0.110316	7.17534	7.06503
DOCK1	ENSG00000150760.12	5545.51	5375.61	0.150474	0.364157	0.213683
DOCK11	ENSG00000147251.15	5231.41	5061.41	-1.02747	-0.478171	0.549297
DOCK4	ENSG00000128512.20	5869.83	5699.82	0.382532	0.0102456	-0.372286
DOCK7	ENSG00000116641.17	3382.76	3233.77	0.198644	2.88128	2.68264
DOCK9	ENSG00000088387.18	3298.35	3128.6	0.751071	3.05473	2.30366
DOT1L	ENSG00000104885.17	2403.74	2233.76	0.427416	1.43915	1.01174
DPAGT1	ENSG00000172269.18	1614.86	1444.86	1.11364	1.04082	-0.0728233
DPH2	ENSG00000132768.13	1836.41	1666.4	0.37077	0.223002	-0.147768
DPM1	ENSG00000000419.12	1081.2	911.19	0.572517	1.00229	0.429775
DPM2	ENSG00000136908.17	1402.06	1232.05	-1.41436	-2.72092	-1.30656
DPM3	ENSG00000179085.7	435.53	265.77	0.810199	0.457031	-0.353168
DPP8	ENSG00000074603.18	3498.85	3328.85	-0.209789	-2.30485	-2.09507
DPP9	ENSG00000142002.17	2924.52	2754.51	1.33089	0.424209	-0.90668
DPY19L3	ENSG00000178904.18	4047.22	3877.23	0.152156	3.78484	3.63269
DPY19L4	ENSG00000156162.16	3201.95	3031.96	2.45684	1.70745	-0.74939
DPY30	ENSG00000162961.13	702.72	532.74	-1.39264	-1.06843	0.324217
DPYSL2	ENSG00000092964.17	4616.56	4446.54	2.93842	1.57773	-1.36068
DPYSL5	ENSG00000157851.16	4855.45	4685.44	0.226338	3.42057	3.19423
DRAM2	ENSG00000156171.14	1308.31	1138.3	0.961993	0.788879	-0.173115
DRAP1	ENSG00000175550.7	772.03	602.04	1.23146	0.334996	-0.896467
DRG1	ENSG00000185721.12	1481.68	1311.8	1.54621	0.88693	-0.659276
DRG2	ENSG00000108591.9	1719.51	1549.53	0.271214	3.64414	3.37293
DROSHA	ENSG00000113360.16	2307.72	2137.76	0.308973	0.845123	0.536151
DSC2	ENSG00000134755.15	5105.09	4935.08	-0.113964	-0.00103828	0.112925
DSC3	ENSG00000134762.16	5039.5	4869.49	0.237091	2.24375	2.00666
DSCC1	ENSG00000136982.5	2253.99	2083.98	0.460451	0.554625	0.0941739
DSG2	ENSG00000046604.12	5615.26	5445.25	-0.512404	-0.592402	-0.0799982
DST	ENSG00000151914.19	6891.64	6721.64	-0.984144	-0.619858	0.364286
DSTN	ENSG00000125868.15	1672.76	1502.75	-0.0232313	-1.13955	-1.11632
DSTYK	ENSG00000133059.16	7842.07	7672.05	-0.504265	-0.409595	0.0946699
DTD2	ENSG00000129480.12	1976.39	1806.38	1.41191	0.820341	-0.591574
DTL	ENSG00000143476.17	3775.11	3605.11	1.25131	1.70926	0.457955
DTNB	ENSG00000138101.18	1738.13	1568.13	1.06895	2.91267	1.84372
DTNBP1	ENSG00000047579.19	1386.73	1216.72	-0.440254	-1.67494	-1.23468
DTX3	ENSG00000178498.15	1772.06	1602.05	-1.47805	-1.91583	-0.43778
DTYMK	ENSG00000168393.12	1166.6	996.58	1.43705	0.15211	-1.28494
DUS3L	ENSG00000141994.15	894.6	724.71	0.715748	2.29878	1.58303
DUSP1	ENSG00000120129.5	2019	1848.99	-0.336838	-1.54795	-1.21111
DUSP12	ENSG00000081721.11	1052.26	882.31	-1.21201	-0.816943	0.395066
DUSP14	ENSG00000276023.4	1537	1366.99	-0.159036	-0.258705	-0.0996682
DUSP7	ENSG00000164086.9	3307.46	3137.45	-0.819383	-2.71873	-1.89934
DVL2	ENSG00000004975.11	2116.24	1946.24	-0.81812	-3.39437	-2.57625
DXO	ENSG00000204348.9	1329.85	1159.86	-0.68137	-0.366333	0.315038
DYNC1H1	ENSG00000197102.11	4173.4	4003.41	0.816396	1.08503	0.268636
DYNC1LI1	ENSG00000144635.8	1850.16	1680.17	1.82063	1.68079	-0.139838
DYNC1LI2	ENSG00000135720.12	3941.49	3771.49	1.61425	0.55579	-1.05846
DYNC2H1	ENSG00000187240.14	6248.8	6078.81	0.0480638	1.90575	1.85769
DYNLL1	ENSG00000088986.10	717.26	547.27	-0.933016	-2.23914	-1.30613
DYNLRB1	ENSG00000125971.16	677.58	507.6	-1.20505	-1.45625	-0.2512
DYRK1A	ENSG00000157540.20	3235.6	3065.62	0.730663	0.2727	-0.457963
DYRK2	ENSG00000127334.10	5214.12	5044.11	-0.655877	-1.11703	-0.461154
DZIP3	ENSG00000198919.12	4932.83	4762.82	0.012366	1.20353	1.19117
E2F1	ENSG00000101412.12	2503	2332.99	-1.27926	-0.303911	0.975353
E2F2	ENSG00000007968.6	4705.42	4535.41	0.727305	3.68152	2.95422
E2F3	ENSG00000112242.14	4496.87	4326.85	-1.10694	-2.1735	-1.06655
E2F5	ENSG00000133740.10	2060.92	1890.91	-0.863759	-1.26105	-0.397287
EAF1	ENSG00000144597.13	4578.72	4408.71	0.229156	1.41978	1.19062
EAPP	ENSG00000129518.8	1292.92	1122.91	-0.807208	-1.80789	-1.00068
EBAG9	ENSG00000147654.14	1212.44	1042.43	-0.830572	-0.663404	0.167168
ECHDC1	ENSG00000093144.18	1491.32	1321.31	0.656921	0.437447	-0.219474
ECHS1	ENSG00000127884.4	1617	1446.99	-0.644687	-2.27382	-1.62913
ECI1	ENSG00000167969.12	1179.46	1009.45	2.14345	1.79234	-0.351111
ECI2	ENSG00000198721.12	1291.34	1121.34	-0.927834	-0.946443	-0.0186093
EDC3	ENSG00000179151.12	2667.2	2497.2	0.330417	2.08564	1.75522
EDC4	ENSG00000038358.14	1619.63	1449.64	0.557598	1.26208	0.704485
EDF1	ENSG00000107223.12	653.96	483.99	-0.108564	-0.816505	-0.707941
EDIL3	ENSG00000164176.12	4101.74	3931.73	-0.593859	-0.897228	-0.303369
EEA1	ENSG00000102189.16	7031.73	6861.72	2.69181	1.55736	-1.13445
EED	ENSG00000074266.19	1807.76	1637.76	0.452824	2.36855	1.91572
EEF1A1	ENSG00000156508.17	1868.2	1698.19	-2.91193	-1.40545	1.50648
EEF1A2	ENSG00000101210.11	849.14	679.2	1.50929	5.31676	3.80748
EEF1D	ENSG00000104529.17	637.36	467.49	-1.13958	-1.43568	-0.296096
EEF1G	ENSG00000254772.9	1524.01	1353.99	-3.79893	-2.71092	1.088
EFHD2	ENSG00000142634.12	2419	2248.99	2.32965	1.25378	-1.07587
EFNA3	ENSG00000143590.13	1700.06	1530.05	0.41893	3.31875	2.89982
EFNB2	ENSG00000125266.7	4461	4290.99	-1.30697	-3.30007	-1.9931
EFR3A	ENSG00000132294.14	4304.44	4134.43	0.500333	2.24886	1.74853
EFTUD2	ENSG00000108883.12	2024.16	1854.91	1.15383	2.44234	1.28851
EGFR	ENSG00000146648.17	8168.22	7998.21	-0.382616	-2.23258	-1.84996
EGLN1	ENSG00000135766.8	2436.06	2266.05	0.087606	1.14203	1.05442
EHMT1	ENSG00000181090.20	1865.23	1695.26	1.02427	0.824134	-0.200138
EI24	ENSG00000149547.14	2284.79	2114.77	-1.48022	-0.650146	0.83007
EID1	ENSG00000255302.4	2075.29	1905.28	2.10768	1.04196	-1.06572
EIF1AD	ENSG00000175376.8	1832.14	1662.14	0.270607	1.81215	1.54155
EIF1AX	ENSG00000173674.10	3694.25	3524.24	0.497134	2.29175	1.79462
EIF2A	ENSG00000144895.11	1966.32	1796.31	-1.77094	-0.437275	1.33367
EIF2AK1	ENSG00000086232.12	3573.07	3403.06	-0.206752	-2.68919	-2.48243
EIF2B1	ENSG00000111361.12	2183.17	2013.16	1.84007	1.83694	-0.00312596
EIF2B5	ENSG00000145191.13	2445.86	2275.86	-0.536283	-4.37363	-3.83735
EIF2D	ENSG00000143486.15	1948.21	1778.22	-1.22218	-0.0273951	1.19478
EIF2S1	ENSG00000134001.12	1085.72	915.78	0.880267	0.197373	-0.682894
EIF2S2	ENSG00000125977.6	2656	2485.99	-1.47254	-0.145978	1.32656
EIF2S3	ENSG00000130741.10	2384.69	2214.71	0.389179	2.02201	1.63283
EIF3E	ENSG00000104408.9	1466.91	1296.9	-0.843495	-0.428577	0.414918
EIF3F	ENSG00000175390.13	1292.93	1122.92	-2.96726	-0.56303	2.40423
EIF3G	ENSG00000130811.11	808.9	638.93	0.0388706	0.950537	0.911666
EIF3H	ENSG00000147677.10	1156.97	986.97	-0.654067	-0.238267	0.4158
EIF3I	ENSG00000084623.11	1381.8	1211.79	0.471426	0.217527	-0.253899
EIF3J	ENSG00000104131.12	1688.51	1518.53	0.639725	0.0640686	-0.575656
EIF3K	ENSG00000178982.9	824.48	654.48	-0.668188	-0.359775	0.308413
EIF3L	ENSG00000100129.17	1187.23	1017.47	-1.34124	-0.2438	1.09744
EIF4A1	ENSG00000161960.14	1518.71	1348.72	1.27621	2.17449	0.898278
EIF4A3	ENSG00000141543.10	1506.64	1336.64	0.882758	0.504386	-0.378372
EIF4B	ENSG00000063046.17	3114.62	2944.62	-1.70851	-1.29091	0.417601
EIF4E	ENSG00000151247.12	1375.82	1205.81	1.85124	1.33011	-0.521125
EIF4E2	ENSG00000135930.13	1179.6	1010.34	1.3528	1.97545	0.622652
EIF4E3	ENSG00000163412.12	3784.91	3614.89	0.763909	3.41401	2.6501
EIF4EBP1	ENSG00000187840.4	759.19	589.2	-1.96097	-1.63234	0.32863
EIF4EBP2	ENSG00000148730.6	7257	7086.99	-3.83247	-3.11839	0.714074
EIF4G1	ENSG00000114867.20	2991.68	2821.67	1.07563	0.0115899	-1.06404
EIF4G2	ENSG00000110321.16	3283.94	3113.93	0.82083	0.846089	0.0252592
EIF4G3	ENSG00000075151.20	4297.53	4127.52	-1.19933	-0.41945	0.779878
EIF5	ENSG00000100664.10	2078.09	1908.11	-0.801768	-1.16664	-0.364877
EIF5B	ENSG00000158417.10	4699.27	4529.26	-0.587446	-0.303041	0.284405
ELAC2	ENSG00000006744.18	1726.44	1556.48	0.740067	0.673724	-0.0663428
ELAVL1	ENSG00000066044.14	2305.34	2135.33	1.44635	1.62881	0.182459
ELF4	ENSG00000102034.16	4146.33	3976.32	-1.54736	-0.780316	0.767041
ELK3	ENSG00000111145.7	3987.01	3817	-1.01671	-1.47598	-0.459274
ELK4	ENSG00000158711.13	4376.82	4206.86	-4.07698	-0.203689	3.87329
ELL	ENSG00000105656.12	4027	3856.99	2.22365	4.78787	2.56421
ELMOD2	ENSG00000179387.9	2601.95	2431.97	1.74052	2.16801	0.427489
ELMSAN1	ENSG00000156030.13	4494.4	4324.41	2.08427	1.5681	-0.516167
ELOVL5	ENSG00000012660.13	2438.71	2268.71	-0.214497	-1.35017	-1.13567
ELOVL6	ENSG00000170522.9	3485.62	3315.62	2.25929	1.95919	-0.300098
ELOVL7	ENSG00000164181.13	3145.98	2975.96	0.712032	5.44987	4.73784
ELP2	ENSG00000134759.13	1686.72	1516.74	1.72612	2.49525	0.769127
ELP6	ENSG00000163832.15	1122.8	952.81	0.994871	0.451178	-0.543693
EMC1	ENSG00000127463.14	4203.17	4033.18	2.84623	2.11675	-0.729485
EMC10	ENSG00000161671.16	2693.68	2523.67	3.22994	4.38892	1.15898
EMC3	ENSG00000125037.12	1151.1	981.13	-0.347938	-0.0380169	0.309921
EMC3-AS1	ENSG00000180385.8	1962.14	1792.16	1.36332	2.69655	1.33323
EMC8	ENSG00000131148.8	1364.48	1194.5	-0.1965	-2.9768	-2.7803
EMC9	ENSG00000100908.13	761.35	591.37	0.593357	0.536122	-0.0572351
EMD	ENSG00000102119.10	1064.51	894.51	0.862239	1.84633	0.984094
EML1	ENSG00000066629.17	2460.46	2290.48	0.951631	0.680556	-0.271076
EML2	ENSG00000125746.16	1364.61	1194.62	0.25652	2.35875	2.10223
EML4	ENSG00000143924.18	5211.83	5041.82	0.521656	1.22893	0.70727
EMP3	ENSG00000142227.10	708.74	539.53	1.08538	1.19365	0.108269
EMSY	ENSG00000158636.16	3609.43	3439.43	-0.56683	-2.29519	-1.72836
EN2	ENSG00000164778.4	3395	3224.99	0.297248	4.98868	4.69144
ENAH	ENSG00000154380.17	2953.43	2783.42	0.180941	1.04622	0.865275
ENDOG	ENSG00000167136.6	1172	1001.99	1.41836	0.77503	-0.643325
ENO3	ENSG00000108515.17	929.56	759.57	-1.51158	-3.93601	-2.42442
ENOPH1	ENSG00000145293.15	1935	1764.98	-1.52699	-0.808029	0.718957
ENPP1	ENSG00000197594.12	4997.59	4827.58	2.11967	4.15986	2.04019
ENTPD4	ENSG00000197217.12	3293.2	3123.21	0.1428	0.137504	-0.00529665
ENTPD6	ENSG00000197586.12	2073.34	1903.33	-0.0476461	-0.319348	-0.271702
ENTPD7	ENSG00000198018.6	3355.36	3185.35	0.644317	1.13815	0.493829
EPAS1	ENSG00000116016.13	3746.77	3576.77	0.975748	0.92569	-0.0500581
EPB41L3	ENSG00000082397.17	2633.61	2463.62	0.583778	0.562595	-0.0211834
EPB41L4A-AS1	ENSG00000224032.6	537.8	369.28	-1.91803	-0.795172	1.12286
EPB41L5	ENSG00000115109.13	3797.32	3627.38	1.59171	5.41385	3.82214
EPC2	ENSG00000135999.11	2932.09	2762.08	-2.24578	-1.04019	1.20559
EPG5	ENSG00000152223.13	5637.74	5467.75	0.175717	1.07289	0.897176
EPHA2	ENSG00000142627.12	3590.05	3420.04	-0.366664	-2.42597	-2.05931
EPHA3	ENSG00000044524.10	5009.6	4839.59	0.641897	3.29328	2.65139
EPHA7	ENSG00000135333.13	5596.67	5426.65	0.530687	0.524842	-0.00584552
EPHB4	ENSG00000196411.9	3202.57	3032.56	0.680021	0.448305	-0.231716
EPHX1	ENSG00000143819.12	1423.91	1253.92	-0.319651	-1.83043	-1.51078
EPRS	ENSG00000136628.17	4181.41	4011.41	0.47095	1.86088	1.38993
EPS8	ENSG00000151491.13	2509.53	2339.54	1.1582	0.586052	-0.572148
ERAP1	ENSG00000164307.12	2704.87	2534.89	0.839248	0.365925	-0.473323
ERC1	ENSG00000082805.19	7533.5	7363.49	1.18914	0.53173	-0.657411
ERCC1	ENSG00000012061.15	1215	1045.04	-0.147809	-0.426766	-0.278957
ERCC2	ENSG00000104884.15	3151.97	2981.96	0.0765123	0.197658	0.121146
ERCC4	ENSG00000175595.14	4221.79	4051.8	0.546225	2.83068	2.28446
ERF	ENSG00000105722.9	1067.49	897.71	0.513938	0.951163	0.437225
ERGIC3	ENSG00000125991.19	1054.66	884.68	-0.589362	-1.46216	-0.872802
ERI1	ENSG00000104626.14	3191.82	3021.81	1.30306	0.70645	-0.596611
ERLEC1	ENSG00000068912.13	2367.74	2197.73	-1.54465	-0.920297	0.624354
ERMARD	ENSG00000130023.15	1394.06	1224.08	1.18408	2.44019	1.2561
ERMP1	ENSG00000099219.13	4939.24	4769.23	-0.605422	-1.94713	-1.34171
ERP29	ENSG00000089248.6	1626.43	1456.42	-0.712229	-0.955164	-0.242934
ERP44	ENSG00000023318.7	4854	4683.99	-0.0953124	-0.487428	-0.392115
ERRFI1	ENSG00000116285.12	2923.9	2753.88	-0.222197	-0.949401	-0.727204
ERVK13-1	ENSG00000260565.6	4332.63	4162.62	1.33209	2.98185	1.64977
ESCO1	ENSG00000141446.10	3959.88	3789.87	-0.430536	-2.80453	-2.37399
ESRP2	ENSG00000103067.13	2726.94	2556.95	0.987421	1.45462	0.467202
ETF1	ENSG00000120705.12	2631.11	2461.11	-0.0975956	-0.0231834	0.0744121
ETFDH	ENSG00000171503.11	2042.23	1872.21	0.563861	1.09088	0.527021
ETNK1	ENSG00000139163.15	3026.65	2856.75	1.53937	2.28872	0.749347
ETS2	ENSG00000157557.11	2562.75	2392.73	-0.787606	-3.63493	-2.84732
ETV3	ENSG00000117036.11	4804.78	4634.77	-0.314955	-3.5025	-3.18755
EWSR1	ENSG00000182944.17	2056.19	1886.18	-0.853702	-1.16175	-0.308047
EXD2	ENSG00000081177.18	3229.19	3059.18	1.04574	2.5239	1.47817
EXD3	ENSG00000187609.15	1261.37	1091.35	0.404858	0.586366	0.181508
EXO1	ENSG00000174371.16	2575.47	2405.47	1.04092	2.05492	1.014
EXOC1	ENSG00000090989.17	2847.4	2677.39	0.309132	2.13465	1.82552
EXOC2	ENSG00000112685.13	3943.42	3773.41	-0.685378	-1.92207	-1.23669
EXOC4	ENSG00000131558.14	3078.79	2908.8	1.83355	2.86728	1.03373
EXOC5	ENSG00000070367.15	2678.9	2508.9	-0.381084	-4.62063	-4.23955
EXOC7	ENSG00000182473.21	2274.43	2104.66	0.734198	1.33727	0.603077
EXOG	ENSG00000157036.12	1910.89	1740.89	-0.24175	-0.397382	-0.155632
EXOSC1	ENSG00000171311.12	936.99	766.98	-1.70296	-1.68788	0.0150767
EXOSC10	ENSG00000171824.13	2019.47	1849.53	-0.398679	-0.208401	0.190278
EXOSC4	ENSG00000178896.8	927.51	757.5	0.982656	1.68084	0.698187
EXOSC6	ENSG00000223496.2	5153	4982.99	0.303357	1.46933	1.16598
EXOSC8	ENSG00000120699.12	1215.65	1045.65	-1.57884	-1.85037	-0.271535
EXOSC9	ENSG00000123737.12	1722.43	1552.43	0.332322	0.808203	0.475881
EXPH5	ENSG00000110723.11	9115.67	8945.65	0.91018	3.54091	2.63073
EXT1	ENSG00000182197.11	3096.05	2926.03	-2.8534	-1.49264	1.36077
EXT2	ENSG00000151348.13	3260.77	3090.75	2.12764	2.17394	0.0462932
EXTL2	ENSG00000162694.13	2333.46	2163.47	-0.989908	-4.44343	-3.45352
EXTL3	ENSG00000012232.8	5267.57	5097.56	2.15772	0.157511	-2.00021
EYA1	ENSG00000104313.18	3371.38	3201.37	1.50258	3.25339	1.75081
EYA4	ENSG00000112319.18	3690.68	3520.67	-1.56137	-1.77706	-0.215687
EZR	ENSG00000092820.17	2980.19	2810.18	0.873354	0.363859	-0.509495
F2R	ENSG00000181104.6	3821	3650.99	0.411601	0.675658	0.264058
FAAP100	ENSG00000185504.16	2009	1838.99	2.08361	0.586377	-1.49724
FADS2	ENSG00000134824.13	1934.86	1764.89	1.4445	1.74491	0.30041
FAHD2A	ENSG00000115042.9	1716.63	1546.62	0.531704	0.0817284	-0.449975
FAM102A	ENSG00000167106.11	3492.17	3322.19	-1.13362	-3.92186	-2.78823
FAM104A	ENSG00000133193.12	2812.73	2642.72	0.708317	1.96913	1.26081
FAM114A1	ENSG00000197712.11	1507.23	1337.24	0.954377	1.3072	0.352818
FAM114A2	ENSG00000055147.18	2061.11	1891.11	-0.594063	-0.898605	-0.304542
FAM120A	ENSG00000048828.16	4957.02	4787.01	-0.533644	-1.66314	-1.12949
FAM120AOS	ENSG00000188938.16	2361.94	2191.93	-4.71433	-3.63781	1.07652
FAM129A	ENSG00000135842.16	6487.01	6317	1.29981	0.472531	-0.827284
FAM13B	ENSG00000031003.10	4696.41	4526.41	0.581325	0.757049	0.175724
FAM160A2	ENSG00000051009.10	2297.09	2127.08	-0.360728	-3.35473	-2.99401
FAM161A	ENSG00000170264.12	2409.31	2239.31	0.532685	0.152003	-0.380682
FAM169A	ENSG00000198780.11	3792.59	3622.59	1.68705	2.90436	1.2173
FAM171A1	ENSG00000148468.16	3802.77	3632.76	0.119303	0.236794	0.117491
FAM171A2	ENSG00000161682.14	1859.22	1689.2	1.30513	1.69891	0.393787
FAM173B	ENSG00000150756.13	1278.39	1108.39	-0.760186	-2.46243	-1.70224
FAM189B	ENSG00000160767.20	2530.96	2360.95	0.55977	0.888159	0.328389
FAM192A	ENSG00000172775.16	1364.22	1194.24	-0.626069	-2.80828	-2.18221
FAM193B	ENSG00000146067.15	1197.18	1027.27	-0.960882	-2.37619	-1.41531
FAM199X	ENSG00000123575.8	6842.1	6672.09	0.639837	1.80679	1.16695
FAM208A	ENSG00000163946.13	4492.33	4322.35	0.356453	2.0348	1.67835
FAM20B	ENSG00000116199.11	5248.19	5078.19	-1.14573	-0.806689	0.339043
FAM219A	ENSG00000164970.14	3530.02	3360.01	-0.0569752	-3.20645	-3.14948
FAM222B	ENSG00000173065.13	2852.72	2682.73	-4.65238	-3.49185	1.16053
FAM227A	ENSG00000184949.15	5163.76	4993.76	0.404612	3.16246	2.75785
FAM3A	ENSG00000071889.16	1660.06	1490.05	0.0239068	0.737913	0.714006
FAM50B	ENSG00000145945.6	1733.66	1563.65	0.905681	1.34647	0.440788
FAM53C	ENSG00000120709.10	3535.62	3365.62	-1.19266	-0.293134	0.899524
FAM69B	ENSG00000165716.10	1749.1	1579.09	0.0549363	2.68272	2.62778
FAM71E1	ENSG00000142530.10	639.69	469.81	1.5941	8.81529	7.22119
FAM76B	ENSG00000077458.12	1212.67	1042.72	-4.15189	-1.86713	2.28477
FAM83D	ENSG00000101447.14	2361	2190.99	-0.917903	-1.33404	-0.416136
FAM83G	ENSG00000188522.14	5242.15	5072.14	-0.577446	-3.63953	-3.06209
FAM83H	ENSG00000180921.6	5654	5483.99	0.0439012	1.16026	1.11636
FAM8A1	ENSG00000137414.5	4677	4506.99	-2.51501	-0.349879	2.16513
FANCA	ENSG00000187741.14	2094.85	1924.9	1.97903	3.15948	1.18046
FANCB	ENSG00000181544.14	2308.87	2138.88	-0.0797221	-0.1617	-0.0819782
FANCC	ENSG00000158169.13	2657.48	2487.51	0.285266	1.65545	1.37018
FANCD2	ENSG00000144554.10	3138.71	2968.75	0.175447	2.32215	2.1467
FANCG	ENSG00000221829.9	1199.49	1029.56	-0.511227	-2.69808	-2.18685
FANCI	ENSG00000140525.17	2725.22	2555.45	-0.822472	-1.61648	-0.794006
FANCM	ENSG00000187790.10	4486.31	4316.31	1.41134	3.07539	1.66405
FARP2	ENSG00000006607.13	3129.05	2959.07	0.737617	3.00032	2.2627
FARS2	ENSG00000145982.12	1603.93	1433.92	0.516355	1.74241	1.22605
FASN	ENSG00000169710.8	4438.41	4268.42	1.22215	0.290335	-0.931813
FASTK	ENSG00000164896.19	2059.24	1889.25	0.207648	1.62828	1.42064
FASTKD1	ENSG00000138399.17	1743.72	1573.75	-3.09847	-0.130061	2.96841
FASTKD2	ENSG00000118246.13	2817.06	2647.04	-0.18983	-2.89749	-2.70765
FASTKD5	ENSG00000215251.3	2874	2703.99	-0.626184	-0.762595	-0.136411
FAT1	ENSG00000083857.13	6887.66	6717.69	1.07882	0.250529	-0.828296
FAT3	ENSG00000165323.15	10959.5	10789.5	1.25286	8.10805	6.85519
FBL	ENSG00000105202.8	735.02	565.03	-0.774332	-0.603987	0.170344
FBLN1	ENSG00000077942.18	1945.55	1775.65	2.11728	0.167298	-1.94998
FBLN5	ENSG00000140092.14	2295.11	2125.1	-2.94421	-0.367874	2.57634
FBRS	ENSG00000156860.15	2386.52	2216.6	1.35758	1.39352	0.0359468
FBXL14	ENSG00000171823.6	1312.58	1143.3	1.17259	2.67413	1.50153
FBXL15	ENSG00000107872.12	2080.98	1910.97	2.30503	2.20891	-0.0961156
FBXL18	ENSG00000155034.18	2078.87	1908.86	2.4898	2.20104	-0.28876
FBXL19	ENSG00000099364.16	3207.55	3037.54	1.84319	3.04838	1.2052
FBXL3	ENSG00000005812.10	3121.7	2951.7	0.79335	1.27137	0.478018
FBXL4	ENSG00000112234.8	3923.36	3753.35	-0.753991	-1.62803	-0.87404
FBXO11	ENSG00000138081.20	3101.96	2931.95	1.28234	3.08351	1.80117
FBXO17	ENSG00000269190.5	1845.4	1675.42	0.683976	1.33139	0.647416
FBXO21	ENSG00000135108.14	3879.51	3709.5	3.46499	2.21761	-1.24738
FBXO22	ENSG00000167196.13	2410.08	2240.08	0.616527	0.787195	0.170668
FBXO3	ENSG00000110429.13	2336.68	2166.68	1.77968	2.59161	0.811927
FBXO30	ENSG00000118496.4	9009	8838.99	-0.362183	-0.700061	-0.337877
FBXO33	ENSG00000165355.7	3853	3682.99	-1.69471	-0.028759	1.66595
FBXO38	ENSG00000145868.16	2535.87	2365.87	0.419497	0.843433	0.423936
FBXO42	ENSG00000037637.10	3419.62	3249.61	-0.361176	-1.69118	-1.33
FBXW2	ENSG00000119402.16	3261.45	3091.44	-3.40978	-3.95057	-0.540788
FBXW5	ENSG00000159069.13	2105.95	1935.94	-1.14141	-1.82156	-0.680152
FBXW8	ENSG00000174989.12	3948.62	3778.61	0.821636	0.520612	-0.301024
FBXW9	ENSG00000132004.12	1728.73	1558.72	0.640258	1.44923	0.80897
FDFT1	ENSG00000079459.12	1668.23	1498.24	0.968448	0.302195	-0.666252
FDPS	ENSG00000160752.14	921.64	751.66	-0.981347	-0.786434	0.194913
FDX1	ENSG00000137714.2	3206	3035.99	-0.599088	-0.076889	0.522199
FDXR	ENSG00000161513.11	1794.57	1624.57	0.880651	1.91279	1.03214
FEM1A	ENSG00000141965.4	9593	9422.99	4.71125	2.8365	-1.87475
FEN1	ENSG00000168496.3	2048.89	1878.88	-1.00031	-1.2401	-0.239791
FER	ENSG00000151422.12	4633.66	4463.68	2.00244	0.697888	-1.30455
FERMT2	ENSG00000073712.14	2732.61	2562.6	1.63869	0.613698	-1.02499
FEZ2	ENSG00000171055.14	1673.07	1503.06	0.183448	3.57878	3.39533
FGD5-AS1	ENSG00000225733.5	3053.13	2883.12	-3.00268	-5.80824	-2.80556
FGD6	ENSG00000180263.13	6523.02	6353.01	0.411938	3.99174	3.5798
FGF2	ENSG00000138685.15	5084.98	4914.97	1.1604	1.15534	-0.00505397
FGFR1	ENSG00000077782.20	2310.59	2140.61	-0.533748	-0.877699	-0.34395
FGFR1OP	ENSG00000213066.12	2339	2168.99	-0.438323	-2.09245	-1.65412
FGFR1OP2	ENSG00000111790.13	1712.04	1542.03	1.22573	1.51126	0.285533
FGFR3	ENSG00000068078.18	4011.37	3841.36	0.0621221	7.57376	7.51164
FGFR4	ENSG00000160867.14	2111.94	1941.95	0.431338	3.34418	2.91284
FH	ENSG00000091483.6	1689.64	1519.67	1.4552	1.69394	0.238739
FHL1	ENSG00000022267.16	2291.85	2121.84	1.1813	1.47978	0.298478
FHOD3	ENSG00000134775.15	3446.01	3275.99	0.304974	0.533714	0.22874
FIG4	ENSG00000112367.10	2799.7	2629.69	0.603432	1.69141	1.08798
FIGNL1	ENSG00000132436.11	3305.63	3135.62	-0.58634	-0.34478	0.24156
FIS1	ENSG00000214253.8	745.65	575.65	-0.33183	-1.82503	-1.4932
FITM2	ENSG00000197296.5	4597	4426.99	-0.0576706	-0.358855	-0.301184
FKBP10	ENSG00000141756.18	1845.71	1675.7	-0.142755	-0.864744	-0.721989
FKBP15	ENSG00000119321.8	4630.44	4460.43	0.640979	0.58759	-0.0533895
FKBP3	ENSG00000100442.10	1298.54	1128.53	-0.717203	-1.08943	-0.372226
FKBP8	ENSG00000105701.15	1559.68	1389.68	2.43319	1.14978	-1.28341
FKBP9	ENSG00000122642.10	1868	1698	0.775559	0.312059	-0.463499
FKBPL	ENSG00000204315.3	1345	1174.99	-2.83877	-0.524716	2.31405
FKTN	ENSG00000106692.14	2941.56	2772.03	1.57248	3.54248	1.97
FLCN	ENSG00000154803.12	3025.07	2855.1	0.0980279	0.0423369	-0.0556909
FLNB	ENSG00000136068.14	6270.2	6100.19	0.273463	0.328216	0.0547532
FLNC	ENSG00000128591.15	9066.57	8896.56	1.93088	1.71349	-0.217391
FLOT1	ENSG00000137312.14	1602.51	1432.51	-0.924317	-1.33382	-0.4095
FLOT2	ENSG00000132589.15	1880.5	1711.28	1.10409	0.684374	-0.419719
FLYWCH1	ENSG00000059122.16	3060.78	2890.78	2.10057	3.97378	1.8732
FMNL2	ENSG00000157827.19	5143.66	4973.65	-0.75485	-0.491111	0.26374
FMR1	ENSG00000102081.14	2540.3	2370.3	0.376969	2.9667	2.58973
FN3KRP	ENSG00000141560.14	1790.27	1620.28	2.13452	1.53031	-0.604215
FNBP1L	ENSG00000137942.16	4519.99	4349.98	0.831739	0.515668	-0.316071
FNBP4	ENSG00000109920.12	2480.83	2310.91	-0.0446549	-1.65139	-1.60674
FNDC3B	ENSG00000075420.12	3300.03	3130.03	-0.449009	-1.86817	-1.41916
FOPNL	ENSG00000133393.12	1798.65	1628.66	0.901314	0.852165	-0.049149
FOXC1	ENSG00000054598.7	3833.5	3663.49	-0.485338	-1.11979	-0.634453
FOXD1	ENSG00000251493.4	1913.13	1743.17	0.887441	1.95042	1.06298
FOXD2-AS1	ENSG00000237424.1	2509	2338.99	0.146916	2.35637	2.20945
FOXE1	ENSG00000178919.8	3462	3291.99	-0.104469	-2.11548	-2.01101
FOXF2	ENSG00000137273.5	2193	2022.99	-1.07881	-1.32084	-0.242033
FOXJ3	ENSG00000198815.8	3975.07	3805.06	-1.64662	-0.961703	0.684921
FOXK1	ENSG00000164916.10	10311.8	10141.8	2.8766	0.402207	-2.4744
FOXK2	ENSG00000141568.20	2934.61	2764.6	0.659948	1.84207	1.18212
FOXM1	ENSG00000111206.12	3174.1	3004.08	-1.01922	-2.21578	-1.19656
FOXO1	ENSG00000150907.7	5730.63	5560.61	-0.0156843	-0.532495	-0.516811
FOXO3	ENSG00000118689.14	7308	7137.99	-0.604837	-1.12184	-0.517005
FOXP1	ENSG00000114861.20	2881.46	2711.46	1.03536	2.18887	1.15351
FOXP4	ENSG00000137166.14	4811.45	4641.44	0.0112767	0.579243	0.567967
FOXRED2	ENSG00000100350.14	4403.93	4233.92	1.17434	1.61167	0.437326
FRAT1	ENSG00000165879.8	2649	2478.99	2.60473	3.72893	1.1242
FRAT2	ENSG00000181274.6	2213	2042.99	-0.88342	-1.8675	-0.984083
FRG1	ENSG00000109536.11	1068.46	898.44	0.841297	1.09081	0.249511
FRMD6	ENSG00000139926.15	2902.72	2732.74	1.29927	4.09316	2.79389
FRMD8	ENSG00000126391.13	3514	3343.99	0.315995	3.89212	3.57612
FRRS1	ENSG00000156869.13	2304	2133.99	-0.133378	-0.412178	-0.2788
FSTL1	ENSG00000163430.11	3453.62	3283.7	0.372915	0.921004	0.548089
FTH1	ENSG00000167996.15	834.32	664.32	-1.63018	-4.10855	-2.47836
FTL	ENSG00000087086.14	878	707.99	-2.95291	-4.45276	-1.49985
FTO	ENSG00000140718.20	1931.44	1761.43	1.10299	1.89615	0.793164
FUBP1	ENSG00000162613.16	1667.06	1497.13	-2.01888	-0.278322	1.74056
FUK	ENSG00000157353.16	2254.21	2084.21	1.10574	0.159328	-0.946414
FUNDC2	ENSG00000165775.17	910.25	740.25	-2.57425	-0.389875	2.18437
FUS	ENSG00000089280.18	1626.79	1456.81	-0.263405	-0.836612	-0.573207
FUZ	ENSG00000010361.13	902.77	732.8	1.59295	3.93826	2.34531
FXYD5	ENSG00000089327.14	862.45	692.45	-0.405503	-0.274705	0.130798
FYCO1	ENSG00000163820.14	6860.17	6690.15	0.515464	0.122873	-0.392591
FYTTD1	ENSG00000122068.12	2601.91	2431.91	0.890799	0.646239	-0.24456
FZD7	ENSG00000155760.2	3859	3688.99	0.251712	1.54247	1.29076
FZD8	ENSG00000177283.7	4030	3859.99	0.0587981	0.235209	0.17641
FZD9	ENSG00000188763.4	2338	2167.99	2.4929	2.65951	0.166614
FZR1	ENSG00000105325.13	1660.35	1490.36	1.62112	0.604782	-1.01634
G0S2	ENSG00000123689.5	866	695.99	0.696503	3.13224	2.43574
G3BP1	ENSG00000145907.14	2872.99	2703	1.31857	0.975322	-0.343248
G3BP2	ENSG00000138757.14	2996.81	2826.8	2.23816	1.57101	-0.667151
GAA	ENSG00000171298.12	2400.27	2230.26	1.6023	3.06488	1.46258
GABARAP	ENSG00000170296.9	682.74	512.79	-2.6755	-4.08445	-1.40894
GABPB1	ENSG00000104064.17	1799.96	1629.95	-0.038684	-1.09514	-1.05646
GABRA3	ENSG00000011677.12	1697	1526.99	14.7136	9.56531	-5.14831
GADD45B	ENSG00000099860.8	1477.15	1307.14	0.649363	1.70835	1.05899
GAK	ENSG00000178950.16	2639.72	2469.97	0.541018	0.015976	-0.525042
GAL	ENSG00000069482.6	818	647.99	0.292273	0.886938	0.594666
GALK1	ENSG00000108479.11	1060.5	890.5	0.253345	2.02273	1.76938
GALNT16	ENSG00000100626.16	4668.8	4498.78	0.348533	6.06895	5.72042
GALNT3	ENSG00000115339.13	1645.09	1475.1	0.413942	2.90315	2.48921
GALNT7	ENSG00000109586.11	2822.35	2652.36	1.80313	0.456253	-1.34687
GANC	ENSG00000214013.9	1872.27	1702.28	1.23214	0.0664249	-1.16572
GAPDH	ENSG00000111640.14	1231.78	1061.77	-1.94759	-2.18415	-0.236568
GAPVD1	ENSG00000165219.21	4887.75	4717.76	0.40439	0.556853	0.152463
GARS	ENSG00000106105.13	1607.12	1437.16	0.63447	1.02039	0.385919
GAS5	ENSG00000234741.7	677.54	507.58	3.16524	5.5893	2.42406
GAS6	ENSG00000183087.14	2507.19	2337.18	0.578304	2.37773	1.79943
GATA2	ENSG00000179348.11	2120.24	1950.24	-0.462131	-1.21452	-0.752384
GATA2-AS1	ENSG00000244300.2	1377.38	1207.37	2.06518	3.59495	1.52977
GATAD2A	ENSG00000167491.17	3371.51	3201.52	2.10594	0.97634	-1.1296
GATAD2B	ENSG00000143614.9	4961.21	4791.21	1.58039	3.27466	1.69428
GATB	ENSG00000059691.11	1784.33	1614.32	0.526893	1.15829	0.631399
GBA	ENSG00000177628.15	1150.98	980.97	-0.0297634	-0.91315	-0.883387
GBA2	ENSG00000070610.14	1834.66	1664.65	-1.56095	-0.677722	0.883225
GBF1	ENSG00000107862.4	6067.62	5897.61	0.494094	0.658442	0.164348
GCA	ENSG00000115271.10	1068.25	898.27	1.33574	3.40963	2.07389
GCC1	ENSG00000179562.2	4149	3978.99	-5.44677	-3.29391	2.15285
GCC2	ENSG00000135968.20	3346.84	3176.85	0.28	1.6384	1.3584
GCFC2	ENSG00000005436.13	1859.14	1689.17	0.649308	0.235552	-0.413756
GCH1	ENSG00000131979.18	2802.99	2632.98	1.44315	0.54773	-0.895422
GCN1	ENSG00000089154.10	5927.64	5757.95	1.2785	0.927247	-0.351254
GDAP2	ENSG00000196505.10	2729.94	2559.92	0.649458	1.51127	0.861816
GDF11	ENSG00000135414.9	5661.02	5491.01	-0.848021	-0.953423	-0.105402
GEMIN2	ENSG00000092208.17	989.26	819.26	-0.401239	-1.87557	-1.47433
GEMIN4	ENSG00000179409.10	2765.83	2595.83	1.07244	0.0152611	-1.05718
GEMIN5	ENSG00000082516.8	5275.85	5105.83	-0.434695	-4.52305	-4.08836
GEMIN6	ENSG00000152147.10	1250.85	1080.84	-2.74396	-2.00779	0.736171
GEMIN7	ENSG00000142252.10	997.59	827.59	-1.74318	-1.09145	0.651736
GFM1	ENSG00000168827.14	2928.23	2758.21	0.367473	1.55439	1.18692
GFM2	ENSG00000164347.17	2713.99	2543.98	0.0162796	0.17484	0.158561
GFOD2	ENSG00000141098.12	3366.49	3196.48	0.555325	0.988261	0.432936
GFPT1	ENSG00000198380.12	4783.21	4613.25	0.596503	0.288682	-0.307821
GFPT2	ENSG00000131459.12	2913.88	2743.87	0.949362	1.74564	0.796279
GGA2	ENSG00000103365.15	2562.51	2392.53	-0.331382	-0.747854	-0.416472
GGCT	ENSG00000006625.17	1106.02	936.01	-1.07901	-0.0422444	1.03677
GGCX	ENSG00000115486.11	2158.04	1988.04	0.696075	1.21265	0.516571
GGNBP2	ENSG00000278311.4	2025.77	1855.77	0.117353	1.98616	1.8688
GHDC	ENSG00000167925.15	1689.22	1519.21	-0.504489	-0.621488	-0.116999
GID8	ENSG00000101193.7	4241.2	4071.23	-1.21757	-2.87752	-1.65994
GIGYF2	ENSG00000204120.14	4558.41	4388.42	1.44942	1.45611	0.00668727
GIN1	ENSG00000145723.16	1512.96	1342.98	0.726275	0.0204641	-0.705811
GINM1	ENSG00000055211.13	1998.46	1828.45	-0.46893	-1.65753	-1.1886
GINS1	ENSG00000101003.9	3047.85	2877.84	1.59118	0.636614	-0.954564
GINS4	ENSG00000147536.11	2419.01	2249.03	2.09016	1.47242	-0.617741
GIT2	ENSG00000139436.20	2798.35	2628.35	-0.563067	-2.99291	-2.42984
GJA1	ENSG00000152661.8	3115.07	2945.06	-0.395164	-1.02749	-0.632327
GK5	ENSG00000175066.15	3981.78	3811.78	1.14418	0.974726	-0.169454
GLA	ENSG00000102393.10	1042.94	872.95	-0.582155	-0.918091	-0.335936
GLB1	ENSG00000170266.15	1937.65	1767.72	1.97824	1.91226	-0.0659838
GLB1L	ENSG00000163521.15	2103.05	1933.05	-0.974237	-1.11304	-0.138803
GLB1L2	ENSG00000149328.14	2995.51	2825.49	0.704573	0.569088	-0.135485
GLE1	ENSG00000119392.14	3311.76	3141.74	-0.462901	-1.91726	-1.45436
GLG1	ENSG00000090863.11	4206.12	4036.12	1.42369	1.39819	-0.025499
GLI4	ENSG00000250571.6	891.41	721.51	-4.46104	-0.93477	3.52627
GLIPR2	ENSG00000122694.15	1536.76	1366.75	0.186206	1.41896	1.23275
GLMN	ENSG00000174842.16	1758.54	1588.53	0.57369	1.70544	1.13175
GLO1	ENSG00000124767.6	2011.94	1841.93	-1.29652	-0.853843	0.442677
GLOD4	ENSG00000167699.13	1645.46	1475.48	1.0842	1.52527	0.441072
GLRX5	ENSG00000182512.4	1056.53	886.52	0.840005	1.64016	0.80016
GLS	ENSG00000115419.12	2509.32	2339.33	1.29238	1.56725	0.274866
GLT8D1	ENSG00000016864.18	1453.63	1283.62	-2.49161	-1.44008	1.05153
GLYCTK	ENSG00000168237.17	1754.39	1584.38	-0.210988	-0.940253	-0.729265
GLYR1	ENSG00000140632.16	2203.56	2033.63	-0.112135	-2.40623	-2.29409
GM2A	ENSG00000196743.8	3858.26	3688.25	-0.112355	-2.6335	-2.52114
GMCL1	ENSG00000087338.4	3922.57	3752.56	1.30266	1.27631	-0.026357
GMDS	ENSG00000112699.10	1243.74	1073.77	0.53916	0.537828	-0.00133116
GMEB2	ENSG00000101216.10	4285.46	4115.44	-1.91843	-0.652543	1.26588
GMFB	ENSG00000197045.12	3702.87	3532.86	1.832	4.80489	2.97289
GMIP	ENSG00000089639.10	2343.17	2173.16	1.90037	1.94251	0.0421438
GMPPB	ENSG00000173540.12	3068	2897.99	-0.0128916	-2.00239	-1.9895
GMPS	ENSG00000163655.15	2217.4	2047.4	0.583082	0.293295	-0.289787
GNA11	ENSG00000088256.8	1670.16	1500.4	1.95315	2.28824	0.33509
GNA12	ENSG00000146535.13	3743.31	3573.3	-0.904828	-2.12146	-1.21663
GNA13	ENSG00000120063.9	4922	4751.99	-0.113294	-3.29377	-3.18047
GNAI2	ENSG00000114353.16	2049.97	1879.96	-0.41505	-0.501071	-0.0860201
GNAI3	ENSG00000065135.10	27174	27004	-0.737761	-0.872544	-0.134783
GNAS	ENSG00000087460.24	1605.27	1435.26	2.11483	1.71621	-0.39862
GNB1	ENSG00000078369.17	2535.94	2365.98	-0.298297	-0.689311	-0.391015
GNB1L	ENSG00000185838.13	1651.16	1481.15	3.87443	4.70044	0.826006
GNB2	ENSG00000172354.9	1129.58	959.57	1.04115	1.25095	0.209807
GNB4	ENSG00000114450.9	3351.46	3181.47	2.28755	2.62063	0.33308
GNB5	ENSG00000069966.18	2205.19	2035.18	1.13121	0.231111	-0.900099
GNE	ENSG00000159921.15	4723.37	4553.36	0.673257	0.0440552	-0.629201
GNG5	ENSG00000174021.10	666.44	496.47	-3.84584	-3.69399	0.151849
GNG7	ENSG00000176533.12	4208	4037.99	0.730427	7.29921	6.56878
GNL1	ENSG00000204590.12	1835.87	1665.89	0.0133591	1.08686	1.0735
GNL2	ENSG00000134697.12	1747.55	1577.6	-0.797751	-0.43274	0.36501
GNL3	ENSG00000163938.16	1568.8	1398.85	0.360014	1.18363	0.823619
GNL3L	ENSG00000130119.15	2205.22	2035.21	0.932533	1.68331	0.75078
GNPNAT1	ENSG00000100522.9	2692.08	2522.75	2.05686	0.0681691	-1.98869
GNS	ENSG00000135677.10	4313.35	4143.34	1.72848	0.938571	-0.789908
GOLGA2	ENSG00000167110.17	1716.22	1546.25	0.354339	0.0453098	-0.309029
GOLGA3	ENSG00000090615.14	7326.17	7156.35	3.17749	1.88786	-1.28962
GOLGA5	ENSG00000066455.12	2969	2798.99	-0.539174	-2.61576	-2.07659
GOLIM4	ENSG00000173905.8	3347	3176.99	0.854373	0.197477	-0.656895
GOLM1	ENSG00000135052.16	2939.29	2769.28	-0.175344	-0.264405	-0.0890604
GOLPH3	ENSG00000113384.13	2721	2550.99	1.00874	0.508204	-0.500534
GOLPH3L	ENSG00000143457.10	1985.83	1815.83	0.273744	1.29227	1.01852
GOLT1B	ENSG00000111711.9	2011.25	1841.3	2.24604	0.991465	-1.25458
GOPC	ENSG00000047932.13	4586.28	4416.26	-1.14265	-1.47074	-0.328095
GORAB	ENSG00000120370.12	2014.43	1844.42	0.931702	3.44015	2.50845
GORASP2	ENSG00000115806.12	2343.05	2173.04	0.464775	0.106026	-0.358749
GOSR1	ENSG00000108587.15	1755.09	1585.08	-0.296527	-0.480755	-0.184228
GOSR2	ENSG00000108433.16	2257.52	2087.51	-1.68891	-1.83523	-0.146316
GOT1	ENSG00000120053.11	1955.74	1785.75	-0.878246	-2.30671	-1.42847
GOT2	ENSG00000125166.12	2416.19	2246.17	0.468259	0.528329	0.0600695
GPAA1	ENSG00000197858.10	1471.4	1301.39	2.16829	0.808835	-1.35946
GPANK1	ENSG00000204438.10	1398.83	1228.82	-1.52447	-0.634351	0.890118
GPATCH11	ENSG00000152133.14	3473.83	3303.83	-0.58421	-0.408654	0.175556
GPATCH2	ENSG00000092978.10	3101.98	2932.06	-0.116773	-0.156303	-0.0395307
GPATCH2L	ENSG00000089916.17	4648.76	4478.76	1.41667	0.997831	-0.418843
GPATCH4	ENSG00000160818.16	1582.18	1412.19	-0.640123	-1.41815	-0.778028
GPATCH8	ENSG00000186566.12	5081.14	4911.14	-0.174502	-4.48693	-4.31243
GPBP1	ENSG00000062194.15	2775.57	2605.57	-1.57293	-0.174375	1.39856
GPC1	ENSG00000063660.8	2935.23	2765.22	3.07409	2.29712	-0.776976
GPC2	ENSG00000213420.7	2295.58	2125.56	3.21447	0.607683	-2.60679
GPC3	ENSG00000147257.13	2135.85	1965.83	0.503923	9.45087	8.94694
GPC4	ENSG00000076716.8	4960	4789.99	0.563787	7.0607	6.49691
GPC5	ENSG00000179399.14	1156.77	986.76	0.922694	0.773311	-0.149384
GPD1L	ENSG00000152642.10	3604.16	3434.15	2.01579	3.35073	1.33494
GPI	ENSG00000105220.15	2176.26	2006.25	1.81279	0.415373	-1.39742
GPKOW	ENSG00000068394.10	1742	1571.99	-0.409018	-2.3208	-1.91179
GPM6A	ENSG00000150625.16	1615.34	1445.36	2.66929	4.62386	1.95456
GPN1	ENSG00000198522.13	1936.37	1766.36	-0.608865	-3.24972	-2.64086
GPN3	ENSG00000111231.8	1219.18	1049.19	2.01934	2.17634	0.156999
GPR137	ENSG00000173264.14	1294.51	1124.52	0.350642	0.0414678	-0.309175
GPR180	ENSG00000152749.7	8822	8651.99	-1.71258	-2.01919	-0.30661
GPRIN1	ENSG00000169258.6	4211	4040.99	-0.724603	-1.3155	-0.590899
GPS1	ENSG00000169727.12	1674	1503.99	1.27718	1.84466	0.567485
GPT2	ENSG00000166123.13	2791.5	2621.51	1.3135	2.51557	1.20207
GPX3	ENSG00000211445.11	1592.64	1422.63	-0.666655	-0.412412	0.254243
GPX4	ENSG00000167468.16	627.81	457.92	-0.339855	-0.646054	-0.306199
GPX8	ENSG00000164294.13	1884.6	1714.6	-0.178266	-0.90184	-0.723574
GRAMD1A	ENSG00000089351.14	1136.66	966.7	-0.223809	-0.507088	-0.28328
GRAMD1B	ENSG00000023171.17	3990.75	3820.75	-1.78818	-2.95936	-1.17118
GRB10	ENSG00000106070.18	4007.37	3837.36	0.0130189	0.491967	0.478948
GRB2	ENSG00000177885.14	1986.03	1816.05	0.581111	0.0578265	-0.523285
GRHPR	ENSG00000137106.17	1295.08	1125.09	0.709241	1.02948	0.320236
GRIN2D	ENSG00000105464.3	5093	4922.99	1.58609	1.77444	0.18835
GRINA	ENSG00000178719.16	1510.75	1340.74	1.05683	0.730525	-0.326301
GRK6	ENSG00000198055.10	2216.49	2046.5	0.129618	2.71733	2.58771
GRN	ENSG00000030582.17	876.66	706.71	2.09519	0.999676	-1.09551
GRPEL1	ENSG00000109519.12	1374.29	1204.28	1.25228	2.08366	0.831375
GSE1	ENSG00000131149.18	4657.77	4487.77	0.600118	0.959987	0.35987
GSK3B	ENSG00000082701.15	3026.26	2856.29	0.629971	1.45199	0.822018
GSN	ENSG00000148180.19	2221.57	2051.56	1.6674	0.487644	-1.17975
GSR	ENSG00000104687.13	2608.06	2438.06	1.37483	0.197849	-1.17698
GSTCD	ENSG00000138780.14	2771.85	2601.85	-0.721035	-0.223838	0.497198
GSTK1	ENSG00000197448.13	1114.14	944.13	-0.394456	-1.83892	-1.44446
GSTM3	ENSG00000134202.10	853.94	683.95	-0.22226	-2.34832	-2.12606
GSTO1	ENSG00000148834.12	950.77	780.76	-0.333206	-0.743399	-0.410193
GTF2A1	ENSG00000165417.11	3348.01	3177.99	0.508245	1.37037	0.862123
GTF2B	ENSG00000137947.11	1253.8	1083.8	0.641293	0.750422	0.109128
GTF2F2	ENSG00000188342.11	2192.05	2022.04	1.40687	3.34558	1.93871
GTF2H3	ENSG00000111358.13	1793.05	1623.06	0.390329	0.452976	0.0626468
GTF2I	ENSG00000263001.5	1077.02	907.08	0.817306	0.368505	-0.448801
GTF3A	ENSG00000122034.14	999.93	829.92	-3.87639	-3.32621	0.550175
GTF3C1	ENSG00000077235.17	4554.27	4384.3	1.21258	1.25117	0.0385919
GTF3C2	ENSG00000115207.13	2410.41	2240.42	-0.444734	-0.0173811	0.427353
GTF3C5	ENSG00000148308.17	1939.26	1769.25	0.0423417	0.937015	0.894673
GTF3C6	ENSG00000155115.6	853.19	683.18	-1.14618	-0.141389	1.00479
GTPBP1	ENSG00000100226.15	3177.35	3007.38	1.49893	1.30558	-0.193341
GTPBP2	ENSG00000172432.18	1878.97	1708.97	-2.56583	-0.869068	1.69676
GTPBP3	ENSG00000130299.16	1416.03	1246.06	1.76529	2.14276	0.377472
GTPBP6	ENSG00000178605.13	1960.63	1790.62	0.792076	1.43543	0.643354
GTSE1	ENSG00000075218.18	2789.12	2619.11	-0.204698	-0.473526	-0.268828
GXYLT2	ENSG00000172986.12	2326.8	2156.83	1.08289	3.49579	2.4129
GYG1	ENSG00000163754.17	1854.51	1684.5	0.313426	3.7967	3.48327
GYS1	ENSG00000104812.14	2659.02	2489.04	0.0515144	2.9908	2.93929
H1FX	ENSG00000184897.5	1507	1336.99	2.48386	1.35703	-1.12682
H1FX-AS1	ENSG00000206417.8	917.08	747.08	-3.80058	-0.249451	3.55113
H2AFV	ENSG00000105968.18	878.48	708.49	-0.563298	-0.496892	0.0664063
H2AFX	ENSG00000188486.3	1464.6	1294.58	1.67344	1.41636	-0.257079
H2AFZ	ENSG00000164032.11	999.9	829.89	0.416028	0.334155	-0.0818735
H3F3B	ENSG00000132475.10	1339.59	1169.59	-0.986872	-1.92671	-0.939841
H6PD	ENSG00000049239.12	7980.77	7810.76	0.0422398	2.3973	2.35506
HACE1	ENSG00000085382.11	2949.47	2779.46	0.90648	3.70912	2.80264
HACL1	ENSG00000131373.14	1666.51	1496.5	0.626146	1.60202	0.975872
HADH	ENSG00000138796.16	1926.65	1756.64	0.543763	0.528314	-0.0154491
HAGH	ENSG00000063854.12	1186.16	1016.15	0.411687	0.502021	0.0903338
HAND1	ENSG00000113196.2	1738	1567.99	0.578596	5.27816	4.69956
HARBI1	ENSG00000180423.4	1746.62	1576.62	2.27495	2.46599	0.191039
HARS	ENSG00000170445.13	1879.43	1709.42	-0.0765304	-1.22661	-1.15008
HARS2	ENSG00000112855.15	2207.64	2037.63	-0.872001	-0.861111	0.0108898
HAT1	ENSG00000128708.12	1648.6	1478.58	0.375214	0.654679	0.279465
HAUS3	ENSG00000214367.7	2637.52	2467.51	-0.963289	-3.82694	-2.86365
HAUS7	ENSG00000213397.10	732.81	562.92	-0.214015	-0.329971	-0.115957
HAUS8	ENSG00000131351.14	1422.86	1252.85	0.709277	2.20309	1.49381
HBS1L	ENSG00000112339.14	1871.47	1701.48	0.21564	0.631844	0.416204
HCCS	ENSG00000004961.14	1326.15	1156.14	-0.771641	-0.829819	-0.0581777
HCFC1	ENSG00000172534.13	6639.31	6469.3	1.96947	0.0202309	-1.94924
HCG18	ENSG00000231074.8	2557.57	2387.56	-2.76166	-0.4669	2.29476
HDAC1	ENSG00000116478.11	1945.56	1775.55	0.888484	2.76903	1.88055
HDAC2	ENSG00000196591.11	1596.14	1426.16	0.29967	1.14351	0.843844
HDAC4	ENSG00000068024.16	7006.36	6836.35	2.11722	4.07149	1.95426
HDAC6	ENSG00000094631.19	1295.34	1125.38	-0.775964	-1.7491	-0.973133
HDAC8	ENSG00000147099.20	1693.98	1524.01	0.921164	0.664452	-0.256712
HDDC2	ENSG00000111906.17	892.73	722.73	-1.70699	-0.308492	1.3985
HDGF	ENSG00000143321.18	2027.89	1857.88	-1.22696	-2.68334	-1.45638
HDHD2	ENSG00000167220.11	1694.48	1524.48	0.370064	0.904422	0.534358
HDHD3	ENSG00000119431.9	1659.78	1489.77	0.34424	2.69126	2.34702
HDLBP	ENSG00000115677.16	2652.5	2482.61	0.555188	0.833528	0.278341
HDX	ENSG00000165259.13	2795.86	2625.88	-2.36923	-1.09978	1.26945
HEATR1	ENSG00000119285.10	6597.33	6427.33	0.653408	2.34207	1.68866
HEATR3	ENSG00000155393.12	2998.57	2828.6	2.29697	2.91304	0.616071
HEATR5A	ENSG00000129493.14	3410.25	3240.3	-1.22592	-0.71363	0.512292
HECA	ENSG00000112406.4	5614	5443.99	-0.944714	-1.8316	-0.886888
HECTD3	ENSG00000126107.14	2682.41	2512.44	-0.303203	-3.24297	-2.93976
HELQ	ENSG00000163312.10	1982.3	1812.31	2.00932	1.90444	-0.104881
HELZ	ENSG00000198265.11	6990.01	6820.01	0.119973	1.98312	1.86315
HERC2P2	ENSG00000276550.4	5130.27	4960.26	-4.33852	-4.40555	-0.0670367
HERC3	ENSG00000138641.16	3180.89	3010.9	1.65558	3.39672	1.74114
HES4	ENSG00000188290.10	1005.79	835.78	0.876586	4.16684	3.29025
HEXA	ENSG00000213614.9	1654.28	1484.27	-0.306523	-0.810139	-0.503616
HEXB	ENSG00000049860.13	1413.99	1244	-0.295283	-1.5037	-1.20842
HEXIM2	ENSG00000168517.10	1135.28	965.29	0.191426	2.57918	2.38776
HIBADH	ENSG00000106049.8	1919.21	1749.2	1.53592	2.56246	1.02654
HID1	ENSG00000167861.15	2453.21	2283.2	1.82933	3.49563	1.6663
HIF1A	ENSG00000100644.16	2714.83	2544.82	0.439644	1.15727	0.717625
HIF1AN	ENSG00000166135.13	4593.08	4423.09	-1.59507	-1.83508	-0.240013
HINT1	ENSG00000169567.11	989.7	819.69	1.39689	1.81905	0.422162
HINT3	ENSG00000111911.6	3314	3143.99	-2.24543	-1.29976	0.945668
HIPK1	ENSG00000163349.21	5082.73	4912.72	-0.581499	-2.72164	-2.14014
HIPK2	ENSG00000064393.15	10763	10593	0.877169	0.553388	-0.323781
HIRIP3	ENSG00000149929.15	2953.52	2783.51	0.608101	2.00287	1.39477
HIST1H1C	ENSG00000187837.3	642	472.03	8.25154	4.55065	-3.70089
HIST1H1E	ENSG00000168298.6	754	584	10.8992	10.7942	-0.105016
HIST1H2AC	ENSG00000180573.9	1539.44	1369.42	7.79864	5.31481	-2.48383
HIST1H2AG	ENSG00000196787.3	2250	2079.99	7.93069	5.48115	-2.44954
HIST1H2AH	ENSG00000274997.1	387	217.38	11.4368	11.37	-0.066759
HIST1H2BC	ENSG00000180596.7	583	413.05	9.10396	5.98921	-3.11476
HIST1H2BD	ENSG00000158373.8	676.73	506.77	8.51865	5.92436	-2.59429
HIST1H2BF	ENSG00000277224.2	1196	1025.99	8.23192	5.85597	-2.37595
HIST1H2BJ	ENSG00000124635.8	519.84	350.1	7.72307	6.43739	-1.28567
HIST1H2BL	ENSG00000185130.5	488	318.12	6.80305	7.55194	0.748893
HIST1H2BN	ENSG00000233822.4	1544.92	1374.92	6.59305	5.8138	-0.779249
HIST1H2BO	ENSG00000274641.1	381	211.42	8.50167	7.83976	-0.661907
HIST1H3B	ENSG00000274267.1	411	241.28	11.7621	11.9276	0.165516
HIST1H3H	ENSG00000278828.1	1237	1066.99	8.28058	7.20597	-1.07461
HIST1H4B	ENSG00000278705.1	438	268.2	10.4478	9.6119	-0.835893
HIST1H4C	ENSG00000197061.4	435	265.21	7.64129	8.05543	0.414135
HIST1H4E	ENSG00000276966.2	1487	1316.99	9.7686	8.89591	-0.872691
HIST1H4H	ENSG00000158406.4	756.23	586.44	9.09681	6.4445	-2.6523
HIST2H2AC	ENSG00000184260.5	390	220.37	9.42776	10.3772	0.949441
HIST2H2BE	ENSG00000184678.10	2194	2023.99	5.71469	3.9778	-1.73689
HIST2H2BF	ENSG00000203814.6	1196.57	1026.56	7.08404	1.37032	-5.71373
HIST3H2A	ENSG00000181218.5	895	724.99	1.88484	3.24636	1.36152
HIST4H4	ENSG00000197837.3	662.82	493.04	5.94059	5.84874	-0.0918512
HIVEP1	ENSG00000095951.16	6543.13	6373.13	1.23623	0.679177	-0.557057
HK1	ENSG00000156515.23	3557.55	3387.55	1.62215	0.491706	-1.13044
HK2	ENSG00000159399.9	5486.42	5316.41	0.144303	0.167294	0.0229904
HKR1	ENSG00000181666.17	2079.56	1909.57	0.594442	1.77971	1.18526
HLTF	ENSG00000071794.15	4074.04	3904.04	0.307021	0.115707	-0.191314
HMBOX1	ENSG00000147421.17	2249.45	2079.43	0.903968	1.28625	0.382278
HMBS	ENSG00000256269.8	1407.75	1237.75	-0.070162	-0.482733	-0.412571
HMG20A	ENSG00000140382.14	2608.57	2438.58	0.457124	2.57594	2.11881
HMG20B	ENSG00000064961.18	1424.84	1254.84	0.367839	2.44673	2.07889
HMGA1	ENSG00000137309.19	1840.87	1670.86	-1.88194	-3.0345	-1.15257
HMGA2	ENSG00000149948.13	4322.35	4152.33	0.387933	4.6822	4.29427
HMGB1	ENSG00000189403.14	1176.57	1006.57	-1.95694	-3.43502	-1.47808
HMGB3	ENSG00000029993.14	1205.48	1035.51	-0.125339	-0.0662864	0.059053
HMGCL	ENSG00000117305.14	1574.82	1404.8	-0.629046	-3.02529	-2.39625
HMGN1	ENSG00000205581.10	1592.2	1422.19	-1.22447	-1.3042	-0.0797247
HMGN3	ENSG00000118418.14	853.24	683.24	-0.955675	-1.40756	-0.451885
HMGXB4	ENSG00000100281.13	3083.41	2913.4	-0.986655	-1.70827	-0.72161
HMMR	ENSG00000072571.19	2421.53	2251.54	0.913878	2.43311	1.51923
HMX1	ENSG00000215612.7	1633.91	1463.9	4.52044	4.91289	0.392449
HNRNPA0	ENSG00000177733.6	8726	8555.99	0.548961	0.048248	-0.500713
HNRNPA1	ENSG00000135486.17	1307.28	1137.31	-1.95484	-0.840725	1.11412
HNRNPA3	ENSG00000170144.20	2671.02	2501.01	-1.80139	-0.785274	1.01612
HNRNPAB	ENSG00000197451.11	1693.83	1523.82	-0.40874	-0.377775	0.0309653
HNRNPC	ENSG00000092199.17	1407.55	1237.54	0.151295	0.550599	0.399305
HNRNPD	ENSG00000138668.18	1205.15	1035.15	0.244859	0.746139	0.50128
HNRNPF	ENSG00000169813.16	2181.12	2011.11	-0.576679	-1.50362	-0.926942
HNRNPH2	ENSG00000126945.8	2223	2052.99	-0.486182	-0.924393	-0.438211
HNRNPK	ENSG00000165119.20	1843.69	1673.68	-0.430183	-0.807144	-0.37696
HNRNPL	ENSG00000104824.17	1353.64	1183.65	0.170455	0.78577	0.615315
HNRNPU	ENSG00000153187.19	3626.34	3456.33	1.08225	1.17136	0.0891132
HNRNPUL1	ENSG00000105323.16	2576.33	2406.37	0.523958	0.0982706	-0.425687
HOMEZ	ENSG00000215271.7	2160.98	1990.97	-0.494826	-3.21618	-2.72135
HOOK1	ENSG00000134709.10	4150.84	3980.83	1.31388	6.20627	4.89239
HOOK3	ENSG00000168172.8	3926.42	3756.47	0.252385	2.92556	2.67317
HOXB5	ENSG00000120075.5	2041	1870.99	0.464233	3.09882	2.63458
HOXC10	ENSG00000180818.4	1327.96	1157.95	0.513755	0.618384	0.104629
HOXC4	ENSG00000198353.7	1444.68	1274.68	0.784665	4.70422	3.91955
HOXC8	ENSG00000037965.5	1889	1718.99	0.979868	1.30117	0.321302
HOXC9	ENSG00000180806.4	921.35	751.38	-2.82194	-1.80357	1.01837
HP1BP3	ENSG00000127483.17	2225.36	2055.37	-0.241961	-0.0902653	0.151696
HPCAL1	ENSG00000115756.12	1711.72	1541.71	-0.155035	-1.76344	-1.60841
HPRT1	ENSG00000165704.14	1080.45	910.46	0.697105	1.74345	1.04634
HPS4	ENSG00000100099.20	2759.86	2589.87	-2.02904	-3.64895	-1.61991
HPS6	ENSG00000166189.7	2649	2478.99	0.569785	0.838843	0.269058
HRK	ENSG00000135116.9	5341.45	5171.44	0.0549028	2.09158	2.03668
HS1BP3	ENSG00000118960.12	2064.65	1894.64	0.879101	1.43877	0.559665
HS3ST3B1	ENSG00000125430.8	5322.64	5152.63	0.0715259	0.0307623	-0.0407637
HS6ST1	ENSG00000136720.6	3932	3761.99	2.03688	2.56897	0.532088
HS6ST2	ENSG00000171004.18	4411.98	4241.97	1.73942	0.698626	-1.0408
HSBP1	ENSG00000230989.6	1230.51	1060.56	-1.94415	-1.34108	0.603075
HSD11B1L	ENSG00000167733.13	1068.77	898.77	0.0378867	0.233591	0.195704
HSD17B10	ENSG00000072506.12	935.16	765.15	0.727162	1.00665	0.279488
HSD17B12	ENSG00000149084.12	2090.85	1920.87	1.88956	3.63858	1.74902
HSD17B4	ENSG00000133835.15	1443.99	1274.19	2.06592	1.37817	-0.687756
HSDL2	ENSG00000119471.14	3021.84	2851.83	0.13312	0.44132	0.3082
HSF1	ENSG00000185122.10	998.07	828.22	-0.520804	-1.69441	-1.17361
HSF2	ENSG00000025156.12	2495.92	2325.91	-0.110053	-0.0633513	0.0467022
HSP90AA1	ENSG00000080824.18	3037.06	2867.06	0.552452	0.145054	-0.407398
HSP90AB1	ENSG00000096384.19	2572.63	2402.61	-1.17875	-1.58221	-0.403461
HSP90B1	ENSG00000166598.14	2394.46	2224.46	0.535941	0.153379	-0.382562
HSPA13	ENSG00000155304.5	3472.38	3302.37	1.22706	0.312653	-0.914408
HSPA1B	ENSG00000204388.6	2521	2350.99	0.312463	0.619202	0.30674
HSPA8	ENSG00000109971.13	1824.94	1654.94	-0.911576	-1.52363	-0.612053
HSPA9	ENSG00000113013.13	2699.88	2529.86	0.948126	0.974124	0.0259981
HSPB11	ENSG00000081870.11	869.65	699.64	-0.222635	-1.73684	-1.5142
HSPBAP1	ENSG00000169087.10	1916.09	1746.08	-1.49304	-0.296023	1.19702
HSPBP1	ENSG00000133265.10	1392.3	1222.31	0.0723774	0.230218	0.157841
HSPD1	ENSG00000144381.16	1883.17	1713.17	-0.833299	-0.749727	0.0835721
HSPE1	ENSG00000115541.10	804.01	634.02	-0.573584	-1.22818	-0.654595
HSPE1-MOB4	ENSG00000270757.1	890	719.99	3.30806	1.15363	-2.15443
HSPH1	ENSG00000120694.19	2935.78	2765.9	-0.183211	-0.358451	-0.175239
HTATIP2	ENSG00000109854.13	1188.12	1018.11	-0.872231	-0.305877	0.566354
HTRA1	ENSG00000166033.12	1472.91	1302.9	-0.949529	-3.46775	-2.51823
HTT	ENSG00000197386.12	5437.94	5269.26	1.78013	1.95627	0.176142
HYAL2	ENSG00000068001.13	1750.55	1580.55	-2.33403	-1.25634	1.07769
HYOU1	ENSG00000149428.18	3566.75	3396.79	0.684	0.64019	-0.0438093
HYPK	ENSG00000242028.6	1819.25	1649.32	1.48409	3.95205	2.46796
IARS	ENSG00000196305.17	3548.3	3378.34	0.499426	1.13269	0.63326
IARS2	ENSG00000067704.9	3502.47	3332.46	1.60728	1.6076	0.000316447
IBA57	ENSG00000181873.12	7838.5	7668.48	2.58088	0.141585	-2.43929
ICA1L	ENSG00000163596.16	3078.3	2908.31	0.805692	6.18495	5.37926
ICMT	ENSG00000116237.15	3701.02	3531.01	-1.13111	-1.6024	-0.471284
ID2	ENSG00000115738.9	1179.83	1009.84	0.934177	5.36898	4.4348
ID3	ENSG00000117318.8	831.02	661.04	-0.0752658	-0.086944	-0.0116782
IDE	ENSG00000119912.16	3331.68	3161.7	-0.476789	-3.09394	-2.61715
IDI1	ENSG00000067064.11	1954.99	1784.99	-1.21958	-3.21471	-1.99513
IDS	ENSG00000010404.17	4266.69	4096.68	-1.60366	-2.89276	-1.2891
IER3	ENSG00000137331.11	1244	1073.99	0.266497	0.247702	-0.0187954
IFI27L1	ENSG00000165948.10	641.17	471.24	0.164884	0.282989	0.118106
IFI30	ENSG00000216490.3	1155.3	985.29	1.86111	2.95072	1.08961
IFI6	ENSG00000126709.14	837.2	667.19	0.761034	1.15195	0.39092
IFITM1	ENSG00000185885.15	855	684.99	-0.671752	-2.32375	-1.65199
IFITM2	ENSG00000185201.16	707.81	537.86	-0.853375	-0.230789	0.622586
IFNAR1	ENSG00000142166.12	3891.57	3721.61	1.53708	2.84269	1.30561
IFRD2	ENSG00000214706.10	928.1	758.11	-1.26844	-0.678483	0.589953
IFT122	ENSG00000163913.11	1952.81	1782.89	1.14139	1.87758	0.736188
IFT80	ENSG00000068885.14	2208.49	2038.5	0.192323	1.70771	1.51538
IGBP1	ENSG00000089289.15	1672.06	1502.04	-2.33904	-2.80576	-0.466714
IGF1R	ENSG00000140443.14	7986.35	7816.35	3.31961	0.18034	-3.13927
IGF2BP1	ENSG00000159217.9	7989.9	7819.89	2.0737	2.95362	0.879922
IGF2R	ENSG00000197081.13	8591.66	8421.65	1.10179	1.0104	-0.0913895
IGFBP2	ENSG00000115457.9	922.66	752.65	0.628348	5.48069	4.85234
IGSF3	ENSG00000143061.17	7283.75	7113.74	-1.15852	-1.1056	0.0529222
IK	ENSG00000113141.17	1742.31	1572.31	-0.235841	-0.62249	-0.386649
IKBIP	ENSG00000166130.14	1969.4	1799.39	-0.548768	-3.94948	-3.40071
IKBKB	ENSG00000104365.14	2892.7	2722.74	0.101296	0.137151	0.0358542
IKZF5	ENSG00000095574.11	2734.36	2564.57	2.09987	0.864199	-1.23568
IL11	ENSG00000095752.6	2218.59	2048.58	2.64943	1.00866	-1.64077
IL17RC	ENSG00000163702.19	1375.47	1205.5	2.1551	0.81023	-1.34487
IL6ST	ENSG00000134352.19	5447.62	5277.64	2.1038	0.564205	-1.53959
ILF2	ENSG00000143621.16	1552.69	1382.68	0.351613	0.224778	-0.126834
ILF3	ENSG00000129351.17	2386.18	2216.22	0.493844	1.10263	0.608786
ILKAP	ENSG00000132323.8	1298.42	1128.42	0.237764	1.56347	1.3257
IMMT	ENSG00000132305.20	2382.48	2212.47	-0.145387	-0.645403	-0.500016
IMP3	ENSG00000177971.8	1235.21	1065.2	-0.0492332	-1.47655	-1.42732
IMP4	ENSG00000136718.9	1469.19	1299.22	-0.0833029	-1.99875	-1.91545
IMPA2	ENSG00000141401.11	1174.51	1004.5	-1.0489	-0.407304	0.641598
IMPACT	ENSG00000154059.10	2545.09	2375.1	1.94648	2.58865	0.642171
IMPDH1	ENSG00000106348.17	1587.21	1417.21	1.01554	2.02073	1.00519
IMPDH2	ENSG00000178035.11	1410.91	1240.91	-0.972001	-1.17376	-0.201755
INAFM1	ENSG00000257704.3	1255	1084.99	2.44458	2.46121	0.0166374
INAFM2	ENSG00000259330.2	1806.28	1636.3	-1.31652	-1.14362	0.172894
ING4	ENSG00000111653.19	1064.45	894.44	0.792346	1.38927	0.596927
INIP	ENSG00000148153.13	2329.35	2159.37	0.616443	1.52682	0.910376
INO80B	ENSG00000115274.14	710.26	540.28	-0.193858	-0.164152	0.0297057
INO80C	ENSG00000153391.15	900.93	730.93	0.789942	2.25364	1.46369
INO80E	ENSG00000169592.14	1496.82	1326.88	1.30666	2.64242	1.33576
INSIG2	ENSG00000125629.14	2042.88	1872.89	0.630373	1.09286	0.46249
INSR	ENSG00000171105.13	7770.08	7600.07	1.66468	1.92087	0.256191
INTS4	ENSG00000149262.16	1857.06	1687.07	2.0683	0.161134	-1.90717
INTS5	ENSG00000185085.2	3285	3114.99	-1.36418	-3.25767	-1.89349
INTS6	ENSG00000102786.14	3330.3	3160.3	0.970087	0.577343	-0.392744
INTS7	ENSG00000143493.12	3230.84	3060.83	1.27069	0.197464	-1.07323
INTS8	ENSG00000164941.13	2087.06	1917.1	0.799625	1.04837	0.248744
INTS9	ENSG00000104299.14	2377	2206.99	0.565615	1.12766	0.56204
IP6K2	ENSG00000068745.14	1416.64	1246.63	0.671033	0.889792	0.218759
IPO13	ENSG00000117408.10	3193.08	3023.09	-0.288444	-0.376792	-0.088348
IPO4	ENSG00000196497.16	2667.3	2497.31	2.68934	2.36663	-0.32271
IPO5	ENSG00000065150.18	3957.29	3787.29	0.275019	1.7602	1.48518
IPO8	ENSG00000133704.9	5035.5	4865.49	1.31879	0.336838	-0.981955
IPO9	ENSG00000198700.9	4690.52	4520.53	-0.362199	-2.79734	-2.43514
IPP	ENSG00000197429.10	2587.52	2417.54	0.0273484	1.25591	1.22856
IQGAP2	ENSG00000145703.15	3993.14	3823.14	1.54875	0.987016	-0.56173
IQGAP3	ENSG00000183856.10	4790.47	4620.47	-1.10903	-1.92392	-0.814888
IRAK1	ENSG00000184216.13	2691.63	2521.64	-0.466323	-0.479765	-0.0134419
IRF1	ENSG00000125347.13	2015.34	1845.34	2.00733	0.870924	-1.13641
IRF2BP1	ENSG00000170604.4	2564	2393.99	2.39654	1.79788	-0.598657
IRX3	ENSG00000177508.11	1105.95	936.08	-0.769031	-0.487363	0.281668
ISCA2	ENSG00000165898.13	1166.22	996.22	0.484486	2.43399	1.9495
ISG20L2	ENSG00000143319.16	2206.6	2036.6	-1.0135	-0.600735	0.412769
ISL2	ENSG00000159556.9	1711.39	1541.38	2.26459	0.187799	-2.0768
ISOC1	ENSG00000066583.11	1940	1769.99	0.318613	2.01564	1.69703
IST1	ENSG00000182149.20	1361.49	1191.51	-0.643784	-0.511167	0.132617
ISYNA1	ENSG00000105655.18	1261.57	1091.58	1.01267	6.5548	5.54213
ITFG1	ENSG00000129636.12	1752.22	1582.22	-1.10553	-0.750978	0.354557
ITGA2	ENSG00000164171.10	7677.58	7507.57	0.448345	0.977647	0.529301
ITGA3	ENSG00000005884.17	2327.32	2157.36	1.94271	0.613843	-1.32887
ITGA5	ENSG00000161638.10	2831.61	2661.61	1.63197	1.08713	-0.544838
ITGA6	ENSG00000091409.14	4137.84	3967.84	1.54667	1.18951	-0.357166
ITGAV	ENSG00000138448.11	4927.94	4757.97	0.315329	0.303525	-0.0118034
ITGB1BP1	ENSG00000119185.12	896.36	726.39	-0.987679	-1.21645	-0.228772
ITM2B	ENSG00000136156.13	1151.38	981.38	1.10865	1.92473	0.816076
ITM2C	ENSG00000135916.15	1780.25	1610.24	0.847045	2.7752	1.92815
ITPK1	ENSG00000100605.16	1644.07	1474.1	-0.0602946	-2.07952	-2.01923
ITPR3	ENSG00000096433.10	9029	8858.99	-0.337829	-1.28498	-0.947154
ITPRIP	ENSG00000148841.16	4471.41	4301.39	-0.102968	-3.34915	-3.24618
ITPRIPL2	ENSG00000205730.6	7022.51	6852.5	-2.56058	-0.637783	1.9228
IVNS1ABP	ENSG00000116679.15	3079.96	2909.96	-1.22546	-1.90956	-0.684097
JADE1	ENSG00000077684.15	4650.65	4480.64	-0.904319	-1.27321	-0.368891
JAG2	ENSG00000184916.8	2613.04	2443.03	1.81831	1.85819	0.0398823
JAGN1	ENSG00000171135.14	1452.69	1282.68	-1.14053	-0.67699	0.463538
JAM3	ENSG00000166086.12	2836.92	2666.91	1.42627	2.19265	0.766374
JARID2	ENSG00000008083.13	5730.79	5560.78	-0.232488	-1.12824	-0.895749
JKAMP	ENSG00000050130.17	1485.92	1315.92	0.472054	0.817027	0.344972
JMJD1C	ENSG00000171988.18	4830.2	4660.2	1.18742	1.87606	0.688639
JMJD4	ENSG00000081692.12	1571.17	1401.17	1.02434	1.50866	0.484316
JMY	ENSG00000152409.8	7684.09	7514.12	-0.0213255	-3.07907	-3.05775
JRK	ENSG00000234616.8	4751.51	4581.52	-2.94131	-2.51831	0.422994
JTB	ENSG00000143543.14	1162.45	992.45	-1.38081	-1.77441	-0.393599
JUN	ENSG00000177606.6	3540	3369.99	0.306498	1.97257	1.66607
JUND	ENSG00000130522.5	1863	1692.99	2.4691	1.7722	-0.696904
KANK2	ENSG00000197256.10	1627.76	1457.83	0.505644	0.420345	-0.0852991
KANSL1L	ENSG00000144445.16	2753.74	2583.73	0.130028	0.159245	0.029217
KARS	ENSG00000065427.14	1983.12	1813.11	-1.25414	-0.268115	0.986025
KAT5	ENSG00000172977.12	1496.94	1326.94	0.0191285	1.86053	1.8414
KAT6B	ENSG00000156650.13	6274.23	6104.22	0.916875	0.701568	-0.215306
KAT8	ENSG00000103510.19	1369.32	1199.32	-0.887862	-1.58572	-0.697862
KATNA1	ENSG00000186625.13	1296.52	1126.51	0.625932	2.33595	1.71001
KAZN	ENSG00000189337.16	3955.73	3785.72	-2.11288	-1.43457	0.678308
KBTBD2	ENSG00000170852.10	3430.82	3260.82	-1.19902	-0.152907	1.04611
KBTBD4	ENSG00000123444.13	2383.52	2213.51	0.732143	0.639254	-0.0928881
KCMF1	ENSG00000176407.17	1517.15	1347.18	-0.427807	-0.938716	-0.510909
KCNC4	ENSG00000116396.14	7044.23	6874.22	1.97312	1.81845	-0.154671
KCNG1	ENSG00000026559.13	1530.82	1360.84	1.04121	1.80117	0.759954
KCNJ11	ENSG00000187486.5	2405	2235.01	0.137246	2.13993	2.00268
KCNJ4	ENSG00000168135.4	2065	1894.99	0.478247	7.0607	6.58245
KCNK1	ENSG00000135750.14	1978.43	1808.42	0.56941	1.20183	0.632421
KCNK5	ENSG00000164626.8	3756	3585.99	0.396581	0.464333	0.0677522
KCNQ4	ENSG00000117013.15	3518.32	3348.3	0.52766	5.01495	4.48729
KCNT2	ENSG00000162687.17	4217.36	4047.34	0.249082	1.8512	1.60212
KCTD1	ENSG00000134504.13	1275.02	1105.03	0.833612	2.05063	1.21702
KCTD12	ENSG00000178695.5	6225	6054.99	-0.836588	-0.489147	0.34744
KCTD15	ENSG00000153885.14	4055.14	3885.25	1.06331	2.93996	1.87665
KCTD3	ENSG00000136636.12	3555.9	3385.89	-0.697355	-0.800497	-0.103143
KDELC1	ENSG00000134901.12	2062.82	1892.81	0.790754	0.878774	0.08802
KDELC2	ENSG00000178202.12	3896.49	3726.48	0.119774	2.40229	2.28251
KDELR1	ENSG00000105438.8	1504.74	1334.73	1.24718	0.66049	-0.586693
KDELR2	ENSG00000136240.9	2633.89	2463.89	1.60364	1.61245	0.00880485
KDM1A	ENSG00000004487.16	2800.31	2630.3	1.07313	0.934171	-0.138958
KDM3A	ENSG00000115548.16	4167.45	3997.46	0.477358	2.54898	2.07162
KDM3B	ENSG00000120733.13	4574.26	4404.26	0.995176	0.526058	-0.469118
KDM4A	ENSG00000066135.12	3780.87	3610.88	-0.357141	-2.10596	-1.74882
KDM4B	ENSG00000127663.14	5148.47	4978.46	0.932348	3.73712	2.80477
KDM4C	ENSG00000107077.18	3936.09	3766.07	2.40394	0.343363	-2.06057
KDM5A	ENSG00000073614.12	5523.72	5353.76	1.96002	2.86383	0.903808
KDM5B	ENSG00000117139.17	5418.52	5248.53	0.855505	2.80162	1.94612
KDM5C	ENSG00000126012.11	4021.21	3851.31	-0.138101	-0.623531	-0.485431
KDM6A	ENSG00000147050.14	3568.05	3398.05	-1.0393	-0.722346	0.316957
KDM6B	ENSG00000132510.10	4297.35	4128.86	0.416095	2.32871	1.91261
KEAP1	ENSG00000079999.13	1250.33	1080.38	0.942751	1.57328	0.63053
KHDRBS1	ENSG00000121774.17	2695.59	2525.57	0.420832	1.51239	1.09156
KIAA0040	ENSG00000235750.9	4343.29	4173.28	-1.34676	-2.1017	-0.754942
KIAA0100	ENSG00000007202.14	5262.93	5092.95	-0.963849	-0.970803	-0.00695325
KIAA0232	ENSG00000170871.11	7705.97	7535.96	-0.682935	-2.53664	-1.85371
KIAA0319L	ENSG00000142687.17	3561.82	3391.89	0.416345	0.73523	0.318884
KIAA0391	ENSG00000100890.15	2760.88	2590.87	-0.498623	-3.44901	-2.95039
KIAA0556	ENSG00000047578.12	3481.94	3311.95	-0.457473	-1.54103	-1.08356
KIAA0586	ENSG00000100578.14	3499.43	3329.43	-0.564597	-1.60876	-1.04416
KIAA1109	ENSG00000138688.15	6875.91	6705.91	0.273149	0.310523	0.0373742
KIAA1671	ENSG00000197077.13	8173.64	8003.62	-1.17136	-2.82811	-1.65676
KIAA2013	ENSG00000116685.15	2794.18	2624.17	-0.299406	-1.66427	-1.36487
KIDINS220	ENSG00000134313.15	6269.37	6099.36	1.69306	0.969138	-0.723926
KIF13A	ENSG00000137177.19	4302.79	4132.79	-0.200546	-3.34455	-3.144
KIF16B	ENSG00000089177.18	4897.43	4727.42	0.673455	2.53656	1.8631
KIF18A	ENSG00000121621.6	3433.49	3263.48	1.16946	0.137315	-1.03214
KIF1A	ENSG00000130294.16	5297.98	5127.99	1.13006	6.9814	5.85133
KIF1C	ENSG00000129250.11	2873.79	2703.79	-0.531598	-5.50173	-4.97013
KIF20A	ENSG00000112984.11	2841.52	2671.51	1.26074	1.58635	0.325605
KIF20B	ENSG00000138182.14	4879.44	4709.44	0.953824	0.0994121	-0.854412
KIF21A	ENSG00000139116.18	3816.87	3646.86	-0.26742	-1.33323	-1.06581
KIF23	ENSG00000137807.15	2713.9	2543.9	0.160646	0.59961	0.438964
KIF26B	ENSG00000162849.15	10354	10183.9	1.39831	0.231326	-1.16698
KIF2A	ENSG00000068796.16	2299.37	2129.47	0.175265	2.28006	2.1048
KIF2C	ENSG00000142945.12	2680.46	2510.45	0.529214	2.00546	1.47625
KIF3A	ENSG00000131437.15	3060.9	2890.9	1.68747	1.51573	-0.171748
KIF4A	ENSG00000090889.11	4319.24	4149.23	-0.701352	-0.269987	0.431365
KIF5B	ENSG00000170759.10	5877	5706.99	1.5349	2.41034	0.875434
KIF5C	ENSG00000168280.16	6799.82	6629.8	0.421254	6.56068	6.13943
KIFAP3	ENSG00000075945.12	2911.45	2741.45	-0.12897	-0.481639	-0.352669
KIFC1	ENSG00000237649.7	2297.74	2127.74	0.919492	1.02537	0.105876
KITLG	ENSG00000049130.15	3809.99	3639.97	-0.224529	-4.20436	-3.97983
KIZ	ENSG00000088970.15	2125.36	1955.35	0.269431	2.64255	2.37312
KLC2	ENSG00000174996.11	2826.97	2656.96	-0.235445	-1.04692	-0.81147
KLC4	ENSG00000137171.14	1797.56	1627.57	-0.160768	-0.490503	-0.329735
KLF10	ENSG00000155090.14	3125.11	2955.09	-2.17	-0.40673	1.76327
KLF11	ENSG00000172059.10	2255.43	2085.45	-0.611096	-1.38964	-0.778547
KLF3	ENSG00000109787.12	4734.12	4564.11	0.027874	2.217	2.18913
KLF4	ENSG00000136826.14	2028.27	1858.26	0.62857	0.28119	-0.347379
KLF7	ENSG00000118263.14	4106.77	3936.77	0.629039	0.0599504	-0.569089
KLF9	ENSG00000119138.4	5175	5004.99	-1.53735	-1.87958	-0.342234
KLHDC10	ENSG00000128607.13	4088.24	3918.23	-1.68845	-4.94922	-3.26077
KLHDC3	ENSG00000124702.17	1908.96	1738.95	-1.40453	-4.40913	-3.00459
KLHL11	ENSG00000178502.5	2383	2212.99	1.33461	3.24001	1.9054
KLHL12	ENSG00000117153.15	3151.87	2981.86	-1.24446	-0.230868	1.01359
KLHL13	ENSG00000003096.14	3090.49	2920.55	0.0756604	0.13626	0.0605991
KLHL17	ENSG00000187961.13	1297.26	1127.26	-0.32955	-2.54592	-2.21637
KLHL20	ENSG00000076321.10	2536.98	2366.99	-0.282204	-1.4753	-1.1931
KLHL23	ENSG00000213160.9	3060.69	2890.68	0.274904	2.79934	2.52444
KLHL24	ENSG00000114796.15	3891.4	3721.41	2.65786	3.30447	0.646612
KLHL26	ENSG00000167487.11	4407	4236.99	1.11926	1.90275	0.783494
KLHL36	ENSG00000135686.12	4848.35	4678.33	1.34648	2.85089	1.50441
KLHL7	ENSG00000122550.17	1707.71	1537.72	0.879001	0.305329	-0.573672
KMT2A	ENSG00000118058.21	12485.6	12315.6	0.499616	1.69614	1.19652
KMT2B	ENSG00000272333.5	3315.83	3145.83	-0.407793	-0.622211	-0.214418
KMT2C	ENSG00000055609.17	11915.7	11745.7	0.0330801	1.09705	1.06397
KNOP1	ENSG00000103550.13	2195.21	2025.21	0.441907	0.383296	-0.0586113
KNSTRN	ENSG00000128944.13	1453.8	1283.79	0.288348	1.09016	0.801815
KPNA3	ENSG00000102753.9	4419.41	4249.4	-0.997721	-0.439851	0.557869
KPNA4	ENSG00000186432.8	6391.46	6221.48	2.51734	2.63825	0.120908
KPNB1	ENSG00000108424.9	2303.82	2133.84	0.314437	0.922593	0.608156
KPTN	ENSG00000118162.13	719.35	549.48	0.214982	3.7267	3.51171
KRAS	ENSG00000133703.11	5414.13	5244.11	1.55631	2.40778	0.851471
KREMEN2	ENSG00000131650.13	2162.83	1992.81	3.35629	5.57491	2.21862
KRI1	ENSG00000129347.19	1895.41	1725.4	1.08534	0.722346	-0.362998
KRIT1	ENSG00000001631.15	2272.94	2102.94	-2.38038	-1.08909	1.29129
KRR1	ENSG00000111615.13	1757.07	1587.07	-0.430756	-1.53612	-1.10537
KRT10	ENSG00000186395.7	686.31	516.36	1.74664	0.397284	-1.34936
KRT18	ENSG00000111057.10	1389.12	1219.12	-0.228771	-2.04326	-1.81449
KRT8	ENSG00000170421.12	1092.27	922.29	-0.107125	-1.39427	-1.28714
KRTCAP2	ENSG00000163463.11	587.39	417.47	1.20081	0.0680899	-1.13272
KSR1	ENSG00000141068.14	2845.25	2675.29	0.454743	0.0514524	-0.403291
KTN1	ENSG00000126777.17	3855.21	3685.2	0.0102362	0.93191	0.921674
KXD1	ENSG00000105700.10	1425.05	1255.04	-1.34441	-0.0346462	1.30977
L3MBTL2	ENSG00000100395.14	3012.54	2842.53	0.126189	1.78519	1.659
LACTB	ENSG00000103642.11	1659.56	1489.61	-1.60807	-1.12535	0.482719
LACTB2	ENSG00000147592.8	1034.67	864.75	0.207444	1.06851	0.861069
LAGE3	ENSG00000196976.7	949	778.99	0.201773	1.76919	1.56741
LAMA1	ENSG00000101680.14	6291.95	6121.95	-0.306487	-0.42685	-0.120363
LAMA3	ENSG00000053747.16	5013.67	4843.68	-1.59883	-0.206359	1.39247
LAMC1	ENSG00000135862.5	5903.64	5733.64	1.66843	0.43496	-1.23347
LAMP2	ENSG00000005893.15	2421.95	2251.94	0.751948	0.216849	-0.535099
LAMTOR2	ENSG00000116586.11	652.38	482.41	-1.73559	-0.132207	1.60338
LAMTOR4	ENSG00000188186.10	594.26	424.33	1.15784	0.305827	-0.852018
LAMTOR5	ENSG00000134248.13	647.78	477.82	-1.34788	-0.66789	0.679987
LANCL1	ENSG00000115365.11	3359.25	3189.24	0.231851	1.09261	0.86076
LAP3	ENSG00000002549.12	1844.19	1674.18	0.646672	2.58006	1.93339
LAPTM4A	ENSG00000068697.6	1651.97	1481.97	1.0809	1.45285	0.371951
LAPTM4B	ENSG00000104341.16	2788.07	2618.06	2.07448	2.95434	0.879855
LARP1	ENSG00000155506.16	4222.01	4052.07	0.900063	1.93135	1.03129
LARP1B	ENSG00000138709.18	2415.87	2245.85	-1.50234	-0.0245492	1.47779
LARP4	ENSG00000161813.21	3776.28	3606.27	1.53913	0.421886	-1.11724
LARP4B	ENSG00000107929.14	4862.94	4692.95	1.94448	1.3883	-0.55618
LARS	ENSG00000133706.17	2688.35	2518.36	1.17371	1.83093	0.657216
LARS2	ENSG00000011376.10	2966.19	2796.2	-0.635879	-2.42118	-1.7853
LAS1L	ENSG00000001497.16	2551.57	2381.56	-0.0191243	-2.05522	-2.0361
LATS1	ENSG00000131023.12	5187.21	5017.2	1.45594	2.77551	1.31957
LBR	ENSG00000143815.14	3157.3	2987.31	1.94326	1.83983	-0.103425
LCLAT1	ENSG00000172954.13	3295.95	3125.95	1.83616	0.757979	-1.07819
LCOR	ENSG00000196233.13	8082.31	7912.69	2.9434	4.0554	1.11201
LDB1	ENSG00000198728.10	2090.98	1920.97	0.838488	0.780144	-0.058344
LDHA	ENSG00000134333.13	1544.98	1374.98	-0.719185	-0.964386	-0.245201
LDHB	ENSG00000111716.12	1242.35	1072.34	-0.45868	-0.782582	-0.323902
LDLR	ENSG00000130164.13	4329.43	4159.42	2.58031	0.54951	-2.0308
LEMD2	ENSG00000161904.11	1320.29	1150.3	0.85166	2.01259	1.16093
LEMD3	ENSG00000174106.2	3977.41	3807.42	2.46859	1.05855	-1.41005
LENG8	ENSG00000167615.16	4593.67	4423.66	-1.76187	-0.073073	1.6888
LENG9	ENSG00000275183.1	1916	1745.99	-0.566103	-1.3621	-0.795995
LEPROT	ENSG00000213625.8	2194.41	2024.63	1.77117	3.14643	1.37526
LETM1	ENSG00000168924.14	4474.65	4304.65	2.04925	1.18152	-0.867738
[truncated: 2,656 more rows]

## Sheet: Sheet2
symbol	gene_id	length.x	effective_length.x	te_Glc.	te_Glc..1	FC	Group
AAK1	ENSG00000115977.18	4394.05	4224.04	-0.43135	-0.219578	0.211772	Target
AARS	ENSG00000090861.15	3379.04	3209.03	0.301653	1.4455	1.14384	Target
ABCA2	ENSG00000107331.16	4720.8	4550.79	2.08104	0.239514	-1.84153	Target
ABCA3	ENSG00000167972.13	3715.02	3545.01	0.536626	2.61462	2.07799	Target
ABCB9	ENSG00000150967.17	2119.1	1949.12	0.721359	1.51279	0.79143	Target
ABCC1	ENSG00000103222.18	6552	6381.99	1.32061	0.323408	-0.997201	Target
ABCC4	ENSG00000125257.14	5190.54	5020.53	1.51298	3.08041	1.56743	Target
ABCF1	ENSG00000204574.12	2824.87	2654.85	-0.206544	-3.03744	-2.83089	Target
ABHD13	ENSG00000139826.5	5338	5167.99	-0.521138	-2.5074	-1.98626	Target
ABHD14B	ENSG00000114779.19	1805.62	1635.61	-4.37438	-0.725298	3.64908	Target
ABL1	ENSG00000097007.17	3410.46	3240.48	-0.832472	-6.32771	-5.49524	Target
ABL2	ENSG00000143322.19	9082.84	8912.83	-1.09037	-1.62186	-0.531492	Target
ABR	ENSG00000159842.15	4184.38	4014.38	2.79401	0.38699	-2.40702	Target
ABT1	ENSG00000146109.4	2949	2778.99	0.47885	0.590579	0.111729	Target
ACAA2	ENSG00000167315.17	1566.58	1396.57	-1.5167	-1.98911	-0.472407	Target
ACACA	ENSG00000278540.4	4241.71	4071.73	1.79048	2.16572	0.375247	Target
ACADVL	ENSG00000072778.19	960.06	790.09	-0.664253	-1.46736	-0.803112	Target
ACAP3	ENSG00000131584.18	2788.35	2618.43	-0.720587	-2.42892	-1.70833	Target
ACIN1	ENSG00000100813.14	2359.05	2189.07	-1.28229	-1.80436	-0.522073	Target
ACP2	ENSG00000134575.9	1999.46	1829.45	0.611734	2.65457	2.04283	Target
ACSL3	ENSG00000123983.13	2687.64	2517.64	1.0238	0.544715	-0.479084	Target
ACTG1	ENSG00000184009.11	1895.28	1725.27	2.49881	1.2262	-1.27261	Target
ACTR1A	ENSG00000138107.12	2538.18	2368.17	-1.05693	-0.771651	0.285282	Target
ACTR8	ENSG00000113812.13	1909.85	1739.86	-0.113289	-1.04085	-0.927564	Target
ACVR1B	ENSG00000135503.12	4178.58	4008.57	1.75156	2.94156	1.19	Target
ACVR2B	ENSG00000114739.13	11665.4	11495.3	1.48117	2.85733	1.37615	Target
ADAM10	ENSG00000137845.14	2328.68	2158.68	2.47927	1.40046	-1.07881	Target
ADAM15	ENSG00000143537.13	1650.46	1480.55	0.410134	0.0116326	-0.398502	Target
ADAR	ENSG00000160710.16	5867.68	5697.67	0.677026	1.30109	0.624069	Target
ADAT1	ENSG00000065457.10	1182.33	1012.38	1.33113	0.336366	-0.994767	Target
ADCY3	ENSG00000138031.14	2004.09	1834.1	0.282135	2.23312	1.95098	Target
ADD1	ENSG00000087274.16	2254.88	2084.91	1.06549	2.14082	1.07532	Target
ADD2	ENSG00000075340.22	5095.85	4925.84	0.249901	5.82168	5.57178	Target
ADH5	ENSG00000197894.10	1564.51	1394.51	-0.724141	-0.0731801	0.650961	Target
ADIPOR1	ENSG00000159346.12	2176.25	2006.24	-0.68687	-0.766737	-0.0798667	Target
ADIPOR2	ENSG00000006831.9	3951.68	3781.67	2.12818	0.595897	-1.53228	Target
ADNP	ENSG00000101126.16	3864.09	3694.08	-0.358027	-1.3694	-1.01138	Target
ADRM1	ENSG00000130706.12	1355.89	1185.88	-0.555497	-0.809573	-0.254075	Target
AES	ENSG00000104964.14	1561.68	1391.69	0.529168	1.05061	0.521437	Target
AFF1	ENSG00000172493.20	7033.92	6863.91	1.10735	0.943497	-0.163854	Target
AGAP1	ENSG00000157985.18	5470.29	5300.28	-0.06695	-2.86606	-2.79911	Target
AGAP3	ENSG00000133612.18	1417.71	1247.74	0.335982	0.0328813	-0.303101	Target
AGPAT1	ENSG00000204310.12	2063.96	1893.94	-2.14384	-1.84333	0.300511	Target
AHCY	ENSG00000101444.12	2121.37	1951.36	-0.213093	-0.361156	-0.148063	Target
AHRR	ENSG00000063438.16	3446.28	3276.28	-0.99724	-2.94981	-1.95257	Target
AJUBA	ENSG00000129474.15	1954.26	1784.32	-1.56273	-3.85778	-2.29505	Target
AKAP10	ENSG00000108599.14	2697.12	2527.12	1.43952	0.539204	-0.900321	Target
AKAP13	ENSG00000170776.21	6694.42	6524.44	0.192647	0.51983	0.327183	Target
AKAP8	ENSG00000105127.8	3374.58	3204.56	1.47823	0.620798	-0.857435	Target
AKAP8L	ENSG00000011243.17	1393.64	1223.65	-0.72142	-0.228412	0.493008	Target
AKAP9	ENSG00000127914.16	7376.81	7206.8	1.27207	3.12127	1.8492	Target
AKIRIN1	ENSG00000174574.15	2412.16	2242.15	0.669309	2.18984	1.52053	Target
AKIRIN2	ENSG00000135334.8	1445.51	1275.55	1.16392	0.707678	-0.456242	Target
AKT1S1	ENSG00000204673.10	2211.77	2041.76	-0.339098	-2.70388	-2.36478	Target
AKT2	ENSG00000105221.16	1488.01	1318.03	0.0242236	0.420575	0.396351	Target
ALAS1	ENSG00000023330.14	2119.04	1949.07	-1.06859	-2.7128	-1.64421	Target
ALDH18A1	ENSG00000059573.8	2758.38	2588.37	0.488158	3.07462	2.58646	Target
ALDH1B1	ENSG00000137124.7	3066	2895.99	-1.9278	-1.05674	0.871064	Target
ALDH3A2	ENSG00000072210.18	2163.33	1993.33	2.14768	1.95249	-0.195191	Target
ALDH6A1	ENSG00000119711.12	2840.87	2670.85	0.936987	2.32562	1.38864	Target
ALG2	ENSG00000119523.9	1837.48	1667.47	-0.731735	-1.95492	-1.22319	Target
ALG9	ENSG00000086848.14	1372.94	1202.97	0.176346	1.66348	1.48713	Target
ALKBH2	ENSG00000189046.10	988.77	818.77	-0.453409	-2.9927	-2.53929	Target
ALMS1	ENSG00000116127.17	8525.28	8355.56	0.410136	0.198642	-0.211495	Target
AMBRA1	ENSG00000110497.14	3169.36	2999.38	0.807303	3.28516	2.47785	Target
AMFR	ENSG00000159461.14	3092.38	2922.39	1.99453	2.70655	0.712019	Target
AMOTL2	ENSG00000114019.14	3807.89	3637.88	-2.20945	-0.609778	1.59967	Target
AMPD2	ENSG00000116337.15	1747.76	1577.77	-0.105474	-0.02888	0.076594	Target
AMZ2	ENSG00000196704.11	1039.48	869.48	-1.66325	-4.2462	-2.58295	Target
ANAPC7	ENSG00000196510.12	1972.07	1802.09	1.02408	1.60157	0.577493	Target
ANKFY1	ENSG00000185722.17	4586.81	4416.82	0.0951344	3.04061	2.94547	Target
ANKRD11	ENSG00000167522.15	4026.88	3856.89	-0.413156	-3.82534	-3.41219	Target
ANKRD13D	ENSG00000172932.14	1829.61	1659.61	1.12465	2.46421	1.33956	Target
ANKRD17	ENSG00000132466.18	7914.03	7744.01	-0.16694	-1.05974	-0.892796	Target
ANKRD52	ENSG00000139645.9	7645.52	7475.52	-1.40548	-2.40762	-1.00214	Target
ANKS6	ENSG00000165138.17	4198.2	4028.2	-0.908726	-0.0805247	0.828201	Target
ANLN	ENSG00000011426.10	4474.03	4304.02	0.792286	2.50518	1.7129	Target
ANO6	ENSG00000177119.15	5898.29	5728.28	-0.355119	-4.27192	-3.91681	Target
ANP32B	ENSG00000136938.8	1453.67	1283.66	-0.907485	-0.374231	0.533254	Target
ANTXR1	ENSG00000169604.19	4939.3	4769.29	2.42642	0.600868	-1.82555	Target
ANXA5	ENSG00000164111.14	1658.4	1488.39	1.91086	1.33383	-0.577029	Target
ANXA6	ENSG00000197043.13	2266.61	2096.6	0.860636	1.43623	0.575596	Target
AP1B1	ENSG00000100280.16	3841.99	3671.98	1.08227	1.06197	-0.0202924	Target
AP1G1	ENSG00000166747.12	5010.87	4840.86	0.942716	2.54555	1.60283	Target
AP1M1	ENSG00000072958.8	1244.43	1074.53	1.95441	2.52266	0.568256	Target
AP1S1	ENSG00000106367.14	1110.36	940.36	1.1481	0.463329	-0.68477	Target
AP2A2	ENSG00000183020.13	1355.98	1186.43	1.30917	3.37631	2.06714	Target
AP2B1	ENSG00000006125.17	4756.66	4586.67	1.14572	2.45695	1.31122	Target
AP3D1	ENSG00000065000.17	3279.37	3109.36	1.64477	2.55953	0.914768	Target
AP3M2	ENSG00000070718.11	2692.92	2522.93	0.694304	3.03323	2.33893	Target
APEX1	ENSG00000100823.11	1467.3	1297.28	0.166786	0.463119	0.296333	Target
APEX2	ENSG00000169188.4	3245	3074.99	-2.08267	-0.265054	1.81761	Target
API5	ENSG00000166181.12	2828.23	2658.25	-0.161102	-3.06074	-2.89964	Target
APLP2	ENSG00000084234.17	2894.6	2724.59	1.3611	1.92004	0.558941	Target
ARAF	ENSG00000078061.12	1216.59	1046.61	-0.766742	-0.710942	0.0558	Target
ARAP3	ENSG00000120318.15	3762.93	3592.92	-1.04821	-1.78792	-0.739709	Target
ARCN1	ENSG00000095139.13	3053.9	2883.89	0.326252	1.18305	0.856793	Target
ARF1	ENSG00000143761.15	1661.04	1491.03	2.08175	1.617	-0.464748	Target
ARF3	ENSG00000134287.9	2095.65	1925.68	0.637497	1.3701	0.732604	Target
ARF6	ENSG00000165527.6	3865	3694.99	0.0894177	0.856174	0.766756	Target
ARFGAP1	ENSG00000101199.12	1432.78	1262.8	-0.966339	-2.3692	-1.40286	Target
ARFGEF2	ENSG00000124198.8	7133.38	6964.34	-1.40472	-1.46395	-0.059224	Target
ARFIP2	ENSG00000132254.12	1591.7	1421.69	-0.551937	-0.23807	0.313867	Target
ARGLU1	ENSG00000134884.14	3875.1	3705.09	-2.76817	-0.329556	2.43861	Target
ARHGAP1	ENSG00000175220.11	2978.69	2808.68	1.90428	1.88638	-0.0178955	Target
ARHGAP21	ENSG00000107863.17	5158.19	4988.18	0.595003	0.327394	-0.267609	Target
ARHGAP32	ENSG00000134909.18	6940.48	6770.48	-0.600829	-0.076962	0.523867	Target
ARHGAP5	ENSG00000100852.12	3688.38	3518.37	-2.09401	-0.0713904	2.02262	Target
ARHGEF12	ENSG00000196914.8	8159.15	7989.14	0.0155959	0.24711	0.231514	Target
ARHGEF18	ENSG00000104880.17	3255.26	3085.27	0.638052	3.60562	2.96757	Target
ARHGEF7	ENSG00000102606.18	3031.97	2861.96	0.0290178	1.13816	1.10915	Target
ARID1A	ENSG00000117713.19	4978.03	4808.03	0.314832	1.37238	1.05755	Target
ARID1B	ENSG00000049618.23	5416.65	5246.7	0.633556	3.75329	3.11973	Target
ARID4B	ENSG00000054267.21	4045.55	3875.77	0.123013	2.09694	1.97393	Target
ARIH1	ENSG00000166233.14	2314.65	2144.8	0.633883	1.34735	0.713467	Target
ARL5B	ENSG00000165997.4	7196	7025.99	-0.306429	-3.36976	-3.06333	Target
ARL6IP1	ENSG00000170540.14	2374.53	2204.52	1.13569	2.17036	1.03468	Target
ARL6IP5	ENSG00000144746.6	2074.99	1904.98	-0.83752	-1.65079	-0.81327	Target
ARMC6	ENSG00000105676.13	1386.4	1216.42	1.29103	1.15177	-0.139261	Target
ARMC8	ENSG00000114098.17	2250.63	2080.71	-0.251729	-0.00873041	0.242998	Target
ARMC9	ENSG00000135931.17	1771.04	1601.04	0.206823	1.24534	1.03851	Target
ARNT	ENSG00000143437.20	2976.77	2806.78	0.154294	0.680363	0.526069	Target
ARPC1A	ENSG00000241685.9	1483.96	1313.96	-0.849982	-1.87266	-1.02268	Target
ARPC4	ENSG00000241553.12	1431.48	1261.48	-0.489349	-0.171267	0.318082	Target
ARPC5	ENSG00000162704.15	1833.87	1663.86	1.49268	2.18187	0.689198	Target
ARPC5L	ENSG00000136950.13	1398.73	1228.72	-0.546658	-0.264636	0.282022	Target
ARPP19	ENSG00000128989.10	3039.27	2869.27	1.25829	0.107515	-1.15077	Target
ARRDC3	ENSG00000113369.8	3679.56	3509.57	1.91175	1.90001	-0.0117393	Target
ARSB	ENSG00000113273.16	3825.52	3655.52	1.11058	2.59092	1.48034	Target
ASAH1	ENSG00000104763.18	1717.11	1547.1	-0.542462	-4.58618	-4.04372	Target
ASAP1	ENSG00000153317.14	3979.34	3809.34	1.43641	2.61031	1.17389	Target
ASB7	ENSG00000183475.12	4133.74	3963.73	-2.27497	-0.0320338	2.24294	Target
ASB8	ENSG00000177981.10	1760.4	1590.62	0.0559143	2.06742	2.0115	Target
ASCC2	ENSG00000100325.14	1960.7	1790.71	1.28534	2.21867	0.933329	Target
ASF1B	ENSG00000105011.8	1970.85	1800.83	0.198717	0.333074	0.134357	Target
ASH1L	ENSG00000116539.12	10926.4	10756.4	1.51775	0.89273	-0.625024	Target
ASNS	ENSG00000070669.16	1800.81	1630.8	0.346305	2.7412	2.3949	Target
ASNSD1	ENSG00000138381.9	2215.75	2045.75	-1.1655	-1.41159	-0.246088	Target
ASPM	ENSG00000066279.17	8557.83	8387.81	-0.407928	-1.69888	-1.29096	Target
ASXL1	ENSG00000171456.18	4065.61	3895.73	0.664432	1.18077	0.516336	Target
ASXL2	ENSG00000143970.16	7353.2	7183.21	-0.3821	-0.00476924	0.377331	Target
ATAD2B	ENSG00000119778.14	6710.42	6540.42	2.27162	1.41504	-0.856584	Target
ATAD3B	ENSG00000160072.19	2019.17	1849.31	-0.596495	-2.33835	-1.74186	Target
ATF3	ENSG00000162772.16	1502.82	1332.83	0.381751	2.57057	2.18882	Target
ATF4	ENSG00000128272.14	1429.45	1259.44	-3.76972	-5.07311	-1.30339	Target
ATF6	ENSG00000118217.5	7496	7325.99	-1.07721	-1.90251	-0.825301	Target
ATF7	ENSG00000170653.18	3905.92	3735.93	0.717259	0.641662	-0.075597	Target
ATF7IP	ENSG00000171681.12	5011.8	4841.81	1.04439	2.17894	1.13455	Target
ATG13	ENSG00000175224.16	2324.35	2154.36	0.32632	0.554497	0.228177	Target
ATG9A	ENSG00000198925.11	2109.87	1939.89	0.565208	0.284545	-0.280663	Target
ATIC	ENSG00000138363.14	1269.07	1099.12	0.858284	0.610508	-0.247776	Target
ATL2	ENSG00000119787.13	2077.12	1907.13	1.2374	1.56848	0.331082	Target
ATL3	ENSG00000184743.12	3719.27	3549.25	1.74769	1.60015	-0.147546	Target
ATN1	ENSG00000111676.14	4315.82	4145.81	-0.202989	-0.930758	-0.727769	Target
ATP1A1	ENSG00000163399.15	3504.71	3334.69	0.841249	1.50437	0.663119	Target
ATP2A2	ENSG00000174437.16	4080.61	3910.64	1.27987	0.85954	-0.420335	Target
ATP2B1	ENSG00000070961.15	3982.25	3812.26	0.12022	1.00908	0.88886	Target
ATP6AP1	ENSG00000071553.16	2103.44	1933.43	0.355198	1.12171	0.766508	Target
ATP6V0A1	ENSG00000033627.16	2367.52	2197.57	1.15243	1.37213	0.219699	Target
ATP6V0B	ENSG00000117410.13	970.75	800.75	0.05984	0.507855	0.448015	Target
ATP6V0C	ENSG00000185883.11	933.12	763.12	2.39836	0.730921	-1.66744	Target
ATP6V0D1	ENSG00000159720.11	1610.21	1440.2	1.64253	2.38112	0.738588	Target
ATP6V0E1	ENSG00000113732.8	803.85	633.86	-0.907906	-1.05623	-0.148324	Target
ATP6V1A	ENSG00000114573.9	3028.33	2858.32	1.4046	2.02021	0.615607	Target
ATP6V1F	ENSG00000128524.4	704.15	534.17	-0.646606	-1.25973	-0.613121	Target
ATP9A	ENSG00000054793.13	7905.49	7735.48	-0.927969	-1.65188	-0.723914	Target
ATRN	ENSG00000088812.17	7471.91	7301.9	0.0861834	0.347766	0.261582	Target
ATRX	ENSG00000085224.22	4666.73	4496.75	0.971006	1.98608	1.01507	Target
ATXN2	ENSG00000204842.15	2141.07	1971.09	0.508955	1.21984	0.710881	Target
ATXN7L3	ENSG00000087152.15	1887.01	1717.06	-2.2454	-0.405047	1.84035	Target
ATXN7L3B	ENSG00000253719.3	7604	7433.99	-1.57124	-2.89537	-1.32413	Target
AUP1	ENSG00000115307.16	1446.72	1276.72	-0.18168	-1.91888	-1.7372	Target
AURKAIP1	ENSG00000175756.13	803.25	633.24	0.869373	0.0822735	-0.787099	Target
AVPI1	ENSG00000119986.6	1457	1286.99	-0.747928	-3.77714	-3.02921	Target
AZIN1	ENSG00000155096.13	3273.49	3103.48	0.454433	1.67641	1.22197	Target
B2M	ENSG00000166710.18	749.72	579.82	1.49447	0.71658	-0.777895	Target
B3GALT6	ENSG00000176022.5	2783	2612.99	0.390508	0.963122	0.572614	Target
B3GNT2	ENSG00000170340.10	2561.49	2391.47	-2.02593	-1.19659	0.829342	Target
B4GALNT4	ENSG00000182272.11	1615.55	1445.68	0.137045	2.07342	1.93638	Target
B4GALT1	ENSG00000086062.12	4201	4030.99	-0.636756	-1.84111	-1.20436	Target
B4GALT2	ENSG00000117411.16	1798.34	1628.33	-1.74623	-0.922289	0.823937	Target
BABAM1	ENSG00000105393.15	1064.38	894.41	-2.439	-0.298804	2.14019	Target
BAG1	ENSG00000107262.21	1288.82	1118.81	-2.14359	-1.41891	0.724677	Target
BAG5	ENSG00000166170.9	3306.85	3136.84	-1.67519	-0.935672	0.739518	Target
BAHCC1	ENSG00000266074.8	5526.4	5356.42	0.707233	2.18743	1.4802	Target
BAP1	ENSG00000163930.9	2240.09	2070.09	0.27387	1.17515	0.901276	Target
BARD1	ENSG00000138376.10	3755.55	3585.55	0.506539	2.49676	1.99022	Target
BASP1	ENSG00000176788.8	1730.8	1560.78	-0.862415	-2.02805	-1.16563	Target
BAX	ENSG00000087088.19	749.91	580.04	0.623089	0.0522919	-0.570797	Target
BAZ1A	ENSG00000198604.10	4462.48	4292.47	1.57742	1.59181	0.0143867	Target
BAZ2A	ENSG00000076108.11	4866.23	4696.25	0.715283	0.647325	-0.067958	Target
BBS2	ENSG00000125124.11	1902.13	1732.16	1.09617	3.88823	2.79206	Target
BCAP31	ENSG00000185825.16	1409.69	1239.69	-0.0386341	-0.264219	-0.225585	Target
BCAR1	ENSG00000050820.16	2602.92	2432.92	2.25908	2.93131	0.672229	Target
BCKDK	ENSG00000103507.13	2120.25	1950.24	0.384612	1.1794	0.794792	Target
BCL7A	ENSG00000110987.8	3582.87	3412.85	1.94419	5.6471	3.70291	Target
BCL9	ENSG00000116128.10	4531.87	4361.89	-0.588749	-1.31288	-0.724134	Target
BCOR	ENSG00000183337.16	5233.92	5063.98	0.628665	1.89347	1.2648	Target
BCR	ENSG00000186716.20	5907.08	5737.07	0.948119	2.20647	1.25835	Target
BET1L	ENSG00000177951.17	2703.11	2533.1	-0.203099	-0.436366	-0.233267	Target
BFAR	ENSG00000103429.10	2217.26	2047.26	0.343049	0.890028	0.546979	Target
BHLHE40	ENSG00000134107.4	3090.46	2920.48	-0.00946748	-1.00534	-0.995874	Target
BICD1	ENSG00000151746.13	2671.62	2501.62	0.677949	1.24894	0.570988	Target
BICD2	ENSG00000185963.13	5167.25	4997.24	-0.718969	-2.0833	-1.36433	Target
BIRC5	ENSG00000089685.14	2428.43	2258.42	1.5736	1.46511	-0.108491	Target
BIRC6	ENSG00000115760.14	9968.21	9798.2	1.28654	1.06576	-0.220774	Target
BLCAP	ENSG00000166619.13	2035.56	1865.55	0.17301	0.258978	0.0859682	Target
BLOC1S3	ENSG00000189114.6	2197.41	2027.43	1.90086	0.268835	-1.63202	Target
BLZF1	ENSG00000117475.13	2308.64	2138.63	-2.27751	-1.01736	1.26015	Target
BMP2K	ENSG00000138756.17	3253.36	3083.38	-0.573228	-0.683548	-0.11032	Target
BMPR2	ENSG00000204217.13	5076.39	4906.37	-1.22697	-2.14045	-0.91348	Target
BMS1	ENSG00000165733.7	7753	7582.99	-0.273894	-1.34142	-1.06752	Target
BOD1	ENSG00000145919.10	1330.75	1160.74	-1.38665	-1.19144	0.195208	Target
BRAF	ENSG00000157764.13	5249.91	5079.9	0.596957	2.61362	2.01667	Target
BRAT1	ENSG00000106009.15	2829.83	2659.82	1.1656	1.24071	0.0751111	Target
BRD2	ENSG00000204256.12	2361.18	2191.17	-0.207247	-0.311734	-0.104487	Target
BRD8	ENSG00000112983.17	1818.14	1648.15	0.110816	1.27472	1.1639	Target
BRD9	ENSG00000028310.17	2423.14	2253.13	-0.117758	-1.19901	-1.08126	Target
BRF1	ENSG00000185024.16	2016.87	1846.89	0.350785	0.554435	0.20365	Target
BRI3BP	ENSG00000184992.10	6648	6477.99	-1.26055	-1.21754	0.0430035	Target
BRMS1	ENSG00000174744.13	1278.22	1108.23	-3.83773	-3.58496	0.252766	Target
BTBD2	ENSG00000133243.8	1860.49	1690.69	1.21656	3.00533	1.78877	Target
BTBD3	ENSG00000132640.14	3289.72	3119.73	0.789383	1.06918	0.279798	Target
BTD	ENSG00000169814.13	1524.57	1354.56	-0.680265	-4.05479	-3.37453	Target
BTN2A1	ENSG00000112763.16	2905.71	2735.7	1.58092	2.24553	0.664612	Target
BTRC	ENSG00000166167.17	3561.82	3391.82	1.67187	1.90783	0.235959	Target
C11orf24	ENSG00000171067.10	1406.34	1236.38	-0.567516	-4.61798	-4.05046	Target
C11orf49	ENSG00000149179.13	1305.37	1135.36	1.16002	0.552051	-0.607971	Target
C12orf10	ENSG00000139637.13	1079.62	909.63	-0.819094	-1.24626	-0.427169	Target
C12orf4	ENSG00000047621.11	2271.9	2101.91	0.293462	2.61327	2.31981	Target
C12orf49	ENSG00000111412.5	5272.95	5102.95	-0.278774	-2.33417	-2.05539	Target
C12orf65	ENSG00000130921.7	1944.36	1774.35	0.842562	0.155685	-0.686877	Target
C14orf119	ENSG00000179933.5	1418.89	1248.89	-1.5633	-5.04716	-3.48386	Target
C16orf70	ENSG00000125149.11	2025.16	1855.19	0.466722	2.55462	2.0879	Target
C16orf72	ENSG00000182831.11	7958.45	7788.44	0.147942	0.218257	0.0703149	Target
C17orf51	ENSG00000212719.11	7608.25	7438.24	2.44419	3.7666	1.32241	Target
C18orf25	ENSG00000152242.10	3063.27	2893.28	-0.126963	-0.562191	-0.435228	Target
C19orf53	ENSG00000104979.8	594.45	424.54	-0.66988	-1.38164	-0.71176	Target
C19orf54	ENSG00000188493.14	2059.6	1889.62	0.71832	3.65327	2.93495	Target
C1GALT1	ENSG00000106392.10	2487.66	2317.66	-1.40647	-2.00067	-0.594198	Target
C1GALT1C1	ENSG00000171155.7	1613	1442.99	-0.807791	-0.388444	0.419347	Target
C1orf198	ENSG00000119280.16	3677.9	3507.89	0.977262	0.589374	-0.387888	Target
C1orf216	ENSG00000142686.7	2711.89	2541.89	-4.77672	-1.37906	3.39766	Target
C1orf43	ENSG00000143612.20	1619.79	1449.78	-2.01685	-3.75995	-1.7431	Target
C1orf56	ENSG00000143443.9	1467.92	1298.07	1.53029	2.37233	0.842043	Target
C1orf74	ENSG00000162757.4	4684	4513.99	0.169945	2.82569	2.65574	Target
C21orf91	ENSG00000154642.10	2756.17	2586.16	1.23613	1.60832	0.372188	Target
C2orf68	ENSG00000168887.10	1906.48	1736.5	-0.724771	-1.81673	-1.09196	Target
C3orf58	ENSG00000181744.8	3380.65	3210.64	2.99891	1.65008	-1.34883	Target
C5orf22	ENSG00000082213.17	2476.48	2306.48	-0.153445	-0.469265	-0.315819	Target
C5orf24	ENSG00000181904.8	3144.35	2974.34	0.227373	0.977977	0.750603	Target
C6orf48	ENSG00000204387.13	773.01	603.03	1.77468	2.12918	0.354497	Target
C6orf89	ENSG00000198663.16	4606.18	4436.16	-2.37274	-0.0686502	2.30409	Target
C9orf16	ENSG00000171159.4	874.76	704.76	1.67895	2.46689	0.787942	Target
C9orf3	ENSG00000148120.16	1724.03	1554.03	-0.339386	-1.75596	-1.41657	Target
CA13	ENSG00000185015.7	1566.65	1396.65	-2.78356	-0.776225	2.00734	Target
CACFD1	ENSG00000160325.14	2616.85	2446.83	1.85915	2.22841	0.369258	Target
CACNA2D1	ENSG00000153956.15	4641.98	4472	0.535599	1.25875	0.72315	Target
CACYBP	ENSG00000116161.17	1202.66	1034.08	-0.15581	-0.911198	-0.755388	Target
CALD1	ENSG00000122786.19	3678.8	3508.98	-0.388838	-1.32201	-0.933167	Target
CALML4	ENSG00000129007.14	729.24	559.28	0.529408	0.0545012	-0.474907	Target
CALR	ENSG00000179218.13	1728.18	1558.19	1.87324	0.298233	-1.57501	Target
CAMKK1	ENSG00000004660.14	3470.06	3300.05	-1.56367	-2.38377	-0.820101	Target
CAMSAP2	ENSG00000118200.14	5407.52	5237.52	-0.0618873	-0.161396	-0.0995087	Target
CAMTA1	ENSG00000171735.18	775.34	605.4	-0.21384	-7.75643	-7.54259	Target
CAND1	ENSG00000111530.12	3135.42	2965.43	0.688634	1.97159	1.28295	Target
CANX	ENSG00000127022.14	2758.97	2588.98	1.80898	1.12531	-0.68367	Target
CAP1	ENSG00000131236.16	1875.86	1705.86	0.25708	0.223291	-0.0337888	Target
CAPN1	ENSG00000014216.15	2139.68	1969.68	1.94812	1.02128	-0.926838	Target
CAPN2	ENSG00000162909.17	3181.58	3011.59	0.340884	0.994381	0.653497	Target
CAPNS1	ENSG00000126247.10	739.42	569.45	-0.739522	-0.298597	0.440926	Target
CAPRIN1	ENSG00000135387.20	3371.29	3201.32	1.35618	1.14856	-0.207625	Target
CAPZA1	ENSG00000116489.12	2893.69	2723.69	0.927766	1.53587	0.608107	Target
CARM1	ENSG00000142453.11	2926.96	2756.95	1.48627	2.33469	0.848419	Target
CASC3	ENSG00000108349.16	3145.67	2975.66	-0.159598	-3.38115	-3.22155	Target
CASK	ENSG00000147044.21	3383.84	3213.87	1.35399	3.94097	2.58698	Target
CASP2	ENSG00000106144.19	3505.99	3335.99	1.98049	1.78065	-0.199842	Target
CASP8	ENSG00000064012.21	1704.98	1535.15	1.43029	0.973299	-0.456995	Target
CAST	ENSG00000153113.23	2412.83	2242.83	-0.142516	-0.488183	-0.345667	Target
CAT	ENSG00000121691.5	1826.29	1656.3	-0.068655	-0.975252	-0.906597	Target
CBL	ENSG00000110395.6	9786.12	9616.11	0.159698	0.62007	0.460371	Target
CBX2	ENSG00000173894.10	4114.02	3944.02	-0.145809	-0.975537	-0.829728	Target
CBX8	ENSG00000141570.10	2414.48	2244.48	-0.628208	-2.82119	-2.19298	Target
CCDC127	ENSG00000164366.3	6255.93	6085.94	-0.603952	-1.35455	-0.750597	Target
CCDC47	ENSG00000108588.13	2586.66	2416.65	1.65251	0.340957	-1.31155	Target
CCDC85B	ENSG00000175602.3	1524	1353.99	3.345	0.489701	-2.8553	Target
CCDC86	ENSG00000110104.12	1827.89	1657.87	-0.854886	-4.36954	-3.51466	Target
CCNB1	ENSG00000134057.14	1434.62	1264.62	0.287785	0.447598	0.159813	Target
CCNB1IP1	ENSG00000100814.17	1387.13	1217.13	-1.47046	-0.930182	0.540282	Target
CCND3	ENSG00000112576.12	1829.98	1659.97	2.46522	2.1425	-0.32272	Target
CCNG1	ENSG00000113328.18	1689.69	1519.69	0.0259272	1.83293	1.807	Target
CCNL1	ENSG00000163660.11	1529.33	1359.36	-1.2473	-0.623537	0.62376	Target
CCNL2	ENSG00000221978.11	1959.76	1789.76	-2.48916	-2.0952	0.393957	Target
CCNT2	ENSG00000082258.12	4147	3977	0.897641	3.19022	2.29258	Target
CCT4	ENSG00000115484.14	2297.29	2127.31	0.48088	0.0848678	-0.396013	Target
CD164	ENSG00000135535.16	2124.78	1954.77	0.143528	0.633423	0.489895	Target
CD276	ENSG00000103855.17	1762.83	1592.82	-0.476166	-3.54677	-3.0706	Target
CD2BP2	ENSG00000169217.8	2214.38	2044.38	-0.478882	-2.88719	-2.40831	Target
CD55	ENSG00000196352.15	1785.02	1615.01	-1.08098	-1.6725	-0.591512	Target
CD83	ENSG00000112149.9	2329.74	2159.73	-2.12663	-4.50476	-2.37813	Target
CD9	ENSG00000010278.13	1190.56	1020.55	2.69575	0.839484	-1.85626	Target
CD99	ENSG00000002586.19	1100.98	930.98	1.1921	1.07004	-0.122063	Target
CD99L2	ENSG00000102181.20	3217.88	3047.88	1.67203	2.31568	0.643654	Target
CDC123	ENSG00000151465.13	1311.89	1141.95	0.795532	1.63862	0.843089	Target
CDC14B	ENSG00000081377.16	4337.02	4167.01	-3.45713	-0.96093	2.4962	Target
CDC34	ENSG00000099804.8	1418.65	1248.64	1.33586	1.47534	0.13948	Target
CDC42	ENSG00000070831.15	2055.74	1885.73	0.515723	0.300811	-0.214912	Target
CDC42EP1	ENSG00000128283.6	1958.62	1788.62	0.170701	0.646931	0.47623	Target
CDC42SE1	ENSG00000197622.12	2602.35	2432.34	-1.08358	-1.93462	-0.851042	Target
CDCA4	ENSG00000170779.10	2024.71	1854.69	-0.690709	-0.133731	0.556978	Target
CDIPT	ENSG00000103502.13	1764.04	1594.03	-0.444367	-4.0319	-3.58754	Target
CDK10	ENSG00000185324.21	1027.52	864.75	-2.91553	-1.00366	1.91187	Target
CDK12	ENSG00000167258.13	4902.49	4732.49	-0.300094	-0.642817	-0.342723	Target
CDK13	ENSG00000065883.15	2857.31	2687.3	0.208918	2.62644	2.41752	Target
CDK2	ENSG00000123374.10	1720.31	1550.36	0.893953	1.09472	0.200763	Target
CDK2AP1	ENSG00000111328.6	1053.41	883.49	-3.16836	-0.618322	2.55004	Target
CDK4	ENSG00000135446.16	1509.86	1339.96	0.545667	1.24274	0.697077	Target
CDK6	ENSG00000105810.9	8428.83	8258.82	2.22345	2.31996	0.0965146	Target
CDKN1B	ENSG00000111276.10	2657	2486.99	0.803255	0.345279	-0.457975	Target
CDKN2C	ENSG00000123080.10	1593.78	1423.77	-0.553743	-1.35947	-0.805727	Target
CDR2L	ENSG00000109089.7	3536	3365.99	-1.32657	-2.66601	-1.33944	Target
CDYL	ENSG00000153046.17	2201.95	2031.94	-0.694183	-1.71166	-1.01748	Target
CEBPB	ENSG00000172216.5	1956	1785.99	1.96047	0.373899	-1.58657	Target
CELSR3	ENSG00000008300.16	7524.3	7354.28	-1.08198	-3.72984	-2.64785	Target
CENPF	ENSG00000117724.12	6602.11	6432.11	-0.892459	-0.106734	0.785725	Target
CENPN	ENSG00000166451.13	994.02	824.23	-0.250944	-1.75001	-1.49907	Target
CENPV	ENSG00000166582.9	812.86	642.91	-1.64781	-3.72079	-2.07299	Target
CEP170	ENSG00000143702.15	3434.85	3264.87	1.30785	1.61676	0.308913	Target
CEP350	ENSG00000135837.15	10107.2	9937.24	1.17654	1.26312	0.0865792	Target
CEPT1	ENSG00000134255.13	1966.03	1796.02	1.40334	2.19514	0.791801	Target
CERK	ENSG00000100422.13	4371.35	4201.35	-0.581362	-0.571307	0.010055	Target
CERS2	ENSG00000143418.19	1473.35	1303.34	0.0791439	0.235216	0.156072	Target
CERS5	ENSG00000139624.12	1676.05	1506.04	1.11507	0.846177	-0.268889	Target
CFL1	ENSG00000172757.12	1171.17	1001.17	1.3119	0.779525	-0.532378	Target
CHAC1	ENSG00000128965.12	1565.74	1395.72	1.54477	1.43926	-0.105507	Target
CHCHD3	ENSG00000106554.12	1574.66	1404.64	-0.539451	-1.28585	-0.746403	Target
CHD2	ENSG00000173575.20	3929.86	3759.88	0.919555	0.483691	-0.435864	Target
CHD4	ENSG00000111642.15	3973.91	3804.02	0.577545	0.12135	-0.456195	Target
CHD6	ENSG00000124177.14	4729.46	4559.48	0.0671151	0.532315	0.4652	Target
CHD8	ENSG00000100888.13	4344.63	4174.64	-0.290622	-0.326773	-0.0361506	Target
CHERP	ENSG00000085872.14	2260.42	2090.44	2.45463	1.66211	-0.792521	Target
CHMP1B	ENSG00000255112.2	3054	2883.99	0.0523823	0.176356	0.123974	Target
CHMP6	ENSG00000176108.9	752.72	582.75	-5.05025	-0.209067	4.84119	Target
CHMP7	ENSG00000147457.13	2615.82	2445.81	0.749096	2.84377	2.09468	Target
CHPF	ENSG00000123989.13	2357.16	2187.14	0.868599	2.34502	1.47643	Target
CHPF2	ENSG00000033100.16	3493.2	3323.18	1.61118	2.22855	0.617366	Target
CHST14	ENSG00000169105.7	2159.24	1989.22	-0.293788	-1.92465	-1.63087	Target
CHST15	ENSG00000182022.17	4467.27	4297.27	0.300884	0.498747	0.197863	Target
CHST3	ENSG00000122863.5	6970	6799.99	-0.0209858	-1.80115	-1.78017	Target
CITED2	ENSG00000164442.9	1713.1	1543.09	1.65794	0.856821	-0.801121	Target
CIZ1	ENSG00000148337.20	1471.53	1301.56	-0.407063	-0.621814	-0.214751	Target
CKAP2	ENSG00000136108.14	2825.29	2655.29	0.0278411	1.6374	1.60956	Target
CKAP4	ENSG00000136026.13	3063.96	2893.95	-0.774436	-2.04417	-1.26974	Target
CKB	ENSG00000166165.12	627.54	458.11	1.35899	1.55306	0.194068	Target
CLASP2	ENSG00000163539.16	4566.18	4396.17	1.88148	2.48287	0.601391	Target
CLCN3	ENSG00000109572.13	4387.48	4217.47	0.594492	0.091045	-0.503447	Target
CLEC16A	ENSG00000038532.15	3071.19	2901.18	1.98384	1.98824	0.00440878	Target
CLIC1	ENSG00000213719.8	1165.26	995.25	-1.02644	-2.09017	-1.06373	Target
CLIC4	ENSG00000169504.14	4137.65	3967.63	1.50698	1.48019	-0.0267894	Target
CLINT1	ENSG00000113282.13	2642.17	2472.16	0.304881	1.17286	0.86798	Target
CLN6	ENSG00000128973.12	1958.68	1788.68	-0.226632	-2.01457	-1.78794	Target
CLPB	ENSG00000162129.13	2056.12	1886.11	0.435572	0.62034	0.184768	Target
CLPTM1L	ENSG00000049656.13	1407.57	1237.65	-0.100706	-0.829107	-0.728401	Target
CLSPN	ENSG00000092853.13	3567.72	3397.71	1.10447	0.599491	-0.504975	Target
CLTC	ENSG00000141367.11	6255.86	6085.86	2.24799	2.08341	-0.164582	Target
CLUAP1	ENSG00000103351.12	1114.87	944.94	1.08004	2.10233	1.02229	Target
CMIP	ENSG00000153815.16	4004.47	3834.46	0.418471	0.335752	-0.082719	Target
CMTM3	ENSG00000140931.19	1632.83	1462.82	0.89113	2.35792	1.46679	Target
CMTM4	ENSG00000183723.12	4762.01	4592	-0.430799	-3.19024	-2.75945	Target
CNBP	ENSG00000169714.16	1607.9	1437.89	0.893635	1.22738	0.333748	Target
CNNM2	ENSG00000148842.17	5323.4	5153.41	1.94324	2.20858	0.265344	Target
CNOT1	ENSG00000125107.17	4555.81	4385.9	0.451926	2.11054	1.65862	Target
CNOT10	ENSG00000182973.18	1957.41	1787.45	0.132316	1.44942	1.3171	Target
CNOT2	ENSG00000111596.12	2043.26	1873.28	1.1295	1.21721	0.0877083	Target
CNOT4	ENSG00000080802.18	3420	3249.99	0.816727	2.40333	1.5866	Target
CNP	ENSG00000173786.16	2710.05	2540.04	2.34584	2.33526	-0.0105844	Target
COASY	ENSG00000068120.14	1500.16	1330.17	-0.548032	-0.976712	-0.42868	Target
COBLL1	ENSG00000082438.15	3501.99	3331.99	1.05787	0.2272	-0.830667	Target
COG1	ENSG00000166685.11	2100.25	1930.3	0.615702	0.19948	-0.416222	Target
COL18A1	ENSG00000182871.14	2526.41	2356.43	0.414885	3.79995	3.38507	Target
COL4A3BP	ENSG00000113163.16	3562.77	3392.75	1.61141	1.33691	-0.274494	Target
COMMD5	ENSG00000170619.9	1337.81	1167.8	-1.1199	-0.716938	0.402957	Target
COPB2	ENSG00000184432.9	2965.87	2795.86	1.77188	0.648608	-1.12327	Target
COPG1	ENSG00000181789.14	1934.22	1764.24	1.35805	1.58037	0.222314	Target
COPS2	ENSG00000166200.14	1866.17	1696.15	0.658479	0.247071	-0.411407	Target
COQ4	ENSG00000167113.10	1512.87	1342.85	-0.652911	-2.87	-2.21709	Target
COQ5	ENSG00000110871.14	1478.39	1308.39	0.448967	1.50774	1.05877	Target
CORO1C	ENSG00000110880.10	2719.02	2549.02	0.0195227	1.06819	1.04867	Target
COX6A1	ENSG00000111775.2	578.93	408.99	-0.47503	-1.25135	-0.776315	Target
COX6B1	ENSG00000126267.9	491.38	321.51	-0.708573	-0.517314	0.191259	Target
COX7A2L	ENSG00000115944.14	1116.05	946.04	-2.20885	-3.86321	-1.65436	Target
CPD	ENSG00000108582.11	4295.33	4125.4	2.61336	0.905037	-1.70833	Target
CPNE3	ENSG00000085719.12	3458.52	3288.51	2.80619	1.83459	-0.971595	Target
CPSF4	ENSG00000160917.14	1377.93	1207.93	-3.21519	-3.0314	0.183784	Target
CPSF7	ENSG00000149532.15	2638.54	2468.6	0.621272	0.427509	-0.193762	Target
CPT2	ENSG00000157184.6	2591.16	2421.15	0.0311422	0.220486	0.189344	Target
CREB3L2	ENSG00000182158.14	6915.36	6745.34	2.71794	2.93258	0.214641	Target
CREBBP	ENSG00000005339.14	3963.05	3793.09	2.18348	2.43868	0.255196	Target
CREM	ENSG00000095794.19	977.56	807.59	-2.30543	-2.6473	-0.341871	Target
CRIM1	ENSG00000150938.9	4454.18	4284.35	2.05132	2.40687	0.355547	Target
CRTC2	ENSG00000160741.16	1838.06	1669.05	-1.12699	-4.4291	-3.3021	Target
CSF1	ENSG00000184371.13	3514.91	3344.9	-3.93618	-2.79666	1.13952	Target
CSK	ENSG00000103653.16	1515.47	1345.49	1.84625	1.90589	0.0596458	Target
CSNK1A1	ENSG00000113712.17	2137.02	1967.01	0.258919	1.37429	1.11537	Target
CSNK1E	ENSG00000213923.11	1602.33	1432.38	0.123432	0.569893	0.44646	Target
CSNK1G2	ENSG00000133275.15	1746.89	1577.21	0.748243	1.2311	0.482854	Target
CST3	ENSG00000101439.8	858.21	688.2	1.4918	1.76122	0.26941	Target
CSTB	ENSG00000160213.7	2221.35	2051.34	-0.197634	-0.254694	-0.05706	Target
CSTF2T	ENSG00000177613.8	4105	3934.99	-0.484324	-4.21713	-3.73281	Target
CTBP1	ENSG00000159692.15	1422.98	1252.99	1.79734	2.39287	0.595532	Target
CTDSP1	ENSG00000144579.7	2408.02	2238.01	-0.222341	-1.15579	-0.93345	Target
CTDSPL	ENSG00000144677.14	3248.23	3078.24	1.15211	0.278215	-0.873894	Target
CTDSPL2	ENSG00000137770.13	2604.02	2434.02	0.61291	2.05907	1.44616	Target
CTNNA1	ENSG00000044115.20	1846.91	1676.98	1.0208	0.186189	-0.834614	Target
CTNNB1	ENSG00000168036.17	3063.54	2893.53	1.43218	0.244092	-1.18809	Target
CTNS	ENSG00000040531.14	2217.84	2047.84	-0.458251	-1.35707	-0.898819	Target
CTSB	ENSG00000164733.20	2338.2	2168.19	1.69479	1.16955	-0.525236	Target
CTSD	ENSG00000117984.13	1308.65	1138.75	0.993795	0.391132	-0.602664	Target
CTTN	ENSG00000085733.15	1911.08	1741.08	0.985166	0.803502	-0.181664	Target
CUL4A	ENSG00000139842.14	2664	2493.99	0.921444	0.379651	-0.541793	Target
CUL9	ENSG00000112659.13	2730.46	2560.49	0.507968	1.82968	1.32171	Target
CWC22	ENSG00000163510.13	3183.66	3013.65	0.815463	0.651811	-0.163652	Target
CYC1	ENSG00000179091.4	1165.85	995.84	-0.060752	-1.31589	-1.25514	Target
CYFIP1	ENSG00000273749.4	3788.79	3618.79	1.86485	2.35294	0.488092	Target
CYHR1	ENSG00000187954.12	1836.72	1666.71	0.0585233	0.231326	0.172802	Target
CYP26B1	ENSG00000003137.8	3386.03	3216.03	-2.96829	-1.52177	1.44652	Target
CYP51A1	ENSG00000001630.16	2983.81	2813.8	-0.644615	-1.05702	-0.412407	Target
CYTH3	ENSG00000008256.15	3694.95	3524.96	0.209745	2.6226	2.41285	Target
DAB2IP	ENSG00000136848.17	6349.61	6179.6	-0.844748	-2.39378	-1.54903	Target
DAD1	ENSG00000129562.10	727.57	557.58	0.491166	0.390915	-0.10025	Target
DAP	ENSG00000112977.15	2273.27	2103.31	-1.92356	-1.03593	0.887629	Target
DAPK3	ENSG00000167657.13	1304.93	1134.94	1.10533	1.65157	0.546241	Target
DAXX	ENSG00000204209.12	1861.69	1691.69	1.36712	0.0196598	-1.34746	Target
DAZAP1	ENSG00000071626.16	1823.01	1653	0.563218	1.60437	1.04115	Target
DAZAP2	ENSG00000183283.15	1417.72	1247.72	-0.228014	-1.77614	-1.54813	Target
DBF4B	ENSG00000161692.17	2162.09	1992.08	-0.089645	-0.1674	-0.0777546	Target
DBN1	ENSG00000113758.13	2439.48	2269.5	2.27653	1.79191	-0.484619	Target
DBNDD2	ENSG00000244274.7	1078.62	908.6	-0.679744	-4.56372	-3.88398	Target
DCAF5	ENSG00000139990.17	3535.26	3365.25	0.970843	1.67998	0.709135	Target
DCAF6	ENSG00000143164.15	3067.6	2897.59	-1.79549	-0.85262	0.942866	Target
DCAF7	ENSG00000136485.14	4311.3	4141.29	1.88783	2.1783	0.290471	Target
DCAF8	ENSG00000132716.18	2007.84	1837.84	-0.886748	-0.615143	0.271605	Target
DCBLD1	ENSG00000164465.18	2618.38	2448.43	0.740521	0.0197652	-0.720755	Target
DCLRE1B	ENSG00000118655.5	2842.82	2672.81	-1.24704	-0.234487	1.01255	Target
DCP2	ENSG00000172795.15	3602.33	3432.39	2.64481	0.987422	-1.65739	Target
DCTN2	ENSG00000175203.15	1622.2	1452.2	0.786703	0.520179	-0.266524	Target
DCTN4	ENSG00000132912.12	3665.39	3495.39	2.48567	2.35	-0.135661	Target
DCTN5	ENSG00000166847.9	2846.56	2676.56	1.99274	0.213386	-1.77935	Target
DCUN1D1	ENSG00000043093.13	2024.27	1854.26	0.337969	3.1127	2.77474	Target
DDA1	ENSG00000130311.10	1096.83	926.92	2.20555	0.729373	-1.47617	Target
DDIT3	ENSG00000175197.12	925.75	755.74	-2.40019	-2.29828	0.101911	Target
DDIT4	ENSG00000168209.4	1720.63	1550.61	1.54129	0.66537	-0.875917	Target
DDX1	ENSG00000079785.14	2436.98	2266.97	-0.40617	-2.66154	-2.25537	Target
DDX17	ENSG00000100201.20	4859.74	4689.73	0.269055	1.64953	1.38048	Target
DDX21	ENSG00000165732.12	4713.41	4543.4	-0.553534	-0.872862	-0.319328	Target
DDX23	ENSG00000174243.9	2387.38	2217.41	1.07492	0.00211216	-1.07281	Target
DDX24	ENSG00000089737.16	1690.53	1520.54	-0.11196	-2.95284	-2.84088	Target
DDX28	ENSG00000182810.6	2169	1998.99	-0.0567484	-2.07751	-2.02076	Target
DDX31	ENSG00000125485.17	2623.91	2453.89	-0.666008	-0.0717793	0.594228	Target
DDX39A	ENSG00000123136.14	1404.87	1234.85	1.82936	1.45927	-0.370087	Target
DDX3X	ENSG00000215301.10	3048.24	2878.25	0.563957	0.492723	-0.0712341	Target
DDX42	ENSG00000198231.12	2334.05	2164.07	-1.0777	-0.928708	0.148992	Target
DDX5	ENSG00000108654.14	2092.35	1922.35	0.296521	0.699782	0.40326	Target
DDX54	ENSG00000123064.12	1923.2	1753.21	2.13048	0.95787	-1.17261	Target
DDX6	ENSG00000110367.12	5008.8	4838.79	1.11266	2.56986	1.45721	Target
DEF8	ENSG00000140995.16	1313.99	1144.01	-0.485323	-0.0421924	0.44313	Target
DEGS1	ENSG00000143753.12	2023.2	1853.21	0.99197	1.70172	0.709751	Target
DENND4B	ENSG00000198837.9	2106.46	1936.5	-1.03455	-0.73292	0.301631	Target
DENND5B	ENSG00000170456.15	4580.38	4410.37	2.95942	1.29159	-1.66782	Target
DERL1	ENSG00000136986.9	2041.27	1871.29	1.74489	2.04388	0.298989	Target
DFFA	ENSG00000160049.11	3427.12	3257.11	-0.876367	-0.542066	0.3343	Target
DGCR8	ENSG00000128191.15	3185.43	3015.43	-1.55034	-0.925705	0.624634	Target
DHDDS	ENSG00000117682.16	1854.97	1684.98	1.97178	1.20182	-0.76996	Target
DHRS4	ENSG00000157326.18	1399.1	1229.09	-0.695016	-1.27484	-0.579828	Target
DHRS7B	ENSG00000109016.17	1082.25	912.25	0.827852	1.96057	1.13272	Target
DHX33	ENSG00000005100.12	5285.33	5115.32	0.34045	0.661368	0.320918	Target
DHX34	ENSG00000134815.18	3589.32	3419.33	-0.465842	-1.23178	-0.765942	Target
DHX36	ENSG00000174953.13	2289.97	2119.99	0.346175	2.19459	1.84842	Target
DHX37	ENSG00000150990.7	2430.46	2260.47	0.114165	1.48891	1.37474	Target
DHX57	ENSG00000163214.20	3588.91	3418.95	1.85714	1.93307	0.0759352	Target
DHX9	ENSG00000135829.16	3362.45	3192.55	0.130752	0.324305	0.193554	Target
DIABLO	ENSG00000184047.17	1360.27	1190.27	-1.6454	-2.87475	-1.22935	Target
DIAPH1	ENSG00000131504.16	4664.33	4494.32	0.145236	1.80755	1.66232	Target
DIDO1	ENSG00000101191.16	4736.87	4566.85	-0.63637	-1.40858	-0.772212	Target
DIS3	ENSG00000083520.14	4231.91	4061.9	0.958949	0.977926	0.0189772	Target
DIS3L	ENSG00000166938.12	2155.47	1985.55	-0.146526	-0.00960733	0.136918	Target
DLG4	ENSG00000132535.19	2402.46	2232.46	-2.73191	-0.977632	1.75428	Target
DLG5	ENSG00000151208.16	6113.62	5943.61	0.594328	0.254137	-0.340191	Target
DMPK	ENSG00000104936.17	2064.18	1894.18	0.988842	1.12604	0.137201	Target
DNAJB1	ENSG00000132002.7	2137.28	1967.27	-0.521584	-1.44953	-0.927947	Target
DNAJB11	ENSG00000090520.11	1738.42	1568.41	-0.0125299	-1.45113	-1.4386	Target
DNAJC11	ENSG00000007923.15	1896.08	1726.08	0.449847	0.295791	-0.154056	Target
DNAJC3	ENSG00000102580.14	5571.46	5401.44	0.224349	0.209624	-0.014725	Target
DNAJC5	ENSG00000101152.10	5241.21	5071.19	-0.289785	-2.50392	-2.21414	Target
DNAJC8	ENSG00000126698.10	1642.69	1472.68	-0.749905	-0.0287978	0.721107	Target
DOT1L	ENSG00000104885.17	2403.74	2233.76	0.427416	1.43915	1.01174	Target
DPAGT1	ENSG00000172269.18	1614.86	1444.86	1.11364	1.04082	-0.0728233	Target
DPH2	ENSG00000132768.13	1836.41	1666.4	0.37077	0.223002	-0.147768	Target
DPM2	ENSG00000136908.17	1402.06	1232.05	-1.41436	-2.72092	-1.30656	Target
DPP9	ENSG00000142002.17	2924.52	2754.51	1.33089	0.424209	-0.90668	Target
DPYSL2	ENSG00000092964.17	4616.56	4446.54	2.93842	1.57773	-1.36068	Target
DRG1	ENSG00000185721.12	1481.68	1311.8	1.54621	0.88693	-0.659276	Target
DROSHA	ENSG00000113360.16	2307.72	2137.76	0.308973	0.845123	0.536151	Target
DSCC1	ENSG00000136982.5	2253.99	2083.98	0.460451	0.554625	0.0941739	Target
DSG2	ENSG00000046604.12	5615.26	5445.25	-0.512404	-0.592402	-0.0799982	Target
DST	ENSG00000151914.19	6891.64	6721.64	-0.984144	-0.619858	0.364286	Target
DSTYK	ENSG00000133059.16	7842.07	7672.05	-0.504265	-0.409595	0.0946699	Target
DTNBP1	ENSG00000047579.19	1386.73	1216.72	-0.440254	-1.67494	-1.23468	Target
DTYMK	ENSG00000168393.12	1166.6	996.58	1.43705	0.15211	-1.28494	Target
DUSP1	ENSG00000120129.5	2019	1848.99	-0.336838	-1.54795	-1.21111	Target
DUSP14	ENSG00000276023.4	1537	1366.99	-0.159036	-0.258705	-0.0996682	Target
DUSP7	ENSG00000164086.9	3307.46	3137.45	-0.819383	-2.71873	-1.89934	Target
DYNC1H1	ENSG00000197102.11	4173.4	4003.41	0.816396	1.08503	0.268636	Target
DYNLL1	ENSG00000088986.10	717.26	547.27	-0.933016	-2.23914	-1.30613	Target
DYNLRB1	ENSG00000125971.16	677.58	507.6	-1.20505	-1.45625	-0.2512	Target
DYRK1A	ENSG00000157540.20	3235.6	3065.62	0.730663	0.2727	-0.457963	Target
DYRK2	ENSG00000127334.10	5214.12	5044.11	-0.655877	-1.11703	-0.461154	Target
DZIP3	ENSG00000198919.12	4932.83	4762.82	0.012366	1.20353	1.19117	Target
E2F1	ENSG00000101412.12	2503	2332.99	-1.27926	-0.303911	0.975353	Target
E2F2	ENSG00000007968.6	4705.42	4535.41	0.727305	3.68152	2.95422	Target
E2F3	ENSG00000112242.14	4496.87	4326.85	-1.10694	-2.1735	-1.06655	Target
ECI1	ENSG00000167969.12	1179.46	1009.45	2.14345	1.79234	-0.351111	Target
EDC3	ENSG00000179151.12	2667.2	2497.2	0.330417	2.08564	1.75522	Target
EDF1	ENSG00000107223.12	653.96	483.99	-0.108564	-0.816505	-0.707941	Target
EED	ENSG00000074266.19	1807.76	1637.76	0.452824	2.36855	1.91572	Target
EEF1A1	ENSG00000156508.17	1868.2	1698.19	-2.91193	-1.40545	1.50648	Target
EEF1A2	ENSG00000101210.11	849.14	679.2	1.50929	5.31676	3.80748	Target
EEF1D	ENSG00000104529.17	637.36	467.49	-1.13958	-1.43568	-0.296096	Target
EEF1G	ENSG00000254772.9	1524.01	1353.99	-3.79893	-2.71092	1.088	Target
EFHD2	ENSG00000142634.12	2419	2248.99	2.32965	1.25378	-1.07587	Target
EFTUD2	ENSG00000108883.12	2024.16	1854.91	1.15383	2.44234	1.28851	Target
EGFR	ENSG00000146648.17	8168.22	7998.21	-0.382616	-2.23258	-1.84996	Target
EGLN1	ENSG00000135766.8	2436.06	2266.05	0.087606	1.14203	1.05442	Target
EHMT1	ENSG00000181090.20	1865.23	1695.26	1.02427	0.824134	-0.200138	Target
EID1	ENSG00000255302.4	2075.29	1905.28	2.10768	1.04196	-1.06572	Target
EIF1AD	ENSG00000175376.8	1832.14	1662.14	0.270607	1.81215	1.54155	Target
EIF2A	ENSG00000144895.11	1966.32	1796.31	-1.77094	-0.437275	1.33367	Target
EIF2B1	ENSG00000111361.12	2183.17	2013.16	1.84007	1.83694	-0.00312596	Target
EIF2S2	ENSG00000125977.6	2656	2485.99	-1.47254	-0.145978	1.32656	Target
EIF2S3	ENSG00000130741.10	2384.69	2214.71	0.389179	2.02201	1.63283	Target
EIF3G	ENSG00000130811.11	808.9	638.93	0.0388706	0.950537	0.911666	Target
EIF4A1	ENSG00000161960.14	1518.71	1348.72	1.27621	2.17449	0.898278	Target
EIF4B	ENSG00000063046.17	3114.62	2944.62	-1.70851	-1.29091	0.417601	Target
EIF4G1	ENSG00000114867.20	2991.68	2821.67	1.07563	0.0115899	-1.06404	Target
EIF5	ENSG00000100664.10	2078.09	1908.11	-0.801768	-1.16664	-0.364877	Target
EIF5B	ENSG00000158417.10	4699.27	4529.26	-0.587446	-0.303041	0.284405	Target
ELAVL1	ENSG00000066044.14	2305.34	2135.33	1.44635	1.62881	0.182459	Target
ELF4	ENSG00000102034.16	4146.33	3976.32	-1.54736	-0.780316	0.767041	Target
ELK4	ENSG00000158711.13	4376.82	4206.86	-4.07698	-0.203689	3.87329	Target
ELL	ENSG00000105656.12	4027	3856.99	2.22365	4.78787	2.56421	Target
ELOVL5	ENSG00000012660.13	2438.71	2268.71	-0.214497	-1.35017	-1.13567	Target
ELOVL6	ENSG00000170522.9	3485.62	3315.62	2.25929	1.95919	-0.300098	Target
ELP2	ENSG00000134759.13	1686.72	1516.74	1.72612	2.49525	0.769127	Target
EML4	ENSG00000143924.18	5211.83	5041.82	0.521656	1.22893	0.70727	Target
EMP3	ENSG00000142227.10	708.74	539.53	1.08538	1.19365	0.108269	Target
ENAH	ENSG00000154380.17	2953.43	2783.42	0.180941	1.04622	0.865275	Target
ENTPD4	ENSG00000197217.12	3293.2	3123.21	0.1428	0.137504	-0.00529665	Target
ENTPD6	ENSG00000197586.12	2073.34	1903.33	-0.0476461	-0.319348	-0.271702	Target
EPAS1	ENSG00000116016.13	3746.77	3576.77	0.975748	0.92569	-0.0500581	Target
EPC2	ENSG00000135999.11	2932.09	2762.08	-2.24578	-1.04019	1.20559	Target
EPHA2	ENSG00000142627.12	3590.05	3420.04	-0.366664	-2.42597	-2.05931	Target
EPHB4	ENSG00000196411.9	3202.57	3032.56	0.680021	0.448305	-0.231716	Target
EPRS	ENSG00000136628.17	4181.41	4011.41	0.47095	1.86088	1.38993	Target
ERAP1	ENSG00000164307.12	2704.87	2534.89	0.839248	0.365925	-0.473323	Target
ERC1	ENSG00000082805.19	7533.5	7363.49	1.18914	0.53173	-0.657411	Target
ERCC4	ENSG00000175595.14	4221.79	4051.8	0.546225	2.83068	2.28446	Target
ERF	ENSG00000105722.9	1067.49	897.71	0.513938	0.951163	0.437225	Target
ERGIC3	ENSG00000125991.19	1054.66	884.68	-0.589362	-1.46216	-0.872802	Target
ERI1	ENSG00000104626.14	3191.82	3021.81	1.30306	0.70645	-0.596611	Target
ERMP1	ENSG00000099219.13	4939.24	4769.23	-0.605422	-1.94713	-1.34171	Target
ERP29	ENSG00000089248.6	1626.43	1456.42	-0.712229	-0.955164	-0.242934	Target
ERRFI1	ENSG00000116285.12	2923.9	2753.88	-0.222197	-0.949401	-0.727204	Target
ETF1	ENSG00000120705.12	2631.11	2461.11	-0.0975956	-0.0231834	0.0744121	Target
ETS2	ENSG00000157557.11	2562.75	2392.73	-0.787606	-3.63493	-2.84732	Target
ETV3	ENSG00000117036.11	4804.78	4634.77	-0.314955	-3.5025	-3.18755	Target
EXOC2	ENSG00000112685.13	3943.42	3773.41	-0.685378	-1.92207	-1.23669	Target
EXOC4	ENSG00000131558.14	3078.79	2908.8	1.83355	2.86728	1.03373	Target
EXOC5	ENSG00000070367.15	2678.9	2508.9	-0.381084	-4.62063	-4.23955	Target
EXOC7	ENSG00000182473.21	2274.43	2104.66	0.734198	1.33727	0.603077	Target
EXOG	ENSG00000157036.12	1910.89	1740.89	-0.24175	-0.397382	-0.155632	Target
EXOSC4	ENSG00000178896.8	927.51	757.5	0.982656	1.68084	0.698187	Target
EXOSC6	ENSG00000223496.2	5153	4982.99	0.303357	1.46933	1.16598	Target
EXT1	ENSG00000182197.11	3096.05	2926.03	-2.8534	-1.49264	1.36077	Target
EXT2	ENSG00000151348.13	3260.77	3090.75	2.12764	2.17394	0.0462932	Target
EXTL3	ENSG00000012232.8	5267.57	5097.56	2.15772	0.157511	-2.00021	Target
EYA4	ENSG00000112319.18	3690.68	3520.67	-1.56137	-1.77706	-0.215687	Target
EZR	ENSG00000092820.17	2980.19	2810.18	0.873354	0.363859	-0.509495	Target
F2R	ENSG00000181104.6	3821	3650.99	0.411601	0.675658	0.264058	Target
FAM102A	ENSG00000167106.11	3492.17	3322.19	-1.13362	-3.92186	-2.78823	Target
FAM104A	ENSG00000133193.12	2812.73	2642.72	0.708317	1.96913	1.26081	Target
FAM120A	ENSG00000048828.16	4957.02	4787.01	-0.533644	-1.66314	-1.12949	Target
FAM13B	ENSG00000031003.10	4696.41	4526.41	0.581325	0.757049	0.175724	Target
FAM160A2	ENSG00000051009.10	2297.09	2127.08	-0.360728	-3.35473	-2.99401	Target
FAM171A2	ENSG00000161682.14	1859.22	1689.2	1.30513	1.69891	0.393787	Target
FAM189B	ENSG00000160767.20	2530.96	2360.95	0.55977	0.888159	0.328389	Target
FAM208A	ENSG00000163946.13	4492.33	4322.35	0.356453	2.0348	1.67835	Target
FAM20B	ENSG00000116199.11	5248.19	5078.19	-1.14573	-0.806689	0.339043	Target
FAM219A	ENSG00000164970.14	3530.02	3360.01	-0.0569752	-3.20645	-3.14948	Target
FAM3A	ENSG00000071889.16	1660.06	1490.05	0.0239068	0.737913	0.714006	Target
FAM53C	ENSG00000120709.10	3535.62	3365.62	-1.19266	-0.293134	0.899524	Target
FAM83D	ENSG00000101447.14	2361	2190.99	-0.917903	-1.33404	-0.416136	Target
FAM83G	ENSG00000188522.14	5242.15	5072.14	-0.577446	-3.63953	-3.06209	Target
FAM83H	ENSG00000180921.6	5654	5483.99	0.0439012	1.16026	1.11636	Target
FANCA	ENSG00000187741.14	2094.85	1924.9	1.97903	3.15948	1.18046	Target
FANCB	ENSG00000181544.14	2308.87	2138.88	-0.0797221	-0.1617	-0.0819782	Target
FANCC	ENSG00000158169.13	2657.48	2487.51	0.285266	1.65545	1.37018	Target
FANCI	ENSG00000140525.17	2725.22	2555.45	-0.822472	-1.61648	-0.794006	Target
FANCM	ENSG00000187790.10	4486.31	4316.31	1.41134	3.07539	1.66405	Target
FARS2	ENSG00000145982.12	1603.93	1433.92	0.516355	1.74241	1.22605	Target
FASN	ENSG00000169710.8	4438.41	4268.42	1.22215	0.290335	-0.931813	Target
FAT1	ENSG00000083857.13	6887.66	6717.69	1.07882	0.250529	-0.828296	Target
FBLN1	ENSG00000077942.18	1945.55	1775.65	2.11728	0.167298	-1.94998	Target
FBLN5	ENSG00000140092.14	2295.11	2125.1	-2.94421	-0.367874	2.57634	Target
FBRS	ENSG00000156860.15	2386.52	2216.6	1.35758	1.39352	0.0359468	Target
FBXL14	ENSG00000171823.6	1312.58	1143.3	1.17259	2.67413	1.50153	Target
FBXL18	ENSG00000155034.18	2078.87	1908.86	2.4898	2.20104	-0.28876	Target
FBXL3	ENSG00000005812.10	3121.7	2951.7	0.79335	1.27137	0.478018	Target
FBXL4	ENSG00000112234.8	3923.36	3753.35	-0.753991	-1.62803	-0.87404	Target
FBXO17	ENSG00000269190.5	1845.4	1675.42	0.683976	1.33139	0.647416	Target
FBXO21	ENSG00000135108.14	3879.51	3709.5	3.46499	2.21761	-1.24738	Target
FBXO30	ENSG00000118496.4	9009	8838.99	-0.362183	-0.700061	-0.337877	Target
FBXO33	ENSG00000165355.7	3853	3682.99	-1.69471	-0.028759	1.66595	Target
FBXO42	ENSG00000037637.10	3419.62	3249.61	-0.361176	-1.69118	-1.33	Target
FBXW2	ENSG00000119402.16	3261.45	3091.44	-3.40978	-3.95057	-0.540788	Target
FBXW5	ENSG00000159069.13	2105.95	1935.94	-1.14141	-1.82156	-0.680152	Target
FBXW8	ENSG00000174989.12	3948.62	3778.61	0.821636	0.520612	-0.301024	Target
FDFT1	ENSG00000079459.12	1668.23	1498.24	0.968448	0.302195	-0.666252	Target
FDXR	ENSG00000161513.11	1794.57	1624.57	0.880651	1.91279	1.03214	Target
FEM1A	ENSG00000141965.4	9593	9422.99	4.71125	2.8365	-1.87475	Target
FEN1	ENSG00000168496.3	2048.89	1878.88	-1.00031	-1.2401	-0.239791	Target
FERMT2	ENSG00000073712.14	2732.61	2562.6	1.63869	0.613698	-1.02499	Target
FGD5-AS1	ENSG00000225733.5	3053.13	2883.12	-3.00268	-5.80824	-2.80556	Target
FGFR4	ENSG00000160867.14	2111.94	1941.95	0.431338	3.34418	2.91284	Target
FIGNL1	ENSG00000132436.11	3305.63	3135.62	-0.58634	-0.34478	0.24156	Target
FIS1	ENSG00000214253.8	745.65	575.65	-0.33183	-1.82503	-1.4932	Target
FITM2	ENSG00000197296.5	4597	4426.99	-0.0576706	-0.358855	-0.301184	Target
FKBP10	ENSG00000141756.18	1845.71	1675.7	-0.142755	-0.864744	-0.721989	Target
FKBP15	ENSG00000119321.8	4630.44	4460.43	0.640979	0.58759	-0.0533895	Target
FKBP8	ENSG00000105701.15	1559.68	1389.68	2.43319	1.14978	-1.28341	Target
FKBP9	ENSG00000122642.10	1868	1698	0.775559	0.312059	-0.463499	Target
FKBPL	ENSG00000204315.3	1345	1174.99	-2.83877	-0.524716	2.31405	Target
FLCN	ENSG00000154803.12	3025.07	2855.1	0.0980279	0.0423369	-0.0556909	Target
FLNB	ENSG00000136068.14	6270.2	6100.19	0.273463	0.328216	0.0547532	Target
FLOT1	ENSG00000137312.14	1602.51	1432.51	-0.924317	-1.33382	-0.4095	Target
FLYWCH1	ENSG00000059122.16	3060.78	2890.78	2.10057	3.97378	1.8732	Target
FN3KRP	ENSG00000141560.14	1790.27	1620.28	2.13452	1.53031	-0.604215	Target
FNBP4	ENSG00000109920.12	2480.83	2310.91	-0.0446549	-1.65139	-1.60674	Target
FNDC3B	ENSG00000075420.12	3300.03	3130.03	-0.449009	-1.86817	-1.41916	Target
FOXC1	ENSG00000054598.7	3833.5	3663.49	-0.485338	-1.11979	-0.634453	Target
FOXD1	ENSG00000251493.4	1913.13	1743.17	0.887441	1.95042	1.06298	Target
FOXF2	ENSG00000137273.5	2193	2022.99	-1.07881	-1.32084	-0.242033	Target
FOXK1	ENSG00000164916.10	10311.8	10141.8	2.8766	0.402207	-2.4744	Target
FOXK2	ENSG00000141568.20	2934.61	2764.6	0.659948	1.84207	1.18212	Target
FOXM1	ENSG00000111206.12	3174.1	3004.08	-1.01922	-2.21578	-1.19656	Target
FOXO1	ENSG00000150907.7	5730.63	5560.61	-0.0156843	-0.532495	-0.516811	Target
FOXP1	ENSG00000114861.20	2881.46	2711.46	1.03536	2.18887	1.15351	Target
FOXP4	ENSG00000137166.14	4811.45	4641.44	0.0112767	0.579243	0.567967	Target
FOXRED2	ENSG00000100350.14	4403.93	4233.92	1.17434	1.61167	0.437326	Target
FRMD8	ENSG00000126391.13	3514	3343.99	0.315995	3.89212	3.57612	Target
FSTL1	ENSG00000163430.11	3453.62	3283.7	0.372915	0.921004	0.548089	Target
FTH1	ENSG00000167996.15	834.32	664.32	-1.63018	-4.10855	-2.47836	Target
FTL	ENSG00000087086.14	878	707.99	-2.95291	-4.45276	-1.49985	Target
FTO	ENSG00000140718.20	1931.44	1761.43	1.10299	1.89615	0.793164	Target
FUBP1	ENSG00000162613.16	1667.06	1497.13	-2.01888	-0.278322	1.74056	Target
FUS	ENSG00000089280.18	1626.79	1456.81	-0.263405	-0.836612	-0.573207	Target
FXYD5	ENSG00000089327.14	862.45	692.45	-0.405503	-0.274705	0.130798	Target
FYCO1	ENSG00000163820.14	6860.17	6690.15	0.515464	0.122873	-0.392591	Target
FZD8	ENSG00000177283.7	4030	3859.99	0.0587981	0.235209	0.17641	Target
FZD9	ENSG00000188763.4	2338	2167.99	2.4929	2.65951	0.166614	Target
FZR1	ENSG00000105325.13	1660.35	1490.36	1.62112	0.604782	-1.01634	Target
G3BP1	ENSG00000145907.14	2872.99	2703	1.31857	0.975322	-0.343248	Target
G3BP2	ENSG00000138757.14	2996.81	2826.8	2.23816	1.57101	-0.667151	Target
GAA	ENSG00000171298.12	2400.27	2230.26	1.6023	3.06488	1.46258	Target
GABARAP	ENSG00000170296.9	682.74	512.79	-2.6755	-4.08445	-1.40894	Target
GADD45B	ENSG00000099860.8	1477.15	1307.14	0.649363	1.70835	1.05899	Target
GAK	ENSG00000178950.16	2639.72	2469.97	0.541018	0.015976	-0.525042	Target
GAL	ENSG00000069482.6	818	647.99	0.292273	0.886938	0.594666	Target
GAPDH	ENSG00000111640.14	1231.78	1061.77	-1.94759	-2.18415	-0.236568	Target
GAPVD1	ENSG00000165219.21	4887.75	4717.76	0.40439	0.556853	0.152463	Target
GATA2	ENSG00000179348.11	2120.24	1950.24	-0.462131	-1.21452	-0.752384	Target
GATAD2A	ENSG00000167491.17	3371.51	3201.52	2.10594	0.97634	-1.1296	Target
GATAD2B	ENSG00000143614.9	4961.21	4791.21	1.58039	3.27466	1.69428	Target
GBA	ENSG00000177628.15	1150.98	980.97	-0.0297634	-0.91315	-0.883387	Target
GBA2	ENSG00000070610.14	1834.66	1664.65	-1.56095	-0.677722	0.883225	Target
GCC1	ENSG00000179562.2	4149	3978.99	-5.44677	-3.29391	2.15285	Target
GDF11	ENSG00000135414.9	5661.02	5491.01	-0.848021	-0.953423	-0.105402	Target
GEMIN4	ENSG00000179409.10	2765.83	2595.83	1.07244	0.0152611	-1.05718	Target
GEMIN5	ENSG00000082516.8	5275.85	5105.83	-0.434695	-4.52305	-4.08836	Target
GEMIN7	ENSG00000142252.10	997.59	827.59	-1.74318	-1.09145	0.651736	Target
GFOD2	ENSG00000141098.12	3366.49	3196.48	0.555325	0.988261	0.432936	Target
GIGYF2	ENSG00000204120.14	4558.41	4388.42	1.44942	1.45611	0.00668727	Target
GIT2	ENSG00000139436.20	2798.35	2628.35	-0.563067	-2.99291	-2.42984	Target
GLB1	ENSG00000170266.15	1937.65	1767.72	1.97824	1.91226	-0.0659838	Target
GLB1L2	ENSG00000149328.14	2995.51	2825.49	0.704573	0.569088	-0.135485	Target
GLE1	ENSG00000119392.14	3311.76	3141.74	-0.462901	-1.91726	-1.45436	Target
GLG1	ENSG00000090863.11	4206.12	4036.12	1.42369	1.39819	-0.025499	Target
GLRX5	ENSG00000182512.4	1056.53	886.52	0.840005	1.64016	0.80016	Target
GLS	ENSG00000115419.12	2509.32	2339.33	1.29238	1.56725	0.274866	Target
GLT8D1	ENSG00000016864.18	1453.63	1283.62	-2.49161	-1.44008	1.05153	Target
GMEB2	ENSG00000101216.10	4285.46	4115.44	-1.91843	-0.652543	1.26588	Target
GMPPB	ENSG00000173540.12	3068	2897.99	-0.0128916	-2.00239	-1.9895	Target
GNA11	ENSG00000088256.8	1670.16	1500.4	1.95315	2.28824	0.33509	Target
GNA12	ENSG00000146535.13	3743.31	3573.3	-0.904828	-2.12146	-1.21663	Target
GNA13	ENSG00000120063.9	4922	4751.99	-0.113294	-3.29377	-3.18047	Target
GNAI2	ENSG00000114353.16	2049.97	1879.96	-0.41505	-0.501071	-0.0860201	Target
GNAS	ENSG00000087460.24	1605.27	1435.26	2.11483	1.71621	-0.39862	Target
GNB1	ENSG00000078369.17	2535.94	2365.98	-0.298297	-0.689311	-0.391015	Target
GNB2	ENSG00000172354.9	1129.58	959.57	1.04115	1.25095	0.209807	Target
GNE	ENSG00000159921.15	4723.37	4553.36	0.673257	0.0440552	-0.629201	Target
GNL3L	ENSG00000130119.15	2205.22	2035.21	0.932533	1.68331	0.75078	Target
GNPNAT1	ENSG00000100522.9	2692.08	2522.75	2.05686	0.0681691	-1.98869	Target
GNS	ENSG00000135677.10	4313.35	4143.34	1.72848	0.938571	-0.789908	Target
GOLGA3	ENSG00000090615.14	7326.17	7156.35	3.17749	1.88786	-1.28962	Target
GOLGA5	ENSG00000066455.12	2969	2798.99	-0.539174	-2.61576	-2.07659	Target
GOLM1	ENSG00000135052.16	2939.29	2769.28	-0.175344	-0.264405	-0.0890604	Target
GOLPH3	ENSG00000113384.13	2721	2550.99	1.00874	0.508204	-0.500534	Target
GOPC	ENSG00000047932.13	4586.28	4416.26	-1.14265	-1.47074	-0.328095	Target
GORASP2	ENSG00000115806.12	2343.05	2173.04	0.464775	0.106026	-0.358749	Target
GOT1	ENSG00000120053.11	1955.74	1785.75	-0.878246	-2.30671	-1.42847	Target
GOT2	ENSG00000125166.12	2416.19	2246.17	0.468259	0.528329	0.0600695	Target
GPAA1	ENSG00000197858.10	1471.4	1301.39	2.16829	0.808835	-1.35946	Target
GPATCH2	ENSG00000092978.10	3101.98	2932.06	-0.116773	-0.156303	-0.0395307	Target
GPATCH8	ENSG00000186566.12	5081.14	4911.14	-0.174502	-4.48693	-4.31243	Target
GPBP1	ENSG00000062194.15	2775.57	2605.57	-1.57293	-0.174375	1.39856	Target
GPC1	ENSG00000063660.8	2935.23	2765.22	3.07409	2.29712	-0.776976	Target
GPI	ENSG00000105220.15	2176.26	2006.25	1.81279	0.415373	-1.39742	Target
GPR180	ENSG00000152749.7	8822	8651.99	-1.71258	-2.01919	-0.30661	Target
GPRIN1	ENSG00000169258.6	4211	4040.99	-0.724603	-1.3155	-0.590899	Target
GPS1	ENSG00000169727.12	1674	1503.99	1.27718	1.84466	0.567485	Target
GPT2	ENSG00000166123.13	2791.5	2621.51	1.3135	2.51557	1.20207	Target
GPX4	ENSG00000167468.16	627.81	457.92	-0.339855	-0.646054	-0.306199	Target
GPX8	ENSG00000164294.13	1884.6	1714.6	-0.178266	-0.90184	-0.723574	Target
GRB2	ENSG00000177885.14	1986.03	1816.05	0.581111	0.0578265	-0.523285	Target
GRHPR	ENSG00000137106.17	1295.08	1125.09	0.709241	1.02948	0.320236	Target
GRINA	ENSG00000178719.16	1510.75	1340.74	1.05683	0.730525	-0.326301	Target
GRK6	ENSG00000198055.10	2216.49	2046.5	0.129618	2.71733	2.58771	Target
GRN	ENSG00000030582.17	876.66	706.71	2.09519	0.999676	-1.09551	Target
GSK3B	ENSG00000082701.15	3026.26	2856.29	0.629971	1.45199	0.822018	Target
GSR	ENSG00000104687.13	2608.06	2438.06	1.37483	0.197849	-1.17698	Target
GSTK1	ENSG00000197448.13	1114.14	944.13	-0.394456	-1.83892	-1.44446	Target
GTF3C1	ENSG00000077235.17	4554.27	4384.3	1.21258	1.25117	0.0385919	Target
GTF3C2	ENSG00000115207.13	2410.41	2240.42	-0.444734	-0.0173811	0.427353	Target
GTF3C5	ENSG00000148308.17	1939.26	1769.25	0.0423417	0.937015	0.894673	Target
GTPBP1	ENSG00000100226.15	3177.35	3007.38	1.49893	1.30558	-0.193341	Target
GTPBP2	ENSG00000172432.18	1878.97	1708.97	-2.56583	-0.869068	1.69676	Target
GTPBP3	ENSG00000130299.16	1416.03	1246.06	1.76529	2.14276	0.377472	Target
GTSE1	ENSG00000075218.18	2789.12	2619.11	-0.204698	-0.473526	-0.268828	Target
GYG1	ENSG00000163754.17	1854.51	1684.5	0.313426	3.7967	3.48327	Target
H1FX	ENSG00000184897.5	1507	1336.99	2.48386	1.35703	-1.12682	Target
H2AFV	ENSG00000105968.18	878.48	708.49	-0.563298	-0.496892	0.0664063	Target
H2AFX	ENSG00000188486.3	1464.6	1294.58	1.67344	1.41636	-0.257079	Target
H2AFZ	ENSG00000164032.11	999.9	829.89	0.416028	0.334155	-0.0818735	Target
H6PD	ENSG00000049239.12	7980.77	7810.76	0.0422398	2.3973	2.35506	Target
HARBI1	ENSG00000180423.4	1746.62	1576.62	2.27495	2.46599	0.191039	Target
HARS2	ENSG00000112855.15	2207.64	2037.63	-0.872001	-0.861111	0.0108898	Target
HCFC1	ENSG00000172534.13	6639.31	6469.3	1.96947	0.0202309	-1.94924	Target
HCG18	ENSG00000231074.8	2557.57	2387.56	-2.76166	-0.4669	2.29476	Target
HDGF	ENSG00000143321.18	2027.89	1857.88	-1.22696	-2.68334	-1.45638	Target
HDHD3	ENSG00000119431.9	1659.78	1489.77	0.34424	2.69126	2.34702	Target
HDLBP	ENSG00000115677.16	2652.5	2482.61	0.555188	0.833528	0.278341	Target
HEATR1	ENSG00000119285.10	6597.33	6427.33	0.653408	2.34207	1.68866	Target
HECA	ENSG00000112406.4	5614	5443.99	-0.944714	-1.8316	-0.886888	Target
HELZ	ENSG00000198265.11	6990.01	6820.01	0.119973	1.98312	1.86315	Target
HEXA	ENSG00000213614.9	1654.28	1484.27	-0.306523	-0.810139	-0.503616	Target
HEXB	ENSG00000049860.13	1413.99	1244	-0.295283	-1.5037	-1.20842	Target
HIBADH	ENSG00000106049.8	1919.21	1749.2	1.53592	2.56246	1.02654	Target
HIF1A	ENSG00000100644.16	2714.83	2544.82	0.439644	1.15727	0.717625	Target
HIF1AN	ENSG00000166135.13	4593.08	4423.09	-1.59507	-1.83508	-0.240013	Target
HIPK1	ENSG00000163349.21	5082.73	4912.72	-0.581499	-2.72164	-2.14014	Target
HIST1H1C	ENSG00000187837.3	642	472.03	8.25154	4.55065	-3.70089	Target
HIST1H1E	ENSG00000168298.6	754	584	10.8992	10.7942	-0.105016	Target
HIST1H2AC	ENSG00000180573.9	1539.44	1369.42	7.79864	5.31481	-2.48383	Target
HIST1H2AG	ENSG00000196787.3	2250	2079.99	7.93069	5.48115	-2.44954	Target
HIST1H2BD	ENSG00000158373.8	676.73	506.77	8.51865	5.92436	-2.59429	Target
HIST1H2BF	ENSG00000277224.2	1196	1025.99	8.23192	5.85597	-2.37595	Target
HIST1H3B	ENSG00000274267.1	411	241.28	11.7621	11.9276	0.165516	Target
HIST1H3H	ENSG00000278828.1	1237	1066.99	8.28058	7.20597	-1.07461	Target
HIST1H4E	ENSG00000276966.2	1487	1316.99	9.7686	8.89591	-0.872691	Target
HIST1H4H	ENSG00000158406.4	756.23	586.44	9.09681	6.4445	-2.6523	Target
HIST2H2BE	ENSG00000184678.10	2194	2023.99	5.71469	3.9778	-1.73689	Target
HIST4H4	ENSG00000197837.3	662.82	493.04	5.94059	5.84874	-0.0918512	Target
HK1	ENSG00000156515.23	3557.55	3387.55	1.62215	0.491706	-1.13044	Target
HK2	ENSG00000159399.9	5486.42	5316.41	0.144303	0.167294	0.0229904	Target
HMBOX1	ENSG00000147421.17	2249.45	2079.43	0.903968	1.28625	0.382278	Target
HMG20A	ENSG00000140382.14	2608.57	2438.58	0.457124	2.57594	2.11881	Target
HMGA1	ENSG00000137309.19	1840.87	1670.86	-1.88194	-3.0345	-1.15257	Target
HMGXB4	ENSG00000100281.13	3083.41	2913.4	-0.986655	-1.70827	-0.72161	Target
HNRNPA0	ENSG00000177733.6	8726	8555.99	0.548961	0.048248	-0.500713	Target
HNRNPA1	ENSG00000135486.17	1307.28	1137.31	-1.95484	-0.840725	1.11412	Target
HNRNPA3	ENSG00000170144.20	2671.02	2501.01	-1.80139	-0.785274	1.01612	Target
HNRNPAB	ENSG00000197451.11	1693.83	1523.82	-0.40874	-0.377775	0.0309653	Target
HNRNPF	ENSG00000169813.16	2181.12	2011.11	-0.576679	-1.50362	-0.926942	Target
HNRNPK	ENSG00000165119.20	1843.69	1673.68	-0.430183	-0.807144	-0.37696	Target
HNRNPL	ENSG00000104824.17	1353.64	1183.65	0.170455	0.78577	0.615315	Target
HNRNPU	ENSG00000153187.19	3626.34	3456.33	1.08225	1.17136	0.0891132	Target
HNRNPUL1	ENSG00000105323.16	2576.33	2406.37	0.523958	0.0982706	-0.425687	Target
HOXC10	ENSG00000180818.4	1327.96	1157.95	0.513755	0.618384	0.104629	Target
HPCAL1	ENSG00000115756.12	1711.72	1541.71	-0.155035	-1.76344	-1.60841	Target
HPS4	ENSG00000100099.20	2759.86	2589.87	-2.02904	-3.64895	-1.61991	Target
HPS6	ENSG00000166189.7	2649	2478.99	0.569785	0.838843	0.269058	Target
HS6ST1	ENSG00000136720.6	3932	3761.99	2.03688	2.56897	0.532088	Target
HS6ST2	ENSG00000171004.18	4411.98	4241.97	1.73942	0.698626	-1.0408	Target
HSBP1	ENSG00000230989.6	1230.51	1060.56	-1.94415	-1.34108	0.603075	Target
HSD17B10	ENSG00000072506.12	935.16	765.15	0.727162	1.00665	0.279488	Target
HSDL2	ENSG00000119471.14	3021.84	2851.83	0.13312	0.44132	0.3082	Target
HSP90AA1	ENSG00000080824.18	3037.06	2867.06	0.552452	0.145054	-0.407398	Target
HSP90AB1	ENSG00000096384.19	2572.63	2402.61	-1.17875	-1.58221	-0.403461	Target
HSP90B1	ENSG00000166598.14	2394.46	2224.46	0.535941	0.153379	-0.382562	Target
HSPA13	ENSG00000155304.5	3472.38	3302.37	1.22706	0.312653	-0.914408	Target
HSPA1B	ENSG00000204388.6	2521	2350.99	0.312463	0.619202	0.30674	Target
HSPA8	ENSG00000109971.13	1824.94	1654.94	-0.911576	-1.52363	-0.612053	Target
HSPA9	ENSG00000113013.13	2699.88	2529.86	0.948126	0.974124	0.0259981	Target
HSPBAP1	ENSG00000169087.10	1916.09	1746.08	-1.49304	-0.296023	1.19702	Target
HSPBP1	ENSG00000133265.10	1392.3	1222.31	0.0723774	0.230218	0.157841	Target
HSPD1	ENSG00000144381.16	1883.17	1713.17	-0.833299	-0.749727	0.0835721	Target
HSPH1	ENSG00000120694.19	2935.78	2765.9	-0.183211	-0.358451	-0.175239	Target
HYAL2	ENSG00000068001.13	1750.55	1580.55	-2.33403	-1.25634	1.07769	Target
HYOU1	ENSG00000149428.18	3566.75	3396.79	0.684	0.64019	-0.0438093	Target
IARS	ENSG00000196305.17	3548.3	3378.34	0.499426	1.13269	0.63326	Target
IBA57	ENSG00000181873.12	7838.5	7668.48	2.58088	0.141585	-2.43929	Target
ICMT	ENSG00000116237.15	3701.02	3531.01	-1.13111	-1.6024	-0.471284	Target
ID3	ENSG00000117318.8	831.02	661.04	-0.0752658	-0.086944	-0.0116782	Target
IER3	ENSG00000137331.11	1244	1073.99	0.266497	0.247702	-0.0187954	Target
IFITM1	ENSG00000185885.15	855	684.99	-0.671752	-2.32375	-1.65199	Target
IFITM2	ENSG00000185201.16	707.81	537.86	-0.853375	-0.230789	0.622586	Target
IFNAR1	ENSG00000142166.12	3891.57	3721.61	1.53708	2.84269	1.30561	Target
IFRD2	ENSG00000214706.10	928.1	758.11	-1.26844	-0.678483	0.589953	Target
IGBP1	ENSG00000089289.15	1672.06	1502.04	-2.33904	-2.80576	-0.466714	Target
IGF1R	ENSG00000140443.14	7986.35	7816.35	3.31961	0.18034	-3.13927	Target
IGF2BP1	ENSG00000159217.9	7989.9	7819.89	2.0737	2.95362	0.879922	Target
IGF2R	ENSG00000197081.13	8591.66	8421.65	1.10179	1.0104	-0.0913895	Target
IKBKB	ENSG00000104365.14	2892.7	2722.74	0.101296	0.137151	0.0358542	Target
IL17RC	ENSG00000163702.19	1375.47	1205.5	2.1551	0.81023	-1.34487	Target
IL6ST	ENSG00000134352.19	5447.62	5277.64	2.1038	0.564205	-1.53959	Target
ILF2	ENSG00000143621.16	1552.69	1382.68	0.351613	0.224778	-0.126834	Target
ILF3	ENSG00000129351.17	2386.18	2216.22	0.493844	1.10263	0.608786	Target
IMMT	ENSG00000132305.20	2382.48	2212.47	-0.145387	-0.645403	-0.500016	Target
IMP3	ENSG00000177971.8	1235.21	1065.2	-0.0492332	-1.47655	-1.42732	Target
IMP4	ENSG00000136718.9	1469.19	1299.22	-0.0833029	-1.99875	-1.91545	Target
IMPA2	ENSG00000141401.11	1174.51	1004.5	-1.0489	-0.407304	0.641598	Target
INSR	ENSG00000171105.13	7770.08	7600.07	1.66468	1.92087	0.256191	Target
INTS5	ENSG00000185085.2	3285	3114.99	-1.36418	-3.25767	-1.89349	Target
INTS6	ENSG00000102786.14	3330.3	3160.3	0.970087	0.577343	-0.392744	Target
INTS7	ENSG00000143493.12	3230.84	3060.83	1.27069	0.197464	-1.07323	Target
INTS9	ENSG00000104299.14	2377	2206.99	0.565615	1.12766	0.56204	Target
IP6K2	ENSG00000068745.14	1416.64	1246.63	0.671033	0.889792	0.218759	Target
IPO13	ENSG00000117408.10	3193.08	3023.09	-0.288444	-0.376792	-0.088348	Target
IPO4	ENSG00000196497.16	2667.3	2497.31	2.68934	2.36663	-0.32271	Target
IPO5	ENSG00000065150.18	3957.29	3787.29	0.275019	1.7602	1.48518	Target
IPO8	ENSG00000133704.9	5035.5	4865.49	1.31879	0.336838	-0.981955	Target
IPO9	ENSG00000198700.9	4690.52	4520.53	-0.362199	-2.79734	-2.43514	Target
IQGAP3	ENSG00000183856.10	4790.47	4620.47	-1.10903	-1.92392	-0.814888	Target
IRAK1	ENSG00000184216.13	2691.63	2521.64	-0.466323	-0.479765	-0.0134419	Target
IRF1	ENSG00000125347.13	2015.34	1845.34	2.00733	0.870924	-1.13641	Target
IRF2BP1	ENSG00000170604.4	2564	2393.99	2.39654	1.79788	-0.598657	Target
IRX3	ENSG00000177508.11	1105.95	936.08	-0.769031	-0.487363	0.281668	Target
ISG20L2	ENSG00000143319.16	2206.6	2036.6	-1.0135	-0.600735	0.412769	Target
IST1	ENSG00000182149.20	1361.49	1191.51	-0.643784	-0.511167	0.132617	Target
ITFG1	ENSG00000129636.12	1752.22	1582.22	-1.10553	-0.750978	0.354557	Target
ITGA3	ENSG00000005884.17	2327.32	2157.36	1.94271	0.613843	-1.32887	Target
ITGA5	ENSG00000161638.10	2831.61	2661.61	1.63197	1.08713	-0.544838	Target
ITGAV	ENSG00000138448.11	4927.94	4757.97	0.315329	0.303525	-0.0118034	Target
ITPR3	ENSG00000096433.10	9029	8858.99	-0.337829	-1.28498	-0.947154	Target
ITPRIP	ENSG00000148841.16	4471.41	4301.39	-0.102968	-3.34915	-3.24618	Target
ITPRIPL2	ENSG00000205730.6	7022.51	6852.5	-2.56058	-0.637783	1.9228	Target
JAG2	ENSG00000184916.8	2613.04	2443.03	1.81831	1.85819	0.0398823	Target
JAGN1	ENSG00000171135.14	1452.69	1282.68	-1.14053	-0.67699	0.463538	Target
JARID2	ENSG00000008083.13	5730.79	5560.78	-0.232488	-1.12824	-0.895749	Target
JMJD1C	ENSG00000171988.18	4830.2	4660.2	1.18742	1.87606	0.688639	Target
JMJD4	ENSG00000081692.12	1571.17	1401.17	1.02434	1.50866	0.484316	Target
JMY	ENSG00000152409.8	7684.09	7514.12	-0.0213255	-3.07907	-3.05775	Target
JRK	ENSG00000234616.8	4751.51	4581.52	-2.94131	-2.51831	0.422994	Target
JTB	ENSG00000143543.14	1162.45	992.45	-1.38081	-1.77441	-0.393599	Target
JUND	ENSG00000130522.5	1863	1692.99	2.4691	1.7722	-0.696904	Target
KANK2	ENSG00000197256.10	1627.76	1457.83	0.505644	0.420345	-0.0852991	Target
KARS	ENSG00000065427.14	1983.12	1813.11	-1.25414	-0.268115	0.986025	Target
KBTBD2	ENSG00000170852.10	3430.82	3260.82	-1.19902	-0.152907	1.04611	Target
KCNG1	ENSG00000026559.13	1530.82	1360.84	1.04121	1.80117	0.759954	Target
KCNK1	ENSG00000135750.14	1978.43	1808.42	0.56941	1.20183	0.632421	Target
KCNK5	ENSG00000164626.8	3756	3585.99	0.396581	0.464333	0.0677522	Target
KCTD1	ENSG00000134504.13	1275.02	1105.03	0.833612	2.05063	1.21702	Target
KCTD15	ENSG00000153885.14	4055.14	3885.25	1.06331	2.93996	1.87665	Target
KCTD3	ENSG00000136636.12	3555.9	3385.89	-0.697355	-0.800497	-0.103143	Target
KDELC2	ENSG00000178202.12	3896.49	3726.48	0.119774	2.40229	2.28251	Target
KDELR1	ENSG00000105438.8	1504.74	1334.73	1.24718	0.66049	-0.586693	Target
KDELR2	ENSG00000136240.9	2633.89	2463.89	1.60364	1.61245	0.00880485	Target
KDM1A	ENSG00000004487.16	2800.31	2630.3	1.07313	0.934171	-0.138958	Target
KDM3B	ENSG00000120733.13	4574.26	4404.26	0.995176	0.526058	-0.469118	Target
KDM4C	ENSG00000107077.18	3936.09	3766.07	2.40394	0.343363	-2.06057	Target
KDM5A	ENSG00000073614.12	5523.72	5353.76	1.96002	2.86383	0.903808	Target
KDM5B	ENSG00000117139.17	5418.52	5248.53	0.855505	2.80162	1.94612	Target
KDM5C	ENSG00000126012.11	4021.21	3851.31	-0.138101	-0.623531	-0.485431	Target
KDM6A	ENSG00000147050.14	3568.05	3398.05	-1.0393	-0.722346	0.316957	Target
KEAP1	ENSG00000079999.13	1250.33	1080.38	0.942751	1.57328	0.63053	Target
KIAA0040	ENSG00000235750.9	4343.29	4173.28	-1.34676	-2.1017	-0.754942	Target
KIAA0100	ENSG00000007202.14	5262.93	5092.95	-0.963849	-0.970803	-0.00695325	Target
KIAA0232	ENSG00000170871.11	7705.97	7535.96	-0.682935	-2.53664	-1.85371	Target
KIAA0319L	ENSG00000142687.17	3561.82	3391.89	0.416345	0.73523	0.318884	Target
KIAA0391	ENSG00000100890.15	2760.88	2590.87	-0.498623	-3.44901	-2.95039	Target
KIAA1671	ENSG00000197077.13	8173.64	8003.62	-1.17136	-2.82811	-1.65676	Target
KIAA2013	ENSG00000116685.15	2794.18	2624.17	-0.299406	-1.66427	-1.36487	Target
KIDINS220	ENSG00000134313.15	6269.37	6099.36	1.69306	0.969138	-0.723926	Target
KIF13A	ENSG00000137177.19	4302.79	4132.79	-0.200546	-3.34455	-3.144	Target
KIF16B	ENSG00000089177.18	4897.43	4727.42	0.673455	2.53656	1.8631	Target
KIF1C	ENSG00000129250.11	2873.79	2703.79	-0.531598	-5.50173	-4.97013	Target
KIF20A	ENSG00000112984.11	2841.52	2671.51	1.26074	1.58635	0.325605	Target
KIF23	ENSG00000137807.15	2713.9	2543.9	0.160646	0.59961	0.438964	Target
KIF26B	ENSG00000162849.15	10354	10183.9	1.39831	0.231326	-1.16698	Target
KIF2C	ENSG00000142945.12	2680.46	2510.45	0.529214	2.00546	1.47625	Target
KIF4A	ENSG00000090889.11	4319.24	4149.23	-0.701352	-0.269987	0.431365	Target
KIF5B	ENSG00000170759.10	5877	5706.99	1.5349	2.41034	0.875434	Target
KIFC1	ENSG00000237649.7	2297.74	2127.74	0.919492	1.02537	0.105876	Target
KITLG	ENSG00000049130.15	3809.99	3639.97	-0.224529	-4.20436	-3.97983	Target
KLC2	ENSG00000174996.11	2826.97	2656.96	-0.235445	-1.04692	-0.81147	Target
KLF10	ENSG00000155090.14	3125.11	2955.09	-2.17	-0.40673	1.76327	Target
KLF11	ENSG00000172059.10	2255.43	2085.45	-0.611096	-1.38964	-0.778547	Target
KLF3	ENSG00000109787.12	4734.12	4564.11	0.027874	2.217	2.18913	Target
KLF4	ENSG00000136826.14	2028.27	1858.26	0.62857	0.28119	-0.347379	Target
KLHDC10	ENSG00000128607.13	4088.24	3918.23	-1.68845	-4.94922	-3.26077	Target
KLHDC3	ENSG00000124702.17	1908.96	1738.95	-1.40453	-4.40913	-3.00459	Target
KLHL11	ENSG00000178502.5	2383	2212.99	1.33461	3.24001	1.9054	Target
KLHL12	ENSG00000117153.15	3151.87	2981.86	-1.24446	-0.230868	1.01359	Target
KLHL24	ENSG00000114796.15	3891.4	3721.41	2.65786	3.30447	0.646612	Target
KLHL26	ENSG00000167487.11	4407	4236.99	1.11926	1.90275	0.783494	Target
KLHL36	ENSG00000135686.12	4848.35	4678.33	1.34648	2.85089	1.50441	Target
KPNA3	ENSG00000102753.9	4419.41	4249.4	-0.997721	-0.439851	0.557869	Target
KPNA4	ENSG00000186432.8	6391.46	6221.48	2.51734	2.63825	0.120908	Target
KPNB1	ENSG00000108424.9	2303.82	2133.84	0.314437	0.922593	0.608156	Target
KREMEN2	ENSG00000131650.13	2162.83	1992.81	3.35629	5.57491	2.21862	Target
KRI1	ENSG00000129347.19	1895.41	1725.4	1.08534	0.722346	-0.362998	Target
KRR1	ENSG00000111615.13	1757.07	1587.07	-0.430756	-1.53612	-1.10537	Target
KRT10	ENSG00000186395.7	686.31	516.36	1.74664	0.397284	-1.34936	Target
KRT18	ENSG00000111057.10	1389.12	1219.12	-0.228771	-2.04326	-1.81449	Target
KRT8	ENSG00000170421.12	1092.27	922.29	-0.107125	-1.39427	-1.28714	Target
KSR1	ENSG00000141068.14	2845.25	2675.29	0.454743	0.0514524	-0.403291	Target
L3MBTL2	ENSG00000100395.14	3012.54	2842.53	0.126189	1.78519	1.659	Target
LAMC1	ENSG00000135862.5	5903.64	5733.64	1.66843	0.43496	-1.23347	Target
LAPTM4A	ENSG00000068697.6	1651.97	1481.97	1.0809	1.45285	0.371951	Target
LAPTM4B	ENSG00000104341.16	2788.07	2618.06	2.07448	2.95434	0.879855	Target
LARP1	ENSG00000155506.16	4222.01	4052.07	0.900063	1.93135	1.03129	Target
LARP1B	ENSG00000138709.18	2415.87	2245.85	-1.50234	-0.0245492	1.47779	Target
LARP4	ENSG00000161813.21	3776.28	3606.27	1.53913	0.421886	-1.11724	Target
LARP4B	ENSG00000107929.14	4862.94	4692.95	1.94448	1.3883	-0.55618	Target
LARS2	ENSG00000011376.10	2966.19	2796.2	-0.635879	-2.42118	-1.7853	Target
LAS1L	ENSG00000001497.16	2551.57	2381.56	-0.0191243	-2.05522	-2.0361	Target
LATS1	ENSG00000131023.12	5187.21	5017.2	1.45594	2.77551	1.31957	Target
LBR	ENSG00000143815.14	3157.3	2987.31	1.94326	1.83983	-0.103425	Target
LCLAT1	ENSG00000172954.13	3295.95	3125.95	1.83616	0.757979	-1.07819	Target
LCOR	ENSG00000196233.13	8082.31	7912.69	2.9434	4.0554	1.11201	Target
LDB1	ENSG00000198728.10	2090.98	1920.97	0.838488	0.780144	-0.058344	Target
LDHA	ENSG00000134333.13	1544.98	1374.98	-0.719185	-0.964386	-0.245201	Target
LDHB	ENSG00000111716.12	1242.35	1072.34	-0.45868	-0.782582	-0.323902	Target
LDLR	ENSG00000130164.13	4329.43	4159.42	2.58031	0.54951	-2.0308	Target
LEMD3	ENSG00000174106.2	3977.41	3807.42	2.46859	1.05855	-1.41005	Target
LETM1	ENSG00000168924.14	4474.65	4304.65	2.04925	1.18152	-0.867738	Target
LIG4	ENSG00000174405.13	4020.8	3850.79	-3.53857	-0.101603	3.43697	Target
LIMD1	ENSG00000144791.9	5402.16	5232.19	-0.502184	-1.76832	-1.26613	Target
LIMK2	ENSG00000182541.17	2542.01	2372.01	0.943296	0.782077	-0.161219	Target
LIN7C	ENSG00000148943.11	4688	4517.99	1.44281	0.929087	-0.513722	Target
LIX1L	ENSG00000271601.3	3975	3804.99	-1.88891	-0.326385	1.56252	Target
LLGL1	ENSG00000131899.10	4532.24	4362.23	1.1542	2.08694	0.932739	Target
LMAN1	ENSG00000074695.5	4788.82	4618.82	1.09207	1.74284	0.650775	Target
LMAN2	ENSG00000169223.14	1067.03	897.06	1.27385	0.299969	-0.973884	Target
LMBR1	ENSG00000105983.20	2928.37	2758.37	-0.758348	-1.05903	-0.300678	Target
LMF2	ENSG00000100258.17	2222.92	2052.91	2.15644	1.3283	-0.828142	Target
LMNB1	ENSG00000113368.11	2216.97	2046.96	1.31281	2.2482	0.935388	Target
LMNB2	ENSG00000176619.12	2637.74	2467.73	0.642894	1.19853	0.555639	Target
LMTK2	ENSG00000164715.5	6214.18	6044.2	-0.943061	-0.261906	0.681155	Target
LNPEP	ENSG00000113441.15	9324.73	9154.72	1.03705	2.18272	1.14567	Target
LONP1	ENSG00000196365.11	2595.94	2425.93	1.4073	2.18687	0.779569	Target
LONRF3	ENSG00000175556.16	2289.39	2119.38	0.101076	1.19463	1.09356	Target
LPCAT1	ENSG00000153395.9	2105.72	1935.77	0.734347	1.24971	0.515363	Target
LPGAT1	ENSG00000123684.12	7522.73	7352.72	2.32961	0.946348	-1.38327	Target
LRCH1	ENSG00000136141.14	3755.28	3585.29	-0.457387	-1.67023	-1.21285	Target
LRFN3	ENSG00000126243.8	1941.98	1772.02	-0.215754	-0.859137	-0.643384	Target
LRIG3	ENSG00000139263.11	2625.2	2455.51	0.393457	1.33886	0.945399	Target
LRP10	ENSG00000197324.8	4879.86	4709.84	2.08225	0.3826	-1.69965	Target
LRP11	ENSG00000120256.10	3032.33	2862.36	-2.27805	-2.06475	0.213302	Target
LRP4	ENSG00000134569.9	4616.12	4446.11	0.477627	0.0946972	-0.38293	Target
LRP5	ENSG00000162337.11	4532.63	4362.62	1.33048	0.100756	-1.22972	Target
LRP8	ENSG00000157193.16	2699.69	2529.69	0.957671	0.876936	-0.0807353	Target
LRR1	ENSG00000165501.16	1317.95	1147.94	0.12765	1.82859	1.70094	Target
LRRC41	ENSG00000132128.16	3224.59	3054.57	0.306964	0.469161	0.162197	Target
LRRC47	ENSG00000130764.9	1689.5	1519.54	-0.506766	-0.590084	-0.0833186	Target
LRRC58	ENSG00000163428.3	7903	7732.99	-3.13273	-1.07436	2.05837	Target
LRRC59	ENSG00000108829.9	2896.32	2726.3	-0.964265	-1.51108	-0.546817	Target
LRRC61	ENSG00000127399.14	1427.87	1257.87	0.102162	0.0252725	-0.0768899	Target
LRRC8C	ENSG00000171488.14	6662.31	6492.29	-1.59769	-0.813363	0.784326	Target
LRRC8D	ENSG00000171492.14	3359.57	3189.55	-1.20834	-3.42284	-2.2145	Target
LRRFIP1	ENSG00000124831.18	3297.48	3127.47	-1.65389	-2.52574	-0.871852	Target
LRWD1	ENSG00000161036.12	1352.69	1182.68	1.45796	3.29283	1.83487	Target
LSM10	ENSG00000181817.5	846.77	676.77	-2.06128	-3.52488	-1.4636	Target
LSM11	ENSG00000155858.5	6584	6413.99	-2.16135	-1.81655	0.344792	Target
LSM4	ENSG00000130520.10	1044.14	874.15	-0.234268	-0.450871	-0.216603	Target
LSR	ENSG00000105699.16	1478.21	1308.36	1.338	5.97175	4.63375	Target
LZTR1	ENSG00000099949.19	2326.12	2156.16	0.916725	2.40335	1.48663	Target
MADD	ENSG00000110514.19	3162.53	2992.52	0.996076	0.433315	-0.562761	Target
MAEA	ENSG00000090316.15	2241.17	2071.17	1.53599	0.443619	-1.09237	Target
MAGT1	ENSG00000102158.19	3408.43	3238.41	2.25589	1.99782	-0.25807	Target
MAK16	ENSG00000198042.10	2591.8	2421.82	2.49574	1.35383	-1.14191	Target
MALAT1	ENSG00000251562.8	4357.39	4187.41	1.12376	2.06596	0.942204	Target
MAML1	ENSG00000161021.12	5623.62	5453.61	-0.849512	-4.52356	-3.67405	Target
MAN2A1	ENSG00000112893.9	3978.03	3808.06	-0.00156843	-2.12943	-2.12786	Target
MANBA	ENSG00000109323.9	2756.13	2586.13	1.33347	0.768553	-0.564912	Target
MANEAL	ENSG00000185090.14	1879.6	1709.59	-1.52114	-0.163564	1.35757	Target
MANF	ENSG00000145050.16	870.23	700.31	1.60258	1.03946	-0.563114	Target
MAP2K3	ENSG00000034152.18	2167.38	1997.36	0.98458	2.17606	1.19148	Target
MAP2K4	ENSG00000065559.14	3637.63	3467.62	-1.55503	-0.182752	1.37228	Target
MAP2K5	ENSG00000137764.19	1505.61	1335.68	0.195859	3.07317	2.87731	Target
MAP2K7	ENSG00000076984.17	2423.83	2253.82	2.13763	1.5158	-0.621832	Target
MAP3K4	ENSG00000085511.19	3194.68	3024.88	1.70695	3.18036	1.47341	Target
MAP7D3	ENSG00000129680.15	3333.27	3163.28	0.111463	0.485402	0.373939	Target
MAPK1	ENSG00000100030.14	2818.6	2648.63	0.552682	0.368474	-0.184208	Target
MAPK1IP1L	ENSG00000168175.14	2230.27	2060.29	-0.0693532	-5.44527	-5.37592	Target
MAPK4	ENSG00000141639.11	4704.04	4534.03	-1.17327	-0.449971	0.723294	Target
MAPK6	ENSG00000069956.11	4103.08	3933.08	-2.26932	-1.32624	0.943075	Target
MAPKAPK3	ENSG00000114738.10	2268.43	2098.41	-1.16378	-3.19052	-2.02674	Target
MAPRE1	ENSG00000101367.8	2623	2452.99	-0.189478	-0.233319	-0.0438412	Target
MAPT	ENSG00000186868.15	3034.03	2864.02	3.84466	6.27405	2.42939	Target
MARCKS	ENSG00000277443.2	4275	4104.99	1.92967	1.03715	-0.892522	Target
MARK3	ENSG00000075413.17	2261.66	2091.65	0.0246551	1.0457	1.02105	Target
MARK4	ENSG00000007047.14	1923.68	1753.69	1.0499	0.0607845	-0.98912	Target
MARS2	ENSG00000247626.4	3019	2848.99	-0.411985	-1.89722	-1.48523	Target
MARVELD1	ENSG00000155254.12	2948.32	2778.31	-0.957628	-0.706303	0.251325	Target
MAT2A	ENSG00000168906.12	2267.6	2097.59	-1.62298	-0.614973	1.00801	Target
MATR3	ENSG00000280987.4	3447.16	3277.15	1.4343	3.89411	2.45981	Target
MATR3	ENSG00000015479.18	2411.4	2241.41	0.433505	0.174124	-0.259381	Target
MAU2	ENSG00000129933.20	2927.5	2757.51	0.537802	1.86706	1.32926	Target
MAVS	ENSG00000088888.17	11706.9	11536.9	-0.69177	-0.691992	-0.000221739	Target
MAX	ENSG00000125952.18	1667.3	1497.33	1.25371	0.105889	-1.14782	Target
MAZ	ENSG00000103495.13	1220.65	1050.66	-0.747029	-0.235375	0.511654	Target
MBD3	ENSG00000071655.17	1710.49	1540.48	1.32786	0.538878	-0.78898	Target
MBD5	ENSG00000204406.13	2460.66	2290.89	0.213418	4.49285	4.27943	Target
MBOAT7	ENSG00000125505.16	2180.44	2010.44	0.764291	1.52573	0.761438	Target
MBTPS1	ENSG00000140943.16	3840.2	3670.19	-1.58686	-2.81151	-1.22465	Target
MCM10	ENSG00000065328.16	2961.04	2791.07	0.419092	2.76392	2.34483	Target
MCM2	ENSG00000073111.13	3342.41	3172.4	2.05355	1.84067	-0.212881	Target
MCM3AP	ENSG00000160294.10	3567.05	3397.14	-0.530539	-2.10638	-1.57585	Target
MCM4	ENSG00000104738.17	1973.47	1803.61	1.11112	2.06734	0.956216	Target
MCM5	ENSG00000100297.15	2037.48	1867.5	0.857588	1.62632	0.76873	Target
MCM6	ENSG00000076003.4	3635.33	3465.31	0.261692	0.0331549	-0.228537	Target
MCM7	ENSG00000166508.17	2491.58	2321.58	1.13559	1.29307	0.157477	Target
MCM8	ENSG00000125885.13	4569.1	4399.09	-1.27284	-0.890289	0.382551	Target
MCRS1	ENSG00000187778.13	1554.08	1384.07	0.0436427	0.3316	0.287958	Target
MDC1	ENSG00000137337.14	4398.15	4228.14	0.961225	4.58846	3.62724	Target
MDM2	ENSG00000135679.23	2593.47	2423.5	1.53106	3.85561	2.32455	Target
MEA1	ENSG00000124733.4	1039	868.99	-2.43696	-2.55267	-0.115713	Target
MECOM	ENSG00000085276.17	3814.36	3644.35	0.774778	2.4278	1.65302	Target
MECP2	ENSG00000169057.21	3812.08	3642.12	-1.48172	-2.89137	-1.40965	Target
MED14	ENSG00000180182.10	4474.91	4304.93	0.943128	3.12359	2.18046	Target
MED6	ENSG00000133997.11	1345.83	1175.81	0.107607	0.333666	0.226059	Target
MED8	ENSG00000159479.16	1524.99	1354.98	0.290265	0.4205	0.130235	Target
MEGF8	ENSG00000105429.12	6009.01	5839	1.41526	6.70919	5.29393	Target
MEGF9	ENSG00000106780.8	6298	6127.99	-1.5847	-0.796755	0.787941	Target
MEIS1	ENSG00000143995.19	2004.54	1834.57	0.286803	0.0728602	-0.213943	Target
MEPCE	ENSG00000146834.13	2468.72	2298.71	0.13983	0.595214	0.455384	Target
METAP2	ENSG00000111142.13	1758.53	1588.8	0.712159	1.05223	0.340076	Target
METTL13	ENSG00000010165.19	2190.72	2020.78	-0.0848247	-1.45488	-1.37006	Target
METTL16	ENSG00000127804.12	2935.6	2765.61	0.805052	1.42319	0.618135	Target
MEX3C	ENSG00000176624.10	2613.42	2443.41	0.674358	0.577097	-0.0972615	Target
MEX3D	ENSG00000181588.16	2295.35	2125.34	2.02604	3.01475	0.988715	Target
MFAP1	ENSG00000140259.6	2146.89	1976.88	-0.0194766	-2.65402	-2.63454	Target
MFAP3	ENSG00000037749.12	1835.13	1665.12	2.30773	1.14169	-1.16604	Target
MFHAS1	ENSG00000147324.10	6238.88	6068.86	0.576243	3.61761	3.04137	Target
MFN2	ENSG00000116688.16	3761.2	3591.37	-0.0607984	-2.27696	-2.21616	Target
MFSD11	ENSG00000092931.11	1781.73	1611.72	5.10508	0.322473	-4.78261	Target
MGA	ENSG00000174197.16	9555.31	9385.3	1.59175	2.39342	0.801667	Target
MGAT2	ENSG00000168282.5	2687	2516.99	1.21852	0.343954	-0.874565	Target
MGAT4B	ENSG00000161013.16	1041.67	871.7	-0.649766	-0.745083	-0.0953169	Target
MGRN1	ENSG00000102858.12	3161.49	2991.48	2.47276	2.00357	-0.469192	Target
MIA3	ENSG00000154305.16	2886.85	2716.98	0.260277	1.35528	1.09501	Target
MIB1	ENSG00000101752.11	7284.49	7114.49	0.721715	2.06578	1.34407	Target
MICALL1	ENSG00000100139.13	3387.4	3217.39	2.00771	3.07996	1.07224	Target
MID1	ENSG00000101871.14	4493.51	4323.49	0.297465	1.47003	1.17256	Target
MIDN	ENSG00000167470.12	3307.31	3137.31	1.11543	3.09602	1.98058	Target
MITF	ENSG00000187098.15	3672.46	3502.45	-4.89885	-0.388628	4.51022	Target
MKI67	ENSG00000148773.13	10857.3	10687.3	-0.401603	-0.277462	0.124141	Target
MKKS	ENSG00000125863.19	2774.22	2604.2	-1.62803	-2.76384	-1.13581	Target
MKRN2	ENSG00000075975.15	2848	2677.99	0.0972568	0.120783	0.0235263	Target
MKX	ENSG00000150051.13	2695.21	2525.2	0.37641	0.26399	-0.112419	Target
MLEC	ENSG00000110917.7	5543.25	5373.25	0.0912933	0.867679	0.776385	Target
MMS19	ENSG00000155229.20	1682.34	1512.35	-0.449564	-1.01241	-0.562847	Target
MN1	ENSG00000169184.5	5874.83	5704.83	0.659598	2.32742	1.66783	Target
MOB1A	ENSG00000114978.17	2946.78	2776.78	1.12618	0.876117	-0.250066	Target
MOCS3	ENSG00000124217.4	5106	4935.99	1.92909	0.616767	-1.31233	Target
MPP5	ENSG00000072415.8	4601.81	4431.87	-2.57714	-2.10135	0.475791	Target
MPST	ENSG00000128309.16	2582.2	2412.19	-0.249601	-1.08857	-0.838971	Target
MPV17L2	ENSG00000254858.9	1416.65	1246.64	0.230112	0.0543592	-0.175753	Target
MRFAP1	ENSG00000179010.14	1591.22	1421.21	-0.0710717	-1.58912	-1.51805	Target
MRPL14	ENSG00000180992.6	959	788.99	-0.384352	-0.0889291	0.295422	Target
MRPL27	ENSG00000108826.15	762.49	592.5	-0.0632564	-1.40727	-1.34402	Target
MRPL3	ENSG00000114686.8	1518	1347.98	0.731294	1.05076	0.31947	Target
MRPL34	ENSG00000130312.6	668.43	498.46	-2.5768	-4.39795	-1.82115	Target
MRPL36	ENSG00000171421.12	608.55	438.6	-0.987329	-0.513528	0.473801	Target
MRPL4	ENSG00000105364.13	1210.97	1040.96	0.923285	0.0350408	-0.888244	Target
MRPL40	ENSG00000185608.8	1000.35	830.33	0.217337	0.394008	0.176671	Target
MRPL50	ENSG00000136897.7	3332	3161.99	-1.87315	-1.38247	0.49068	Target
MRPL9	ENSG00000143436.10	877.31	707.38	0.0805544	0.796415	0.71586	Target
MRPS16	ENSG00000182180.13	1239.29	1069.31	0.0855169	1.28479	1.19927	Target
MRPS18A	ENSG00000096080.11	1027.86	857.85	-1.7386	-1.26375	0.474854	Target
MRPS18B	ENSG00000204568.11	1509.51	1339.5	-0.91099	-0.209502	0.701488	Target
MRPS2	ENSG00000122140.10	1493.76	1323.75	-0.0398675	-0.0993383	-0.0594708	Target
MRPS21	ENSG00000266472.5	1333.9	1163.88	-0.210538	-2.17125	-1.96071	Target
MRPS26	ENSG00000125901.5	1127	956.99	-1.02884	-2.7384	-1.70956	Target
MRPS30	ENSG00000112996.10	1504.45	1334.45	-0.521522	-0.685711	-0.164189	Target
MRPS5	ENSG00000144029.11	1565.77	1395.76	-1.57151	-1.83829	-0.266784	Target
MRPS7	ENSG00000125445.10	1236.11	1066.1	-0.118161	-1.30453	-1.18637	Target
MRRF	ENSG00000148187.17	1497.51	1327.5	-0.861281	-0.457974	0.403307	Target
MRTO4	ENSG00000053372.4	2083.71	1913.72	0.270843	0.215437	-0.0554054	Target
MSANTD3	ENSG00000066697.14	1523.95	1353.94	-3.20401	-0.766164	2.43785	Target
MSL1	ENSG00000188895.11	2220.79	2050.78	-2.25598	-3.01317	-0.757197	Target
MSN	ENSG00000147065.16	3939.55	3769.54	-1.64254	-2.07244	-0.429899	Target
MSRB1	ENSG00000198736.11	1423	1252.99	0.994631	2.09462	1.09998	Target
MSRB3	ENSG00000174099.11	2796.57	2626.58	2.70952	2.03934	-0.670179	Target
MT2A	ENSG00000125148.6	539.43	369.59	1.92822	0.821757	-1.10646	Target
MTCH2	ENSG00000109919.9	1135.53	965.54	0.714905	0.858865	0.14396	Target
MTDH	ENSG00000147649.9	2483.78	2313.79	0.962983	2.36796	1.40497	Target
MTHFR	ENSG00000177000.12	3819.9	3649.9	-0.616822	-0.676593	-0.0597713	Target
MTMR14	ENSG00000163719.19	2387.02	2217.01	-1.29626	-3.18414	-1.88788	Target
MTMR3	ENSG00000100330.15	5078.99	4909	2.08878	2.58364	0.494859	Target
MTMR4	ENSG00000108389.9	3627.25	3457.37	1.04002	0.594216	-0.445809	Target
MTOR	ENSG00000198793.12	6013.65	5843.64	-0.511185	-1.11175	-0.60056	Target
MTR	ENSG00000116984.12	9103.64	8933.63	0.943582	1.95216	1.00857	Target
MTRR	ENSG00000124275.14	1691.3	1521.36	0.721958	1.37728	0.655321	Target
MTSS1L	ENSG00000132613.14	3163.37	2993.4	-1.57685	-0.113477	1.46337	Target
MXD4	ENSG00000123933.16	2890.94	2720.96	0.411811	1.42849	1.01668	Target
MYBL2	ENSG00000101057.15	2639.65	2469.63	-0.676641	-2.19696	-1.52032	Target
MYH10	ENSG00000133026.12	4109.56	3939.67	0.635572	3.24801	2.61244	Target
MYH9	ENSG00000100345.21	3579.23	3409.32	1.6105	0.482404	-1.1281	Target
MYNN	ENSG00000085274.15	2960.89	2790.88	-2.9361	-0.959533	1.97657	Target
MYO1B	ENSG00000128641.18	4428.56	4258.55	-2.84819	-0.250212	2.59798	Target
MYPOP	ENSG00000176182.5	1890	1719.99	1.78439	0.362719	-1.42168	Target
NAA10	ENSG00000102030.15	870.12	700.12	-1.12205	-1.13481	-0.0127595	Target
NAA15	ENSG00000164134.12	3788.12	3618.11	0.135906	0.233773	0.097867	Target
NAA30	ENSG00000139977.13	3911.94	3741.92	-1.42153	-3.79503	-2.3735	Target
NAA38	ENSG00000183011.13	571.97	402.04	1.46641	0.181817	-1.2846	Target
NAA40	ENSG00000110583.12	2847.3	2677.3	0.0640242	1.08621	1.02218	Target
NAF1	ENSG00000145414.8	1748.85	1578.84	0.706956	0.680635	-0.0263217	Target
NAGA	ENSG00000198951.11	3022.11	2852.1	-0.197706	-3.2596	-3.06189	Target
NAIF1	ENSG00000171169.8	1634.47	1464.46	-0.374242	-2.68288	-2.30864	Target
NAP1L4	ENSG00000205531.12	1604.58	1434.58	0.961346	1.51436	0.553018	Target
NARS	ENSG00000134440.11	2449.97	2279.98	0.932002	1.43404	0.502039	Target
NAT10	ENSG00000135372.8	2992.63	2822.63	0.322942	1.23751	0.914571	Target
NAT8L	ENSG00000185818.7	5580.03	5410.01	0.156941	1.94778	1.79084	Target
NAT9	ENSG00000109065.11	1298.66	1128.67	-1.12829	-4.02606	-2.89777	Target
NAV1	ENSG00000134369.15	9124.09	8954.09	1.831	0.735888	-1.09511	Target
NAV2	ENSG00000166833.20	6779.74	6609.74	2.65453	3.09767	0.443145	Target
NCAPD2	ENSG00000010292.12	4398.13	4228.14	1.33657	0.374229	-0.962338	Target
NCAPH2	ENSG00000025770.18	1596.96	1426.95	0.0379564	0.359991	0.322034	Target
NCBP1	ENSG00000136937.12	4224.49	4054.73	2.19145	1.21435	-0.9771	Target
NCK2	ENSG00000071051.13	1729.19	1559.18	-1.59731	-0.705771	0.891536	Target
NCOA5	ENSG00000124160.11	2772.84	2602.83	0.585443	1.21427	0.628828	Target
NDE1	ENSG00000072864.14	1667.81	1497.8	1.78435	2.71014	0.925793	Target
NDST2	ENSG00000166507.17	2056.49	1886.56	-0.503583	-1.33386	-0.830273	Target
NDUFA13	ENSG00000186010.18	737.72	567.75	1.15994	1.53897	0.379022	Target
NDUFB7	ENSG00000099795.6	531	361.09	1.97883	0.295732	-1.6831	Target
NDUFS7	ENSG00000115286.19	1453.53	1283.53	2.2802	1.89302	-0.387172	Target
NEAT1	ENSG00000245532.8	3424.79	3254.79	-2.46489	-0.737287	1.7276	Target
NEK6	ENSG00000119408.16	2675.49	2505.48	1.23356	2.01395	0.780396	Target
NEK9	ENSG00000119638.12	3634.88	3464.94	1.14843	0.796428	-0.352003	Target
NEMF	ENSG00000165525.17	2539.41	2369.45	1.33208	0.231639	-1.10045	Target
NEO1	ENSG00000067141.16	3914.56	3744.6	1.01781	5.97981	4.962	Target
NETO2	ENSG00000171208.9	2867.9	2697.89	-1.56031	-3.98171	-2.42139	Target
NEU1	ENSG00000204386.10	2154.08	1984.07	-0.0772803	-0.292649	-0.215368	Target
NEU3	ENSG00000162139.9	4863.49	4693.51	1.42143	2.43343	1.01201	Target
NEURL4	ENSG00000215041.9	2176.69	2006.7	0.0380639	0.00690699	-0.0311569	Target
NF2	ENSG00000186575.17	3554.98	3384.97	0.0912511	2.55897	2.46772	Target
NFATC3	ENSG00000072736.18	5474.52	5304.51	-1.81122	-1.94496	-0.133738	Target
NFIB	ENSG00000147862.16	3556.6	3386.59	0.467883	1.44597	0.978087	Target
NFIL3	ENSG00000165030.3	2085	1914.99	-1.35142	-1.44799	-0.0965746	Target
NFIX	ENSG00000008441.16	4578	4407.98	1.64807	1.56654	-0.0815293	Target
NFKB1	ENSG00000109320.11	3733.64	3563.62	2.24737	3.63339	1.38603	Target
NFKBIA	ENSG00000100906.10	1348.29	1178.31	0.245546	2.99218	2.74664	Target
NFRKB	ENSG00000170322.14	3488.37	3318.36	-0.560103	-0.292357	0.267746	Target
NFYC	ENSG00000066136.20	1437.2	1267.23	1.45004	1.37948	-0.0705608	Target
NGRN	ENSG00000182768.8	2976.57	2806.56	-2.35966	-4.52756	-2.1679	Target
NIPBL	ENSG00000164190.17	8537.88	8367.87	-0.572385	-4.51173	-3.93935	Target
NIPSNAP1	ENSG00000184117.11	2217.48	2047.46	0.701258	0.500046	-0.201212	Target
NISCH	ENSG00000010322.15	2551.91	2381.92	0.607119	1.90721	1.30009	Target
NKIRAS2	ENSG00000168256.17	2379.63	2209.61	0.571887	0.33213	-0.239757	Target
NKTR	ENSG00000114857.17	5469.33	5299.32	-0.859633	-3.30287	-2.44324	Target
NMRAL1	ENSG00000153406.13	1108.86	938.91	1.4262	0.609476	-0.816722	Target
NMT1	ENSG00000136448.11	1901.32	1731.89	0.374809	0.906723	0.531914	Target
NOA1	ENSG00000084092.6	3415	3244.99	0.0846133	0.695766	0.611153	Target
NOB1	ENSG00000141101.12	1566.01	1396	-0.171496	-0.331033	-0.159537	Target
NOG	ENSG00000183691.4	1892	1721.99	-2.14397	-0.614543	1.52942	Target
NOL8	ENSG00000198000.11	2821.13	2651.14	-0.981917	-1.29956	-0.317643	Target
NOL9	ENSG00000162408.10	3557.87	3387.87	2.72557	2.62387	-0.101702	Target
NONO	ENSG00000147140.15	1784.83	1614.91	-1.25397	-0.430224	0.823746	Target
NOP10	ENSG00000182117.5	554	384.07	0.577816	0.826749	0.248932	Target
NOP2	ENSG00000111641.11	1988.01	1818.01	-0.264949	-4.19405	-3.9291	Target
NOTCH1	ENSG00000148400.10	7023.04	6853.04	4.18365	2.83358	-1.35007	Target
NPC1	ENSG00000141458.12	3327.28	3157.3	1.2705	2.93557	1.66506	Target
NPLOC4	ENSG00000182446.13	2182.25	2012.37	0.89146	2.81008	1.91862	Target
NPRL3	ENSG00000103148.15	2231.74	2061.73	1.43918	1.54934	0.110162	Target
NPTN	ENSG00000156642.16	1325.36	1155.36	0.186211	0.276546	0.0903347	Target
NQO1	ENSG00000181019.12	1165.9	995.89	-0.848232	-1.2864	-0.438169	Target
NQO2	ENSG00000124588.19	1116.14	946.13	-1.43829	-1.01988	0.418409	Target
NR2C2	ENSG00000177463.15	6090.26	5920.25	-1.5349	-5.74296	-4.20806	Target
NR4A1	ENSG00000123358.19	2051.35	1881.37	0.373033	1.18491	0.811877	Target
NR4A3	ENSG00000119508.17	4136.04	3966.03	-0.797183	-1.38766	-0.590478	Target
NRBP1	ENSG00000115216.13	1983.81	1813.81	0.346804	1.45556	1.10876	Target
NRF1	ENSG00000106459.14	2236.46	2066.47	0.602667	0.667994	0.0653278	Target
NRIP1	ENSG00000180530.10	6198.26	6028.26	-0.979553	-1.00659	-0.0270349	Target
NRP1	ENSG00000099250.17	3180.66	3010.67	1.58936	0.0964334	-1.49292	Target
NSL1	ENSG00000117697.14	1652.25	1482.24	0.622383	0.235869	-0.386514	Target
NSUN2	ENSG00000037474.14	2804.73	2634.72	0.840921	0.570528	-0.270392	Target
NT5DC3	ENSG00000111696.11	4394.01	4224.36	2.95569	1.95619	-0.999501	Target
NTN1	ENSG00000065320.8	5774.64	5604.63	2.79855	7.35315	4.5546	Target
NUAK1	ENSG00000074590.13	5783.86	5613.86	2.1559	0.393754	-1.76215	Target
NUCB1	ENSG00000104805.15	2145.55	1975.54	1.33882	0.637039	-0.701784	Target
NUDC	ENSG00000090273.13	1733.12	1563.11	-0.438586	-0.446358	-0.00777207	Target
NUDCD3	ENSG00000015676.17	2048.19	1878.27	-0.749639	-2.07224	-1.3226	Target
NUDT19	ENSG00000213965.3	2967	2796.99	0.170721	1.41407	1.24335	Target
NUDT22	ENSG00000149761.8	636.97	467.08	-0.362993	-0.571292	-0.208299	Target
NUFIP2	ENSG00000108256.8	10850	10680	-2.16918	-0.195185	1.97399	Target
NUP153	ENSG00000124789.11	5511.91	5341.9	-0.776674	-0.194017	0.582657	Target
NUP160	ENSG00000030066.13	4347.48	4177.49	1.15907	0.217515	-0.941551	Target
NUP188	ENSG00000095319.14	4267.69	4097.76	0.313281	2.37589	2.06261	Target
NUP214	ENSG00000126883.16	5473.82	5303.83	1.80749	1.23802	-0.569473	Target
NUP50	ENSG00000093000.18	3886.98	3716.97	-3.99216	-0.00871482	3.98345	Target
NUP98	ENSG00000110713.16	4762.58	4592.59	1.90787	0.518629	-1.38924	Target
NUPR1	ENSG00000176046.8	1604.08	1434.13	-1.00743	-0.721136	0.286291	Target
NUTF2	ENSG00000102898.11	1125.24	955.24	-1.48956	-2.23087	-0.741308	Target
NXN	ENSG00000167693.16	1841.44	1671.47	0.153784	0.0077634	-0.14602	Target
NXPH4	ENSG00000182379.9	1804	1633.99	1.66866	4.08209	2.41343	Target
NXT1	ENSG00000132661.3	1123	952.99	-0.882336	-0.520071	0.362264	Target
OAZ1	ENSG00000104904.12	862.43	692.43	-1.51664	-1.23395	0.282693	Target
OAZ2	ENSG00000180304.14	1739.73	1569.72	-1.01512	-1.68663	-0.671505	Target
OBSCN	ENSG00000154358.20	4675.28	4505.28	0.631988	2.95474	2.32276	Target
OFD1	ENSG00000046651.14	2396.13	2226.13	0.406813	0.1044	-0.302412	Target
OGDH	ENSG00000105953.14	3124.18	2954.17	0.229664	1.91071	1.68104	Target
OGFOD1	ENSG00000087263.16	1945.33	1775.34	0.258563	1.98821	1.72964	Target
OGT	ENSG00000147162.13	4637.41	4467.43	-1.56553	-1.56215	0.00338348	Target
OLFM2	ENSG00000105088.8	1766.95	1596.94	0.999182	1.70261	0.703432	Target
OPA3	ENSG00000125741.4	6407.91	6237.9	-0.618325	-3.52057	-2.90225	Target
ORAI2	ENSG00000160991.15	4036.76	3866.8	1.54514	2.06215	0.517009	Target
ORMDL2	ENSG00000123353.9	816.03	646.09	-3.31616	-5.85126	-2.53509	Target
OSBP2	ENSG00000184792.15	3254.84	3084.83	0.878908	0.645648	-0.23326	Target
OST4	ENSG00000228474.5	556.22	386.29	0.513366	1.0239	0.510536	Target
OTUD3	ENSG00000169914.5	6095.3	5925.43	-2.4756	-0.308631	2.16697	Target
OTUD5	ENSG00000068308.13	2158.11	1988.09	-0.0728811	-0.0305753	0.0423058	Target
OXA1L	ENSG00000155463.12	1567.52	1397.5	-0.602946	-0.919618	-0.316672	Target
OXSR1	ENSG00000172939.8	4151.27	3981.26	1.13496	1.56177	0.42681	Target
P4HB	ENSG00000185624.14	1199.9	1030.03	1.34183	0.534903	-0.806925	Target
PABPC1	ENSG00000070756.15	1466.01	1296.01	-0.585887	-0.347217	0.23867	Target
PACSIN2	ENSG00000100266.18	3014.38	2844.37	1.06627	1.75555	0.689277	Target
PAFAH1B2	ENSG00000168092.13	2966.23	2796.23	2.05492	0.977409	-1.07751	Target
PAICS	ENSG00000128050.8	2567.45	2397.45	-0.497916	-0.360347	0.137569	Target
PAK4	ENSG00000130669.17	1884.57	1714.58	2.91167	0.241171	-2.6705	Target
PALB2	ENSG00000083093.9	3332.66	3162.66	-2.61069	-3.16407	-0.55338	Target
PANK3	ENSG00000120137.6	6635.24	6465.26	0.858647	2.93313	2.07448	Target
PANX1	ENSG00000110218.8	2769	2598.99	-0.603864	-0.610053	-0.00618951	Target
PAQR5	ENSG00000137819.13	3539.28	3369.28	-0.736305	-2.42977	-1.69346	Target
PARK7	ENSG00000116288.12	849.32	679.32	0.119197	0.19509	0.0758926	Target
PARP1	ENSG00000143799.12	3533.65	3363.65	0.17193	2.29964	2.12772	Target
PARP8	ENSG00000151883.17	2425.95	2255.98	1.7996	0.630507	-1.16909	Target
PARVA	ENSG00000197702.12	4083.06	3913.05	1.66746	1.75874	0.091281	Target
PARVB	ENSG00000188677.14	1396.67	1226.68	1.52096	1.57379	0.0528231	Target
PATL1	ENSG00000166889.13	3851	3681	-0.296857	-1.31103	-1.01418	Target
PAXIP1	ENSG00000157212.18	3810.84	3640.83	-1.0543	-0.92758	0.12672	Target
PBX2	ENSG00000204304.11	2422.08	2252.07	-2.50765	-1.09259	1.41506	Target
PCBP2	ENSG00000197111.15	1262.13	1092.14	-0.626087	-0.180725	0.445362	Target
PCGF5	ENSG00000180628.14	2577.51	2407.5	-0.111919	-5.0799	-4.96798	Target
PCID2	ENSG00000126226.21	1483.23	1313.26	-0.729625	-1.32746	-0.59784	Target
PCOLCE	ENSG00000106333.12	859.71	689.73	0.713538	0.378714	-0.334824	Target
PCSK7	ENSG00000160613.12	4559.99	4389.98	-3.78607	-1.3262	2.45988	Target
PDCD11	ENSG00000148843.14	5656.75	5486.74	-0.802376	-0.376272	0.426104	Target
PDE12	ENSG00000174840.8	5190.03	5020.02	1.39201	1.95693	0.564915	Target
PDE3B	ENSG00000152270.8	5746.61	5576.6	0.321556	1.31638	0.994829	Target
PDE7A	ENSG00000205268.10	3146.97	2976.96	1.12955	1.69268	0.563128	Target
PDHA1	ENSG00000131828.13	807.77	637.84	-0.182659	-0.46393	-0.281271	Target
PDHB	ENSG00000168291.12	1539.74	1369.72	-0.119797	-1.04017	-0.92037	Target
PDIA4	ENSG00000155660.10	2885.85	2715.84	0.749686	0.126311	-0.623376	Target
PDIA6	ENSG00000143870.12	2338.26	2168.25	1.08416	0.340471	-0.743689	Target
PDK3	ENSG00000067992.13	2315.27	2145.28	1.56271	3.19613	1.63341	Target
PDPR	ENSG00000090857.13	8242.34	8072.32	-0.475759	-1.57523	-1.09947	Target
PDRG1	ENSG00000088356.5	1998	1827.99	-2.55702	-0.754677	1.80235	Target
PEA15	ENSG00000162734.12	1838.61	1668.61	0.166195	0.392171	0.225976	Target
PEAK1	ENSG00000173517.10	7156.3	6986.32	-0.156785	-5.43974	-5.28295	Target
PELO	ENSG00000152684.10	3925.29	3755.28	0.12742	0.541709	0.41429	Target
PELP1	ENSG00000141456.14	2893.32	2723.33	0.600073	0.374221	-0.225852	Target
PER1	ENSG00000179094.15	2308.29	2138.31	2.54874	0.604985	-1.94376	Target
PERP	ENSG00000112378.11	4290	4119.99	-0.338965	-0.927485	-0.588519	Target
PES1	ENSG00000100029.17	1428.46	1258.47	-0.836948	-0.201718	0.635231	Target
PEX14	ENSG00000142655.12	1461.63	1291.63	0.853653	2.06788	1.21422	Target
PEX16	ENSG00000121680.15	924.19	754.62	0.521119	1.008	0.486883	Target
PEX26	ENSG00000215193.12	4453.37	4283.35	0.0731369	0.280433	0.207296	Target
PFAS	ENSG00000178921.13	2031.5	1861.52	2.0493	1.13247	-0.916826	Target
PFKFB2	ENSG00000123836.14	4524.42	4354.46	0.901661	2.20485	1.30319	Target
PFKFB4	ENSG00000114268.11	2541.92	2371.93	-1.80769	-0.0174194	1.79027	Target
PFKP	ENSG00000067057.16	1548.55	1378.63	0.765437	1.60409	0.838653	Target
PGK1	ENSG00000102144.14	1804.07	1634.08	-0.515777	-0.596016	-0.080239	Target
PGLS	ENSG00000130313.6	1017.55	847.54	1.51013	1.66432	0.154191	Target
PGP	ENSG00000184207.8	2727	2556.99	0.096172	2.21939	2.12322	Target
PGRMC2	ENSG00000164040.16	1583.56	1413.55	-0.381814	-1.53412	-1.1523	Target
PHACTR4	ENSG00000204138.12	3003.45	2833.44	-1.24789	-0.47091	0.776975	Target
PHB	ENSG00000167085.11	1114.32	944.31	0.380224	0.501578	0.121354	Target
PHC2	ENSG00000134686.18	2157.98	1987.99	0.051946	0.0427909	-0.00915513	Target
PHF12	ENSG00000109118.13	4473.27	4303.26	1.39919	1.62138	0.222192	Target
PHF14	ENSG00000106443.16	3028.26	2858.25	0.917821	2.40589	1.48807	Target
PHF19	ENSG00000119403.14	1461.77	1291.78	-1.74652	-2.30516	-0.55864	Target
PHF23	ENSG00000040633.12	1942.7	1772.69	1.03274	1.2407	0.207956	Target
PHF3	ENSG00000118482.11	6638.04	6468.03	0.0969511	0.286798	0.189847	Target
PHF5A	ENSG00000100410.7	1078.96	908.95	1.88922	1.81125	-0.0779674	Target
PHF8	ENSG00000172943.19	5157.89	4987.9	1.07362	3.77517	2.70155	Target
PHGDH	ENSG00000092621.12	1462.3	1292.31	0.449508	1.6348	1.18529	Target
PHKB	ENSG00000102893.15	3204.56	3034.57	0.354584	2.07814	1.72355	Target
PHLDB1	ENSG00000019144.18	2325.14	2155.15	1.06822	1.47941	0.411194	Target
PHLDB2	ENSG00000144824.20	4387.96	4217.97	0.416401	0.683391	0.26699	Target
PHLPP2	ENSG00000040199.18	6979.44	6809.43	1.73016	3.81222	2.08205	Target
PHRF1	ENSG00000070047.11	5512.58	5342.56	1.1759	0.721209	-0.454694	Target
PIAS3	ENSG00000131788.15	2410.22	2240.21	0.79343	2.3567	1.56327	Target
PICALM	ENSG00000073921.17	2388.44	2218.44	-0.0364981	-0.409881	-0.373383	Target
PIEZO1	ENSG00000103335.22	3135.18	2965.18	1.14228	1.87322	0.730937	Target
PIF1	ENSG00000140451.12	1735.03	1565.03	-0.889409	-0.871463	0.0179457	Target
PIGG	ENSG00000174227.15	1955.59	1785.62	0.136392	1.31728	1.18089	Target
PIGL	ENSG00000108474.16	924.77	754.8	-2.78779	-1.30028	1.48751	Target
PIGS	ENSG00000087111.20	2128.88	1958.88	0.924915	1.00944	0.08453	Target
PIGT	ENSG00000124155.17	1985.81	1815.81	-0.803442	-0.722262	0.0811799	Target
PIK3CD	ENSG00000171608.15	5072.71	4902.7	1.31881	1.94623	0.627421	Target
PIK3R4	ENSG00000196455.7	2972.6	2802.6	0.912943	2.18167	1.26872	Target
PIM3	ENSG00000198355.4	2369	2198.99	1.35411	0.54806	-0.806054	Target
PIN1	ENSG00000127445.13	1108.91	938.9	0.235201	0.0746388	-0.160563	Target
PIP4K2C	ENSG00000166908.17	2659.67	2489.67	0.907604	0.922498	0.0148941	Target
PISD	ENSG00000241878.11	2304.89	2134.88	1.04832	0.641318	-0.407001	Target
PITPNB	ENSG00000180957.17	2413.82	2243.81	1.76321	0.236716	-1.52649	Target
PITPNM2	ENSG00000090975.12	3897.7	3727.68	0.87159	1.0692	0.197609	Target
PKNOX1	ENSG00000160199.14	2617.23	2447.28	1.43061	1.23125	-0.199357	Target
PKP4	ENSG00000144283.21	3490.75	3320.76	-1.39686	-0.492132	0.904731	Target
PLA2G12A	ENSG00000123739.10	1541.16	1373.61	-0.982275	-0.211465	0.770811	Target
PLA2G15	ENSG00000103066.12	2536.23	2366.22	-1.09897	-2.1791	-1.08013	Target
PLAA	ENSG00000137055.14	2750.43	2580.42	1.29333	0.0339158	-1.25941	Target
PLAGL1	ENSG00000118495.19	2234.47	2064.51	-1.37383	-0.0770546	1.29678	Target
PLAGL2	ENSG00000126003.6	5705	5534.99	-2.06381	-1.71933	0.344481	Target
PLCG1	ENSG00000124181.14	2805.18	2635.23	1.11245	2.89107	1.77863	Target
PLCXD1	ENSG00000182378.13	3798.83	3628.83	1.51782	1.92739	0.409572	Target
PLD3	ENSG00000105223.19	1081.54	911.72	0.939554	2.48658	1.54702	Target
PLEKHB2	ENSG00000115762.16	4131.77	3961.76	0.514531	0.361836	-0.152696	Target
PLEKHG2	ENSG00000090924.14	2170.4	2004.41	-1.70151	-4.15463	-2.45312	Target
PLEKHG4	ENSG00000196155.12	2030.59	1860.6	0.0375949	1.59435	1.55675	Target
PLEKHM2	ENSG00000116786.12	1891.94	1721.99	0.392965	0.0992912	-0.293674	Target
PLOD2	ENSG00000152952.11	3236.5	3066.49	0.576911	0.767259	0.190348	Target
PLS3	ENSG00000102024.17	2994.72	2824.71	0.537277	0.418789	-0.118488	Target
PLXNB1	ENSG00000164050.12	1466.71	1297.3	-1.87804	-1.49424	0.383796	Target
PLXND1	ENSG00000004399.12	1419.47	1249.48	1.09584	0.687181	-0.40866	Target
PMM2	ENSG00000140650.11	2174.21	2004.19	1.25215	0.403982	-0.848166	Target
PMP22	ENSG00000109099.14	1805.39	1635.38	1.04629	0.0689008	-0.977393	Target
PNISR	ENSG00000132424.15	2629.45	2459.45	-3.97075	-2.48314	1.48761	Target
PNKD	ENSG00000127838.13	914.38	744.39	-0.470555	-0.780313	-0.309758	Target
PNKP	ENSG00000039650.11	898.96	729.06	0.0789309	2.1696	2.09067	Target
PNMA1	ENSG00000176903.4	2590	2419.99	0.500369	0.0581797	-0.44219	Target
PNP	ENSG00000198805.11	1506.69	1336.67	0.328876	0.42033	0.0914536	Target
PNRC1	ENSG00000146278.10	1422.36	1252.35	0.655513	0.313826	-0.341687	Target
POFUT2	ENSG00000186866.16	1928.16	1758.18	1.33341	0.965617	-0.367796	Target
POGK	ENSG00000143157.11	5611.36	5441.35	0.120753	1.39439	1.27364	Target
POLD2	ENSG00000106628.10	1221	1051.02	-0.685921	-0.360048	0.325872	Target
POLDIP2	ENSG00000004142.11	2059.74	1889.73	-0.880367	-0.212327	0.66804	Target
POLE	ENSG00000177084.16	3733.15	3563.37	-0.0703375	-0.654818	-0.584481	Target
POLE4	ENSG00000115350.11	520.11	350.22	-2.31338	-3.0672	-0.753818	Target
POLH	ENSG00000170734.11	3356.52	3186.56	0.744379	1.38532	0.640942	Target
POLR1A	ENSG00000068654.15	6376.16	6206.15	2.34579	0.834659	-1.51113	Target
POLR1B	ENSG00000125630.15	3202.37	3032.39	0.693425	0.558814	-0.134611	Target
POLR2A	ENSG00000181222.15	5845.88	5675.88	1.39524	1.60035	0.20511	Target
POLR2D	ENSG00000144231.10	2268.32	2098.31	-0.906879	-5.50622	-4.59934	Target
POLR2L	ENSG00000177700.5	892	721.99	2.86664	1.92217	-0.944472	Target
POLR3A	ENSG00000148606.12	6419.51	6249.49	0.469131	3.45821	2.98908	Target
POM121	ENSG00000196313.11	5943.41	5773.39	-2.24961	-3.61813	-1.36852	Target
POM121C	ENSG00000272391.5	1729.52	1559.55	-0.761386	-1.98904	-1.22766	Target
POU2F1	ENSG00000143190.22	10720.3	10550.3	0.986619	1.4537	0.467076	Target
PP7080	ENSG00000188242.4	1780.08	1610.07	-0.879446	-0.287117	0.592328	Target
PPARD	ENSG00000112033.13	3677.61	3507.59	-1.80688	-2.10309	-0.296214	Target
PPARGC1B	ENSG00000155846.16	9972.42	9802.4	1.40369	3.49397	2.09029	Target
PPDPF	ENSG00000125534.9	853.22	683.22	-0.605597	-1.17634	-0.570746	Target
PPFIBP1	ENSG00000110841.13	2698.54	2528.54	2.15792	3.2919	1.13398	Target
PPIA	ENSG00000196262.13	740.19	570.23	-2.38607	-2.35167	0.0344034	Target
PPIB	ENSG00000166794.4	1082.47	912.46	2.10955	0.651328	-1.45822	Target
PPIE	ENSG00000084072.16	1209.45	1039.44	-0.014383	-0.834967	-0.820584	Target
PPIF	ENSG00000108179.13	2050.81	1880.8	1.90064	0.224222	-1.67642	Target
PPIL2	ENSG00000100023.18	2923.73	2753.74	-0.0649819	-3.10052	-3.03554	Target
PPM1A	ENSG00000100614.17	2524.25	2354.24	0.206365	1.55946	1.3531	Target
PPM1B	ENSG00000138032.20	2261.56	2091.55	0.355667	0.305991	-0.0496767	Target
PPM1G	ENSG00000115241.10	2333.55	2163.54	-1.0695	-0.720089	0.349415	Target
PPM1H	ENSG00000111110.11	6353	6182.99	1.77741	1.95685	0.17944	Target
PPP1CA	ENSG00000172531.14	1434.37	1264.36	1.6734	1.3291	-0.344301	Target
PPP1CB	ENSG00000213639.9	3217.98	3047.97	2.86536	3.1233	0.257934	Target
PPP1R11	ENSG00000204619.7	1613.99	1443.97	-0.565196	-0.588016	-0.0228198	Target
PPP1R15B	ENSG00000158615.8	5227	5056.99	0.316295	0.160511	-0.155783	Target
PPP1R18	ENSG00000146112.11	2323.84	2153.82	-0.936194	-3.15924	-2.22305	Target
PPP1R37	ENSG00000104866.10	2135.8	1965.82	0.356283	2.08163	1.72535	Target
PPP1R3B	ENSG00000173281.4	5043.02	4873.01	-1.26471	-0.409984	0.854727	Target
PPP1R9B	ENSG00000108819.10	3338.3	3168.3	0.517026	2.34479	1.82777	Target
PPP2CB	ENSG00000104695.12	1545.11	1375.12	0.453536	0.36906	-0.0844762	Target
PPP2R1B	ENSG00000137713.15	3416.62	3246.61	2.41924	3.00028	0.581039	Target
PPP2R2A	ENSG00000221914.9	2045.27	1875.28	0.477971	1.23147	0.753496	Target
PPP3CA	ENSG00000138814.16	3874.36	3704.35	2.04728	2.26942	0.22214	Target
PPP3R1	ENSG00000221823.10	1997.67	1827.66	1.69064	1.89234	0.201694	Target
PPP4C	ENSG00000149923.13	1312.79	1142.78	0.532389	0.532982	0.000593169	Target
PPP6C	ENSG00000119414.11	3209.01	3039.02	0.592316	1.21181	0.619489	Target
PPP6R3	ENSG00000110075.14	2870.11	2700.12	0.49209	1.92829	1.43619	Target
PPRC1	ENSG00000148840.10	3115.6	2945.59	-1.226	-1.04492	0.181082	Target
PQBP1	ENSG00000102103.15	933.22	763.21	-0.25368	-0.33095	-0.07727	Target
PRAME	ENSG00000185686.17	2235.81	2065.8	1.00171	1.8813	0.879597	Target
PRC1	ENSG00000198901.13	1608.93	1438.93	1.16153	0.597261	-0.564267	Target
PRCC	ENSG00000143294.14	1254.71	1084.75	0.508103	0.95439	0.446287	Target
PRDM15	ENSG00000141956.13	3528.28	3358.34	0.315198	0.367308	0.0521101	Target
PRDX6	ENSG00000117592.8	1302.83	1132.82	-0.953973	-0.830083	0.123891	Target
PRELID1	ENSG00000169230.9	1139.65	969.65	-1.84833	-3.03488	-1.18656	Target
PREPL	ENSG00000138078.15	4329.37	4159.36	1.11365	0.788761	-0.324885	Target
PRKAR1A	ENSG00000108946.14	2163.75	1993.74	2.16024	1.27159	-0.888645	Target
PRKAR1B	ENSG00000188191.14	1387.98	1217.97	2.85164	1.35309	-1.49855	Target
PRMT5	ENSG00000100462.15	1383.84	1214.6	1.27976	0.744073	-0.535686	Target
PROCR	ENSG00000101000.5	1348	1177.99	-1.00784	-1.2996	-0.291761	Target
PROSER1	ENSG00000120685.19	3820.13	3650.16	-0.754543	-1.30313	-0.548586	Target
PRPF19	ENSG00000110107.8	2095.46	1925.45	3.14086	1.81835	-1.32252	Target
PRPF38A	ENSG00000134748.12	2436.44	2266.43	-0.388083	-1.34082	-0.952732	Target
PRPF4	ENSG00000136875.12	2943.69	2773.68	-0.670259	-2.13554	-1.46528	Target
PRPF8	ENSG00000174231.16	4420.34	4250.42	1.28996	1.09161	-0.198355	Target
PRPS2	ENSG00000101911.12	2335.47	2165.45	1.04715	0.804365	-0.24278	Target
PRR14L	ENSG00000183530.13	6238.09	6068.09	1.22136	1.97066	0.749298	Target
PRR3	ENSG00000204576.11	1889.9	1719.9	-1.39642	-0.838434	0.557991	Target
PRRC2A	ENSG00000204469.12	3834.98	3665.02	0.512713	0.227758	-0.284955	Target
PRRC2B	ENSG00000130723.19	3744.13	3574.14	0.939834	1.68557	0.74574	Target
PRSS23	ENSG00000150687.11	2186.35	2016.37	-0.600478	-2.3913	-1.79082	Target
PSD3	ENSG00000156011.16	11689	11519	1.61751	3.20147	1.58396	Target
PSMA2	ENSG00000106588.10	1157.78	987.78	-1.14273	-1.61041	-0.467682	Target
PSMA7	ENSG00000101182.14	953.59	783.59	0.0716612	0.0568539	-0.0148074	Target
PSMB4	ENSG00000159377.10	962.94	792.93	-0.0378679	-0.271505	-0.233637	Target
PSMB5	ENSG00000100804.18	1125.77	955.77	-0.0733064	-0.978185	-0.904879	Target
PSMB7	ENSG00000136930.12	977.73	807.72	-0.395529	-1.04754	-0.652008	Target
PSMC2	ENSG00000161057.11	1133.04	963.04	-0.00178017	-1.16455	-1.16277	Target
PSMC3	ENSG00000165916.8	1073.9	903.92	-0.152069	-0.297936	-0.145867	Target
PSMC4	ENSG00000013275.7	1480.19	1310.17	-0.716708	-0.807792	-0.0910844	Target
PSMD2	ENSG00000175166.16	1824.61	1654.61	0.354848	0.451552	0.0967032	Target
PSMD3	ENSG00000108344.14	2046.97	1876.96	0.158675	0.98946	0.830785	Target
PSMD8	ENSG00000099341.11	1212.09	1042.08	-0.264148	-1.97167	-1.70752	Target
PSMD9	ENSG00000110801.13	1309.02	1139.02	-0.271264	-0.543447	-0.272183	Target
PSMF1	ENSG00000125818.17	1662.14	1492.17	1.3266	1.60464	0.27804	Target
PTBP1	ENSG00000011304.19	1447.39	1277.49	0.889571	0.868369	-0.0212018	Target
PTCD2	ENSG00000049883.14	5345.21	5175.2	-0.83928	-1.99028	-1.151	Target
PTDSS2	ENSG00000174915.11	2014.77	1844.77	1.03104	0.99801	-0.0330289	Target
PTGES2	ENSG00000148334.14	916.34	746.39	-0.0411522	-2.03752	-1.99637	Target
PTK7	ENSG00000112655.15	2694.74	2524.73	0.202947	0.0967667	-0.10618	Target
PTMA	ENSG00000187514.16	1080.45	910.48	-0.769522	-1.16913	-0.399613	Target
PTMS	ENSG00000159335.15	775.09	605.11	-0.562039	-0.848138	-0.286098	Target
PTP4A2	ENSG00000184007.20	1379.69	1209.77	-2.53596	-1.7293	0.80667	Target
PTPMT1	ENSG00000110536.13	950.02	780.01	-0.712995	-1.32332	-0.610324	Target
PTPN14	ENSG00000152104.11	11687.5	11517.5	1.01686	0.409996	-0.606865	Target
PTPN18	ENSG00000072135.12	1896.27	1726.32	-1.37888	-2.61627	-1.23739	Target
PTPRF	ENSG00000142949.16	2892.41	2722.41	-0.205649	-2.12947	-1.92382	Target
PTPRJ	ENSG00000149177.12	7109.3	6939.29	0.56012	1.24435	0.684229	Target
PTPRM	ENSG00000173482.16	3210.17	3040.18	0.451254	0.382862	-0.0683923	Target
PTTG1IP	ENSG00000183255.11	2642.45	2472.44	-0.187121	-1.44988	-1.26276	Target
PUM1	ENSG00000134644.15	3373.74	3203.75	0.186609	0.473253	0.286644	Target
PUM2	ENSG00000055917.15	3560.03	3390.03	-0.114888	-2.59047	-2.47558	Target
PURA	ENSG00000185129.5	11244.7	11074.6	2.3703	2.68759	0.317287	Target
PURB	ENSG00000146676.8	9069	8898.99	-2.64087	-1.63053	1.01033	Target
PUS1	ENSG00000177192.13	1558.16	1388.15	0.583655	2.30248	1.71883	Target
PUSL1	ENSG00000169972.11	1326.36	1156.34	1.46789	2.65402	1.18614	Target
PVR	ENSG00000073008.14	3034.01	2864	0.646835	0.0135628	-0.633272	Target
PWP1	ENSG00000136045.11	1973.89	1803.88	0.526448	1.72094	1.19449	Target
PXN	ENSG00000089159.16	3158.44	2988.44	2.01189	0.420059	-1.59183	Target
PYCR1	ENSG00000183010.16	1365.55	1195.67	0.0636288	1.32911	1.26549	Target
PYCR2	ENSG00000143811.18	1738.46	1568.47	-0.192029	-0.0928948	0.0991346	Target
QPCTL	ENSG00000011478.11	1917.16	1747.14	1.70957	0.442005	-1.26757	Target
QRICH1	ENSG00000198218.10	2269.88	2099.95	0.0399723	1.08766	1.04769	Target
R3HDM1	ENSG00000048991.16	3058.88	2888.88	0.205674	2.10565	1.89998	Target
RAB10	ENSG00000084733.10	1784.16	1614.19	0.534437	0.190417	-0.34402	Target
RAB11B	ENSG00000185236.11	1499.97	1329.96	2.68388	0.0355974	-2.64828	Target
RAB1A	ENSG00000138069.17	1834.37	1664.35	-0.662816	-1.54121	-0.878397	Target
RAB34	ENSG00000109113.19	975.24	805.24	-0.711491	-1.7808	-1.06931	Target
RAB3D	ENSG00000105514.7	4273	4102.99	3.83844	2.99185	-0.846593	Target
RAB5C	ENSG00000108774.14	1518.13	1348.13	-0.247087	-1.30083	-1.05375	Target
RAB7A	ENSG00000075785.12	1723.1	1553.15	1.10015	0.958692	-0.141458	Target
RAB8A	ENSG00000167461.11	1593.56	1423.67	1.49415	1.77971	0.28556	Target
RAB8B	ENSG00000166128.12	3390.3	3220.3	1.98102	1.79533	-0.185684	Target
RABEP1	ENSG00000029725.16	3766.65	3596.65	-1.0284	-0.727521	0.300883	Target
RAC1	ENSG00000136238.17	2057.18	1887.17	1.10528	1.10576	0.000472438	Target
RACGAP1	ENSG00000161800.12	2107.17	1937.19	0.705566	0.996742	0.291176	Target
RAD1	ENSG00000113456.18	2424.54	2254.53	0.803433	0.147061	-0.656372	Target
RAD18	ENSG00000070950.9	3453	3283	1.47563	0.761946	-0.713688	Target
RAD23B	ENSG00000119318.12	3827.93	3657.93	-0.772709	-2.96192	-2.18921	Target
RAD52	ENSG00000002016.17	1466.15	1296.26	-0.933711	-0.692773	0.240938	Target
RAD54L2	ENSG00000164080.13	8077.9	7907.89	1.38775	3.00591	1.61816	Target
RALGAPB	ENSG00000170471.14	6526.02	6356	-0.267031	-1.3156	-1.04857	Target
RALGDS	ENSG00000160271.15	2853.06	2683.08	-0.251559	-3.87619	-3.62463	Target
RALY	ENSG00000125970.11	1621.78	1451.77	2.07517	1.79301	-0.282164	Target
RAN	ENSG00000132341.11	768.64	598.67	-0.557564	-0.432298	0.125266	Target
RANBP10	ENSG00000141084.10	4321.43	4151.42	0.982005	0.217453	-0.764552	Target
RANBP3	ENSG00000031823.14	1153.38	983.5	0.900407	0.103917	-0.79649	Target
RAPH1	ENSG00000173166.17	3992.45	3822.46	0.434722	0.649345	0.214623	Target
RASAL2	ENSG00000075391.16	6343.44	6173.43	-0.447399	-0.52408	-0.076681	Target
RASSF1	ENSG00000068028.17	1777.83	1607.81	-4.40745	-0.469181	3.93827	Target
RAVER1	ENSG00000161847.13	1629.2	1459.2	3.56413	2.51396	-1.05017	Target
RB1	ENSG00000139687.15	4790.78	4620.76	0.426986	3.26088	2.8339	Target
RB1CC1	ENSG00000023287.12	6208.53	6038.52	1.86335	1.3306	-0.53275	Target
RBBP6	ENSG00000122257.19	4344.85	4174.85	-0.519487	-1.01684	-0.497356	Target
RBFOX2	ENSG00000100320.22	4408.48	4238.46	0.355027	1.89258	1.53755	Target
RBM12	ENSG00000244462.7	3074.07	2904.06	-0.784369	-0.273713	0.510656	Target
RBM12B	ENSG00000183808.11	2943.69	2773.71	0.253181	2.09798	1.8448	Target
RBM14	ENSG00000239306.4	1914.05	1744.04	0.713783	1.9989	1.28512	Target
RBM15B	ENSG00000259956.1	6641	6470.99	-0.165191	-1.14119	-0.976001	Target
RBM23	ENSG00000100461.17	2051.43	1881.45	0.934787	3.23328	2.29849	Target
RBM28	ENSG00000106344.8	1979.08	1809.1	0.134801	2.04811	1.91331	Target
RBM33	ENSG00000184863.10	4518.2	4348.18	0.640659	1.38051	0.739847	Target
RBM38	ENSG00000132819.16	2225.86	2055.85	0.0580491	0.615404	0.557354	Target
RBM6	ENSG00000004534.14	2123.76	1953.76	-0.642537	-3.32224	-2.6797	Target
RBM8A	ENSG00000265241.6	1089.19	919.2	-0.354004	-1.79021	-1.43621	Target
RCC1	ENSG00000180198.16	2425.44	2255.44	-0.0876699	-2.65549	-2.56783	Target
RCN1	ENSG00000049449.9	2460.37	2290.36	-2.19	-1.32054	0.869459	Target
RCOR1	ENSG00000089902.9	5634.2	5464.19	3.00135	3.22224	0.22089	Target
RCOR3	ENSG00000117625.13	1703.22	1533.26	-1.6095	-2.92354	-1.31404	Target
RDH11	ENSG00000072042.12	2395.66	2225.65	0.815405	1.65352	0.838116	Target
RDH13	ENSG00000160439.15	1842.11	1672.1	-0.11819	-1.30346	-1.18527	Target
RDX	ENSG00000137710.15	2727.32	2557.33	0.502939	1.17662	0.673683	Target
REEP4	ENSG00000168476.11	1445.65	1275.63	1.98557	1.3418	-0.643769	Target
REEP5	ENSG00000129625.12	2251.29	2081.29	1.62447	2.69461	1.07014	Target
RELA	ENSG00000173039.18	2091.75	1921.74	2.79684	1.10107	-1.69577	Target
RER1	ENSG00000157916.19	1197.53	1027.58	-0.135574	-0.681467	-0.545892	Target
REST	ENSG00000084093.16	5646.54	5476.54	-0.498216	-2.18876	-1.69055	Target
RFC5	ENSG00000111445.13	1775.85	1605.84	0.495711	1.76052	1.26481	Target
RFNG	ENSG00000169733.11	1006.76	837.66	-0.420003	-3.20062	-2.78062	Target
RFX5	ENSG00000143390.17	2190.96	2020.98	-1.00588	-3.75172	-2.74584	Target
RHBDF2	ENSG00000129667.12	1712.44	1542.46	2.20968	0.139236	-2.07044	Target
RHOA	ENSG00000067560.10	2003.46	1833.45	0.899858	1.63059	0.730731	Target
RHOB	ENSG00000143878.9	2372	2201.99	-0.841181	-1.0152	-0.174021	Target
RHOV	ENSG00000104140.6	1705	1534.99	2.01422	2.61517	0.600944	Target
RIC8A	ENSG00000177963.14	1806.72	1638.4	1.62407	1.48101	-0.143054	Target
RICTOR	ENSG00000164327.12	6877.69	6707.68	2.30946	2.24788	-0.0615859	Target
RIF1	ENSG00000080345.17	9292.66	9122.65	0.221272	1.23457	1.0133	Target
RIMKLB	ENSG00000166532.15	2230.61	2060.64	-0.0370911	-0.0279643	0.0091268	Target
RLF	ENSG00000117000.8	6246	6075.99	0.00843718	1.27034	1.26191	Target
RLIM	ENSG00000131263.12	6556.94	6386.93	-0.69941	-2.63836	-1.93895	Target
RMI2	ENSG00000175643.9	1415.63	1245.62	-1.55537	-0.4255	1.12987	Target
RNASEH2C	ENSG00000172922.9	2384.81	2214.8	1.27337	1.13552	-0.137854	Target
RNASEK	ENSG00000219200.11	592	422.07	-0.0393155	-2.39826	-2.35895	Target
RNF11	ENSG00000123091.4	1378.81	1208.84	-0.517832	-3.20062	-2.68278	Target
RNF13	ENSG00000082996.19	1698.74	1528.74	0.373392	0.237273	-0.136118	Target
RNF145	ENSG00000145860.11	2276.36	2106.37	-0.1148	-1.96969	-1.85489	Target
RNF168	ENSG00000163961.4	4318.82	4148.8	1.06631	1.04894	-0.0173723	Target
RNF169	ENSG00000166439.5	7823	7652.99	-0.584529	-0.26107	0.323459	Target
RNF187	ENSG00000168159.11	1964.17	1794.17	1.06456	1.45855	0.393994	Target
RNF20	ENSG00000155827.11	3067.46	2897.46	0.686797	1.85372	1.16692	Target
RNF216	ENSG00000011275.18	3882.61	3712.6	0.566926	2.19037	1.62344	Target
RNF220	ENSG00000187147.17	1688.78	1518.8	-2.49988	-2.43226	0.0676203	Target
RNF26	ENSG00000173456.4	2787	2616.99	-0.754049	-1.67378	-0.919732	Target
RNF34	ENSG00000170633.16	1814.91	1644.9	-0.40518	-0.0695144	0.335666	Target
RNF4	ENSG00000063978.15	2344.04	2174.05	-1.25861	-1.6515	-0.392893	Target
RNF40	ENSG00000103549.21	1519.69	1349.72	0.123866	0.200385	0.0765191	Target
RNF44	ENSG00000146083.11	2357.66	2187.67	0.379755	0.558707	0.178952	Target
RNFT2	ENSG00000135119.14	2178.36	2008.36	2.25658	2.35079	0.0942124	Target
RNH1	ENSG00000023191.16	1898.85	1728.85	1.9809	0.0327167	-1.94819	Target
RNPEP	ENSG00000176393.10	1998.72	1828.73	1.42904	2.9803	1.55126	Target
RP2	ENSG00000102218.5	3803	3632.99	1.13444	0.412208	-0.722233	Target
RPL10	ENSG00000147403.16	700.02	530.04	-4.91784	-2.70428	2.21356	Target
RPL10A	ENSG00000198755.10	722.6	552.61	-2.83266	-2.6195	0.213161	Target
RPL13	ENSG00000167526.13	739.68	569.7	-2.15347	-0.68522	1.46825	Target
RPL13A	ENSG00000142541.16	1038.29	868.29	-3.02429	-2.85133	0.172955	Target
RPL17	ENSG00000265681.7	658.2	488.23	-3.67909	-2.3697	1.30939	Target
RPL18A	ENSG00000105640.12	667.44	497.46	-2.06371	-2.24001	-0.176299	Target
RPL19	ENSG00000108298.11	730.76	560.78	-2.00708	-1.63711	0.369975	Target
RPL23A	ENSG00000198242.13	896.18	726.22	-3.33083	-2.08365	1.24718	Target
RPL27A	ENSG00000166441.12	571.83	401.92	-2.40842	-1.80455	0.603872	Target
RPL28	ENSG00000108107.14	748.67	578.71	-0.236153	-0.918551	-0.682398	Target
RPL3	ENSG00000100316.15	1165.71	995.71	-2.42239	-1.27643	1.14596	Target
RPL35	ENSG00000136942.14	456.51	286.68	-1.83424	-2.52397	-0.689732	Target
RPL38	ENSG00000172809.12	412.84	243.28	-1.60157	-0.748486	0.853086	Target
RPL4	ENSG00000174444.14	880.64	710.7	-4.43265	-2.38758	2.04508	Target
RPL41	ENSG00000229117.8	485.47	315.62	-3.55297	-3.3184	0.234573	Target
RPL6	ENSG00000089009.15	951.42	781.4	-3.67917	-1.87151	1.80766	Target
RPL7A	ENSG00000148303.16	881.49	711.49	-2.33252	-1.67951	0.65301	Target
RPL8	ENSG00000161016.17	631.5	461.55	-0.729474	-0.896062	-0.166589	Target
RPL9	ENSG00000163682.16	737.34	567.35	-3.48438	-1.33321	2.15117	Target
RPLP0	ENSG00000089157.15	1175.98	1005.97	-2.59154	-3.34083	-0.749284	Target
RPLP1	ENSG00000137818.11	830.23	660.32	-1.33818	-2.40483	-1.06665	Target
RPN1	ENSG00000163902.11	2120.29	1950.28	0.375423	0.0586142	-0.316809	Target
RPN2	ENSG00000118705.16	2296.79	2126.79	1.99122	0.359208	-1.63201	Target
RPP25	ENSG00000178718.6	3049	2878.99	-0.0608104	-0.956672	-0.895861	Target
RPP25L	ENSG00000164967.9	942.56	772.55	0.300574	0.235878	-0.0646964	Target
RPRD1B	ENSG00000101413.11	2868.5	2698.52	-0.646398	-2.98096	-2.33457	Target
RPRD2	ENSG00000163125.15	5590.66	5420.65	0.0436943	1.64822	1.60452	Target
RPS11	ENSG00000142534.6	624.96	455	-1.38366	-0.288356	1.0953	Target
RPS14	ENSG00000164587.12	597.55	427.61	-1.62748	-1.23835	0.389128	Target
RPS15A	ENSG00000134419.15	534.29	364.4	-4.40559	-2.2598	2.14579	Target
RPS16	ENSG00000105193.8	554.8	384.89	-2.7306	-1.49028	1.24033	Target
RPS19	ENSG00000105372.7	460.8	291.16	-1.95886	-0.299204	1.65965	Target
RPS2	ENSG00000140988.15	701.87	531.9	-3.46227	-1.88793	1.57435	Target
RPS21	ENSG00000171858.17	353.96	184.66	-2.01421	-1.41159	0.602626	Target
RPS23	ENSG00000186468.12	572.7	402.8	-2.3649	-0.528662	1.83624	Target
RPS24	ENSG00000138326.19	607.88	437.93	-2.62149	-1.71156	0.909934	Target
RPS27A	ENSG00000143947.13	817.79	647.79	-4.91823	-3.43163	1.4866	Target
RPS28	ENSG00000233927.4	679.08	509.63	-0.534359	-0.720071	-0.185712	Target
RPS3	ENSG00000149273.14	643.58	473.67	-2.9253	-2.27515	0.650148	Target
RPS5	ENSG00000083845.8	751.76	581.77	-1.10744	-0.0518802	1.05556	Target
RPS6	ENSG00000137154.12	950.26	780.25	-2.9439	-1.71899	1.22491	Target
RPS6KA1	ENSG00000117676.13	3124.4	2954.39	1.93934	0.0528636	-1.88647	Target
RPS6KB1	ENSG00000108443.13	2867.76	2697.75	-0.00463825	-1.36592	-1.36128	Target
RPS7	ENSG00000171863.14	650.28	480.38	-2.18082	-1.76962	0.411202	Target
RPS9	ENSG00000170889.13	687.18	517.23	-1.14548	-0.537754	0.607731	Target
RPSA	ENSG00000168028.13	1151.48	981.47	-3.05417	-2.25346	0.800713	Target
RPTOR	ENSG00000141564.14	2917.17	2747.21	1.47953	3.18999	1.71046	Target
RPUSD1	ENSG00000007376.7	1760.1	1590.08	0.102161	1.10161	0.999445	Target
RRAGC	ENSG00000116954.7	2655.75	2485.74	-0.760342	-4.49766	-3.73732	Target
RREB1	ENSG00000124782.19	6055.73	5885.72	2.61677	0.270888	-2.34588	Target
RRM2	ENSG00000171848.14	2046.17	1876.2	1.70024	0.214319	-1.48592	Target
RRP1	ENSG00000160214.12	1594.88	1424.87	0.51153	1.12554	0.614011	Target
RRP15	ENSG00000067533.5	2596.46	2426.54	1.69509	0.972369	-0.722717	Target
RRP1B	ENSG00000160208.12	5069.39	4899.38	-1.28406	-2.87278	-1.58871	Target
RRP36	ENSG00000124541.6	1121.01	951	-0.638563	-2.47071	-1.83215	Target
RRP7A	ENSG00000189306.10	1462.25	1292.26	-1.07316	-5.28584	-4.21268	Target
RRS1	ENSG00000179041.3	1706	1535.99	0.870713	0.0162405	-0.854472	Target
RSBN1L	ENSG00000187257.15	2951.62	2781.62	1.84499	3.19599	1.35101	Target
RSF1	ENSG00000048649.13	3760.43	3590.43	1.16813	1.53927	0.371138	Target
RSL1D1	ENSG00000171490.12	1441.03	1271.05	-0.746535	-0.0857968	0.660738	Target
RUNDC1	ENSG00000198863.7	3786.15	3616.14	-0.754888	-3.69851	-2.94363	Target
RUSC1	ENSG00000160753.15	1922.02	1752.01	-0.405479	-3.65951	-3.25403	Target
RUSC2	ENSG00000198853.11	5199	5028.99	-1.61667	-2.84858	-1.23191	Target
RUVBL1	ENSG00000175792.11	1711.37	1541.36	0.729179	0.722734	-0.00644545	Target
RUVBL2	ENSG00000183207.13	1333.5	1165.11	0.737469	1.40245	0.664984	Target
S100A11	ENSG00000163191.5	594	424.05	-1.37295	-1.82225	-0.449302	Target
S100PBP	ENSG00000116497.17	1992.81	1822.87	0.956853	0.280268	-0.676585	Target
SAC3D1	ENSG00000168061.14	1347.97	1177.96	1.05307	0.397218	-0.655848	Target
SACS	ENSG00000151835.15	13698.1	13528	-0.744713	-2.66606	-1.92134	Target
SAE1	ENSG00000142230.11	1800.9	1630.9	0.646404	1.18694	0.540537	Target
SAMD11	ENSG00000187634.11	2012.71	1842.7	1.26687	0.673974	-0.592898	Target
SAP130	ENSG00000136715.18	4112.15	3942.14	-1.00852	-1.66865	-0.66013	Target
SAR1A	ENSG00000079332.14	2448.86	2278.88	2.48823	0.435005	-2.05322	Target
SAR1B	ENSG00000152700.13	1567.11	1397.11	1.76057	1.16283	-0.597743	Target
SARS	ENSG00000031698.12	1746.69	1576.68	1.17976	1.66677	0.487009	Target
SART3	ENSG00000075856.11	2897.79	2727.81	1.42516	0.955236	-0.469929	Target
SASH1	ENSG00000111961.17	4911.01	4741.02	1.55338	0.0672259	-1.48615	Target
SBNO2	ENSG00000064932.15	1901.81	1731.91	0.444559	0.81097	0.366412	Target
SCAMP3	ENSG00000116521.10	1381.38	1211.36	0.396159	0.460628	0.0644685	Target
SCAP	ENSG00000114650.19	1960.46	1790.47	-0.0541175	-1.81002	-1.7559	Target
SCARA3	ENSG00000168077.13	3161.73	2991.72	-0.894939	-2.21406	-1.31912	Target
SCARB2	ENSG00000138760.9	2967.47	2797.46	0.550304	0.258156	-0.292147	Target
SCD	ENSG00000099194.5	5362	5191.99	-1.25459	-1.99433	-0.739737	Target
SCRIB	ENSG00000180900.18	1436.82	1266.88	0.565296	0.63326	0.0679639	Target
SDC1	ENSG00000115884.10	3147	2976.99	1.62308	0.0943274	-1.52876	Target
SDCBP	ENSG00000137575.11	1822.72	1652.71	1.08168	1.0724	-0.00928032	Target
SDHA	ENSG00000073578.16	1444.47	1274.54	0.554905	0.035013	-0.519892	Target
SDHAF2	ENSG00000167985.6	910.48	740.49	1.10513	1.51921	0.414087	Target
SEC24C	ENSG00000176986.15	4454.31	4284.3	0.448831	1.45901	1.01018	Target
SEC31A	ENSG00000138674.16	2345.46	2175.46	0.0976878	0.0578112	-0.0398766	Target
SEC61A1	ENSG00000058262.9	2785.48	2615.49	1.77558	0.474429	-1.30115	Target
SEC62	ENSG00000008952.16	1883.23	1713.24	0.0596342	0.475057	0.415423	Target
SEL1L3	ENSG00000091490.10	2775.04	2605.06	-0.729053	-4.56884	-3.83979	Target
SENP2	ENSG00000163904.12	2124.15	1954.17	0.131311	1.23793	1.10662	Target
SENP6	ENSG00000112701.17	2559.59	2389.58	-0.414346	-1.20469	-0.790344	Target
SEPHS2	ENSG00000179918.18	2551	2380.99	-1.10203	-0.812927	0.289099	Target
SERBP1	ENSG00000142864.14	2220.47	2050.46	-0.135542	-0.877249	-0.741707	Target
SERINC3	ENSG00000132824.13	2995.72	2825.71	0.756235	0.818528	0.0622925	Target
SERINC5	ENSG00000164300.16	5557.73	5387.72	1.10177	1.46639	0.364626	Target
SERPINB6	ENSG00000124570.19	1532.72	1362.71	-0.653534	-1.11622	-0.462683	Target
SERPINE2	ENSG00000135919.12	2086.66	1916.65	1.74101	0.49269	-1.24832	Target
SESN2	ENSG00000130766.4	3453	3282.99	-0.600224	-0.595918	0.00430517	Target
SETD5	ENSG00000168137.15	3583.21	3413.39	0.105202	0.769008	0.663806	Target
SETDB1	ENSG00000143379.12	2172.89	2002.91	-0.090374	-2.2426	-2.15223	Target
SETMAR	ENSG00000170364.12	1727.16	1557.15	-3.85186	-0.409954	3.4419	Target
SF1	ENSG00000168066.20	1374.46	1204.49	0.0053728	1.4758	1.47043	Target
SF3A2	ENSG00000104897.9	1559.2	1389.2	2.2319	1.36346	-0.868441	Target
SF3B1	ENSG00000115524.15	2821.77	2651.79	0.366855	0.619178	0.252323	Target
SF3B3	ENSG00000189091.12	1749.53	1579.68	0.678216	1.3166	0.638388	Target
SFMBT1	ENSG00000163935.13	4282.03	4112.02	1.45372	2.769	1.31528	Target
SFPQ	ENSG00000116560.10	1783.02	1613.03	-1.31919	-0.20631	1.11288	Target
SFXN1	ENSG00000164466.12	1772.39	1602.41	0.705626	0.48783	-0.217796	Target
SGK1	ENSG00000118515.11	1818.88	1648.9	2.73431	0.112161	-2.62215	Target
SGPP1	ENSG00000126821.7	3312	3141.99	0.0442183	0.0423279	-0.00189033	Target
SGTA	ENSG00000104969.9	2187.82	2017.81	-0.207467	-0.639271	-0.431804	Target
SH2B1	ENSG00000178188.14	3372.61	3202.73	-0.412029	-1.46633	-1.0543	Target
SH3BGRL3	ENSG00000142669.14	1061.68	891.68	-2.19506	-5.82309	-3.62803	Target
SH3BP2	ENSG00000087266.15	3688.32	3518.35	1.01034	0.927202	-0.0831353	Target
SH3BP4	ENSG00000130147.15	3897.86	3727.86	-2.79299	-1.97005	0.822947	Target
SH3BP5L	ENSG00000175137.10	3664.04	3494.03	-0.97195	-0.0832114	0.888739	Target
SH3D19	ENSG00000109686.17	3320.49	3150.52	1.56868	1.36754	-0.201141	Target
SHC1	ENSG00000160691.18	1748.31	1578.32	-0.412362	-2.43045	-2.01809	Target
SHISA5	ENSG00000164054.15	1449.99	1279.98	-1.07025	-1.15314	-0.0828868	Target
SHMT2	ENSG00000182199.10	1909.94	1739.93	0.933359	1.60503	0.671667	Target
SHOC2	ENSG00000108061.11	3045.86	2875.87	0.872637	1.04683	0.17419	Target
SIDT2	ENSG00000149577.15	2082.41	1912.41	-0.52158	-0.873579	-0.351999	Target
SIKE1	ENSG00000052723.11	2270.46	2100.69	1.77132	0.890386	-0.880933	Target
SIN3A	ENSG00000169375.15	5151.88	4981.87	0.24528	0.889512	0.644232	Target
SIPA1L1	ENSG00000197555.9	3842.31	3672.34	-0.757687	-0.260139	0.497549	Target
SIVA1	ENSG00000184990.12	1846.76	1676.77	2.50473	2.55771	0.0529731	Target
SIX5	ENSG00000177045.8	3318	3147.99	2.72327	0.88158	-1.84169	Target
SKA3	ENSG00000165480.15	2856.28	2686.26	1.35117	2.25732	0.906148	Target
SKI	ENSG00000157933.9	5263.33	5093.32	2.58564	1.11607	-1.46957	Target
SKIL	ENSG00000136603.13	4233.27	4063.25	-0.817044	-0.0841256	0.732918	Target
SLBP	ENSG00000163950.12	1383.22	1213.22	1.50692	1.39217	-0.114747	Target
SLC10A3	ENSG00000126903.15	1839.75	1669.74	-1.56399	-0.338772	1.22522	Target
SLC11A2	ENSG00000110911.15	2569.6	2399.62	1.20206	1.19166	-0.0103929	Target
SLC15A4	ENSG00000139370.11	2152.83	1982.83	0.9077	0.633084	-0.274615	Target
SLC16A1	ENSG00000155380.11	3844.71	3674.7	1.15631	2.17996	1.02365	Target
SLC19A1	ENSG00000173638.18	2330.87	2160.86	1.79289	1.24049	-0.552403	Target
SLC1A3	ENSG00000079215.13	2843.7	2673.71	-0.28951	-1.05428	-0.764767	Target
SLC1A4	ENSG00000115902.10	4527.86	4357.85	0.0492301	1.96223	1.913	Target
SLC22A23	ENSG00000137266.14	4818.79	4648.78	0.628615	1.8402	1.21158	Target
SLC23A2	ENSG00000089057.14	6666.27	6496.26	1.10061	2.36627	1.26566	Target
SLC25A10	ENSG00000183048.11	1661.68	1491.67	1.81223	2.96949	1.15726	Target
SLC25A11	ENSG00000108528.13	1772.82	1602.89	1.17701	1.67294	0.495931	Target
SLC25A22	ENSG00000177542.10	1686.33	1516.34	1.12462	0.0273505	-1.09727	Target
SLC25A28	ENSG00000155287.10	871.23	701.24	-1.65782	-0.251861	1.40596	Target
SLC25A3	ENSG00000075415.12	1202.84	1032.83	-0.977461	-0.418181	0.55928	Target
SLC25A30	ENSG00000174032.16	2294.28	2124.3	0.704609	2.49741	1.7928	Target
SLC25A36	ENSG00000114120.12	2957.96	2787.96	-3.44029	-2.22779	1.2125	Target
SLC25A39	ENSG00000013306.15	1534.45	1364.44	-0.0631579	-0.675975	-0.612817	Target
SLC25A44	ENSG00000160785.13	3458.43	3288.42	-2.1398	-4.60497	-2.46517	Target
SLC25A6	ENSG00000169100.13	2018.89	1848.87	1.26395	1.56505	0.301092	Target
SLC29A1	ENSG00000112759.17	1973.39	1803.38	1.14758	1.13667	-0.0109143	Target
SLC2A3	ENSG00000059804.15	2279.51	2109.57	1.68976	3.27209	1.58233	Target
SLC2A6	ENSG00000160326.13	2174.95	2004.94	-2.23716	-0.303281	1.93388	Target
SLC30A1	ENSG00000170385.9	5474	5303.99	-0.149576	-2.74144	-2.59186	Target
SLC30A6	ENSG00000152683.14	3352.77	3182.77	0.234823	2.74657	2.51174	Target
SLC31A1	ENSG00000136868.10	4170.89	4000.9	-3.07188	-0.730369	2.34151	Target
SLC35B2	ENSG00000157593.18	1936.84	1766.82	-0.963299	-0.271839	0.69146	Target
SLC35B4	ENSG00000205060.10	4374.08	4204.1	-0.706327	-0.668215	0.0381125	Target
SLC35E1	ENSG00000127526.14	3892.48	3722.47	-0.912587	-0.304596	0.607991	Target
SLC35E2B	ENSG00000189339.11	5422.38	5252.36	-0.699857	-1.48748	-0.787619	Target
SLC36A1	ENSG00000123643.12	4733.17	4563.17	1.91277	1.46058	-0.452195	Target
SLC37A4	ENSG00000137700.18	2240.46	2070.46	0.0914275	1.95864	1.86721	Target
SLC38A2	ENSG00000134294.13	3269.95	3099.95	2.94908	1.95618	-0.992897	Target
SLC39A1	ENSG00000143570.17	2096.1	1926.09	-0.493719	-1.89034	-1.39662	Target
SLC39A10	ENSG00000196950.13	4692.04	4522.04	0.854258	1.37689	0.522636	Target
SLC39A14	ENSG00000104635.13	4558.42	4388.41	1.34589	0.42695	-0.918943	Target
SLC39A3	ENSG00000141873.10	867.86	697.95	-0.063047	-1.33253	-1.26949	Target
SLC39A7	ENSG00000112473.17	2078.27	1908.26	-0.506557	-4.08023	-3.57368	Target
SLC41A1	ENSG00000133065.10	3255.93	3085.91	-0.93362	-3.36695	-2.43333	Target
SLC44A1	ENSG00000070214.15	5152.81	4982.8	0.677308	0.275435	-0.401873	Target
SLC47A1	ENSG00000142494.13	2890.75	2720.75	1.60235	0.929611	-0.672743	Target
SLC48A1	ENSG00000211584.13	2505.59	2335.59	0.427104	1.56046	1.13335	Target
SLC4A2	ENSG00000164889.13	1479.31	1309.41	-0.509063	-2.24381	-1.73474	Target
SLC52A2	ENSG00000185803.9	1282.32	1112.32	0.776648	0.293161	-0.483486	Target
SLC5A3	ENSG00000198743.6	11576	11406	-1.86786	-1.88958	-0.0217194	Target
SLC5A6	ENSG00000138074.14	2103.36	1933.35	0.531792	0.716299	0.184506	Target
SLC6A6	ENSG00000131389.17	5092.1	4922.08	1.51246	1.19163	-0.320835	Target
SLC6A8	ENSG00000130821.15	2127.76	1957.92	-0.117496	-3.39503	-3.27754	Target
SLC7A1	ENSG00000139514.12	7251.8	7081.79	2.49341	0.414648	-2.07876	Target
SLC7A11	ENSG00000151012.13	8750.19	8580.17	1.21609	1.52822	0.312132	Target
SLC7A2	ENSG00000003989.17	7182.75	7012.74	1.31943	2.60419	1.28476	Target
SLC7A5	ENSG00000103257.8	4044.64	3874.63	1.39694	0.50912	-0.887823	Target
SLC7A6	ENSG00000103064.14	4146.44	3976.45	0.55709	0.319754	-0.237336	Target
SLC9A1	ENSG00000090020.10	2532.35	2362.36	1.57051	2.60981	1.0393	Target
SLMAP	ENSG00000163681.14	3323.03	3153.03	-0.706534	-4.99012	-4.28358	Target
SLTM	ENSG00000137776.16	2569.04	2399.04	1.2806	0.700262	-0.580337	Target
SMAD3	ENSG00000166949.15	3985.6	3815.61	-0.408744	-5.56143	-5.15268	Target
SMAD4	ENSG00000141646.13	1581.87	1411.91	0.625929	0.92335	0.297421	Target
SMAD7	ENSG00000101665.9	1742.76	1572.78	1.8521	2.27575	0.423659	Target
SMARCA5	ENSG00000153147.5	7923	7752.99	1.4813	2.64694	1.16563	Target
SMARCB1	ENSG00000099956.19	1473.01	1303.37	0.423527	0.77109	0.347563	Target
SMARCC1	ENSG00000173473.10	5136.18	4966.17	1.27876	0.848063	-0.430695	Target
SMARCC2	ENSG00000139613.11	2904.31	2734.32	0.0608325	3.22612	3.16529	Target
SMCR8	ENSG00000176994.10	8279	8108.99	-2.0189	-2.32035	-0.301452	Target
SMG1	ENSG00000157106.16	13091.1	12921.1	0.0964387	1.16079	1.06435	Target
SMG5	ENSG00000198952.8	3707.61	3537.62	-1.84496	-1.08275	0.762206	Target
SMG8	ENSG00000167447.12	3219.94	3049.93	0.0321771	0.897853	0.865676	Target
SMNDC1	ENSG00000119953.12	1815.84	1645.83	-0.5155	-0.755886	-0.240386	Target
SMOC1	ENSG00000198732.10	2608.42	2438.42	-0.663851	-2.0479	-1.38405	Target
SMPD1	ENSG00000166311.9	2060.38	1890.37	2.32479	2.97914	0.65435	Target
SMUG1	ENSG00000123415.15	1137.19	967.25	-1.82341	-1.18475	0.638652	Target
SMURF1	ENSG00000198742.9	4446.83	4276.82	-0.402845	-3.61272	-3.20988	Target
SNAP23	ENSG00000092531.9	1981.2	1811.21	1.32975	2.24406	0.914312	Target
SNAPC4	ENSG00000165684.4	2291.74	2121.72	1.34338	0.975009	-0.36837	Target
SND1	ENSG00000197157.10	2504.81	2334.82	0.382995	1.10359	0.720599	Target
SNHG1	ENSG00000255717.6	1022.44	852.47	1.57154	3.71328	2.14174	Target
SNRNP200	ENSG00000144028.14	5622.68	5452.67	-0.0363141	-0.888764	-0.85245	Target
SNTB2	ENSG00000168807.16	7591.68	7421.71	1.81586	4.73692	2.92106	Target
SNX11	ENSG00000002919.14	2311.35	2141.34	1.07754	0.169793	-0.907742	Target
SNX12	ENSG00000147164.11	1936.24	1766.23	-1.97943	-0.967188	1.01224	Target
SNX18	ENSG00000178996.13	5165.15	4995.13	1.06392	0.45383	-0.610091	Target
SNX21	ENSG00000124104.18	2797.71	2627.7	2.1926	1.27663	-0.915973	Target
SNX27	ENSG00000143376.13	5391.19	5221.18	1.96037	2.90808	0.947709	Target
SNX3	ENSG00000112335.14	1300.7	1130.69	-1.00447	-3.35416	-2.34969	Target
SNX5	ENSG00000089006.16	1664.81	1494.8	-1.01088	-2.89038	-1.8795	Target
SNX9	ENSG00000130340.15	4198	4027.99	-0.901853	-0.399116	0.502736	Target
SOAT1	ENSG00000057252.12	2668.66	2498.65	-0.0632696	-1.11976	-1.05649	Target
SOGA1	ENSG00000149639.14	12734.3	12564.3	0.914088	1.23162	0.317527	Target
SORD	ENSG00000140263.13	2239.6	2069.59	-0.700089	-1.91985	-1.21976	Target
SOS1	ENSG00000115904.12	4626.6	4456.63	1.24712	2.72494	1.47783	Target
SOX12	ENSG00000177732.8	4630	4459.99	1.16802	1.08561	-0.0824063	Target
SP2	ENSG00000167182.14	1752.91	1582.97	-0.154563	-1.31244	-1.15788	Target
SPAG5	ENSG00000076382.16	2119.34	1949.34	0.702052	0.848549	0.146497	Target
SPAG9	ENSG00000008294.20	3817.4	3647.4	0.935932	3.25491	2.31897	Target
SPATA2	ENSG00000158480.10	4022	3851.99	-1.1247	-0.154918	0.969779	Target
SPATA20	ENSG00000006282.20	2178.66	2008.65	-0.112147	-0.360562	-0.248415	Target
SPATA2L	ENSG00000158792.15	1968.13	1798.12	3.27011	4.32567	1.05556	Target
SPATA5L1	ENSG00000171763.18	1229.68	1059.88	0.315589	0.796927	0.481338	Target
SPATS2	ENSG00000123352.17	2483.26	2313.41	1.78553	0.0883401	-1.69719	Target
SPECC1	ENSG00000128487.16	3128.72	2958.71	-1.05374	-1.6203	-0.566567	Target
SPEN	ENSG00000065526.10	7202.54	7032.54	0.686826	0.635072	-0.0517541	Target
SPG7	ENSG00000197912.15	2114.58	1944.58	0.601828	0.0215631	-0.580265	Target
SPHK1	ENSG00000176170.13	1831.36	1661.34	0.875138	0.311913	-0.563225	Target
SPIN1	ENSG00000106723.16	3163.32	2993.32	0.840023	1.21756	0.377538	Target
SPIRE1	ENSG00000134278.15	3915.82	3745.81	1.74988	1.01304	-0.73684	Target
SPPL2A	ENSG00000138600.9	1435.65	1265.67	2.62629	2.20991	-0.416384	Target
SPPL2B	ENSG00000005206.16	1743.5	1573.51	1.85993	2.41965	0.559712	Target
SPRY2	ENSG00000136158.11	2144.06	1974.05	-0.321309	-0.974382	-0.653074	Target
SPSB1	ENSG00000171621.13	2223.92	2053.9	-0.946419	-0.258417	0.688002	Target
SPSB3	ENSG00000162032.15	1416.57	1246.58	1.73836	1.19726	-0.5411	Target
SPTAN1	ENSG00000197694.15	3456.94	3287.26	1.3276	0.0868371	-1.24076	Target
SPTBN1	ENSG00000115306.15	6514.75	6344.74	-0.229358	-0.930891	-0.701532	Target
SPTLC1	ENSG00000090054.14	1963.56	1793.56	0.733382	0.226013	-0.507369	Target
SQLE	ENSG00000104549.11	2397.07	2227.06	1.41276	1.62016	0.207404	Target
SRA1	ENSG00000213523.10	1329.99	1159.98	-0.438561	-1.79666	-1.3581	Target
SRF	ENSG00000112658.7	4202	4031.99	-0.898712	-2.55517	-1.65646	Target
SRM	ENSG00000116649.9	1060.22	890.24	-0.102535	-1.06787	-0.965332	Target
SRP19	ENSG00000153037.14	730.17	560.24	-2.43665	-3.35169	-0.915039	Target
SRPK1	ENSG00000096063.15	3980.88	3810.87	0.312792	0.0284532	-0.284339	Target
SRPK2	ENSG00000135250.16	2949.99	2779.98	0.519041	2.27207	1.75303	Target
SRPRB	ENSG00000144867.11	1789	1619.03	2.00588	0.827924	-1.17796	Target
SRRD	ENSG00000100104.13	1431.27	1261.29	-1.70665	-3.23607	-1.52941	Target
SRRM1	ENSG00000133226.16	2290.8	2120.81	0.820004	0.718613	-0.101391	Target
SRRM2	ENSG00000167978.16	3591.6	3421.67	-0.408153	-0.0775375	0.330615	Target
SRSF1	ENSG00000136450.12	1974.92	1804.92	-0.7946	-0.314995	0.479605	Target
SRSF2	ENSG00000161547.16	1586.01	1416.01	-1.19545	-1.01747	0.17798	Target
SRSF3	ENSG00000112081.16	1219.11	1049.12	1.0702	0.881947	-0.188248	Target
SRSF4	ENSG00000116350.16	2321.8	2151.99	0.383042	1.21683	0.833786	Target
SRSF6	ENSG00000124193.14	2796.91	2626.9	-1.54282	-1.79331	-0.250484	Target
SRSF8	ENSG00000263465.4	2077.74	1907.77	-1.3968	-3.42024	-2.02343	Target
SSNA1	ENSG00000176101.11	898.76	728.75	0.0501877	0.787724	0.737536	Target
SSR1	ENSG00000124783.13	1953.19	1783.17	2.09533	1.43721	-0.658118	Target
SSR4	ENSG00000180879.13	698.28	528.31	0.603928	0.196662	-0.407266	Target
SSRP1	ENSG00000149136.8	2890.92	2720.91	-0.788537	-0.391271	0.397266	Target
SSU72	ENSG00000160075.11	1423.85	1253.84	-0.44931	-0.351018	0.0982919	Target
ST13	ENSG00000100380.13	1738.43	1568.43	-1.13165	-2.81315	-1.6815	Target
ST20	ENSG00000180953.11	675.72	505.77	1.52048	0.982581	-0.537899	Target
ST6GAL1	ENSG00000073849.14	2957.06	2787.08	1.84273	4.13686	2.29413	Target
STARD3	ENSG00000131748.15	1652.07	1482.06	-0.72385	-0.149064	0.574786	Target
STARD7	ENSG00000084090.13	2970.77	2800.95	1.0718	1.25728	0.185484	Target
STAT3	ENSG00000168610.14	4026.85	3856.84	2.52371	3.70345	1.17974	Target
STC2	ENSG00000113739.10	4655.6	4485.59	1.36003	1.35816	-0.00187212	Target
STIP1	ENSG00000168439.16	1556.81	1386.83	-0.00448268	-0.462947	-0.458465	Target
STK17B	ENSG00000081320.10	2986.88	2816.87	-0.703741	-0.521663	0.182078	Target
STK38	ENSG00000112079.8	3576	3405.99	-2.04443	-2.36133	-0.316896	Target
STK38L	ENSG00000211455.7	2354.12	2184.13	1.65376	0.706339	-0.947417	Target
STK4	ENSG00000101109.11	5606.32	5436.32	1.42667	2.07219	0.645521	Target
STOML2	ENSG00000165283.15	1205.25	1035.28	-0.54715	-1.02266	-0.475508	Target
STRAP	ENSG00000023734.10	1640.76	1470.76	0.313061	0.846762	0.533701	Target
STRN	ENSG00000115808.11	5441.52	5271.51	0.802854	1.51616	0.71331	Target
STRN3	ENSG00000196792.11	2679.78	2509.8	1.91954	3.11048	1.19094	Target
STT3A	ENSG00000134910.13	2097.55	1927.55	1.55001	1.17021	-0.379796	Target
STT3B	ENSG00000163527.9	2821.03	2651.08	-1.29156	-1.39789	-0.106322	Target
STX16	ENSG00000124222.22	3155.28	2985.28	-0.919906	-3.41134	-2.49143	Target
STXBP1	ENSG00000136854.20	2427.78	2257.8	1.87316	1.39344	-0.479726	Target
SUDS3	ENSG00000111707.11	4829.33	4659.32	0.711754	2.23056	1.51881	Target
SUGP2	ENSG00000064607.16	3389.6	3219.6	0.0396266	2.03272	1.99309	Target
SUN1	ENSG00000164828.17	2935.68	2765.68	0.427808	1.06559	0.637785	Target
SUN2	ENSG00000100242.15	2491.18	2321.19	2.91021	1.02685	-1.88335	Target
SUPT16H	ENSG00000092201.9	3943.13	3773.12	-0.546788	-1.26636	-0.719574	Target
SUPT6H	ENSG00000109111.14	5268.31	5098.31	0.270972	0.456531	0.185559	Target
SUPT7L	ENSG00000119760.15	2988.68	2818.67	-1.79138	-4.53359	-2.74221	Target
SURF4	ENSG00000148248.13	2565.8	2395.84	1.64564	1.07776	-0.567882	Target
SUSD1	ENSG00000106868.16	2856.2	2686.19	1.46962	0.763466	-0.706149	Target
SUV39H1	ENSG00000101945.16	2665.19	2495.18	-1.36181	-1.47912	-0.117316	Target
SWAP70	ENSG00000133789.14	4265.84	4095.83	0.296321	0.384476	0.0881553	Target
SYDE1	ENSG00000105137.12	3180.42	3010.41	1.45495	0.388758	-1.06619	Target
SYDE2	ENSG00000097096.8	3945.52	3775.51	0.583669	0.111031	-0.472638	Target
SYMPK	ENSG00000125755.18	2316.08	2146.1	1.30333	0.285626	-1.0177	Target
SYNCRIP	ENSG00000135316.17	2932.6	2762.61	-1.28775	-1.26378	0.0239645	Target
SYNGAP1	ENSG00000197283.16	3915.25	3745.31	-2.18161	-3.17417	-0.992567	Target
SYNGR2	ENSG00000108639.7	1445.57	1275.56	1.00818	0.845199	-0.162983	Target
SYNJ2	ENSG00000078269.14	5010.72	4840.71	-0.362341	-1.40944	-1.0471	Target
SYVN1	ENSG00000162298.18	2290.07	2120.07	2.06277	1.03947	-1.0233	Target
TACC1	ENSG00000147526.19	4311.42	4141.41	2.00496	0.991217	-1.01374	Target
TACC3	ENSG00000013810.18	1572.11	1402.1	0.131997	1.4238	1.2918	Target
TAF1	ENSG00000147133.15	5624.49	5454.5	0.104253	0.130748	0.0264957	Target
TAF1D	ENSG00000166012.16	1368.66	1198.68	-2.38539	-4.95671	-2.57132	Target
TAF6	ENSG00000106290.14	1166.61	996.73	-0.833619	-3.48232	-2.6487	Target
TAF6L	ENSG00000162227.7	1149.06	979.28	0.528541	1.47081	0.942267	Target
TAF7	ENSG00000178913.7	2334	2163.99	0.816801	0.924349	0.107548	Target
TALDO1	ENSG00000177156.10	1107.97	938.55	0.717554	0.647036	-0.0705187	Target
TAOK2	ENSG00000149930.17	4456.73	4286.72	-0.124245	-0.202391	-0.0781461	Target
TAP2	ENSG00000204267.13	3956.63	3787.03	-0.0230623	-0.453068	-0.430006	Target
TAPBP	ENSG00000231925.11	3557.19	3387.18	2.00214	1.99824	-0.00389624	Target
TAPT1	ENSG00000169762.16	1436.77	1266.82	0.23774	0.563195	0.325455	Target
TARBP2	ENSG00000139546.10	1062	892.03	-0.915409	-1.03156	-0.116148	Target
TARS2	ENSG00000143374.16	2375.28	2205.28	1.03869	3.32417	2.28548	Target
TATDN2	ENSG00000157014.10	3843.4	3673.39	-1.1263	-1.37028	-0.24398	Target
TBC1D10B	ENSG00000169221.13	2774.66	2604.65	-0.652329	-1.82381	-1.17148	Target
TBC1D13	ENSG00000107021.15	2838.29	2668.28	0.0682577	0.328322	0.260064	Target
TBC1D16	ENSG00000167291.15	7434.72	7264.71	0.313752	4.18141	3.86766	Target
TBC1D20	ENSG00000125875.13	4098.81	3928.8	-0.796494	-3.3885	-2.592	Target
TBC1D30	ENSG00000111490.13	2873.01	2703.01	1.2787	0.265345	-1.01336	Target
TBC1D4	ENSG00000136111.13	5764.7	5594.69	1.33097	3.30756	1.9766	Target
TBC1D9B	ENSG00000197226.12	3013.67	2843.69	0.400769	0.849266	0.448498	Target
TBL1X	ENSG00000101849.16	5230.67	5060.66	0.377064	0.490874	0.11381	Target
TBL1XR1	ENSG00000177565.16	3888.19	3718.2	2.15623	3.40521	1.24898	Target
TBL2	ENSG00000106638.16	2392.16	2222.16	0.00446255	0.909171	0.904709	Target
TBP	ENSG00000112592.13	1813.36	1643.35	2.05227	3.37186	1.31959	Target
TBX3	ENSG00000135111.15	3398.26	3228.28	0.262028	1.97266	1.71063	Target
TCEA2	ENSG00000171703.16	600.72	430.93	-1.21092	-2.31012	-1.0992	Target
TCF19	ENSG00000137310.11	3178.59	3008.58	-2.35066	-2.23973	0.110935	Target
TCF25	ENSG00000141002.19	1229.27	1059.44	1.81447	0.919973	-0.894495	Target
TCOF1	ENSG00000070814.19	3497.61	3327.61	0.871782	1.60073	0.72895	Target
TDG	ENSG00000139372.14	2396.6	2226.58	0.0329883	1.18384	1.15085	Target
TECR	ENSG00000099797.14	1078.14	908.14	1.73536	1.89475	0.159392	Target
TERF2	ENSG00000132604.10	2280.8	2110.85	0.68484	2.3998	1.71496	Target
TES	ENSG00000135269.17	2555.15	2385.14	1.25599	1.70905	0.453054	Target
TESK1	ENSG00000107140.15	1493.66	1323.67	-0.613189	-2.23808	-1.62489	Target
TEX10	ENSG00000136891.13	2909.37	2739.35	0.236836	0.981352	0.744516	Target
TEX2	ENSG00000136478.7	5147.19	4977.18	-2.62627	-0.191184	2.43508	Target
TFAM	ENSG00000108064.10	2123.77	1953.76	0.908987	0.766591	-0.142395	Target
TFAP2C	ENSG00000087510.6	2866	2695.99	1.04983	6.59681	5.54699	Target
TFRC	ENSG00000072274.12	4623.98	4453.98	1.9368	2.31747	0.38067	Target
TGIF1	ENSG00000177426.20	1216.51	1046.5	-0.543142	-3.56669	-3.02355	Target
TGIF2	ENSG00000118707.9	3027.73	2857.72	-0.494121	-2.02871	-1.53459	Target
THADA	ENSG00000115970.18	4883.56	4713.55	1.08698	0.997402	-0.0895799	Target
THAP11	ENSG00000168286.2	2114	1943.99	-0.743728	-0.633144	0.110584	Target
THEM4	ENSG00000159445.12	1629.89	1459.89	-1.38983	-0.810335	0.57949	Target
THEM6	ENSG00000130193.7	2259.81	2089.8	1.24986	0.377405	-0.872451	Target
THRAP3	ENSG00000054118.14	3869.86	3699.85	0.00413272	0.874804	0.870671	Target
THUMPD1	ENSG00000066654.13	3323.99	3153.98	-1.54708	-1.10784	0.439237	Target
TIMM22	ENSG00000177370.4	3194	3023.99	-2.15423	-3.68118	-1.52695	Target
TIMM50	ENSG00000105197.10	1356.84	1186.85	1.19022	0.853714	-0.336506	Target
TIMP1	ENSG00000102265.11	820.02	650.02	-1.02919	-0.927204	0.101984	Target
TIPRL	ENSG00000143155.12	2193.95	2023.94	-0.137023	-0.19874	-0.0617169	Target
TJP1	ENSG00000104067.16	5368.34	5198.33	1.13769	0.181167	-0.956521	Target
TK1	ENSG00000167900.11	1574.73	1404.71	1.81975	0.282465	-1.53729	Target
TKT	ENSG00000163931.15	1821.26	1651.26	-0.272213	-1.58852	-1.3163	Target
TLCD1	ENSG00000160606.10	707.67	537.79	-0.654597	-1.10082	-0.446219	Target
TLE3	ENSG00000140332.15	2627.49	2457.66	1.73587	1.92745	0.191589	Target
TLK2	ENSG00000146872.17	2820.83	2650.83	1.46938	0.977067	-0.492312	Target
TLN1	ENSG00000137076.20	6799.88	6629.91	-0.213764	-0.938264	-0.724501	Target
TM2D2	ENSG00000169490.16	1287.83	1117.89	0.886223	0.787286	-0.0989366	Target
TM7SF3	ENSG00000064115.10	1681.35	1512.29	0.106023	0.380173	0.27415	Target
TM9SF3	ENSG00000077147.15	3539.36	3369.35	1.55872	1.84833	0.289618	Target
TM9SF4	ENSG00000101337.15	3677.38	3507.37	0.599882	0.549739	-0.0501424	Target
TMBIM4	ENSG00000155957.17	1119.1	949.31	2.05905	0.213571	-1.84548	Target
TMBIM6	ENSG00000139644.12	2345.18	2175.19	1.87863	1.72738	-0.151253	Target
TMCC1	ENSG00000172765.17	1852.21	1682.28	-1.58628	-3.54215	-1.95587	Target
TMCO1	ENSG00000143183.16	1208.39	1038.41	0.63696	0.27663	-0.36033	Target
TMED1	ENSG00000099203.6	1327.44	1157.43	1.81282	0.0930842	-1.71974	Target
TMED3	ENSG00000166557.12	1989.48	1819.47	-0.966609	-1.51131	-0.544699	Target
TMED9	ENSG00000184840.11	1378.15	1208.14	0.152715	0.418701	0.265985	Target
TMEM106C	ENSG00000134291.11	1141.34	971.35	-3.51764	-2.42164	1.09599	Target
TMEM107	ENSG00000179029.14	1064.67	894.69	0.364057	2.34715	1.98309	Target
TMEM109	ENSG00000110108.9	1578.28	1408.28	-0.965828	-2.41507	-1.44924	Target
TMEM11	ENSG00000178307.9	1298.69	1128.67	-0.0182867	-1.41836	-1.40008	Target
TMEM123	ENSG00000152558.14	1609.71	1439.75	0.441056	1.63103	1.18997	Target
TMEM126B	ENSG00000171204.12	1043.19	873.19	-1.06938	-2.28506	-1.21567	Target
TMEM132A	ENSG00000006118.14	1332.65	1162.7	0.685663	0.378802	-0.306861	Target
TMEM14C	ENSG00000111843.13	991.78	821.77	-1.32485	-0.42607	0.898778	Target
TMEM161A	ENSG00000064545.14	1217.41	1047.45	2.53911	1.29406	-1.24505	Target
TMEM18	ENSG00000151353.14	1653.93	1483.93	0.837047	3.11622	2.27918	Target
TMEM185B	ENSG00000226479.3	2131	1960.99	0.0888212	1.55869	1.46987	Target
TMEM187	ENSG00000177854.7	1880	1709.99	1.94067	1.42087	-0.519795	Target
TMEM201	ENSG00000188807.12	3387.06	3217.06	1.40956	2.52372	1.11416	Target
TMEM205	ENSG00000105518.13	841.61	671.63	0.0858931	2.2202	2.13431	Target
TMEM209	ENSG00000146842.16	2777.5	2607.49	1.70972	0.975101	-0.734622	Target
TMEM222	ENSG00000186501.14	1709.04	1539.04	0.702819	0.538639	-0.16418	Target
TMEM30A	ENSG00000112697.15	3295.16	3125.21	2.04524	2.49002	0.444787	Target
TMEM33	ENSG00000109133.12	1976.03	1806.01	1.32122	1.44506	0.123842	Target
TMEM38A	ENSG00000072954.6	1922.61	1752.6	2.08877	4.24283	2.15405	Target
TMEM41B	ENSG00000166471.10	2552.05	2382.04	2.19211	1.14432	-1.04779	Target
TMEM43	ENSG00000170876.7	3240	3069.99	-1.20795	-0.0311649	1.17678	Target
TMEM50A	ENSG00000183726.10	1532.2	1362.19	0.941849	2.3566	1.41475	Target
TMEM51	ENSG00000171729.13	1909.66	1739.64	0.618582	2.77299	2.15441	Target
TMEM87A	ENSG00000103978.15	2054.32	1884.33	-0.4865	-2.99421	-2.50771	Target
TMEM8A	ENSG00000129925.10	1644.18	1474.2	1.60167	1.91668	0.31501	Target
TMEM9	ENSG00000116857.16	1477.33	1307.32	1.33664	0.668536	-0.6681	Target
TMEM97	ENSG00000109084.13	1947.23	1777.24	0.80532	1.70054	0.895219	Target
TMF1	ENSG00000144747.16	4264.52	4094.94	-0.719118	-0.126656	0.592462	Target
TMPO	ENSG00000120802.13	2332.84	2162.83	1.17659	1.78385	0.607264	Target
TMSB10	ENSG00000034510.5	496	326.12	-0.502686	-0.93553	-0.432844	Target
TMSB4X	ENSG00000205542.10	641.26	471.29	-3.88652	-3.67082	0.2157	Target
TMUB2	ENSG00000168591.15	1899.26	1729.25	-0.342201	-3.18203	-2.83983	Target
TMX1	ENSG00000139921.12	2923.39	2753.38	2.28377	1.68876	-0.595012	Target
TMX4	ENSG00000125827.8	5536.68	5366.67	1.12093	3.38149	2.26055	Target
TNFAIP1	ENSG00000109079.9	3238.95	3068.96	0.587368	1.25119	0.663822	Target
TNFRSF12A	ENSG00000006327.13	908.31	738.3	3.5764	1.2692	-2.30721	Target
TNFRSF21	ENSG00000146072.6	3595	3424.99	-0.782794	-1.99902	-1.21623	Target
TNIP1	ENSG00000145901.15	1903.99	1734	-1.83539	-2.82578	-0.990387	Target
TNKS	ENSG00000173273.15	7583.15	7413.16	0.518171	0.958514	0.440343	Target
TNPO1	ENSG00000083312.17	4147.34	3977.34	0.894758	0.257162	-0.637596	Target
TNPO3	ENSG00000064419.13	4199.8	4029.78	-1.2561	-1.27213	-0.0160358	Target
TNRC18	ENSG00000182095.14	1605.94	1435.94	1.66504	1.45888	-0.206161	Target
TNRC6B	ENSG00000100354.20	10422.8	10252.8	0.314804	0.780232	0.465427	Target
TOB1	ENSG00000141232.4	1687.83	1517.82	0.988435	0.105632	-0.882803	Target
TOB2	ENSG00000183864.4	4561	4390.99	2.25146	0.00545443	-2.24601	Target
TOMM20	ENSG00000173726.10	2724.36	2554.46	-0.288838	-0.442333	-0.153495	Target
TOMM6	ENSG00000214736.7	610.26	440.3	-1.5296	-2.07053	-0.540934	Target
TONSL	ENSG00000160949.16	4928.93	4758.92	2.05062	1.46245	-0.58817	Target
TOP2B	ENSG00000077097.15	3762.75	3592.74	0.286919	1.08628	0.799365	Target
TOP3A	ENSG00000177302.14	2257.86	2087.88	0.706445	1.62293	0.916486	Target
TOPORS	ENSG00000197579.7	3690.18	3520.17	-0.914031	-3.56151	-2.64748	Target
TOR1AIP1	ENSG00000143337.18	2198.41	2028.41	1.86211	1.2241	-0.638004	Target
TOR1AIP2	ENSG00000169905.12	3835.56	3665.55	0.468411	0.919459	0.451049	Target
TOR1B	ENSG00000136816.15	2112.45	1942.46	0.480293	2.34447	1.86418	Target
TOR2A	ENSG00000160404.17	1666.59	1496.58	0.694352	1.92385	1.22949	Target
TOR3A	ENSG00000186283.13	2465.24	2295.23	1.22079	1.45855	0.237763	Target
TOX4	ENSG00000092203.13	2238.38	2068.39	-0.13388	-5.70589	-5.57201	Target
TP53	ENSG00000141510.17	2338.44	2168.42	2.02876	2.02236	-0.00639976	Target
TP53BP2	ENSG00000143514.16	4351.93	4181.92	1.45526	2.54569	1.09042	Target
TP73-AS1	ENSG00000227372.12	3737.47	3567.46	-0.804659	-0.213479	0.59118	Target
TPI1	ENSG00000111669.14	1229.52	1059.51	-1.17483	-2.04582	-0.870994	Target
TPM2	ENSG00000198467.14	1026.71	856.71	-3.77291	-1.92624	1.84667	Target
TPRA1	ENSG00000163870.15	1664.34	1494.33	0.0599428	1.53514	1.47519	Target
TPRN	ENSG00000176058.12	2284.36	2114.35	-0.757401	-1.44483	-0.687424	Target
TPT1	ENSG00000133112.16	872.33	702.33	-3.99911	-3.49259	0.506526	Target
TPX2	ENSG00000088325.15	3497.16	3327.15	-0.866869	-0.892596	-0.0257268	Target
[truncated: 2,656 more rows]

## Sheet: S. Zaccara et al., 2020
symbol	gene_id	length.x	effective_length.x	te_Glc-	te_Glc+	FC	freq_m6A
AAK1	ENSG00000115977.18	4394.05	4224.04	-0.43135	-0.219578	0.211772	Non
AAMP	ENSG00000127837.9	1452.18	1282.19	-0.76354	-1.01373	-0.250186	1
AAR2	ENSG00000131043.11	2444.03	2274.02	-0.689991	-0.836233	-0.146242	5+
AARS	ENSG00000090861.15	3379.04	3209.03	0.301653	1.4455	1.14384	5+
AARSD1	ENSG00000266967.6	1013.82	843.84	-0.784303	-0.566236	0.218067	Non
AASDHPPT	ENSG00000149313.10	2116.86	1946.87	0.431704	3.22765	2.79595	Non
ABCA2	ENSG00000107331.16	4720.8	4550.79	2.08104	0.239514	-1.84153	5+
ABCA3	ENSG00000167972.13	3715.02	3545.01	0.536626	2.61462	2.07799	5+
ABCA7	ENSG00000064687.12	1806.05	1636.05	1.76387	2.74061	0.976746	2-4
ABCB7	ENSG00000131269.16	2161.68	1991.68	0.894698	0.716287	-0.17841	Non
ABCB9	ENSG00000150967.17	2119.1	1949.12	0.721359	1.51279	0.79143	Non
ABCC1	ENSG00000103222.18	6552	6381.99	1.32061	0.323408	-0.997201	5+
ABCC10	ENSG00000124574.14	2102.95	1933.01	-0.0744847	-0.961501	-0.887016	1
ABCC4	ENSG00000125257.14	5190.54	5020.53	1.51298	3.08041	1.56743	Non
ABCD3	ENSG00000117528.12	3369.55	3199.54	1.07245	0.80454	-0.267915	Non
ABCE1	ENSG00000164163.10	2748.97	2578.96	1.12133	1.23793	0.116592	1
ABCF1	ENSG00000204574.12	2824.87	2654.85	-0.206544	-3.03744	-2.83089	5+
ABCF3	ENSG00000161204.11	1778.93	1608.92	0.562453	0.450174	-0.112279	5+
ABHD10	ENSG00000144827.8	2059.51	1889.5	1.02137	2.86778	1.84641	2-4
ABHD13	ENSG00000139826.5	5338	5167.99	-0.521138	-2.5074	-1.98626	5+
ABHD14B	ENSG00000114779.19	1805.62	1635.61	-4.37438	-0.725298	3.64908	Non
ABHD17B	ENSG00000107362.13	2201.54	2031.53	1.61689	1.02988	-0.587008	5+
ABHD3	ENSG00000158201.9	1717.76	1547.92	0.390637	2.01414	1.6235	2-4
ABL1	ENSG00000097007.17	3410.46	3240.48	-0.832472	-6.32771	-5.49524	5+
ABL2	ENSG00000143322.19	9082.84	8912.83	-1.09037	-1.62186	-0.531492	Non
ABR	ENSG00000159842.15	4184.38	4014.38	2.79401	0.38699	-2.40702	5+
ABT1	ENSG00000146109.4	2949	2778.99	0.47885	0.590579	0.111729	2-4
ACAA1	ENSG00000060971.17	1626.79	1456.78	1.68843	1.63979	-0.0486477	1
ACAA2	ENSG00000167315.17	1566.58	1396.57	-1.5167	-1.98911	-0.472407	1
ACACA	ENSG00000278540.4	4241.71	4071.73	1.79048	2.16572	0.375247	2-4
ACAD8	ENSG00000151498.11	2119.57	1949.57	-0.718692	-0.721129	-0.00243758	2-4
ACAD9	ENSG00000177646.18	2055.22	1885.22	-1.46783	-0.102513	1.36532	2-4
ACADM	ENSG00000117054.13	1476.33	1306.33	0.406037	2.43766	2.03163	2-4
ACADVL	ENSG00000072778.19	960.06	790.09	-0.664253	-1.46736	-0.803112	1
ACAP3	ENSG00000131584.18	2788.35	2618.43	-0.720587	-2.42892	-1.70833	1
ACAT1	ENSG00000075239.13	1242.11	1072.14	1.17385	3.20314	2.0293	Non
ACAT2	ENSG00000120437.8	1732.13	1562.12	-0.304769	-1.31145	-1.00668	Non
ACBD5	ENSG00000107897.18	3262.18	3092.16	0.958254	0.710828	-0.247426	2-4
ACER3	ENSG00000078124.11	4370.17	4200.16	-0.235473	-0.959128	-0.723655	1
ACIN1	ENSG00000100813.14	2359.05	2189.07	-1.28229	-1.80436	-0.522073	5+
ACLY	ENSG00000131473.16	3948.24	3778.24	1.465	0.752667	-0.712331	2-4
ACO2	ENSG00000100412.15	2278.67	2108.66	0.288154	0.426071	0.137917	1
ACOT13	ENSG00000112304.10	1307.02	1137.02	-1.36776	-3.83851	-2.47075	5+
ACOT7	ENSG00000097021.19	1398.44	1228.42	-0.504496	-1.57978	-1.07529	Non
ACOX1	ENSG00000161533.11	3098.83	2928.99	2.00766	1.42485	-0.582814	Non
ACP1	ENSG00000143727.15	1405.93	1235.92	0.393163	0.393197	3.4399e-05	Non
ACP2	ENSG00000134575.9	1999.46	1829.45	0.611734	2.65457	2.04283	5+
ACSL3	ENSG00000123983.13	2687.64	2517.64	1.0238	0.544715	-0.479084	5+
ACSS2	ENSG00000131069.19	1850.91	1681.19	0.328496	2.2647	1.93621	1
ACTA1	ENSG00000143632.14	1122	951.99	5.41549	10.0542	4.63874	Non
ACTG1	ENSG00000184009.11	1895.28	1725.27	2.49881	1.2262	-1.27261	2-4
ACTL6A	ENSG00000136518.16	1509.61	1340.7	1.3352	0.674022	-0.661175	Non
ACTR1A	ENSG00000138107.12	2538.18	2368.17	-1.05693	-0.771651	0.285282	2-4
ACTR1B	ENSG00000115073.7	1987.33	1817.32	0.455937	1.57273	1.11679	2-4
ACTR2	ENSG00000138071.13	3185.3	3015.28	0.443664	1.76692	1.32326	Non
ACTR3	ENSG00000115091.11	2152.13	1982.12	1.55458	0.403756	-1.15083	Non
ACTR8	ENSG00000113812.13	1909.85	1739.86	-0.113289	-1.04085	-0.927564	1
ACVR1B	ENSG00000135503.12	4178.58	4008.57	1.75156	2.94156	1.19	1
ACVR2B	ENSG00000114739.13	11665.4	11495.3	1.48117	2.85733	1.37615	1
ADA	ENSG00000196839.12	1472.54	1302.53	1.12133	0.331801	-0.78953	Non
ADAL	ENSG00000168803.15	2006.81	1836.82	-0.448064	-3.1241	-2.67604	Non
ADAM10	ENSG00000137845.14	2328.68	2158.68	2.47927	1.40046	-1.07881	5+
ADAM15	ENSG00000143537.13	1650.46	1480.55	0.410134	0.0116326	-0.398502	1
ADAM17	ENSG00000151694.13	3709.89	3539.88	0.843083	0.626655	-0.216428	5+
ADAM32	ENSG00000197140.14	6871	6700.99	2.98185	2.11864	-0.863208	Non
ADAMTS17	ENSG00000140470.13	2765.47	2595.48	1.2984	6.0864	4.788	Non
ADAR	ENSG00000160710.16	5867.68	5697.67	0.677026	1.30109	0.624069	5+
ADAT1	ENSG00000065457.10	1182.33	1012.38	1.33113	0.336366	-0.994767	2-4
ADAT2	ENSG00000189007.15	2261.63	2091.66	-2.9645	-0.898555	2.06595	Non
ADCY3	ENSG00000138031.14	2004.09	1834.1	0.282135	2.23312	1.95098	5+
ADD1	ENSG00000087274.16	2254.88	2084.91	1.06549	2.14082	1.07532	2-4
ADD2	ENSG00000075340.22	5095.85	4925.84	0.249901	5.82168	5.57178	Non
ADD3	ENSG00000148700.14	2557.37	2387.54	1.68963	3.74226	2.05263	2-4
ADGRG2	ENSG00000173698.17	4658.43	4488.42	1.89563	0.377345	-1.51828	Non
ADGRL1	ENSG00000072071.16	5305.65	5135.68	2.53109	1.84169	-0.689401	Non
ADGRL2	ENSG00000117114.19	3960.18	3790.18	0.0144819	0.973189	0.958707	Non
ADH5	ENSG00000197894.10	1564.51	1394.51	-0.724141	-0.0731801	0.650961	Non
ADIPOR1	ENSG00000159346.12	2176.25	2006.24	-0.68687	-0.766737	-0.0798667	5+
ADIPOR2	ENSG00000006831.9	3951.68	3781.67	2.12818	0.595897	-1.53228	5+
ADNP	ENSG00000101126.16	3864.09	3694.08	-0.358027	-1.3694	-1.01138	5+
ADNP2	ENSG00000101544.8	4818.04	4648.03	-0.697292	-0.847125	-0.149833	5+
ADRA2C	ENSG00000184160.7	2129	1958.99	1.05063	3.58849	2.53787	5+
ADRM1	ENSG00000130706.12	1355.89	1185.88	-0.555497	-0.809573	-0.254075	2-4
ADSL	ENSG00000239900.12	1395.3	1225.3	-0.186507	-0.216935	-0.0304279	Non
AES	ENSG00000104964.14	1561.68	1391.69	0.529168	1.05061	0.521437	2-4
AFAP1L1	ENSG00000157510.13	3967.04	3797.03	0.0322403	1.71872	1.68648	Non
AFF1	ENSG00000172493.20	7033.92	6863.91	1.10735	0.943497	-0.163854	5+
AFG3L2	ENSG00000141385.9	3023.23	2853.22	1.26795	0.125945	-1.142	5+
AGA	ENSG00000038002.8	1277.11	1107.15	1.39444	2.0131	0.618656	Non
AGAP1	ENSG00000157985.18	5470.29	5300.28	-0.06695	-2.86606	-2.79911	2-4
AGAP3	ENSG00000133612.18	1417.71	1247.74	0.335982	0.0328813	-0.303101	5+
AGK	ENSG00000006530.16	1997.85	1827.85	0.0329005	1.77318	1.74028	2-4
AGPAT1	ENSG00000204310.12	2063.96	1893.94	-2.14384	-1.84333	0.300511	Non
AHCTF1	ENSG00000153207.15	7420.35	7250.34	-1.20429	-1.49866	-0.294371	2-4
AHCY	ENSG00000101444.12	2121.37	1951.36	-0.213093	-0.361156	-0.148063	2-4
AHCYL2	ENSG00000158467.16	4019.21	3849.21	0.917484	1.6897	0.772217	Non
AHI1	ENSG00000135541.20	2907.91	2737.95	0.275593	0.325082	0.0494898	Non
AHRR	ENSG00000063438.16	3446.28	3276.28	-0.99724	-2.94981	-1.95257	2-4
AIFM1	ENSG00000156709.13	1737.59	1567.58	0.609	2.27156	1.66256	Non
AIG1	ENSG00000146416.18	1332.76	1162.77	0.321615	2.30027	1.97866	1
AJUBA	ENSG00000129474.15	1954.26	1784.32	-1.56273	-3.85778	-2.29505	5+
AK2	ENSG00000004455.16	1648.48	1478.47	-1.46586	-2.88306	-1.4172	2-4
AK4	ENSG00000162433.14	4138.86	3968.84	-0.4312	-2.41783	-1.98663	Non
AKAP10	ENSG00000108599.14	2697.12	2527.12	1.43952	0.539204	-0.900321	5+
AKAP13	ENSG00000170776.21	6694.42	6524.44	0.192647	0.51983	0.327183	5+
AKAP17A	ENSG00000197976.11	2997.88	2827.87	-0.0276606	-0.894388	-0.866727	Non
AKAP8	ENSG00000105127.8	3374.58	3204.56	1.47823	0.620798	-0.857435	2-4
AKAP8L	ENSG00000011243.17	1393.64	1223.65	-0.72142	-0.228412	0.493008	1
AKAP9	ENSG00000127914.16	7376.81	7206.8	1.27207	3.12127	1.8492	5+
AKIRIN1	ENSG00000174574.15	2412.16	2242.15	0.669309	2.18984	1.52053	1
AKIRIN2	ENSG00000135334.8	1445.51	1275.55	1.16392	0.707678	-0.456242	Non
AKR1B1	ENSG00000085662.13	1383.79	1213.78	-0.961158	-0.861944	0.099214	Non
AKR7A2	ENSG00000053371.12	1356.83	1186.81	0.180457	2.15307	1.97262	Non
AKT1S1	ENSG00000204673.10	2211.77	2041.76	-0.339098	-2.70388	-2.36478	1
AKT2	ENSG00000105221.16	1488.01	1318.03	0.0242236	0.420575	0.396351	2-4
ALAD	ENSG00000148218.15	2436.46	2266.46	-1.67953	-2.76533	-1.08579	Non
ALAS1	ENSG00000023330.14	2119.04	1949.07	-1.06859	-2.7128	-1.64421	Non
ALCAM	ENSG00000170017.12	3872.33	3702.32	1.48125	1.63164	0.150392	Non
ALDH18A1	ENSG00000059573.8	2758.38	2588.37	0.488158	3.07462	2.58646	5+
ALDH1B1	ENSG00000137124.7	3066	2895.99	-1.9278	-1.05674	0.871064	5+
ALDH1L2	ENSG00000136010.13	6296.01	6126.01	0.602618	3.69747	3.09486	Non
ALDH2	ENSG00000111275.12	1980.01	1810.02	1.09796	0.261105	-0.836858	Non
ALDH3A2	ENSG00000072210.18	2163.33	1993.33	2.14768	1.95249	-0.195191	5+
ALDH5A1	ENSG00000112294.12	4505.68	4335.67	0.668913	2.29615	1.62724	Non
ALDH6A1	ENSG00000119711.12	2840.87	2670.85	0.936987	2.32562	1.38864	2-4
ALDH7A1	ENSG00000164904.17	1351.71	1181.73	0.006811	0.155029	0.148218	Non
ALDOC	ENSG00000109107.13	1651.69	1481.68	0.548014	6.00731	5.4593	Non
ALG10	ENSG00000139133.6	2838.52	2668.51	1.7874	0.778468	-1.00893	Non
ALG10B	ENSG00000175548.8	4345.56	4175.57	0.671597	0.28367	-0.387927	Non
ALG14	ENSG00000172339.9	2228.28	2058.42	-1.72342	-1.29057	0.432851	1
ALG2	ENSG00000119523.9	1837.48	1667.47	-0.731735	-1.95492	-1.22319	5+
ALG3	ENSG00000214160.9	1369.21	1199.21	1.19795	1.44233	0.244376	Non
ALG6	ENSG00000088035.16	1914.72	1744.7	0.284439	3.62092	3.33648	2-4
ALG8	ENSG00000159063.12	1327.48	1157.48	1.04368	1.01069	-0.0329901	Non
ALG9	ENSG00000086848.14	1372.94	1202.97	0.176346	1.66348	1.48713	Non
ALKBH2	ENSG00000189046.10	988.77	818.77	-0.453409	-2.9927	-2.53929	1
ALKBH7	ENSG00000125652.7	649.4	479.46	2.36886	1.83955	-0.529309	Non
ALMS1	ENSG00000116127.17	8525.28	8355.56	0.410136	0.198642	-0.211495	5+
ALS2	ENSG00000003393.14	5028.27	4858.26	-0.196392	-1.57299	-1.3766	5+
ALYREF	ENSG00000183684.7	1019.97	850.08	1.76882	1.59888	-0.169938	Non
AMBRA1	ENSG00000110497.14	3169.36	2999.38	0.807303	3.28516	2.47785	5+
AMFR	ENSG00000159461.14	3092.38	2922.39	1.99453	2.70655	0.712019	2-4
AMOT	ENSG00000126016.15	5210.07	5040.09	1.20603	8.11732	6.91129	Non
AMOTL2	ENSG00000114019.14	3807.89	3637.88	-2.20945	-0.609778	1.59967	2-4
AMPD2	ENSG00000116337.15	1747.76	1577.77	-0.105474	-0.02888	0.076594	Non
AMZ2	ENSG00000196704.11	1039.48	869.48	-1.66325	-4.2462	-2.58295	Non
ANAPC15	ENSG00000110200.8	824.01	654.01	-0.182078	-2.13488	-1.9528	5+
ANAPC16	ENSG00000166295.8	1396.79	1226.79	-1.89511	-0.965424	0.929686	1
ANAPC5	ENSG00000089053.12	1641.98	1471.98	-0.247503	-0.543852	-0.296349	2-4
ANAPC7	ENSG00000196510.12	1972.07	1802.09	1.02408	1.60157	0.577493	5+
ANGEL1	ENSG00000013523.9	3913.38	3743.37	0.725032	3.07426	2.34923	2-4
ANGEL2	ENSG00000174606.13	2641.36	2471.41	-0.263072	-0.409733	-0.146662	2-4
ANK2	ENSG00000145362.17	4723.8	4553.8	2.54931	5.69967	3.15035	Non
ANKFY1	ENSG00000185722.17	4586.81	4416.82	0.0951344	3.04061	2.94547	5+
ANKHD1-EIF4EBP3	ENSG00000254996.5	6749.83	6579.82	-1.84104	-1.49689	0.344149	5+
ANKMY1	ENSG00000144504.15	1813.68	1643.7	-0.287352	-2.77405	-2.48669	1
ANKMY2	ENSG00000106524.8	2555	2384.99	-1.93336	-0.532635	1.40073	2-4
ANKRD11	ENSG00000167522.15	4026.88	3856.89	-0.413156	-3.82534	-3.41219	5+
ANKRD13A	ENSG00000076513.16	3123.63	2953.62	0.483132	1.0782	0.595067	Non
ANKRD13D	ENSG00000172932.14	1829.61	1659.61	1.12465	2.46421	1.33956	1
ANKRD16	ENSG00000134461.15	1676.79	1506.78	1.89281	3.00386	1.11106	Non
ANKRD17	ENSG00000132466.18	7914.03	7744.01	-0.16694	-1.05974	-0.892796	5+
ANKRD26	ENSG00000107890.16	6597.06	6427.05	0.385238	1.2201	0.834859	2-4
ANKRD42	ENSG00000137494.13	2588.55	2418.55	-4.48618	-0.415037	4.07115	2-4
ANKRD46	ENSG00000186106.11	1639.63	1469.64	0.0372259	3.35523	3.318	1
ANKRD52	ENSG00000139645.9	7645.52	7475.52	-1.40548	-2.40762	-1.00214	Non
ANKS3	ENSG00000168096.14	1338.32	1168.35	0.19098	0.726182	0.535202	Non
ANKS6	ENSG00000165138.17	4198.2	4028.2	-0.908726	-0.0805247	0.828201	5+
ANLN	ENSG00000011426.10	4474.03	4304.02	0.792286	2.50518	1.7129	5+
ANO10	ENSG00000160746.12	1714.14	1544.17	0.149452	0.591993	0.442541	2-4
ANO6	ENSG00000177119.15	5898.29	5728.28	-0.355119	-4.27192	-3.91681	Non
ANP32A	ENSG00000140350.15	1318.74	1148.74	-0.244853	-0.777951	-0.533098	2-4
ANP32B	ENSG00000136938.8	1453.67	1283.66	-0.907485	-0.374231	0.533254	5+
ANP32E	ENSG00000143401.14	2655.22	2485.21	1.74089	2.01045	0.269558	2-4
ANTXR1	ENSG00000169604.19	4939.3	4769.29	2.42642	0.600868	-1.82555	5+
ANXA3	ENSG00000138772.12	1320.79	1150.78	-0.588337	-1.82113	-1.23279	Non
ANXA4	ENSG00000196975.15	1363.51	1193.52	1.20126	1.22987	0.0286079	Non
ANXA5	ENSG00000164111.14	1658.4	1488.39	1.91086	1.33383	-0.577029	Non
ANXA6	ENSG00000197043.13	2266.61	2096.6	0.860636	1.43623	0.575596	1
ANXA7	ENSG00000138279.15	2082.62	1912.61	-0.225387	-2.4772	-2.25181	Non
AP1B1	ENSG00000100280.16	3841.99	3671.98	1.08227	1.06197	-0.0202924	1
AP1G1	ENSG00000166747.12	5010.87	4840.86	0.942716	2.54555	1.60283	5+
AP1M1	ENSG00000072958.8	1244.43	1074.53	1.95441	2.52266	0.568256	2-4
AP1S1	ENSG00000106367.14	1110.36	940.36	1.1481	0.463329	-0.68477	Non
AP2A2	ENSG00000183020.13	1355.98	1186.43	1.30917	3.37631	2.06714	2-4
AP2B1	ENSG00000006125.17	4756.66	4586.67	1.14572	2.45695	1.31122	2-4
AP3D1	ENSG00000065000.17	3279.37	3109.36	1.64477	2.55953	0.914768	5+
AP3M2	ENSG00000070718.11	2692.92	2522.93	0.694304	3.03323	2.33893	5+
AP3S1	ENSG00000177879.15	1001.24	831.33	-1.43007	-0.275914	1.15415	Non
AP3S2	ENSG00000157823.16	1598.71	1428.87	1.54164	3.33799	1.79634	5+
AP4B1	ENSG00000134262.12	1931.64	1761.7	1.51905	1.01437	-0.504676	Non
AP4M1	ENSG00000221838.9	1086.93	916.99	-2.38702	-0.684364	1.70266	5+
APBA2	ENSG00000034053.14	2982.39	2812.37	0.628305	0.344828	-0.283476	Non
APBB1	ENSG00000166313.18	2071.83	1901.82	0.21323	2.00317	1.78994	Non
APEH	ENSG00000164062.12	1627.89	1457.88	0.330847	0.871333	0.540486	1
APEX1	ENSG00000100823.11	1467.3	1297.28	0.166786	0.463119	0.296333	5+
APEX2	ENSG00000169188.4	3245	3074.99	-2.08267	-0.265054	1.81761	5+
APH1B	ENSG00000138613.13	2666.18	2496.18	2.39598	3.31	0.914026	Non
API5	ENSG00000166181.12	2828.23	2658.25	-0.161102	-3.06074	-2.89964	Non
APLP1	ENSG00000105290.11	974.21	804.33	0.69439	2.31042	1.61603	Non
APLP2	ENSG00000084234.17	2894.6	2724.59	1.3611	1.92004	0.558941	5+
APOLD1	ENSG00000178878.12	4646	4475.99	1.06266	6.4778	5.41514	5+
APPL1	ENSG00000157500.11	3972.85	3802.85	1.2734	3.48961	2.21622	Non
APTX	ENSG00000137074.18	1344.17	1174.18	-1.66127	-0.540257	1.12101	1
ARAF	ENSG00000078061.12	1216.59	1046.61	-0.766742	-0.710942	0.0558	Non
ARAP1	ENSG00000186635.14	2662.92	2492.93	1.09517	1.35732	0.262144	Non
ARAP3	ENSG00000120318.15	3762.93	3592.92	-1.04821	-1.78792	-0.739709	Non
ARCN1	ENSG00000095139.13	3053.9	2883.89	0.326252	1.18305	0.856793	2-4
AREL1	ENSG00000119682.16	4742.45	4572.46	-0.133863	-1.1683	-1.03443	2-4
ARF1	ENSG00000143761.15	1661.04	1491.03	2.08175	1.617	-0.464748	2-4
ARF3	ENSG00000134287.9	2095.65	1925.68	0.637497	1.3701	0.732604	2-4
ARF5	ENSG00000004059.10	823.68	653.72	1.21098	1.16679	-0.0441896	Non
ARF6	ENSG00000165527.6	3865	3694.99	0.0894177	0.856174	0.766756	5+
ARFGAP1	ENSG00000101199.12	1432.78	1262.8	-0.966339	-2.3692	-1.40286	5+
ARFGAP3	ENSG00000242247.10	2489.32	2319.31	0.409265	0.285249	-0.124016	Non
ARFGEF1	ENSG00000066777.8	7021.84	6851.83	-1.06979	-4.09026	-3.02047	5+
ARFGEF2	ENSG00000124198.8	7133.38	6964.34	-1.40472	-1.46395	-0.059224	Non
ARFIP1	ENSG00000164144.15	2569.13	2399.12	0.905625	2.26871	1.36308	Non
ARFIP2	ENSG00000132254.12	1591.7	1421.69	-0.551937	-0.23807	0.313867	2-4
ARG2	ENSG00000081181.7	1902.14	1732.14	1.99347	1.28909	-0.704385	Non
ARGLU1	ENSG00000134884.14	3875.1	3705.09	-2.76817	-0.329556	2.43861	5+
ARHGAP1	ENSG00000175220.11	2978.69	2808.68	1.90428	1.88638	-0.0178955	Non
ARHGAP18	ENSG00000146376.10	4462	4291.99	-3.39889	-1.23976	2.15913	2-4
ARHGAP19	ENSG00000213390.10	5037.9	4867.89	0.332506	1.44234	1.10984	1
ARHGAP21	ENSG00000107863.17	5158.19	4988.18	0.595003	0.327394	-0.267609	2-4
ARHGAP22	ENSG00000128805.14	2115.57	1945.57	-0.344329	-0.978815	-0.634486	Non
ARHGAP26	ENSG00000145819.16	5031.05	4861.04	2.87548	4.06796	1.19248	1
ARHGAP32	ENSG00000134909.18	6940.48	6770.48	-0.600829	-0.076962	0.523867	2-4
ARHGAP44	ENSG00000006740.16	4004.53	3834.52	-1.24876	-0.290019	0.958743	Non
ARHGAP5	ENSG00000100852.12	3688.38	3518.37	-2.09401	-0.0713904	2.02262	5+
ARHGEF10	ENSG00000104728.15	3848.69	3678.68	-1.41266	-2.73597	-1.3233	2-4
ARHGEF12	ENSG00000196914.8	8159.15	7989.14	0.0155959	0.24711	0.231514	5+
ARHGEF18	ENSG00000104880.17	3255.26	3085.27	0.638052	3.60562	2.96757	5+
ARHGEF4	ENSG00000136002.18	2069.02	1899.03	-0.88357	-5.14226	-4.25869	5+
ARHGEF7	ENSG00000102606.18	3031.97	2861.96	0.0290178	1.13816	1.10915	2-4
ARID1A	ENSG00000117713.19	4978.03	4808.03	0.314832	1.37238	1.05755	5+
ARID1B	ENSG00000049618.23	5416.65	5246.7	0.633556	3.75329	3.11973	5+
ARID3A	ENSG00000116017.10	4891.21	4721.23	3.21426	3.53268	0.318418	Non
ARID4A	ENSG00000032219.18	4694.45	4524.45	1.19409	3.19615	2.00206	2-4
ARID4B	ENSG00000054267.21	4045.55	3875.77	0.123013	2.09694	1.97393	5+
ARIH1	ENSG00000166233.14	2314.65	2144.8	0.633883	1.34735	0.713467	5+
ARL1	ENSG00000120805.13	1362.34	1192.36	0.170548	1.23176	1.06121	Non
ARL10	ENSG00000175414.6	10845	10675	-1.75174	-0.827533	0.924206	Non
ARL13B	ENSG00000169379.15	2749.59	2579.58	0.410125	3.27426	2.86413	2-4
ARL14EP	ENSG00000152219.4	1813.07	1644.12	0.820451	0.742768	-0.0776829	2-4
ARL2	ENSG00000213465.7	975.4	805.39	-0.380241	-0.620544	-0.240303	2-4
ARL5A	ENSG00000162980.16	1973.87	1803.87	-1.08191	-4.93226	-3.85035	1
ARL5B	ENSG00000165997.4	7196	7025.99	-0.306429	-3.36976	-3.06333	2-4
ARL6IP1	ENSG00000170540.14	2374.53	2204.52	1.13569	2.17036	1.03468	Non
ARL6IP5	ENSG00000144746.6	2074.99	1904.98	-0.83752	-1.65079	-0.81327	5+
ARL6IP6	ENSG00000177917.10	988.87	818.95	-0.777602	-0.872023	-0.0944213	Non
ARL8A	ENSG00000143862.7	1166.69	996.94	-1.03236	-1.06976	-0.0373966	Non
ARL8B	ENSG00000134108.12	2720.95	2550.94	0.239642	2.10941	1.86977	Non
ARMC1	ENSG00000104442.9	2851.03	2681.02	2.0365	2.46043	0.423936	1
ARMC6	ENSG00000105676.13	1386.4	1216.42	1.29103	1.15177	-0.139261	Non
ARMC8	ENSG00000114098.17	2250.63	2080.71	-0.251729	-0.00873041	0.242998	2-4
ARMC9	ENSG00000135931.17	1771.04	1601.04	0.206823	1.24534	1.03851	Non
ARMCX5-GPRASP2	ENSG00000271147.7	1175.99	1006.01	0.47176	3.41457	2.94281	Non
ARMCX6	ENSG00000198960.10	985.07	815.07	0.741432	0.299547	-0.441885	Non
ARNT	ENSG00000143437.20	2976.77	2806.78	0.154294	0.680363	0.526069	1
ARNT2	ENSG00000172379.20	5015.14	4845.13	1.48946	10.2307	8.74124	2-4
ARPC1A	ENSG00000241685.9	1483.96	1313.96	-0.849982	-1.87266	-1.02268	Non
ARPC1B	ENSG00000130429.14	887.97	718.01	-2.82268	-0.576771	2.24591	Non
ARPC3	ENSG00000111229.15	967.98	798.02	1.04046	0.655966	-0.384495	Non
ARPC4	ENSG00000241553.12	1431.48	1261.48	-0.489349	-0.171267	0.318082	1
ARPC5	ENSG00000162704.15	1833.87	1663.86	1.49268	2.18187	0.689198	2-4
ARPC5L	ENSG00000136950.13	1398.73	1228.72	-0.546658	-0.264636	0.282022	5+
ARPP19	ENSG00000128989.10	3039.27	2869.27	1.25829	0.107515	-1.15077	1
ARRB2	ENSG00000141480.17	1511.98	1341.98	0.649872	0.00767604	-0.642196	Non
ARRDC3	ENSG00000113369.8	3679.56	3509.57	1.91175	1.90001	-0.0117393	5+
ARSA	ENSG00000100299.17	1395.19	1225.19	1.8898	0.53979	-1.35001	1
ARSB	ENSG00000113273.16	3825.52	3655.52	1.11058	2.59092	1.48034	Non
ASAH1	ENSG00000104763.18	1717.11	1547.1	-0.542462	-4.58618	-4.04372	1
ASAP1	ENSG00000153317.14	3979.34	3809.34	1.43641	2.61031	1.17389	1
ASB7	ENSG00000183475.12	4133.74	3963.73	-2.27497	-0.0320338	2.24294	5+
ASB8	ENSG00000177981.10	1760.4	1590.62	0.0559143	2.06742	2.0115	5+
ASCC2	ENSG00000100325.14	1960.7	1790.71	1.28534	2.21867	0.933329	Non
ASF1A	ENSG00000111875.7	2215.39	2045.38	1.44739	0.313723	-1.13367	5+
ASF1B	ENSG00000105011.8	1970.85	1800.83	0.198717	0.333074	0.134357	5+
ASH1L	ENSG00000116539.12	10926.4	10756.4	1.51775	0.89273	-0.625024	5+
ASNA1	ENSG00000198356.11	1272.72	1102.71	-0.697022	-0.0485913	0.64843	Non
ASNS	ENSG00000070669.16	1800.81	1630.8	0.346305	2.7412	2.3949	Non
ASNSD1	ENSG00000138381.9	2215.75	2045.75	-1.1655	-1.41159	-0.246088	5+
ASPH	ENSG00000198363.17	3270	3100	1.86352	1.02885	-0.834671	2-4
ASPM	ENSG00000066279.17	8557.83	8387.81	-0.407928	-1.69888	-1.29096	5+
ASXL1	ENSG00000171456.18	4065.61	3895.73	0.664432	1.18077	0.516336	5+
ASXL2	ENSG00000143970.16	7353.2	7183.21	-0.3821	-0.00476924	0.377331	5+
ATAD1	ENSG00000138138.13	2737.98	2567.97	0.569965	2.75708	2.18712	Non
ATAD2	ENSG00000156802.12	5119.01	4949	1.36901	0.0205583	-1.34845	1
ATAD2B	ENSG00000119778.14	6710.42	6540.42	2.27162	1.41504	-0.856584	1
ATAD3B	ENSG00000160072.19	2019.17	1849.31	-0.596495	-2.33835	-1.74186	1
ATF2	ENSG00000115966.16	2581.29	2411.28	0.795596	0.769754	-0.0258424	2-4
ATF3	ENSG00000162772.16	1502.82	1332.83	0.381751	2.57057	2.18882	5+
ATF4	ENSG00000128272.14	1429.45	1259.44	-3.76972	-5.07311	-1.30339	1
ATF6	ENSG00000118217.5	7496	7325.99	-1.07721	-1.90251	-0.825301	5+
ATF7	ENSG00000170653.18	3905.92	3735.93	0.717259	0.641662	-0.075597	1
ATF7IP	ENSG00000171681.12	5011.8	4841.81	1.04439	2.17894	1.13455	5+
ATG13	ENSG00000175224.16	2324.35	2154.36	0.32632	0.554497	0.228177	5+
ATG2A	ENSG00000110046.12	3055.69	2885.72	-0.601087	-4.31046	-3.70937	2-4
ATG3	ENSG00000144848.10	1471.01	1301.01	1.19839	1.43275	0.234368	Non
ATG4C	ENSG00000125703.14	2174.52	2004.52	0.724324	3.05131	2.32699	2-4
ATG4D	ENSG00000130734.9	1105.81	935.81	0.0666041	2.63066	2.56406	2-4
ATG7	ENSG00000197548.12	1869.72	1699.75	0.996129	1.84229	0.846158	Non
ATG9A	ENSG00000198925.11	2109.87	1939.89	0.565208	0.284545	-0.280663	2-4
ATIC	ENSG00000138363.14	1269.07	1099.12	0.858284	0.610508	-0.247776	Non
ATL2	ENSG00000119787.13	2077.12	1907.13	1.2374	1.56848	0.331082	5+
ATL3	ENSG00000184743.12	3719.27	3549.25	1.74769	1.60015	-0.147546	2-4
ATM	ENSG00000149311.18	5069.95	4899.96	0.576417	2.76297	2.18655	2-4
ATN1	ENSG00000111676.14	4315.82	4145.81	-0.202989	-0.930758	-0.727769	Non
ATP11B	ENSG00000058063.15	5046.03	4876.02	0.746314	2.2778	1.53148	Non
ATP11C	ENSG00000101974.14	5107.6	4937.59	0.351192	0.0152029	-0.335989	Non
ATP13A1	ENSG00000105726.16	1427.12	1257.19	0.883611	1.66201	0.778401	Non
ATP13A3	ENSG00000133657.15	3409.79	3239.83	-1.12858	-2.22407	-1.09549	Non
ATP1A1	ENSG00000163399.15	3504.71	3334.69	0.841249	1.50437	0.663119	1
ATP1A3	ENSG00000105409.18	3356.75	3186.74	0.897168	4.75489	3.85772	Non
ATP2A2	ENSG00000174437.16	4080.61	3910.64	1.27987	0.85954	-0.420335	5+
ATP2B1	ENSG00000070961.15	3982.25	3812.26	0.12022	1.00908	0.88886	5+
ATP2B4	ENSG00000058668.14	6647.45	6477.45	0.0872445	0.528004	0.440759	5+
ATP2C1	ENSG00000017260.19	2525.47	2355.48	-0.22241	-1.55663	-1.33422	5+
ATP6AP1	ENSG00000071553.16	2103.44	1933.43	0.355198	1.12171	0.766508	Non
ATP6V0A1	ENSG00000033627.16	2367.52	2197.57	1.15243	1.37213	0.219699	Non
ATP6V0B	ENSG00000117410.13	970.75	800.75	0.05984	0.507855	0.448015	1
ATP6V0C	ENSG00000185883.11	933.12	763.12	2.39836	0.730921	-1.66744	1
ATP6V0D1	ENSG00000159720.11	1610.21	1440.2	1.64253	2.38112	0.738588	2-4
ATP6V0E1	ENSG00000113732.8	803.85	633.86	-0.907906	-1.05623	-0.148324	5+
ATP6V0E2	ENSG00000171130.18	1641.68	1471.67	0.66741	1.26684	0.599432	Non
ATP6V1A	ENSG00000114573.9	3028.33	2858.32	1.4046	2.02021	0.615607	Non
ATP6V1B2	ENSG00000147416.10	2573.53	2403.52	0.458332	1.61441	1.15608	1
ATP6V1D	ENSG00000100554.11	1202.9	1032.91	-1.6362	-1.02363	0.612575	1
ATP6V1F	ENSG00000128524.4	704.15	534.17	-0.646606	-1.25973	-0.613121	Non
ATP6V1G1	ENSG00000136888.6	1080	909.99	-1.3282	-1.51635	-0.188152	Non
ATP6V1H	ENSG00000047249.17	1694.19	1524.2	1.39075	2.5305	1.13975	Non
ATP7A	ENSG00000165240.19	6038.28	5868.26	0.50868	0.168506	-0.340174	5+
ATP8A1	ENSG00000124406.16	5291.38	5121.59	2.43923	1.92859	-0.51064	Non
ATP9A	ENSG00000054793.13	7905.49	7735.48	-0.927969	-1.65188	-0.723914	5+
ATPAF1	ENSG00000123472.12	2043.56	1873.57	0.580846	2.13298	1.55214	2-4
ATRN	ENSG00000088812.17	7471.91	7301.9	0.0861834	0.347766	0.261582	2-4
ATRX	ENSG00000085224.22	4666.73	4496.75	0.971006	1.98608	1.01507	5+
ATXN10	ENSG00000130638.16	1318.38	1148.4	0.817226	1.16319	0.345968	1
ATXN2	ENSG00000204842.15	2141.07	1971.09	0.508955	1.21984	0.710881	1
ATXN7L3	ENSG00000087152.15	1887.01	1717.06	-2.2454	-0.405047	1.84035	5+
ATXN7L3B	ENSG00000253719.3	7604	7433.99	-1.57124	-2.89537	-1.32413	5+
AUH	ENSG00000148090.11	1504.58	1334.57	1.66376	0.620808	-1.04296	Non
AUNIP	ENSG00000127423.10	1886.53	1716.51	-1.16512	-1.06518	0.0999481	5+
AUP1	ENSG00000115307.16	1446.72	1276.72	-0.18168	-1.91888	-1.7372	2-4
AURKAIP1	ENSG00000175756.13	803.25	633.24	0.869373	0.0822735	-0.787099	2-4
AURKB	ENSG00000178999.12	1023.34	853.39	0.628085	0.533142	-0.094943	Non
AUTS2	ENSG00000158321.16	2968.53	2798.71	1.88073	0.501485	-1.37924	Non
AVPI1	ENSG00000119986.6	1457	1286.99	-0.747928	-3.77714	-3.02921	5+
AZIN1	ENSG00000155096.13	3273.49	3103.48	0.454433	1.67641	1.22197	1
B2M	ENSG00000166710.18	749.72	579.82	1.49447	0.71658	-0.777895	2-4
B3GALT6	ENSG00000176022.5	2783	2612.99	0.390508	0.963122	0.572614	5+
B3GNT2	ENSG00000170340.10	2561.49	2391.47	-2.02593	-1.19659	0.829342	5+
B4GALNT4	ENSG00000182272.11	1615.55	1445.68	0.137045	2.07342	1.93638	Non
B4GALT1	ENSG00000086062.12	4201	4030.99	-0.636756	-1.84111	-1.20436	5+
B4GALT2	ENSG00000117411.16	1798.34	1628.33	-1.74623	-0.922289	0.823937	2-4
B4GAT1	ENSG00000174684.6	2072	1901.99	0.364744	2.47763	2.11288	Non
B9D1	ENSG00000108641.15	809.35	639.4	0.808309	1.89628	1.08797	2-4
BABAM1	ENSG00000105393.15	1064.38	894.41	-2.439	-0.298804	2.14019	1
BAG1	ENSG00000107262.21	1288.82	1118.81	-2.14359	-1.41891	0.724677	2-4
BAG2	ENSG00000112208.11	6651	6480.99	-1.15882	-1.30537	-0.146556	2-4
BAG5	ENSG00000166170.9	3306.85	3136.84	-1.67519	-0.935672	0.739518	5+
BAHCC1	ENSG00000266074.8	5526.4	5356.42	0.707233	2.18743	1.4802	Non
BAIAP2	ENSG00000175866.15	830.29	660.32	0.136204	0.707218	0.571014	Non
BANF1	ENSG00000175334.7	912.72	742.72	0.868741	0.858993	-0.00974777	1
BAP1	ENSG00000163930.9	2240.09	2070.09	0.27387	1.17515	0.901276	1
BARD1	ENSG00000138376.10	3755.55	3585.55	0.506539	2.49676	1.99022	5+
BASP1	ENSG00000176788.8	1730.8	1560.78	-0.862415	-2.02805	-1.16563	5+
BAX	ENSG00000087088.19	749.91	580.04	0.623089	0.0522919	-0.570797	1
BAZ1A	ENSG00000198604.10	4462.48	4292.47	1.57742	1.59181	0.0143867	5+
BAZ2A	ENSG00000076108.11	4866.23	4696.25	0.715283	0.647325	-0.067958	2-4
BAZ2B	ENSG00000123636.17	3825.59	3655.61	0.501535	1.30913	0.807599	2-4
BBIP1	ENSG00000214413.7	858.64	688.77	-0.315684	-1.16537	-0.849683	Non
BBS1	ENSG00000174483.19	1773.16	1603.17	-0.122107	-1.59854	-1.47643	Non
BBS2	ENSG00000125124.11	1902.13	1732.16	1.09617	3.88823	2.79206	Non
BBS4	ENSG00000140463.13	2067.17	1897.19	0.716374	0.930033	0.213659	Non
BBS7	ENSG00000138686.9	1841.99	1676.98	0.933573	4.50436	3.57079	Non
BCAP29	ENSG00000075790.10	1268.55	1098.91	0.802573	2.1411	1.33853	2-4
BCAP31	ENSG00000185825.16	1409.69	1239.69	-0.0386341	-0.264219	-0.225585	Non
BCAR1	ENSG00000050820.16	2602.92	2432.92	2.25908	2.93131	0.672229	5+
BCAS2	ENSG00000116752.5	1286.29	1116.28	0.949488	1.52733	0.577844	5+
BCAT1	ENSG00000060982.14	3998.41	3828.42	2.27283	1.85905	-0.413785	Non
BCAT2	ENSG00000105552.14	1450.07	1280.06	-2.48481	-0.90201	1.5828	Non
BCCIP	ENSG00000107949.16	1518.46	1348.45	0.75087	1.6689	0.918026	5+
BCKDK	ENSG00000103507.13	2120.25	1950.24	0.384612	1.1794	0.794792	2-4
BCL10	ENSG00000142867.13	2042.3	1872.29	1.39164	2.87748	1.48584	5+
BCL11A	ENSG00000119866.21	1815.87	1645.91	0.449929	7.17465	6.72472	Non
BCL2L12	ENSG00000126453.9	594.41	424.98	0.00661841	2.74925	2.74263	Non
BCL2L2	ENSG00000129473.9	3352.1	3182.1	0.0179249	1.98793	1.97	2-4
BCL7A	ENSG00000110987.8	3582.87	3412.85	1.94419	5.6471	3.70291	1
BCL7C	ENSG00000099385.11	1698.98	1528.96	-0.681439	-1.60768	-0.926243	Non
BCL9	ENSG00000116128.10	4531.87	4361.89	-0.588749	-1.31288	-0.724134	5+
BCOR	ENSG00000183337.16	5233.92	5063.98	0.628665	1.89347	1.2648	5+
BCR	ENSG00000186716.20	5907.08	5737.07	0.948119	2.20647	1.25835	5+
BCS1L	ENSG00000074582.13	910.91	740.95	0.320753	1.99969	1.67893	2-4
BDP1	ENSG00000145734.18	8139.45	7969.44	-0.553768	-0.963242	-0.409474	2-4
BECN1	ENSG00000126581.12	1842.28	1672.28	0.0756654	0.868626	0.792961	1
BET1L	ENSG00000177951.17	2703.11	2533.1	-0.203099	-0.436366	-0.233267	5+
BEX4	ENSG00000102409.9	1302.1	1132.08	0.224996	6.64804	6.42304	Non
BFAR	ENSG00000103429.10	2217.26	2047.26	0.343049	0.890028	0.546979	5+
BHLHB9	ENSG00000198908.11	3953.07	3783.07	-2.7187	-0.0276917	2.69101	Non
BHLHE40	ENSG00000134107.4	3090.46	2920.48	-0.00946748	-1.00534	-0.995874	5+
BICD1	ENSG00000151746.13	2671.62	2501.62	0.677949	1.24894	0.570988	2-4
BICD2	ENSG00000185963.13	5167.25	4997.24	-0.718969	-2.0833	-1.36433	5+
BIN1	ENSG00000136717.14	2258.64	2088.63	-0.661831	-2.13941	-1.47758	Non
BIRC2	ENSG00000110330.8	3002.74	2832.73	0.335055	0.859686	0.524631	5+
BIRC5	ENSG00000089685.14	2428.43	2258.42	1.5736	1.46511	-0.108491	5+
BIRC6	ENSG00000115760.14	9968.21	9798.2	1.28654	1.06576	-0.220774	5+
BLCAP	ENSG00000166619.13	2035.56	1865.55	0.17301	0.258978	0.0859682	2-4
BLM	ENSG00000197299.11	3426.72	3256.71	1.29945	1.27707	-0.0223732	5+
BLMH	ENSG00000108578.14	2106.48	1936.63	0.583057	0.95693	0.373873	2-4
BLOC1S1	ENSG00000135441.7	601.61	431.67	-1.71641	-1.98165	-0.265243	Non
BLOC1S3	ENSG00000189114.6	2197.41	2027.43	1.90086	0.268835	-1.63202	1
BLOC1S5	ENSG00000188428.19	2061.18	1891.22	2.11776	2.66999	0.552234	5+
BLVRA	ENSG00000106605.10	1047.07	877.1	0.538568	2.43209	1.89352	2-4
BLVRB	ENSG00000090013.10	887.6	717.59	2.26821	0.692012	-1.5762	2-4
BLZF1	ENSG00000117475.13	2308.64	2138.63	-2.27751	-1.01736	1.26015	2-4
BMP2K	ENSG00000138756.17	3253.36	3083.38	-0.573228	-0.683548	-0.11032	1
BMPR2	ENSG00000204217.13	5076.39	4906.37	-1.22697	-2.14045	-0.91348	5+
BMS1	ENSG00000165733.7	7753	7582.99	-0.273894	-1.34142	-1.06752	2-4
BNIP2	ENSG00000140299.11	2257.12	2087.11	0.714002	0.559465	-0.154537	2-4
BNIP3	ENSG00000176171.11	1956.48	1786.47	0.519044	1.98093	1.46188	Non
BNIP3L	ENSG00000104765.15	1947.12	1777.11	0.267667	0.399823	0.132156	Non
BOC	ENSG00000144857.14	1824.23	1654.24	2.0361	2.16788	0.131782	Non
BOD1	ENSG00000145919.10	1330.75	1160.74	-1.38665	-1.19144	0.195208	5+
BOLA1	ENSG00000178096.8	744.6	574.6	0.0592377	0.291878	0.23264	5+
BOP1	ENSG00000261236.7	1997.15	1827.14	1.82713	0.122463	-1.70466	2-4
BPGM	ENSG00000172331.11	1759.89	1589.88	-2.44139	-2.09407	0.347318	5+
BPHL	ENSG00000137274.12	1183.67	1013.68	0.0324881	0.427532	0.395043	2-4
BPNT1	ENSG00000162813.17	1495.01	1325.03	1.14317	1.24317	0.0999922	2-4
BRAF	ENSG00000157764.13	5249.91	5079.9	0.596957	2.61362	2.01667	Non
BRAP	ENSG00000089234.15	3148.55	2978.54	0.580379	0.164869	-0.41551	2-4
BRAT1	ENSG00000106009.15	2829.83	2659.82	1.1656	1.24071	0.0751111	2-4
BRD2	ENSG00000204256.12	2361.18	2191.17	-0.207247	-0.311734	-0.104487	5+
BRD8	ENSG00000112983.17	1818.14	1648.15	0.110816	1.27472	1.1639	5+
BRD9	ENSG00000028310.17	2423.14	2253.13	-0.117758	-1.19901	-1.08126	2-4
BRF1	ENSG00000185024.16	2016.87	1846.89	0.350785	0.554435	0.20365	2-4
BRI3BP	ENSG00000184992.10	6648	6477.99	-1.26055	-1.21754	0.0430035	5+
BRIP1	ENSG00000136492.8	5006.25	4836.24	0.553551	3.83378	3.28023	5+
BRK1	ENSG00000254999.3	1233	1062.99	-2.78776	-3.94722	-1.15946	Non
BRMS1	ENSG00000174744.13	1278.22	1108.23	-3.83773	-3.58496	0.252766	Non
BROX	ENSG00000162819.11	2983.41	2813.4	1.52657	0.766806	-0.759767	2-4
BRSK2	ENSG00000174672.15	1230.59	1060.62	0.635248	7.32193	6.68668	Non
BRWD1	ENSG00000185658.13	6801.12	6631.11	0.904156	1.97905	1.0749	5+
BRWD3	ENSG00000165288.10	7227.37	7057.36	1.83705	2.71472	0.87767	5+
BSDC1	ENSG00000160058.18	3147.84	2977.84	-0.865157	-3.66861	-2.80345	2-4
BSN	ENSG00000164061.4	14554	14384	0.820383	1.8625	1.04211	Non
BTBD2	ENSG00000133243.8	1860.49	1690.69	1.21656	3.00533	1.78877	2-4
BTBD3	ENSG00000132640.14	3289.72	3119.73	0.789383	1.06918	0.279798	5+
BTBD9	ENSG00000183826.17	4026.08	3856.1	-0.908042	-0.41488	0.493162	Non
BTD	ENSG00000169814.13	1524.57	1354.56	-0.680265	-4.05479	-3.37453	2-4
BTF3L4	ENSG00000134717.17	1501.06	1331.05	1.0679	1.49603	0.428129	Non
BTG1	ENSG00000133639.4	2508.3	2338.35	-0.420087	-3.23839	-2.8183	5+
BTG3	ENSG00000154640.14	1381.02	1211.02	-1.70887	-1.97134	-0.262467	Non
BTN2A1	ENSG00000112763.16	2905.71	2735.7	1.58092	2.24553	0.664612	2-4
BTRC	ENSG00000166167.17	3561.82	3391.82	1.67187	1.90783	0.235959	Non
BUB1	ENSG00000169679.14	3265.68	3095.66	0.616036	1.53238	0.916341	Non
BUB1B	ENSG00000156970.12	2594.04	2424.06	0.504774	1.93846	1.43368	Non
BUB3	ENSG00000154473.17	1654.27	1484.26	-0.0900619	-1.88019	-1.79013	Non
BUD31	ENSG00000106245.10	724.94	554.98	-0.702409	-2.50196	-1.79955	Non
BZW1	ENSG00000082153.17	1239.63	1069.93	-0.593067	-0.0895412	0.503526	1
C11orf24	ENSG00000171067.10	1406.34	1236.38	-0.567516	-4.61798	-4.05046	5+
C11orf49	ENSG00000149179.13	1305.37	1135.36	1.16002	0.552051	-0.607971	2-4
C11orf58	ENSG00000110696.9	1397.61	1227.63	0.391588	1.0214	0.629816	1
C11orf68	ENSG00000175573.6	1559	1388.99	-0.256208	-1.08171	-0.825507	5+
C12orf10	ENSG00000139637.13	1079.62	909.63	-0.819094	-1.24626	-0.427169	Non
C12orf29	ENSG00000133641.17	1206.39	1036.4	0.0768039	0.142052	0.0652485	Non
C12orf4	ENSG00000047621.11	2271.9	2101.91	0.293462	2.61327	2.31981	Non
C12orf49	ENSG00000111412.5	5272.95	5102.95	-0.278774	-2.33417	-2.05539	Non
C12orf57	ENSG00000111678.10	572.45	402.51	0.644451	0.275834	-0.368617	Non
C12orf65	ENSG00000130921.7	1944.36	1774.35	0.842562	0.155685	-0.686877	5+
C12orf73	ENSG00000204954.9	969.9	799.92	-0.775074	-0.919126	-0.144052	2-4
C14orf119	ENSG00000179933.5	1418.89	1248.89	-1.5633	-5.04716	-3.48386	5+
C16orf70	ENSG00000125149.11	2025.16	1855.19	0.466722	2.55462	2.0879	5+
C16orf72	ENSG00000182831.11	7958.45	7788.44	0.147942	0.218257	0.0703149	5+
C17orf49	ENSG00000258315.5	685.44	515.54	0.813908	2.31122	1.49731	2-4
C17orf51	ENSG00000212719.11	7608.25	7438.24	2.44419	3.7666	1.32241	1
C18orf25	ENSG00000152242.10	3063.27	2893.28	-0.126963	-0.562191	-0.435228	2-4
C19orf44	ENSG00000105072.8	2501.52	2331.5	0.8929	1.3831	0.490199	1
C19orf47	ENSG00000160392.13	1671.77	1501.78	-0.314461	-0.0208546	0.293606	2-4
C19orf53	ENSG00000104979.8	594.45	424.54	-0.66988	-1.38164	-0.71176	2-4
C19orf54	ENSG00000188493.14	2059.6	1889.62	0.71832	3.65327	2.93495	Non
C1GALT1	ENSG00000106392.10	2487.66	2317.66	-1.40647	-2.00067	-0.594198	5+
C1GALT1C1	ENSG00000171155.7	1613	1442.99	-0.807791	-0.388444	0.419347	5+
C1orf123	ENSG00000162384.13	1081.83	911.82	-0.894844	-0.298261	0.596583	5+
C1orf174	ENSG00000198912.10	1892.26	1722.24	0.351629	0.280949	-0.0706802	2-4
C1orf198	ENSG00000119280.16	3677.9	3507.89	0.977262	0.589374	-0.387888	2-4
C1orf21	ENSG00000116667.13	2234.35	2064.37	-5.5422	-0.510762	5.03144	Non
C1orf216	ENSG00000142686.7	2711.89	2541.89	-4.77672	-1.37906	3.39766	1
C1orf35	ENSG00000143793.12	1817.93	1647.92	0.903716	1.26756	0.363841	1
C1orf43	ENSG00000143612.20	1619.79	1449.78	-2.01685	-3.75995	-1.7431	2-4
C1orf56	ENSG00000143443.9	1467.92	1298.07	1.53029	2.37233	0.842043	2-4
C1orf74	ENSG00000162757.4	4684	4513.99	0.169945	2.82569	2.65574	5+
C20orf27	ENSG00000101220.17	1120.39	950.38	0.992876	0.597245	-0.395631	Non
C21orf91	ENSG00000154642.10	2756.17	2586.16	1.23613	1.60832	0.372188	2-4
C22orf46	ENSG00000184208.10	4054.46	3884.45	-0.940619	-3.26722	-2.3266	Non
C2CD5	ENSG00000111731.12	3167.69	2997.69	0.813509	1.83494	1.02143	Non
C2orf42	ENSG00000115998.7	2085.15	1915.26	-1.96259	-2.2367	-0.27411	Non
C2orf68	ENSG00000168887.10	1906.48	1736.5	-0.724771	-1.81673	-1.09196	5+
C3orf58	ENSG00000181744.8	3380.65	3210.64	2.99891	1.65008	-1.34883	5+
C4orf3	ENSG00000164096.12	2217.96	2047.96	1.15083	1.48131	0.330481	2-4
C4orf46	ENSG00000205208.4	2628.8	2458.79	1.37875	0.628796	-0.74995	1
C5orf22	ENSG00000082213.17	2476.48	2306.48	-0.153445	-0.469265	-0.315819	5+
C5orf24	ENSG00000181904.8	3144.35	2974.34	0.227373	0.977977	0.750603	5+
C5orf30	ENSG00000181751.9	2658.3	2488.29	-0.737857	-3.31517	-2.57731	5+
C6orf203	ENSG00000130349.9	883.27	713.26	0.288921	1.71694	1.42802	Non
C6orf48	ENSG00000204387.13	773.01	603.03	1.77468	2.12918	0.354497	Non
C6orf89	ENSG00000198663.16	4606.18	4436.16	-2.37274	-0.0686502	2.30409	5+
C7orf55-LUC7L2	ENSG00000269955.2	1661	1490.99	0.707737	0.0229047	-0.684833	2-4
C9orf16	ENSG00000171159.4	874.76	704.76	1.67895	2.46689	0.787942	Non
C9orf3	ENSG00000148120.16	1724.03	1554.03	-0.339386	-1.75596	-1.41657	5+
C9orf40	ENSG00000135045.6	2327	2156.99	-0.070335	-0.350793	-0.280458	2-4
C9orf72	ENSG00000147894.15	2293.75	2123.74	0.188603	0.421612	0.233008	2-4
C9orf78	ENSG00000136819.15	1522.64	1352.65	-0.488741	-3.61035	-3.1216	2-4
CA13	ENSG00000185015.7	1566.65	1396.65	-2.78356	-0.776225	2.00734	Non
CA2	ENSG00000104267.9	1687.62	1517.61	0.819297	3.48938	2.67009	Non
CACFD1	ENSG00000160325.14	2616.85	2446.83	1.85915	2.22841	0.369258	Non
CACNA2D1	ENSG00000153956.15	4641.98	4472	0.535599	1.25875	0.72315	Non
CACNA2D2	ENSG00000007402.11	4544.4	4374.39	0.996189	5.2854	4.28921	Non
CACNA2D3	ENSG00000157445.14	2597.77	2427.76	-1.1924	-0.492928	0.699474	Non
CACTIN	ENSG00000105298.13	1676.28	1506.29	1.34489	0.00575193	-1.33914	2-4
CACUL1	ENSG00000151893.14	5227.62	5057.65	2.11435	1.90117	-0.213179	5+
CACYBP	ENSG00000116161.17	1202.66	1034.08	-0.15581	-0.911198	-0.755388	2-4
CAD	ENSG00000084774.13	4519.23	4349.23	0.415948	1.33764	0.921691	Non
CADM4	ENSG00000105767.2	2062.68	1892.77	1.09406	2.68841	1.59436	Non
CADPS2	ENSG00000081803.15	4097.02	3927	0.0465153	0.931287	0.884772	Non
CALCOCO2	ENSG00000136436.14	1469.15	1299.18	-0.183005	-1.60184	-1.41884	Non
CALD1	ENSG00000122786.19	3678.8	3508.98	-0.388838	-1.32201	-0.933167	5+
CALM1	ENSG00000198668.10	1277.32	1107.32	1.18439	1.04953	-0.134862	2-4
CALM2	ENSG00000143933.16	1249.75	1079.74	-0.477058	-0.126957	0.350101	Non
CALML4	ENSG00000129007.14	729.24	559.28	0.529408	0.0545012	-0.474907	2-4
CALR	ENSG00000179218.13	1728.18	1558.19	1.87324	0.298233	-1.57501	5+
CAMK4	ENSG00000152495.10	3905.8	3735.79	1.8803	1.1764	-0.703897	Non
CAMKK1	ENSG00000004660.14	3470.06	3300.05	-1.56367	-2.38377	-0.820101	5+
CAMKV	ENSG00000164076.16	2465.86	2295.85	0.358302	2.03562	1.67732	Non
CAMSAP2	ENSG00000118200.14	5407.52	5237.52	-0.0618873	-0.161396	-0.0995087	5+
CAMTA1	ENSG00000171735.18	775.34	605.4	-0.21384	-7.75643	-7.54259	2-4
CAND1	ENSG00000111530.12	3135.42	2965.43	0.688634	1.97159	1.28295	5+
CAND2	ENSG00000144712.12	4452.93	4282.92	1.36572	2.64386	1.27814	Non
CANX	ENSG00000127022.14	2758.97	2588.98	1.80898	1.12531	-0.68367	5+
CAP1	ENSG00000131236.16	1875.86	1705.86	0.25708	0.223291	-0.0337888	1
CAPG	ENSG00000042493.15	910.88	740.9	-1.07949	-0.0747111	1.00478	1
CAPN1	ENSG00000014216.15	2139.68	1969.68	1.94812	1.02128	-0.926838	2-4
CAPN15	ENSG00000103326.11	2659.13	2489.11	2.06337	0.488334	-1.57503	2-4
CAPN2	ENSG00000162909.17	3181.58	3011.59	0.340884	0.994381	0.653497	5+
CAPNS1	ENSG00000126247.10	739.42	569.45	-0.739522	-0.298597	0.440926	1
CAPRIN1	ENSG00000135387.20	3371.29	3201.32	1.35618	1.14856	-0.207625	2-4
CAPZA1	ENSG00000116489.12	2893.69	2723.69	0.927766	1.53587	0.608107	2-4
CAPZA2	ENSG00000198898.13	1282.81	1112.81	-0.692109	-1.02151	-0.329405	1
CARD8	ENSG00000105483.17	1773.34	1603.35	-1.55274	-0.501077	1.05167	2-4
CARM1	ENSG00000142453.11	2926.96	2756.95	1.48627	2.33469	0.848419	1
CARS	ENSG00000110619.17	2358.45	2188.44	0.48856	1.75322	1.26466	2-4
CASC3	ENSG00000108349.16	3145.67	2975.66	-0.159598	-3.38115	-3.22155	5+
CASC4	ENSG00000166734.19	3060.56	2890.58	0.809187	2.48762	1.67843	Non
CASK	ENSG00000147044.21	3383.84	3213.87	1.35399	3.94097	2.58698	Non
CASP2	ENSG00000106144.19	3505.99	3335.99	1.98049	1.78065	-0.199842	1
CASP3	ENSG00000164305.18	2547.31	2377.3	0.298301	0.203108	-0.0951928	Non
CASP8	ENSG00000064012.21	1704.98	1535.15	1.43029	0.973299	-0.456995	2-4
CASP8AP2	ENSG00000118412.12	5548.33	5378.32	-0.104156	-0.477268	-0.373112	Non
CAST	ENSG00000153113.23	2412.83	2242.83	-0.142516	-0.488183	-0.345667	5+
CAT	ENSG00000121691.5	1826.29	1656.3	-0.068655	-0.975252	-0.906597	Non
CAV2	ENSG00000105971.14	2007.73	1837.72	0.600328	1.76183	1.16151	Non
CBFB	ENSG00000067955.13	1771.79	1601.82	0.0857572	2.33996	2.25421	Non
CBL	ENSG00000110395.6	9786.12	9616.11	0.159698	0.62007	0.460371	Non
CBR1	ENSG00000159228.12	1306.5	1136.49	1.9114	0.133356	-1.77804	5+
CBR4	ENSG00000145439.11	2763.58	2593.57	1.79021	4.25453	2.46432	Non
CBX2	ENSG00000173894.10	4114.02	3944.02	-0.145809	-0.975537	-0.829728	5+
CBX8	ENSG00000141570.10	2414.48	2244.48	-0.628208	-2.82119	-2.19298	5+
CBY1	ENSG00000100211.10	1040.78	870.77	0.972783	2.21225	1.23947	2-4
CC2D1B	ENSG00000154222.14	1652.54	1492.37	0.444131	0.522315	0.0781834	2-4
CCAR1	ENSG00000060339.13	2360.96	2190.98	0.17264	2.06947	1.89683	1
CCAR2	ENSG00000158941.16	1900.16	1730.53	0.335102	0.30775	-0.027352	Non
CCDC107	ENSG00000159884.11	1189.73	1019.72	-0.00731962	-0.455662	-0.448342	5+
CCDC117	ENSG00000159873.9	3540.05	3370.04	0.195847	1.45299	1.25714	5+
CCDC12	ENSG00000160799.11	964.99	795.01	1.81082	0.886757	-0.924061	1
CCDC121	ENSG00000176714.9	2127.17	1957.16	0.90439	0.426898	-0.477493	Non
CCDC127	ENSG00000164366.3	6255.93	6085.94	-0.603952	-1.35455	-0.750597	5+
CCDC138	ENSG00000163006.11	2110.72	1940.72	0.493262	2.6138	2.12054	Non
CCDC183-AS1	ENSG00000228544.1	2386	2215.99	1.95385	1.45686	-0.496989	Non
CCDC22	ENSG00000101997.12	2271.76	2101.74	1.82137	2.57007	0.748694	Non
CCDC25	ENSG00000147419.17	1571.17	1401.8	0.389545	1.81467	1.42513	2-4
CCDC34	ENSG00000109881.16	1329.75	1159.75	-0.0467956	-0.685988	-0.639192	2-4
CCDC43	ENSG00000180329.13	1937.83	1767.82	-0.758073	-0.167835	0.590238	5+
CCDC47	ENSG00000108588.13	2586.66	2416.65	1.65251	0.340957	-1.31155	5+
CCDC66	ENSG00000180376.16	2216.96	2046.96	0.177074	1.9152	1.73813	2-4
CCDC85B	ENSG00000175602.3	1524	1353.99	3.345	0.489701	-2.8553	5+
CCDC86	ENSG00000110104.12	1827.89	1657.87	-0.854886	-4.36954	-3.51466	Non
CCDC88A	ENSG00000115355.16	4217.92	4047.91	-0.623578	-0.843784	-0.220207	5+
CCNA2	ENSG00000145386.9	2797	2626.99	-1.02995	-3.01917	-1.98922	2-4
CCNB1	ENSG00000134057.14	1434.62	1264.62	0.287785	0.447598	0.159813	2-4
CCNB1IP1	ENSG00000100814.17	1387.13	1217.13	-1.47046	-0.930182	0.540282	2-4
CCND2	ENSG00000118971.7	6241.1	6071.09	0.831145	9.36605	8.5349	Non
CCND3	ENSG00000112576.12	1829.98	1659.97	2.46522	2.1425	-0.32272	Non
CCNDBP1	ENSG00000166946.13	1426.17	1256.17	-1.37403	-1.05118	0.322851	1
CCNG1	ENSG00000113328.18	1689.69	1519.69	0.0259272	1.83293	1.807	2-4
CCNL1	ENSG00000163660.11	1529.33	1359.36	-1.2473	-0.623537	0.62376	5+
CCNL2	ENSG00000221978.11	1959.76	1789.76	-2.48916	-2.0952	0.393957	5+
CCNT2	ENSG00000082258.12	4147	3977	0.897641	3.19022	2.29258	5+
CCNY	ENSG00000108100.17	2310.1	2140.1	0.0156518	0.361105	0.345453	2-4
CCS	ENSG00000173992.8	1003.67	833.66	0.642069	0.756996	0.114927	1
CCT4	ENSG00000115484.14	2297.29	2127.31	0.48088	0.0848678	-0.396013	2-4
CCT8	ENSG00000156261.12	1833.4	1663.4	1.03804	1.63255	0.594507	Non
CD164	ENSG00000135535.16	2124.78	1954.77	0.143528	0.633423	0.489895	5+
CD276	ENSG00000103855.17	1762.83	1592.82	-0.476166	-3.54677	-3.0706	5+
CD2AP	ENSG00000198087.7	4647.93	4477.93	-0.0840757	-2.18525	-2.10117	Non
CD2BP2	ENSG00000169217.8	2214.38	2044.38	-0.478882	-2.88719	-2.40831	2-4
CD46	ENSG00000117335.19	2569.44	2399.53	-1.53811	-1.52981	0.00830126	Non
CD55	ENSG00000196352.15	1785.02	1615.01	-1.08098	-1.6725	-0.591512	2-4
CD59	ENSG00000085063.15	1564.34	1394.34	-0.474649	-1.28349	-0.808842	5+
CD81	ENSG00000110651.11	1126.29	956.28	1.36198	0.624731	-0.737245	Non
CD83	ENSG00000112149.9	2329.74	2159.73	-2.12663	-4.50476	-2.37813	5+
CD9	ENSG00000010278.13	1190.56	1020.55	2.69575	0.839484	-1.85626	Non
CD99	ENSG00000002586.19	1100.98	930.98	1.1921	1.07004	-0.122063	Non
CD99L2	ENSG00000102181.20	3217.88	3047.88	1.67203	2.31568	0.643654	2-4
CDC123	ENSG00000151465.13	1311.89	1141.95	0.795532	1.63862	0.843089	2-4
CDC14B	ENSG00000081377.16	4337.02	4167.01	-3.45713	-0.96093	2.4962	Non
CDC16	ENSG00000130177.15	1827.15	1657.14	-2.59101	-0.667341	1.92366	2-4
CDC20	ENSG00000117399.13	1229.65	1059.7	-0.854827	-0.431784	0.423042	Non
CDC23	ENSG00000094880.10	2729.13	2559.13	0.897529	1.97428	1.07675	Non
CDC34	ENSG00000099804.8	1418.65	1248.64	1.33586	1.47534	0.13948	5+
CDC40	ENSG00000168438.14	3014.6	2844.58	0.576316	0.475351	-0.100965	1
CDC42	ENSG00000070831.15	2055.74	1885.73	0.515723	0.300811	-0.214912	Non
CDC42EP1	ENSG00000128283.6	1958.62	1788.62	0.170701	0.646931	0.47623	5+
CDC42SE1	ENSG00000197622.12	2602.35	2432.34	-1.08358	-1.93462	-0.851042	2-4
CDC5L	ENSG00000096401.7	6423	6252.99	-0.173628	-3.41822	-3.2446	5+
CDC73	ENSG00000134371.12	2309.19	2139.2	1.18839	1.60479	0.416402	2-4
CDCA2	ENSG00000184661.13	3069.03	2899.02	2.44757	1.0083	-1.43927	5+
CDCA3	ENSG00000111665.11	1196.65	1026.67	-0.69146	-2.34911	-1.65765	1
CDCA4	ENSG00000170779.10	2024.71	1854.69	-0.690709	-0.133731	0.556978	5+
CDCA7	ENSG00000144354.13	2607.26	2437.25	0.53744	0.109764	-0.427676	Non
CDH2	ENSG00000170558.8	3265.99	3095.99	-0.391683	-1.81701	-1.42533	Non
CDHR1	ENSG00000148600.14	3925.4	3755.4	0.618973	4.81436	4.19539	Non
CDHR5	ENSG00000099834.18	3489	3318.99	6.87774	9.44633	2.56859	Non
CDIP1	ENSG00000089486.16	2257.71	2087.74	-0.809346	-3.16191	-2.35256	2-4
CDIPT	ENSG00000103502.13	1764.04	1594.03	-0.444367	-4.0319	-3.58754	1
CDK1	ENSG00000170312.15	1695.89	1525.88	-0.654229	-0.49843	0.155799	Non
CDK10	ENSG00000185324.21	1027.52	864.75	-2.91553	-1.00366	1.91187	5+
CDK12	ENSG00000167258.13	4902.49	4732.49	-0.300094	-0.642817	-0.342723	5+
CDK13	ENSG00000065883.15	2857.31	2687.3	0.208918	2.62644	2.41752	5+
CDK2	ENSG00000123374.10	1720.31	1550.36	0.893953	1.09472	0.200763	2-4
CDK20	ENSG00000156345.17	2871.58	2701.56	0.754024	4.10698	3.35296	Non
CDK2AP1	ENSG00000111328.6	1053.41	883.49	-3.16836	-0.618322	2.55004	1
CDK2AP2	ENSG00000167797.7	1134.14	964.14	-0.176538	-3.65992	-3.48338	Non
CDK4	ENSG00000135446.16	1509.86	1339.96	0.545667	1.24274	0.697077	Non
CDK5	ENSG00000164885.12	1197.31	1027.31	-0.513428	-0.441899	0.0715283	Non
CDK5RAP2	ENSG00000136861.17	3532.08	3362.09	-1.424	-0.883436	0.540565	5+
CDK5RAP3	ENSG00000108465.14	1324.2	1154.22	-1.46105	-0.417652	1.0434	Non
CDK6	ENSG00000105810.9	8428.83	8258.82	2.22345	2.31996	0.0965146	Non
CDKAL1	ENSG00000145996.11	3104.45	2934.44	1.84126	1.94364	0.102379	1
CDKN1B	ENSG00000111276.10	2657	2486.99	0.803255	0.345279	-0.457975	5+
CDKN2B-AS1	ENSG00000240498.7	1211.86	1041.86	-1.50361	-1.50308	0.000527114	Non
CDKN2C	ENSG00000123080.10	1593.78	1423.77	-0.553743	-1.35947	-0.805727	5+
CDON	ENSG00000064309.14	3385.96	3215.99	0.210224	2.07185	1.86162	5+
CDR2L	ENSG00000109089.7	3536	3365.99	-1.32657	-2.66601	-1.33944	2-4
CDS2	ENSG00000101290.13	3674.75	3504.74	0.0857441	2.32183	2.23609	5+
CDYL	ENSG00000153046.17	2201.95	2031.94	-0.694183	-1.71166	-1.01748	5+
CEBPB	ENSG00000172216.5	1956	1785.99	1.96047	0.373899	-1.58657	5+
CECR2	ENSG00000099954.18	8151.11	7981.1	1.86676	6.05528	4.18852	Non
CELSR3	ENSG00000008300.16	7524.3	7354.28	-1.08198	-3.72984	-2.64785	2-4
CENPB	ENSG00000125817.7	2840	2669.99	-0.042182	-0.347972	-0.305789	5+
CENPBD1P1	ENSG00000213753.10	2882	2711.99	-1.27532	-1.86178	-0.586464	Non
CENPF	ENSG00000117724.12	6602.11	6432.11	-0.892459	-0.106734	0.785725	5+
CENPK	ENSG00000123219.12	1021.25	851.28	1.16668	1.21261	0.0459351	2-4
CENPN	ENSG00000166451.13	994.02	824.23	-0.250944	-1.75001	-1.49907	1
CENPQ	ENSG00000031691.6	1733	1562.99	-0.550463	-0.183779	0.366683	Non
CENPT	ENSG00000102901.12	2155.73	1985.72	-0.0409431	-0.155471	-0.114527	1
CENPU	ENSG00000151725.11	1534.7	1364.69	0.522133	1.43099	0.908859	Non
CENPV	ENSG00000166582.9	812.86	642.91	-1.64781	-3.72079	-2.07299	5+
CENPW	ENSG00000203760.8	642.52	472.57	-0.378735	-1.94352	-1.56479	Non
CEP112	ENSG00000154240.16	2375.41	2205.42	1.94919	0.919483	-1.0297	Non
CEP131	ENSG00000141577.13	2063.26	1893.26	1.97738	2.33681	0.359427	Non
CEP170	ENSG00000143702.15	3434.85	3264.87	1.30785	1.61676	0.308913	Non
CEP170B	ENSG00000099814.15	5831.15	5661.14	1.12308	0.140907	-0.982173	5+
CEP350	ENSG00000135837.15	10107.2	9937.24	1.17654	1.26312	0.0865792	5+
CEP41	ENSG00000106477.18	1760.45	1590.47	1.47174	1.60808	0.136334	Non
CEP55	ENSG00000138180.15	2546.21	2376.2	2.12431	1.35042	-0.773891	5+
CEP57L1	ENSG00000183137.14	1288.95	1118.97	0.136765	0.837812	0.701048	2-4
CEP63	ENSG00000182923.17	2037.44	1867.43	1.75225	3.00195	1.2497	Non
CEP68	ENSG00000011523.13	5234.26	5064.24	0.154786	0.249978	0.0951923	2-4
CEP76	ENSG00000101624.10	1858.48	1688.47	1.88701	0.0691926	-1.81782	Non
CEP83	ENSG00000173588.14	2158.94	1988.95	-1.52223	-0.672935	0.849297	Non
CEPT1	ENSG00000134255.13	1966.03	1796.02	1.40334	2.19514	0.791801	5+
CERK	ENSG00000100422.13	4371.35	4201.35	-0.581362	-0.571307	0.010055	1
CERKL	ENSG00000188452.13	3043.5	2873.49	0.269607	2.9901	2.7205	Non
CERS1	ENSG00000223802.7	1103.88	933.88	0.442061	4.36452	3.92246	1
CERS2	ENSG00000143418.19	1473.35	1303.34	0.0791439	0.235216	0.156072	2-4
CERS5	ENSG00000139624.12	1676.05	1506.04	1.11507	0.846177	-0.268889	1
CFAP97	ENSG00000164323.13	2894.82	2724.81	0.897942	0.824072	-0.0738699	Non
CFL1	ENSG00000172757.12	1171.17	1001.17	1.3119	0.779525	-0.532378	5+
CFL2	ENSG00000165410.14	1123.89	953.92	-1.62754	-1.4364	0.191146	1
CFLAR	ENSG00000003402.19	3018.45	2848.44	-1.88108	-1.00847	0.872603	2-4
CGGBP1	ENSG00000163320.10	2646.96	2476.95	-1.46683	-0.882378	0.584449	5+
CHAC1	ENSG00000128965.12	1565.74	1395.72	1.54477	1.43926	-0.105507	1
CHAF1B	ENSG00000159259.7	3373.47	3203.46	2.29918	0.952129	-1.34705	5+
CHCHD1	ENSG00000172586.7	864.46	694.46	-0.307354	-0.0305942	0.27676	5+
CHCHD10	ENSG00000250479.8	384.78	215.18	-1.00929	-1.25207	-0.24278	Non
CHCHD2	ENSG00000106153.12	897.8	727.79	-2.56903	-2.0877	0.481328	Non
CHCHD3	ENSG00000106554.12	1574.66	1404.64	-0.539451	-1.28585	-0.746403	2-4
CHD2	ENSG00000173575.20	3929.86	3759.88	0.919555	0.483691	-0.435864	5+
CHD4	ENSG00000111642.15	3973.91	3804.02	0.577545	0.12135	-0.456195	5+
CHD6	ENSG00000124177.14	4729.46	4559.48	0.0671151	0.532315	0.4652	5+
CHD8	ENSG00000100888.13	4344.63	4174.64	-0.290622	-0.326773	-0.0361506	5+
CHEK1	ENSG00000149554.12	1682.31	1512.32	1.74466	2.56556	0.820904	1
CHERP	ENSG00000085872.14	2260.42	2090.44	2.45463	1.66211	-0.792521	5+
CHIC2	ENSG00000109220.10	893.93	723.96	0.810787	2.0061	1.19531	Non
CHID1	ENSG00000177830.17	1121.5	951.54	0.0201633	0.843361	0.823198	Non
CHKB	ENSG00000100288.19	948.59	778.63	-0.682799	-0.924174	-0.241374	Non
CHMP1B	ENSG00000255112.2	3054	2883.99	0.0523823	0.176356	0.123974	5+
CHMP2B	ENSG00000083937.8	2148.69	1978.68	1.12201	2.09653	0.974515	Non
CHMP4A	ENSG00000254505.9	846.3	676.47	0.599706	0.475548	-0.124157	2-4
CHMP4B	ENSG00000101421.3	1646	1475.99	-0.0816067	-0.38712	-0.305514	2-4
CHMP5	ENSG00000086065.13	1475.23	1305.22	-1.12372	-1.89555	-0.771828	Non
CHMP6	ENSG00000176108.9	752.72	582.75	-5.05025	-0.209067	4.84119	2-4
CHMP7	ENSG00000147457.13	2615.82	2445.81	0.749096	2.84377	2.09468	5+
CHN1	ENSG00000128656.13	1776.13	1606.14	-2.97217	-1.86908	1.10309	Non
CHP1	ENSG00000187446.11	3096.98	2926.97	1.03573	0.956975	-0.0787561	Non
CHPF	ENSG00000123989.13	2357.16	2187.14	0.868599	2.34502	1.47643	5+
CHPF2	ENSG00000033100.16	3493.2	3323.18	1.61118	2.22855	0.617366	5+
CHPT1	ENSG00000111666.10	1618.89	1448.88	1.24903	0.468883	-0.780149	Non
CHRNA3	ENSG00000080644.15	1930.46	1760.49	3.49487	5.60972	2.11484	Non
CHRNB1	ENSG00000170175.10	1907.9	1737.88	0.414832	2.79002	2.37519	2-4
CHST14	ENSG00000169105.7	2159.24	1989.22	-0.293788	-1.92465	-1.63087	2-4
CHST15	ENSG00000182022.17	4467.27	4297.27	0.300884	0.498747	0.197863	5+
CHST3	ENSG00000122863.5	6970	6799.99	-0.0209858	-1.80115	-1.78017	5+
CHTF8	ENSG00000168802.12	1617.33	1447.37	-2.06607	-1.94002	0.126051	5+
CHURC1	ENSG00000258289.8	996.95	827.1	1.25763	0.6396	-0.618032	1
CIRBP	ENSG00000099622.13	1118.66	948.68	0.172756	0.974866	0.80211	Non
CISD1	ENSG00000122873.11	738.77	568.82	2.62345	1.73717	-0.886281	2-4
CIT	ENSG00000122966.15	4787.92	4617.94	0.898711	2.4922	1.59349	2-4
CITED2	ENSG00000164442.9	1713.1	1543.09	1.65794	0.856821	-0.801121	5+
CIZ1	ENSG00000148337.20	1471.53	1301.56	-0.407063	-0.621814	-0.214751	1
CKAP2	ENSG00000136108.14	2825.29	2655.29	0.0278411	1.6374	1.60956	5+
CKAP2L	ENSG00000169607.12	2876.15	2706.17	-1.99107	-3.99873	-2.00766	5+
CKAP4	ENSG00000136026.13	3063.96	2893.95	-0.774436	-2.04417	-1.26974	5+
CKB	ENSG00000166165.12	627.54	458.11	1.35899	1.55306	0.194068	Non
CKS1B	ENSG00000173207.12	778.97	608.97	-1.07378	-1.00617	0.0676058	Non
CKS2	ENSG00000123975.4	613	443.04	0.189651	0.646571	0.45692	Non
CLASP2	ENSG00000163539.16	4566.18	4396.17	1.88148	2.48287	0.601391	Non
CLASRP	ENSG00000104859.14	751.74	581.99	-0.771953	-2.44593	-1.67398	Non
CLCC1	ENSG00000121940.15	2873.71	2703.7	1.43418	1.68395	0.249765	2-4
CLCN3	ENSG00000109572.13	4387.48	4217.47	0.594492	0.091045	-0.503447	5+
CLEC16A	ENSG00000038532.15	3071.19	2901.18	1.98384	1.98824	0.00440878	2-4
CLGN	ENSG00000153132.12	2935.7	2765.68	1.78191	2.64668	0.864772	Non
CLIC1	ENSG00000213719.8	1165.26	995.25	-1.02644	-2.09017	-1.06373	1
CLIC4	ENSG00000169504.14	4137.65	3967.63	1.50698	1.48019	-0.0267894	2-4
CLINT1	ENSG00000113282.13	2642.17	2472.16	0.304881	1.17286	0.86798	5+
CLIP1	ENSG00000130779.20	4642.4	4472.39	-0.941925	-0.501967	0.439958	5+
CLIP4	ENSG00000115295.19	2405.63	2235.65	-1.7191	-4.84532	-3.12622	Non
CLMN	ENSG00000165959.11	2867.06	2697.05	-0.279483	-0.40828	-0.128797	Non
CLN5	ENSG00000102805.14	2602.7	2432.69	-0.599024	-0.307164	0.29186	5+
CLN6	ENSG00000128973.12	1958.68	1788.68	-0.226632	-2.01457	-1.78794	Non
CLNS1A	ENSG00000074201.8	1081	911.06	0.00647695	1.07648	1.07	Non
CLPB	ENSG00000162129.13	2056.12	1886.11	0.435572	0.62034	0.184768	5+
CLPP	ENSG00000125656.9	659.71	489.77	-1.74909	-0.989752	0.75934	2-4
CLPTM1L	ENSG00000049656.13	1407.57	1237.65	-0.100706	-0.829107	-0.728401	5+
CLPX	ENSG00000166855.9	1996.84	1826.84	-0.00834124	-1.03607	-1.02773	2-4
CLSPN	ENSG00000092853.13	3567.72	3397.71	1.10447	0.599491	-0.504975	5+
CLSTN2	ENSG00000158258.16	8091.36	7921.35	2.45003	4.87529	2.42526	Non
CLSTN3	ENSG00000139182.14	2126.2	1956.22	0.897613	2.38271	1.4851	2-4
CLTB	ENSG00000175416.12	1149.09	979.08	0.662554	1.40984	0.747289	2-4
CLTC	ENSG00000141367.11	6255.86	6085.86	2.24799	2.08341	-0.164582	2-4
CLTCL1	ENSG00000070371.15	4527.52	4357.51	1.41871	0.10773	-1.31098	5+
CLUAP1	ENSG00000103351.12	1114.87	944.94	1.08004	2.10233	1.02229	1
CLUH	ENSG00000132361.16	1414.94	1246.86	2.16536	1.87676	-0.288596	5+
CLUHP3	ENSG00000131797.12	2657.21	2487.2	-1.15238	-1.05759	0.0947904	Non
CMC2	ENSG00000103121.8	667.76	497.8	-1.06055	-1.02988	0.0306723	5+
CMIP	ENSG00000153815.16	4004.47	3834.46	0.418471	0.335752	-0.082719	5+
CMTM3	ENSG00000140931.19	1632.83	1462.82	0.89113	2.35792	1.46679	Non
CMTM4	ENSG00000183723.12	4762.01	4592	-0.430799	-3.19024	-2.75945	Non
CMTM6	ENSG00000091317.7	3686.7	3516.69	0.792513	3.05445	2.26194	1
CMTR1	ENSG00000137200.12	3364.25	3194.24	0.104272	0.880994	0.776722	2-4
CNBP	ENSG00000169714.16	1607.9	1437.89	0.893635	1.22738	0.333748	Non
CNDP2	ENSG00000133313.14	1855.68	1685.69	0.948833	0.837044	-0.111789	5+
CNFN	ENSG00000105427.9	523	353.09	2.76379	4.27601	1.51222	Non
CNIH1	ENSG00000100528.11	1123.31	953.34	-0.879522	-1.77698	-0.897462	1
CNIH4	ENSG00000143771.11	1045.67	875.66	1.07935	2.18239	1.10304	1
CNNM1	ENSG00000119946.10	5716.79	5546.78	-2.98019	-3.21681	-0.23662	Non
CNNM2	ENSG00000148842.17	5323.4	5153.41	1.94324	2.20858	0.265344	5+
CNOT1	ENSG00000125107.17	4555.81	4385.9	0.451926	2.11054	1.65862	2-4
CNOT10	ENSG00000182973.18	1957.41	1787.45	0.132316	1.44942	1.3171	Non
CNOT2	ENSG00000111596.12	2043.26	1873.28	1.1295	1.21721	0.0877083	5+
CNOT4	ENSG00000080802.18	3420	3249.99	0.816727	2.40333	1.5866	2-4
CNP	ENSG00000173786.16	2710.05	2540.04	2.34584	2.33526	-0.0105844	2-4
CNPY2	ENSG00000257727.5	674.35	504.38	-1.88432	-1.62694	0.257378	Non
CNTN1	ENSG00000018236.14	3432.16	3262.17	1.45481	3.84155	2.38674	Non
COA1	ENSG00000106603.18	1098.36	928.35	-0.808644	-2.07115	-1.26251	Non
COA3	ENSG00000183978.7	772.48	602.48	-0.920725	-3.96104	-3.04031	5+
COA6	ENSG00000168275.14	685.19	515.21	0.385602	1.04139	0.655785	5+
COASY	ENSG00000068120.14	1500.16	1330.17	-0.548032	-0.976712	-0.42868	5+
COBL	ENSG00000106078.18	5020.07	4850.06	-0.791793	-1.47933	-0.687535	5+
COBLL1	ENSG00000082438.15	3501.99	3331.99	1.05787	0.2272	-0.830667	5+
COG1	ENSG00000166685.11	2100.25	1930.3	0.615702	0.19948	-0.416222	2-4
COG3	ENSG00000136152.14	3289.56	3120.01	0.410816	2.32356	1.91274	Non
COL18A1	ENSG00000182871.14	2526.41	2356.43	0.414885	3.79995	3.38507	5+
COL1A1	ENSG00000108821.13	1922.86	1752.9	1.62631	0.47312	-1.15319	2-4
COL2A1	ENSG00000139219.18	3979.22	3809.22	1.64362	7.05621	5.41259	Non
COL4A3BP	ENSG00000113163.16	3562.77	3392.75	1.61141	1.33691	-0.274494	Non
COL6A1	ENSG00000142156.14	3199.13	3029.12	1.36111	4.71364	3.35253	Non
COL6A2	ENSG00000142173.14	2191.85	2021.84	2.15903	7.54661	5.38759	Non
COLGALT1	ENSG00000130309.10	2369.65	2199.66	1.14369	0.0410248	-1.10267	5+
COMMD2	ENSG00000114744.8	1929.02	1759.02	0.348663	0.716151	0.367488	2-4
COMMD5	ENSG00000170619.9	1337.81	1167.8	-1.1199	-0.716938	0.402957	2-4
COPA	ENSG00000122218.15	4229.47	4059.46	1.13057	0.0711596	-1.05941	2-4
COPB2	ENSG00000184432.9	2965.87	2795.86	1.77188	0.648608	-1.12327	5+
COPG1	ENSG00000181789.14	1934.22	1764.24	1.35805	1.58037	0.222314	Non
COPS2	ENSG00000166200.14	1866.17	1696.15	0.658479	0.247071	-0.411407	5+
COPS3	ENSG00000141030.12	1495.28	1325.31	0.214718	1.14884	0.934124	Non
COPS4	ENSG00000138663.8	1492.45	1322.46	0.11395	0.772768	0.658818	1
COPS6	ENSG00000168090.9	1139.93	969.92	1.80375	0.787568	-1.01618	2-4
COPS8	ENSG00000198612.10	1564.32	1394.31	0.860824	1.06357	0.202743	Non
COPZ1	ENSG00000111481.9	1569.79	1399.8	0.665643	0.903365	0.237721	Non
COQ4	ENSG00000167113.10	1512.87	1342.85	-0.652911	-2.87	-2.21709	5+
COQ5	ENSG00000110871.14	1478.39	1308.39	0.448967	1.50774	1.05877	2-4
COQ6	ENSG00000119723.16	1466.63	1296.63	1.67785	1.53043	-0.147418	Non
CORO1B	ENSG00000172725.13	1213.58	1045.77	2.19963	0.0212679	-2.17836	Non
CORO1C	ENSG00000110880.10	2719.02	2549.02	0.0195227	1.06819	1.04867	5+
CORO7	ENSG00000262246.5	1689.98	1519.99	1.52784	3.68225	2.15441	Non
COTL1	ENSG00000103187.7	1766.3	1596.29	-0.460289	-0.285845	0.174443	Non
COX20	ENSG00000203667.9	2258.15	2088.13	-0.712027	-2.31306	-1.60103	Non
COX5A	ENSG00000178741.11	588.84	418.89	-0.909669	-2.77706	-1.86739	Non
COX6A1	ENSG00000111775.2	578.93	408.99	-0.47503	-1.25135	-0.776315	Non
COX6B1	ENSG00000126267.9	491.38	321.51	-0.708573	-0.517314	0.191259	Non
COX6C	ENSG00000164919.10	529.69	359.8	0.0878707	0.496583	0.408713	Non
COX7A2	ENSG00000112695.11	478.15	308.49	-2.01731	-1.77755	0.239757	Non
COX7A2L	ENSG00000115944.14	1116.05	946.04	-2.20885	-3.86321	-1.65436	5+
COX7B	ENSG00000131174.5	450.3	280.49	-2.65441	-3.54274	-0.888333	Non
COX7C	ENSG00000127184.12	532.28	362.54	-1.08205	-0.834418	0.247636	Non
CPD	ENSG00000108582.11	4295.33	4125.4	2.61336	0.905037	-1.70833	5+
CPLX1	ENSG00000168993.14	2181	2010.99	2.81915	5.05745	2.2383	Non
CPNE2	ENSG00000140848.16	2121.28	1951.27	-0.930081	-1.11561	-0.185532	Non
CPNE3	ENSG00000085719.12	3458.52	3288.51	2.80619	1.83459	-0.971595	Non
CPOX	ENSG00000080819.7	2567.99	2397.98	1.01372	0.83962	-0.174096	Non
CPSF1	ENSG00000071894.16	1820.58	1650.61	1.37683	1.07306	-0.303765	1
CPSF2	ENSG00000165934.12	3342.78	3172.79	0.629418	0.839048	0.209629	5+
CPSF3	ENSG00000119203.13	2065.85	1895.85	-1.5273	-0.699913	0.82739	2-4
CPSF4	ENSG00000160917.14	1377.93	1207.93	-3.21519	-3.0314	0.183784	1
CPSF6	ENSG00000111605.17	2872.17	2702.28	1.33446	1.26339	-0.0710715	2-4
CPSF7	ENSG00000149532.15	2638.54	2468.6	0.621272	0.427509	-0.193762	5+
CPT2	ENSG00000157184.6	2591.16	2421.15	0.0311422	0.220486	0.189344	5+
CPVL	ENSG00000106066.14	1788.31	1618.3	1.04625	3.60417	2.55792	Non
CRAT	ENSG00000095321.16	2506.52	2336.52	1.13281	2.63869	1.50588	Non
CREB3L2	ENSG00000182158.14	6915.36	6745.34	2.71794	2.93258	0.214641	1
CREB5	ENSG00000146592.16	4736.46	4566.45	1.84014	2.49189	0.651745	Non
CREBBP	ENSG00000005339.14	3963.05	3793.09	2.18348	2.43868	0.255196	5+
CRELD2	ENSG00000184164.14	1542.73	1372.72	1.16786	1.38426	0.216404	1
CREM	ENSG00000095794.19	977.56	807.59	-2.30543	-2.6473	-0.341871	5+
CRIM1	ENSG00000150938.9	4454.18	4284.35	2.05132	2.40687	0.355547	5+
CRIPT	ENSG00000119878.5	1953	1782.99	0.905779	1.47226	0.566484	Non
CRKL	ENSG00000099942.12	5259.02	5089.01	0.401516	0.35951	-0.0420053	5+
CRLF3	ENSG00000176390.11	2894.76	2724.75	0.480252	0.996166	0.515914	Non
CRLS1	ENSG00000088766.11	1269.19	1099.18	-0.397725	-1.07624	-0.67851	2-4
CRMP1	ENSG00000072832.14	2657.38	2487.37	-0.780077	-1.41662	-0.636538	Non
CRNDE	ENSG00000245694.9	621.02	451.07	-3.73024	-1.44315	2.28709	Non
CROT	ENSG00000005469.11	2023.4	1853.41	-1.94132	-1.23931	0.702014	Non
CRTC2	ENSG00000160741.16	1838.06	1669.05	-1.12699	-4.4291	-3.3021	1
CSE1L	ENSG00000124207.16	3509.36	3339.34	-0.438976	-0.975333	-0.536357	Non
CSF1	ENSG00000184371.13	3514.91	3344.9	-3.93618	-2.79666	1.13952	1
CSK	ENSG00000103653.16	1515.47	1345.49	1.84625	1.90589	0.0596458	2-4
CSNK1A1	ENSG00000113712.17	2137.02	1967.01	0.258919	1.37429	1.11537	5+
CSNK1E	ENSG00000213923.11	1602.33	1432.38	0.123432	0.569893	0.44646	5+
CSNK1G2	ENSG00000133275.15	1746.89	1577.21	0.748243	1.2311	0.482854	5+
CSNK1G3	ENSG00000151292.17	2217.64	2047.62	-0.674441	-2.83305	-2.15861	5+
CST3	ENSG00000101439.8	858.21	688.2	1.4918	1.76122	0.26941	2-4
CSTB	ENSG00000160213.7	2221.35	2051.34	-0.197634	-0.254694	-0.05706	2-4
CSTF2T	ENSG00000177613.8	4105	3934.99	-0.484324	-4.21713	-3.73281	5+
CSTF3	ENSG00000176102.12	1203.89	1033.93	-0.17282	-0.216641	-0.0438209	Non
CTBP1	ENSG00000159692.15	1422.98	1252.99	1.79734	2.39287	0.595532	5+
CTC-338M12.4	ENSG00000233937.6	1122.06	952.06	-0.874983	-0.463557	0.411426	Non
CTC1	ENSG00000178971.14	1506.14	1336.2	0.627559	3.589	2.96144	2-4
CTDSP1	ENSG00000144579.7	2408.02	2238.01	-0.222341	-1.15579	-0.93345	2-4
CTDSPL	ENSG00000144677.14	3248.23	3078.24	1.15211	0.278215	-0.873894	2-4
CTDSPL2	ENSG00000137770.13	2604.02	2434.02	0.61291	2.05907	1.44616	5+
CTH	ENSG00000116761.11	1706.96	1536.96	0.90543	3.13652	2.23109	1
CTNNA1	ENSG00000044115.20	1846.91	1676.98	1.0208	0.186189	-0.834614	2-4
CTNNB1	ENSG00000168036.17	3063.54	2893.53	1.43218	0.244092	-1.18809	5+
CTNNBL1	ENSG00000132792.18	1666.49	1496.48	-0.322571	-1.91625	-1.59368	Non
CTNS	ENSG00000040531.14	2217.84	2047.84	-0.458251	-1.35707	-0.898819	Non
CTPS1	ENSG00000171793.14	2810.83	2640.82	-0.299021	-0.162507	0.136513	2-4
CTR9	ENSG00000198730.8	4037.5	3867.49	0.0919117	3.29284	3.20092	5+
CTSB	ENSG00000164733.20	2338.2	2168.19	1.69479	1.16955	-0.525236	2-4
CTSD	ENSG00000117984.13	1308.65	1138.75	0.993795	0.391132	-0.602664	2-4
CTSF	ENSG00000174080.10	1290.49	1120.49	-0.172018	-0.763529	-0.591511	Non
CTSH	ENSG00000103811.16	917.07	747.08	0.23405	2.53499	2.30094	Non
CTSV	ENSG00000136943.10	1635.12	1465.11	1.08187	3.51648	2.43461	Non
CTTN	ENSG00000085733.15	1911.08	1741.08	0.985166	0.803502	-0.181664	5+
CTU2	ENSG00000174177.12	1621.59	1451.58	-0.0311791	-1.86363	-1.83245	Non
CUEDC1	ENSG00000180891.12	1963.44	1793.44	1.03171	1.02428	-0.00743398	Non
CUEDC2	ENSG00000107874.10	1094.88	924.87	-0.506778	-0.298418	0.20836	1
CUL4A	ENSG00000139842.14	2664	2493.99	0.921444	0.379651	-0.541793	5+
CUL7	ENSG00000044090.8	4846.52	4676.51	-0.192078	-0.814398	-0.62232	2-4
CUL9	ENSG00000112659.13	2730.46	2560.49	0.507968	1.82968	1.32171	2-4
CWC15	ENSG00000150316.11	1378.86	1208.85	0.607896	0.881656	0.27376	1
CWC22	ENSG00000163510.13	3183.66	3013.65	0.815463	0.651811	-0.163652	5+
CWC27	ENSG00000153015.15	2075.3	1905.29	0.878267	0.470328	-0.407939	Non
CWF19L2	ENSG00000152404.15	3278	3107.99	-0.0427358	-0.437365	-0.394629	2-4
CXADR	ENSG00000154639.18	2445.44	2275.42	2.19828	1.02403	-1.17425	Non
CXorf40B	ENSG00000197021.8	1226.22	1056.21	1.24115	0.674664	-0.566487	1
CXorf56	ENSG00000018610.14	1458.43	1288.42	-0.120536	-1.04671	-0.926177	Non
CXXC1	ENSG00000154832.14	1049.06	879.1	-0.823122	-3.44015	-2.61703	Non
CYB561A3	ENSG00000162144.9	1785.57	1615.58	1.20905	0.367204	-0.841843	Non
CYB5A	ENSG00000166347.18	825.94	655.95	0.793775	0.693193	-0.100583	1
CYB5R1	ENSG00000159348.12	1536.7	1366.7	0.219537	0.196355	-0.023182	Non
CYC1	ENSG00000179091.4	1165.85	995.84	-0.060752	-1.31589	-1.25514	Non
CYCS	ENSG00000172115.8	1375.76	1205.76	-1.01248	-3.04592	-2.03345	2-4
CYFIP1	ENSG00000273749.4	3788.79	3618.79	1.86485	2.35294	0.488092	1
CYFIP2	ENSG00000055163.19	2703.77	2533.77	0.0519426	2.40166	2.34972	Non
CYHR1	ENSG00000187954.12	1836.72	1666.71	0.0585233	0.231326	0.172802	2-4
CYP26B1	ENSG00000003137.8	3386.03	3216.03	-2.96829	-1.52177	1.44652	Non
CYP51A1	ENSG00000001630.16	2983.81	2813.8	-0.644615	-1.05702	-0.412407	Non
CYTH3	ENSG00000008256.15	3694.95	3524.96	0.209745	2.6226	2.41285	5+
D2HGDH	ENSG00000180902.17	1997.94	1827.98	1.08	5.45234	4.37234	Non
DAB2IP	ENSG00000136848.17	6349.61	6179.6	-0.844748	-2.39378	-1.54903	5+
DACH1	ENSG00000276644.4	5032.67	4862.66	0.861641	5.94251	5.08087	Non
DAD1	ENSG00000129562.10	727.57	557.58	0.491166	0.390915	-0.10025	Non
DAGLA	ENSG00000134780.9	5757	5586.99	-0.928839	-2.26197	-1.33313	Non
DANCR	ENSG00000226950.6	817.88	647.89	-1.04631	-5.12126	-4.07495	Non
DAP	ENSG00000112977.15	2273.27	2103.31	-1.92356	-1.03593	0.887629	5+
DAPK1	ENSG00000196730.12	4213.3	4043.4	1.04427	2.48878	1.44451	Non
DAPK3	ENSG00000167657.13	1304.93	1134.94	1.10533	1.65157	0.546241	Non
DARS	ENSG00000115866.10	2038.17	1868.17	1.81282	0.892018	-0.920805	Non
DAXX	ENSG00000204209.12	1861.69	1691.69	1.36712	0.0196598	-1.34746	5+
DAZAP1	ENSG00000071626.16	1823.01	1653	0.563218	1.60437	1.04115	5+
DAZAP2	ENSG00000183283.15	1417.72	1247.72	-0.228014	-1.77614	-1.54813	5+
DBF4B	ENSG00000161692.17	2162.09	1992.08	-0.089645	-0.1674	-0.0777546	Non
DBI	ENSG00000155368.16	639.68	469.71	-1.24242	-2.80481	-1.56239	2-4
DBN1	ENSG00000113758.13	2439.48	2269.5	2.27653	1.79191	-0.484619	2-4
DBNDD2	ENSG00000244274.7	1078.62	908.6	-0.679744	-4.56372	-3.88398	2-4
DBT	ENSG00000137992.14	5121.34	4951.33	0.125589	0.62851	0.502921	2-4
DCAF11	ENSG00000100897.17	2694.8	2524.8	0.758238	2.37643	1.61819	Non
DCAF13	ENSG00000164934.13	1685.32	1515.32	-0.397651	-2.0035	-1.60585	Non
DCAF5	ENSG00000139990.17	3535.26	3365.25	0.970843	1.67998	0.709135	5+
DCAF6	ENSG00000143164.15	3067.6	2897.59	-1.79549	-0.85262	0.942866	Non
DCAF7	ENSG00000136485.14	4311.3	4141.29	1.88783	2.1783	0.290471	2-4
DCAF8	ENSG00000132716.18	2007.84	1837.84	-0.886748	-0.615143	0.271605	5+
DCBLD1	ENSG00000164465.18	2618.38	2448.43	0.740521	0.0197652	-0.720755	1
DCLRE1B	ENSG00000118655.5	2842.82	2672.81	-1.24704	-0.234487	1.01255	5+
DCP1A	ENSG00000272886.5	4185.65	4015.65	0.868752	0.704676	-0.164076	2-4
DCP2	ENSG00000172795.15	3602.33	3432.39	2.64481	0.987422	-1.65739	1
DCPS	ENSG00000110063.9	1473.51	1303.5	1.22964	0.326626	-0.903017	Non
DCTN1	ENSG00000204843.12	2437.88	2267.95	-0.277401	-1.60925	-1.33185	5+
DCTN2	ENSG00000175203.15	1622.2	1452.2	0.786703	0.520179	-0.266524	Non
DCTN3	ENSG00000137100.15	828.59	658.6	-1.55336	-1.82528	-0.271923	Non
DCTN4	ENSG00000132912.12	3665.39	3495.39	2.48567	2.35	-0.135661	1
DCTN5	ENSG00000166847.9	2846.56	2676.56	1.99274	0.213386	-1.77935	5+
DCUN1D1	ENSG00000043093.13	2024.27	1854.26	0.337969	3.1127	2.77474	5+
DCXR	ENSG00000169738.7	613.92	444.08	-0.163721	-0.449738	-0.286016	Non
DDA1	ENSG00000130311.10	1096.83	926.92	2.20555	0.729373	-1.47617	2-4
DDAH1	ENSG00000153904.19	3920	3749.99	0.365241	3.30639	2.94115	Non
DDB1	ENSG00000167986.13	3320.41	3150.47	0.664553	0.604106	-0.060447	1
DDI2	ENSG00000197312.11	9787.59	9617.58	0.452525	2.5467	2.09418	5+
DDIT3	ENSG00000175197.12	925.75	755.74	-2.40019	-2.29828	0.101911	2-4
DDIT4	ENSG00000168209.4	1720.63	1550.61	1.54129	0.66537	-0.875917	5+
DDR2	ENSG00000162733.17	7296.81	7126.8	0.707898	4.07107	3.36317	Non
DDRGK1	ENSG00000198171.12	1143.55	973.54	0.599486	1.85202	1.25253	Non
DDT	ENSG00000099977.14	552.33	382.66	-4.57252	-0.56227	4.01025	Non
DDX1	ENSG00000079785.14	2436.98	2266.97	-0.40617	-2.66154	-2.25537	Non
DDX10	ENSG00000178105.10	2335.57	2165.58	1.1681	0.555997	-0.612107	2-4
DDX17	ENSG00000100201.20	4859.74	4689.73	0.269055	1.64953	1.38048	5+
DDX18	ENSG00000088205.12	2577.73	2407.73	0.677247	0.994236	0.316989	2-4
DDX20	ENSG00000064703.11	4225.8	4055.79	0.513842	2.36845	1.85461	5+
DDX21	ENSG00000165732.12	4713.41	4543.4	-0.553534	-0.872862	-0.319328	5+
DDX23	ENSG00000174243.9	2387.38	2217.41	1.07492	0.00211216	-1.07281	5+
DDX24	ENSG00000089737.16	1690.53	1520.54	-0.11196	-2.95284	-2.84088	5+
DDX27	ENSG00000124228.14	2647.9	2477.89	-0.347669	-1.26298	-0.915306	Non
DDX28	ENSG00000182810.6	2169	1998.99	-0.0567484	-2.07751	-2.02076	5+
DDX31	ENSG00000125485.17	2623.91	2453.89	-0.666008	-0.0717793	0.594228	5+
DDX39A	ENSG00000123136.14	1404.87	1234.85	1.82936	1.45927	-0.370087	2-4
DDX39B	ENSG00000198563.13	1521.71	1351.73	0.792599	0.714821	-0.077778	2-4
DDX3X	ENSG00000215301.10	3048.24	2878.25	0.563957	0.492723	-0.0712341	5+
DDX41	ENSG00000183258.11	1659.53	1489.53	1.14742	0.381994	-0.765429	2-4
DDX42	ENSG00000198231.12	2334.05	2164.07	-1.0777	-0.928708	0.148992	5+
DDX49	ENSG00000105671.11	1595.97	1425.97	2.1168	1.96877	-0.148036	Non
DDX5	ENSG00000108654.14	2092.35	1922.35	0.296521	0.699782	0.40326	5+
DDX51	ENSG00000185163.9	3102.08	2932.07	-2.17653	-1.02833	1.1482	2-4
DDX52	ENSG00000278053.4	3221.84	3051.83	1.25963	0.378828	-0.880802	2-4
DDX54	ENSG00000123064.12	1923.2	1753.21	2.13048	0.95787	-1.17261	5+
DDX55	ENSG00000111364.15	2061.11	1891.13	-0.325668	-1.04783	-0.722163	5+
DDX59	ENSG00000118197.13	1869.6	1699.6	0.527098	0.883641	0.356543	5+
DDX6	ENSG00000110367.12	5008.8	4838.79	1.11266	2.56986	1.45721	5+
DEF8	ENSG00000140995.16	1313.99	1144.01	-0.485323	-0.0421924	0.44313	1
DEGS1	ENSG00000143753.12	2023.2	1853.21	0.99197	1.70172	0.709751	5+
DENND1A	ENSG00000119522.16	2195.02	2025.09	-2.01988	-0.578932	1.44095	1
DENND4A	ENSG00000174485.15	5764.5	5594.5	1.03446	3.70826	2.67381	2-4
DENND4B	ENSG00000198837.9	2106.46	1936.5	-1.03455	-0.73292	0.301631	Non
DENND5B	ENSG00000170456.15	4580.38	4410.37	2.95942	1.29159	-1.66782	5+
DEPDC5	ENSG00000100150.17	1987.93	1818.56	-1.75424	-2.76381	-1.00957	Non
DERA	ENSG00000023697.12	1340.96	1170.96	0.66314	0.565429	-0.0977111	5+
DERL1	ENSG00000136986.9	2041.27	1871.29	1.74489	2.04388	0.298989	5+
DESI1	ENSG00000100418.7	3269.45	3099.45	-0.878327	-0.104617	0.77371	5+
DESI2	ENSG00000121644.18	4003.83	3833.82	-1.32557	-4.21978	-2.89421	2-4
DFFA	ENSG00000160049.11	3427.12	3257.11	-0.876367	-0.542066	0.3343	5+
DGAT1	ENSG00000185000.11	1483.58	1313.58	0.881812	3.82253	2.94072	Non
DGCR8	ENSG00000128191.15	3185.43	3015.43	-1.55034	-0.925705	0.624634	2-4
DGKA	ENSG00000065357.19	1427.55	1257.59	-0.900464	-0.668785	0.231679	Non
DGKQ	ENSG00000145214.13	4358.9	4188.88	0.694066	4.50079	3.80672	Non
DHDDS	ENSG00000117682.16	1854.97	1684.98	1.97178	1.20182	-0.76996	1
DHPS	ENSG00000095059.15	986.65	816.88	-0.0967201	-1.21339	-1.11667	Non
DHRS4	ENSG00000157326.18	1399.1	1229.09	-0.695016	-1.27484	-0.579828	Non
DHRS4-AS1	ENSG00000215256.3	2507.8	2337.79	-1.61617	-2.57536	-0.959189	Non
DHRS7	ENSG00000100612.13	1253.76	1083.75	0.237844	0.645296	0.407452	Non
DHRS7B	ENSG00000109016.17	1082.25	912.25	0.827852	1.96057	1.13272	2-4
DHX33	ENSG00000005100.12	5285.33	5115.32	0.34045	0.661368	0.320918	5+
DHX34	ENSG00000134815.18	3589.32	3419.33	-0.465842	-1.23178	-0.765942	2-4
DHX36	ENSG00000174953.13	2289.97	2119.99	0.346175	2.19459	1.84842	5+
DHX37	ENSG00000150990.7	2430.46	2260.47	0.114165	1.48891	1.37474	1
DHX40	ENSG00000108406.9	3313.65	3143.64	0.623161	1.69159	1.06843	5+
DHX57	ENSG00000163214.20	3588.91	3418.95	1.85714	1.93307	0.0759352	5+
DHX9	ENSG00000135829.16	3362.45	3192.55	0.130752	0.324305	0.193554	Non
DIABLO	ENSG00000184047.17	1360.27	1190.27	-1.6454	-2.87475	-1.22935	2-4
DIAPH1	ENSG00000131504.16	4664.33	4494.32	0.145236	1.80755	1.66232	2-4
DIAPH2	ENSG00000147202.17	4916.47	4746.46	0.557282	2.58542	2.02814	1
DIAPH3	ENSG00000139734.18	4482.8	4312.79	0.992146	0.970063	-0.0220834	1
DICER1	ENSG00000100697.14	6682.38	6512.44	1.02389	1.8855	0.861612	5+
DIDO1	ENSG00000101191.16	4736.87	4566.85	-0.63637	-1.40858	-0.772212	5+
DIP2C	ENSG00000151240.16	7539.18	7369.17	0.521539	0.655172	0.133633	Non
DIRAS1	ENSG00000176490.4	3424	3253.99	0.436338	1.27684	0.840503	1
DIRC2	ENSG00000138463.8	2960.93	2790.92	0.378394	3.55951	3.18112	2-4
DIS3	ENSG00000083520.14	4231.91	4061.9	0.958949	0.977926	0.0189772	2-4
DIS3L	ENSG00000166938.12	2155.47	1985.55	-0.146526	-0.00960733	0.136918	5+
DISC1	ENSG00000162946.22	5334.82	5164.82	1.99938	8.20171	6.20232	Non
DKC1	ENSG00000130826.17	1980.45	1810.47	1.36413	0.508665	-0.855467	1
DLD	ENSG00000091140.13	1690.29	1520.36	-1.32583	-0.606018	0.719816	2-4
DLG3	ENSG00000082458.11	2084.4	1914.4	-1.55416	-2.42228	-0.868118	Non
DLG4	ENSG00000132535.19	2402.46	2232.46	-2.73191	-0.977632	1.75428	Non
DLG5	ENSG00000151208.16	6113.62	5943.61	0.594328	0.254137	-0.340191	5+
DLX1	ENSG00000144355.14	2035.09	1865.08	-2.30333	-2.06454	0.238791	Non
DLX2	ENSG00000115844.10	2397.38	2227.37	1.43273	0.477478	-0.955255	Non
DMAP1	ENSG00000178028.13	2318.36	2148.35	0.0599882	0.454368	0.39438	Non
DMPK	ENSG00000104936.17	2064.18	1894.18	0.988842	1.12604	0.137201	Non
DNA2	ENSG00000138346.14	4024.18	3854.18	-0.80276	-0.00535323	0.797407	Non
DNAJB1	ENSG00000132002.7	2137.28	1967.27	-0.521584	-1.44953	-0.927947	2-4
DNAJB11	ENSG00000090520.11	1738.42	1568.41	-0.0125299	-1.45113	-1.4386	5+
DNAJC1	ENSG00000136770.10	2106	1935.99	0.459549	1.57566	1.11611	2-4
DNAJC10	ENSG00000077232.17	2799.46	2629.46	-0.653772	-1.2056	-0.551825	5+
DNAJC11	ENSG00000007923.15	1896.08	1726.08	0.449847	0.295791	-0.154056	5+
DNAJC2	ENSG00000105821.14	1966.73	1796.72	-0.125249	-2.48571	-2.36046	Non
DNAJC21	ENSG00000168724.16	2265.04	2095.04	-1.08473	-1.87082	-0.786091	5+
DNAJC3	ENSG00000102580.14	5571.46	5401.44	0.224349	0.209624	-0.014725	5+
DNAJC5	ENSG00000101152.10	5241.21	5071.19	-0.289785	-2.50392	-2.21414	2-4
DNAJC7	ENSG00000168259.14	1470.39	1300.41	0.405323	0.565006	0.159683	2-4
DNAJC8	ENSG00000126698.10	1642.69	1472.68	-0.749905	-0.0287978	0.721107	Non
DNAJC9	ENSG00000213551.4	2806.19	2636.18	-0.35186	-1.32739	-0.975534	Non
DNHD1	ENSG00000179532.12	4117.1	3947.1	1.87569	1.10728	-0.768411	2-4
DNM1	ENSG00000106976.20	2437.58	2267.66	0.161394	2.41289	2.2515	Non
DNTTIP2	ENSG00000067334.13	2272.63	2102.62	0.664403	1.24332	0.578917	5+
DOC2A	ENSG00000149927.17	1798.58	1628.58	0.110316	7.17534	7.06503	Non
DOCK1	ENSG00000150760.12	5545.51	5375.61	0.150474	0.364157	0.213683	Non
DOCK11	ENSG00000147251.15	5231.41	5061.41	-1.02747	-0.478171	0.549297	Non
DOCK4	ENSG00000128512.20	5869.83	5699.82	0.382532	0.0102456	-0.372286	Non
DOCK7	ENSG00000116641.17	3382.76	3233.77	0.198644	2.88128	2.68264	Non
DOCK9	ENSG00000088387.18	3298.35	3128.6	0.751071	3.05473	2.30366	1
DOT1L	ENSG00000104885.17	2403.74	2233.76	0.427416	1.43915	1.01174	2-4
DPAGT1	ENSG00000172269.18	1614.86	1444.86	1.11364	1.04082	-0.0728233	Non
DPH2	ENSG00000132768.13	1836.41	1666.4	0.37077	0.223002	-0.147768	2-4
DPM1	ENSG00000000419.12	1081.2	911.19	0.572517	1.00229	0.429775	1
DPM2	ENSG00000136908.17	1402.06	1232.05	-1.41436	-2.72092	-1.30656	5+
DPM3	ENSG00000179085.7	435.53	265.77	0.810199	0.457031	-0.353168	2-4
DPP8	ENSG00000074603.18	3498.85	3328.85	-0.209789	-2.30485	-2.09507	5+
DPP9	ENSG00000142002.17	2924.52	2754.51	1.33089	0.424209	-0.90668	Non
DPY19L3	ENSG00000178904.18	4047.22	3877.23	0.152156	3.78484	3.63269	Non
DPY19L4	ENSG00000156162.16	3201.95	3031.96	2.45684	1.70745	-0.74939	Non
DPY30	ENSG00000162961.13	702.72	532.74	-1.39264	-1.06843	0.324217	Non
DPYSL2	ENSG00000092964.17	4616.56	4446.54	2.93842	1.57773	-1.36068	Non
DPYSL5	ENSG00000157851.16	4855.45	4685.44	0.226338	3.42057	3.19423	Non
DRAM2	ENSG00000156171.14	1308.31	1138.3	0.961993	0.788879	-0.173115	2-4
DRAP1	ENSG00000175550.7	772.03	602.04	1.23146	0.334996	-0.896467	1
DRG1	ENSG00000185721.12	1481.68	1311.8	1.54621	0.88693	-0.659276	1
DRG2	ENSG00000108591.9	1719.51	1549.53	0.271214	3.64414	3.37293	Non
DROSHA	ENSG00000113360.16	2307.72	2137.76	0.308973	0.845123	0.536151	1
DSC2	ENSG00000134755.15	5105.09	4935.08	-0.113964	-0.00103828	0.112925	Non
DSC3	ENSG00000134762.16	5039.5	4869.49	0.237091	2.24375	2.00666	Non
DSCC1	ENSG00000136982.5	2253.99	2083.98	0.460451	0.554625	0.0941739	Non
DSG2	ENSG00000046604.12	5615.26	5445.25	-0.512404	-0.592402	-0.0799982	2-4
DST	ENSG00000151914.19	6891.64	6721.64	-0.984144	-0.619858	0.364286	5+
DSTN	ENSG00000125868.15	1672.76	1502.75	-0.0232313	-1.13955	-1.11632	Non
DSTYK	ENSG00000133059.16	7842.07	7672.05	-0.504265	-0.409595	0.0946699	5+
DTD2	ENSG00000129480.12	1976.39	1806.38	1.41191	0.820341	-0.591574	5+
DTL	ENSG00000143476.17	3775.11	3605.11	1.25131	1.70926	0.457955	5+
DTNB	ENSG00000138101.18	1738.13	1568.13	1.06895	2.91267	1.84372	Non
DTNBP1	ENSG00000047579.19	1386.73	1216.72	-0.440254	-1.67494	-1.23468	Non
DTX3	ENSG00000178498.15	1772.06	1602.05	-1.47805	-1.91583	-0.43778	Non
DTYMK	ENSG00000168393.12	1166.6	996.58	1.43705	0.15211	-1.28494	2-4
DUS3L	ENSG00000141994.15	894.6	724.71	0.715748	2.29878	1.58303	2-4
DUSP1	ENSG00000120129.5	2019	1848.99	-0.336838	-1.54795	-1.21111	5+
DUSP12	ENSG00000081721.11	1052.26	882.31	-1.21201	-0.816943	0.395066	2-4
DUSP14	ENSG00000276023.4	1537	1366.99	-0.159036	-0.258705	-0.0996682	5+
DUSP7	ENSG00000164086.9	3307.46	3137.45	-0.819383	-2.71873	-1.89934	2-4
DVL2	ENSG00000004975.11	2116.24	1946.24	-0.81812	-3.39437	-2.57625	Non
DXO	ENSG00000204348.9	1329.85	1159.86	-0.68137	-0.366333	0.315038	Non
DYNC1H1	ENSG00000197102.11	4173.4	4003.41	0.816396	1.08503	0.268636	5+
DYNC1LI1	ENSG00000144635.8	1850.16	1680.17	1.82063	1.68079	-0.139838	Non
DYNC1LI2	ENSG00000135720.12	3941.49	3771.49	1.61425	0.55579	-1.05846	Non
DYNC2H1	ENSG00000187240.14	6248.8	6078.81	0.0480638	1.90575	1.85769	Non
DYNLL1	ENSG00000088986.10	717.26	547.27	-0.933016	-2.23914	-1.30613	2-4
DYNLRB1	ENSG00000125971.16	677.58	507.6	-1.20505	-1.45625	-0.2512	2-4
DYRK1A	ENSG00000157540.20	3235.6	3065.62	0.730663	0.2727	-0.457963	5+
DYRK2	ENSG00000127334.10	5214.12	5044.11	-0.655877	-1.11703	-0.461154	5+
DZIP3	ENSG00000198919.12	4932.83	4762.82	0.012366	1.20353	1.19117	1
E2F1	ENSG00000101412.12	2503	2332.99	-1.27926	-0.303911	0.975353	2-4
E2F2	ENSG00000007968.6	4705.42	4535.41	0.727305	3.68152	2.95422	2-4
E2F3	ENSG00000112242.14	4496.87	4326.85	-1.10694	-2.1735	-1.06655	2-4
E2F5	ENSG00000133740.10	2060.92	1890.91	-0.863759	-1.26105	-0.397287	1
EAF1	ENSG00000144597.13	4578.72	4408.71	0.229156	1.41978	1.19062	2-4
EAPP	ENSG00000129518.8	1292.92	1122.91	-0.807208	-1.80789	-1.00068	2-4
EBAG9	ENSG00000147654.14	1212.44	1042.43	-0.830572	-0.663404	0.167168	5+
ECHDC1	ENSG00000093144.18	1491.32	1321.31	0.656921	0.437447	-0.219474	5+
ECHS1	ENSG00000127884.4	1617	1446.99	-0.644687	-2.27382	-1.62913	Non
ECI1	ENSG00000167969.12	1179.46	1009.45	2.14345	1.79234	-0.351111	1
ECI2	ENSG00000198721.12	1291.34	1121.34	-0.927834	-0.946443	-0.0186093	Non
EDC3	ENSG00000179151.12	2667.2	2497.2	0.330417	2.08564	1.75522	2-4
EDC4	ENSG00000038358.14	1619.63	1449.64	0.557598	1.26208	0.704485	Non
EDF1	ENSG00000107223.12	653.96	483.99	-0.108564	-0.816505	-0.707941	2-4
EDIL3	ENSG00000164176.12	4101.74	3931.73	-0.593859	-0.897228	-0.303369	Non
EEA1	ENSG00000102189.16	7031.73	6861.72	2.69181	1.55736	-1.13445	Non
EED	ENSG00000074266.19	1807.76	1637.76	0.452824	2.36855	1.91572	2-4
EEF1A1	ENSG00000156508.17	1868.2	1698.19	-2.91193	-1.40545	1.50648	Non
EEF1A2	ENSG00000101210.11	849.14	679.2	1.50929	5.31676	3.80748	2-4
EEF1D	ENSG00000104529.17	637.36	467.49	-1.13958	-1.43568	-0.296096	5+
EEF1G	ENSG00000254772.9	1524.01	1353.99	-3.79893	-2.71092	1.088	Non
EFHD2	ENSG00000142634.12	2419	2248.99	2.32965	1.25378	-1.07587	2-4
EFNA3	ENSG00000143590.13	1700.06	1530.05	0.41893	3.31875	2.89982	Non
EFNB2	ENSG00000125266.7	4461	4290.99	-1.30697	-3.30007	-1.9931	Non
EFR3A	ENSG00000132294.14	4304.44	4134.43	0.500333	2.24886	1.74853	Non
EFTUD2	ENSG00000108883.12	2024.16	1854.91	1.15383	2.44234	1.28851	2-4
EGFR	ENSG00000146648.17	8168.22	7998.21	-0.382616	-2.23258	-1.84996	5+
EGLN1	ENSG00000135766.8	2436.06	2266.05	0.087606	1.14203	1.05442	5+
EHMT1	ENSG00000181090.20	1865.23	1695.26	1.02427	0.824134	-0.200138	5+
EI24	ENSG00000149547.14	2284.79	2114.77	-1.48022	-0.650146	0.83007	Non
EID1	ENSG00000255302.4	2075.29	1905.28	2.10768	1.04196	-1.06572	5+
EIF1AD	ENSG00000175376.8	1832.14	1662.14	0.270607	1.81215	1.54155	2-4
EIF1AX	ENSG00000173674.10	3694.25	3524.24	0.497134	2.29175	1.79462	1
EIF2A	ENSG00000144895.11	1966.32	1796.31	-1.77094	-0.437275	1.33367	5+
EIF2AK1	ENSG00000086232.12	3573.07	3403.06	-0.206752	-2.68919	-2.48243	5+
EIF2B1	ENSG00000111361.12	2183.17	2013.16	1.84007	1.83694	-0.00312596	5+
EIF2B5	ENSG00000145191.13	2445.86	2275.86	-0.536283	-4.37363	-3.83735	2-4
EIF2D	ENSG00000143486.15	1948.21	1778.22	-1.22218	-0.0273951	1.19478	2-4
EIF2S1	ENSG00000134001.12	1085.72	915.78	0.880267	0.197373	-0.682894	1
EIF2S2	ENSG00000125977.6	2656	2485.99	-1.47254	-0.145978	1.32656	Non
EIF2S3	ENSG00000130741.10	2384.69	2214.71	0.389179	2.02201	1.63283	2-4
EIF3E	ENSG00000104408.9	1466.91	1296.9	-0.843495	-0.428577	0.414918	Non
EIF3F	ENSG00000175390.13	1292.93	1122.92	-2.96726	-0.56303	2.40423	Non
EIF3G	ENSG00000130811.11	808.9	638.93	0.0388706	0.950537	0.911666	1
EIF3H	ENSG00000147677.10	1156.97	986.97	-0.654067	-0.238267	0.4158	2-4
EIF3I	ENSG00000084623.11	1381.8	1211.79	0.471426	0.217527	-0.253899	2-4
EIF3J	ENSG00000104131.12	1688.51	1518.53	0.639725	0.0640686	-0.575656	2-4
EIF3K	ENSG00000178982.9	824.48	654.48	-0.668188	-0.359775	0.308413	Non
EIF3L	ENSG00000100129.17	1187.23	1017.47	-1.34124	-0.2438	1.09744	1
EIF4A1	ENSG00000161960.14	1518.71	1348.72	1.27621	2.17449	0.898278	Non
EIF4A3	ENSG00000141543.10	1506.64	1336.64	0.882758	0.504386	-0.378372	1
EIF4B	ENSG00000063046.17	3114.62	2944.62	-1.70851	-1.29091	0.417601	1
EIF4E	ENSG00000151247.12	1375.82	1205.81	1.85124	1.33011	-0.521125	Non
EIF4E2	ENSG00000135930.13	1179.6	1010.34	1.3528	1.97545	0.622652	2-4
EIF4E3	ENSG00000163412.12	3784.91	3614.89	0.763909	3.41401	2.6501	Non
EIF4EBP1	ENSG00000187840.4	759.19	589.2	-1.96097	-1.63234	0.32863	2-4
EIF4EBP2	ENSG00000148730.6	7257	7086.99	-3.83247	-3.11839	0.714074	Non
EIF4G1	ENSG00000114867.20	2991.68	2821.67	1.07563	0.0115899	-1.06404	5+
EIF4G2	ENSG00000110321.16	3283.94	3113.93	0.82083	0.846089	0.0252592	1
EIF4G3	ENSG00000075151.20	4297.53	4127.52	-1.19933	-0.41945	0.779878	5+
EIF5	ENSG00000100664.10	2078.09	1908.11	-0.801768	-1.16664	-0.364877	Non
EIF5B	ENSG00000158417.10	4699.27	4529.26	-0.587446	-0.303041	0.284405	5+
ELAC2	ENSG00000006744.18	1726.44	1556.48	0.740067	0.673724	-0.0663428	5+
ELAVL1	ENSG00000066044.14	2305.34	2135.33	1.44635	1.62881	0.182459	5+
ELF4	ENSG00000102034.16	4146.33	3976.32	-1.54736	-0.780316	0.767041	1
ELK3	ENSG00000111145.7	3987.01	3817	-1.01671	-1.47598	-0.459274	1
ELK4	ENSG00000158711.13	4376.82	4206.86	-4.07698	-0.203689	3.87329	5+
ELL	ENSG00000105656.12	4027	3856.99	2.22365	4.78787	2.56421	1
ELMOD2	ENSG00000179387.9	2601.95	2431.97	1.74052	2.16801	0.427489	1
ELMSAN1	ENSG00000156030.13	4494.4	4324.41	2.08427	1.5681	-0.516167	5+
ELOVL5	ENSG00000012660.13	2438.71	2268.71	-0.214497	-1.35017	-1.13567	2-4
ELOVL6	ENSG00000170522.9	3485.62	3315.62	2.25929	1.95919	-0.300098	2-4
ELOVL7	ENSG00000164181.13	3145.98	2975.96	0.712032	5.44987	4.73784	Non
ELP2	ENSG00000134759.13	1686.72	1516.74	1.72612	2.49525	0.769127	1
ELP6	ENSG00000163832.15	1122.8	952.81	0.994871	0.451178	-0.543693	2-4
EMC1	ENSG00000127463.14	4203.17	4033.18	2.84623	2.11675	-0.729485	5+
EMC10	ENSG00000161671.16	2693.68	2523.67	3.22994	4.38892	1.15898	Non
EMC3	ENSG00000125037.12	1151.1	981.13	-0.347938	-0.0380169	0.309921	Non
EMC3-AS1	ENSG00000180385.8	1962.14	1792.16	1.36332	2.69655	1.33323	Non
EMC8	ENSG00000131148.8	1364.48	1194.5	-0.1965	-2.9768	-2.7803	Non
EMC9	ENSG00000100908.13	761.35	591.37	0.593357	0.536122	-0.0572351	1
EMD	ENSG00000102119.10	1064.51	894.51	0.862239	1.84633	0.984094	Non
EML1	ENSG00000066629.17	2460.46	2290.48	0.951631	0.680556	-0.271076	1
EML2	ENSG00000125746.16	1364.61	1194.62	0.25652	2.35875	2.10223	Non
EML4	ENSG00000143924.18	5211.83	5041.82	0.521656	1.22893	0.70727	5+
EMP3	ENSG00000142227.10	708.74	539.53	1.08538	1.19365	0.108269	1
EMSY	ENSG00000158636.16	3609.43	3439.43	-0.56683	-2.29519	-1.72836	Non
EN2	ENSG00000164778.4	3395	3224.99	0.297248	4.98868	4.69144	Non
ENAH	ENSG00000154380.17	2953.43	2783.42	0.180941	1.04622	0.865275	5+
ENDOG	ENSG00000167136.6	1172	1001.99	1.41836	0.77503	-0.643325	1
ENO3	ENSG00000108515.17	929.56	759.57	-1.51158	-3.93601	-2.42442	Non
ENOPH1	ENSG00000145293.15	1935	1764.98	-1.52699	-0.808029	0.718957	1
ENPP1	ENSG00000197594.12	4997.59	4827.58	2.11967	4.15986	2.04019	Non
ENTPD4	ENSG00000197217.12	3293.2	3123.21	0.1428	0.137504	-0.00529665	5+
ENTPD6	ENSG00000197586.12	2073.34	1903.33	-0.0476461	-0.319348	-0.271702	2-4
ENTPD7	ENSG00000198018.6	3355.36	3185.35	0.644317	1.13815	0.493829	1
EPAS1	ENSG00000116016.13	3746.77	3576.77	0.975748	0.92569	-0.0500581	2-4
EPB41L3	ENSG00000082397.17	2633.61	2463.62	0.583778	0.562595	-0.0211834	Non
EPB41L4A-AS1	ENSG00000224032.6	537.8	369.28	-1.91803	-0.795172	1.12286	Non
EPB41L5	ENSG00000115109.13	3797.32	3627.38	1.59171	5.41385	3.82214	Non
EPC2	ENSG00000135999.11	2932.09	2762.08	-2.24578	-1.04019	1.20559	2-4
EPG5	ENSG00000152223.13	5637.74	5467.75	0.175717	1.07289	0.897176	5+
EPHA2	ENSG00000142627.12	3590.05	3420.04	-0.366664	-2.42597	-2.05931	5+
EPHA3	ENSG00000044524.10	5009.6	4839.59	0.641897	3.29328	2.65139	Non
EPHA7	ENSG00000135333.13	5596.67	5426.65	0.530687	0.524842	-0.00584552	Non
EPHB4	ENSG00000196411.9	3202.57	3032.56	0.680021	0.448305	-0.231716	1
EPHX1	ENSG00000143819.12	1423.91	1253.92	-0.319651	-1.83043	-1.51078	Non
EPRS	ENSG00000136628.17	4181.41	4011.41	0.47095	1.86088	1.38993	2-4
EPS8	ENSG00000151491.13	2509.53	2339.54	1.1582	0.586052	-0.572148	Non
ERAP1	ENSG00000164307.12	2704.87	2534.89	0.839248	0.365925	-0.473323	5+
ERC1	ENSG00000082805.19	7533.5	7363.49	1.18914	0.53173	-0.657411	5+
ERCC1	ENSG00000012061.15	1215	1045.04	-0.147809	-0.426766	-0.278957	Non
ERCC2	ENSG00000104884.15	3151.97	2981.96	0.0765123	0.197658	0.121146	2-4
ERCC4	ENSG00000175595.14	4221.79	4051.8	0.546225	2.83068	2.28446	5+
ERF	ENSG00000105722.9	1067.49	897.71	0.513938	0.951163	0.437225	2-4
ERGIC3	ENSG00000125991.19	1054.66	884.68	-0.589362	-1.46216	-0.872802	Non
ERI1	ENSG00000104626.14	3191.82	3021.81	1.30306	0.70645	-0.596611	5+
ERLEC1	ENSG00000068912.13	2367.74	2197.73	-1.54465	-0.920297	0.624354	1
ERMARD	ENSG00000130023.15	1394.06	1224.08	1.18408	2.44019	1.2561	Non
ERMP1	ENSG00000099219.13	4939.24	4769.23	-0.605422	-1.94713	-1.34171	2-4
ERP29	ENSG00000089248.6	1626.43	1456.42	-0.712229	-0.955164	-0.242934	5+
ERP44	ENSG00000023318.7	4854	4683.99	-0.0953124	-0.487428	-0.392115	Non
ERRFI1	ENSG00000116285.12	2923.9	2753.88	-0.222197	-0.949401	-0.727204	5+
ERVK13-1	ENSG00000260565.6	4332.63	4162.62	1.33209	2.98185	1.64977	Non
ESCO1	ENSG00000141446.10	3959.88	3789.87	-0.430536	-2.80453	-2.37399	5+
ESRP2	ENSG00000103067.13	2726.94	2556.95	0.987421	1.45462	0.467202	5+
ETF1	ENSG00000120705.12	2631.11	2461.11	-0.0975956	-0.0231834	0.0744121	2-4
ETFDH	ENSG00000171503.11	2042.23	1872.21	0.563861	1.09088	0.527021	Non
ETNK1	ENSG00000139163.15	3026.65	2856.75	1.53937	2.28872	0.749347	2-4
ETS2	ENSG00000157557.11	2562.75	2392.73	-0.787606	-3.63493	-2.84732	5+
ETV3	ENSG00000117036.11	4804.78	4634.77	-0.314955	-3.5025	-3.18755	1
EWSR1	ENSG00000182944.17	2056.19	1886.18	-0.853702	-1.16175	-0.308047	1
EXD2	ENSG00000081177.18	3229.19	3059.18	1.04574	2.5239	1.47817	2-4
EXD3	ENSG00000187609.15	1261.37	1091.35	0.404858	0.586366	0.181508	2-4
EXO1	ENSG00000174371.16	2575.47	2405.47	1.04092	2.05492	1.014	5+
EXOC1	ENSG00000090989.17	2847.4	2677.39	0.309132	2.13465	1.82552	Non
EXOC2	ENSG00000112685.13	3943.42	3773.41	-0.685378	-1.92207	-1.23669	2-4
EXOC4	ENSG00000131558.14	3078.79	2908.8	1.83355	2.86728	1.03373	2-4
EXOC5	ENSG00000070367.15	2678.9	2508.9	-0.381084	-4.62063	-4.23955	2-4
EXOC7	ENSG00000182473.21	2274.43	2104.66	0.734198	1.33727	0.603077	5+
EXOG	ENSG00000157036.12	1910.89	1740.89	-0.24175	-0.397382	-0.155632	1
EXOSC1	ENSG00000171311.12	936.99	766.98	-1.70296	-1.68788	0.0150767	Non
EXOSC10	ENSG00000171824.13	2019.47	1849.53	-0.398679	-0.208401	0.190278	2-4
EXOSC4	ENSG00000178896.8	927.51	757.5	0.982656	1.68084	0.698187	5+
EXOSC6	ENSG00000223496.2	5153	4982.99	0.303357	1.46933	1.16598	5+
EXOSC8	ENSG00000120699.12	1215.65	1045.65	-1.57884	-1.85037	-0.271535	Non
EXOSC9	ENSG00000123737.12	1722.43	1552.43	0.332322	0.808203	0.475881	Non
EXPH5	ENSG00000110723.11	9115.67	8945.65	0.91018	3.54091	2.63073	Non
EXT1	ENSG00000182197.11	3096.05	2926.03	-2.8534	-1.49264	1.36077	5+
EXT2	ENSG00000151348.13	3260.77	3090.75	2.12764	2.17394	0.0462932	5+
EXTL2	ENSG00000162694.13	2333.46	2163.47	-0.989908	-4.44343	-3.45352	5+
EXTL3	ENSG00000012232.8	5267.57	5097.56	2.15772	0.157511	-2.00021	5+
EYA1	ENSG00000104313.18	3371.38	3201.37	1.50258	3.25339	1.75081	Non
EYA4	ENSG00000112319.18	3690.68	3520.67	-1.56137	-1.77706	-0.215687	5+
EZR	ENSG00000092820.17	2980.19	2810.18	0.873354	0.363859	-0.509495	5+
F2R	ENSG00000181104.6	3821	3650.99	0.411601	0.675658	0.264058	Non
FAAP100	ENSG00000185504.16	2009	1838.99	2.08361	0.586377	-1.49724	Non
FADS2	ENSG00000134824.13	1934.86	1764.89	1.4445	1.74491	0.30041	Non
FAHD2A	ENSG00000115042.9	1716.63	1546.62	0.531704	0.0817284	-0.449975	Non
FAM102A	ENSG00000167106.11	3492.17	3322.19	-1.13362	-3.92186	-2.78823	1
FAM104A	ENSG00000133193.12	2812.73	2642.72	0.708317	1.96913	1.26081	5+
FAM114A1	ENSG00000197712.11	1507.23	1337.24	0.954377	1.3072	0.352818	2-4
FAM114A2	ENSG00000055147.18	2061.11	1891.11	-0.594063	-0.898605	-0.304542	1
FAM120A	ENSG00000048828.16	4957.02	4787.01	-0.533644	-1.66314	-1.12949	2-4
FAM120AOS	ENSG00000188938.16	2361.94	2191.93	-4.71433	-3.63781	1.07652	5+
FAM129A	ENSG00000135842.16	6487.01	6317	1.29981	0.472531	-0.827284	Non
FAM13B	ENSG00000031003.10	4696.41	4526.41	0.581325	0.757049	0.175724	Non
FAM160A2	ENSG00000051009.10	2297.09	2127.08	-0.360728	-3.35473	-2.99401	5+
FAM161A	ENSG00000170264.12	2409.31	2239.31	0.532685	0.152003	-0.380682	2-4
FAM169A	ENSG00000198780.11	3792.59	3622.59	1.68705	2.90436	1.2173	Non
FAM171A1	ENSG00000148468.16	3802.77	3632.76	0.119303	0.236794	0.117491	Non
FAM171A2	ENSG00000161682.14	1859.22	1689.2	1.30513	1.69891	0.393787	1
FAM173B	ENSG00000150756.13	1278.39	1108.39	-0.760186	-2.46243	-1.70224	1
FAM189B	ENSG00000160767.20	2530.96	2360.95	0.55977	0.888159	0.328389	1
FAM192A	ENSG00000172775.16	1364.22	1194.24	-0.626069	-2.80828	-2.18221	2-4
FAM193B	ENSG00000146067.15	1197.18	1027.27	-0.960882	-2.37619	-1.41531	2-4
FAM199X	ENSG00000123575.8	6842.1	6672.09	0.639837	1.80679	1.16695	1
FAM208A	ENSG00000163946.13	4492.33	4322.35	0.356453	2.0348	1.67835	5+
FAM20B	ENSG00000116199.11	5248.19	5078.19	-1.14573	-0.806689	0.339043	5+
FAM219A	ENSG00000164970.14	3530.02	3360.01	-0.0569752	-3.20645	-3.14948	Non
FAM222B	ENSG00000173065.13	2852.72	2682.73	-4.65238	-3.49185	1.16053	2-4
FAM227A	ENSG00000184949.15	5163.76	4993.76	0.404612	3.16246	2.75785	Non
FAM3A	ENSG00000071889.16	1660.06	1490.05	0.0239068	0.737913	0.714006	Non
FAM50B	ENSG00000145945.6	1733.66	1563.65	0.905681	1.34647	0.440788	2-4
FAM53C	ENSG00000120709.10	3535.62	3365.62	-1.19266	-0.293134	0.899524	5+
FAM69B	ENSG00000165716.10	1749.1	1579.09	0.0549363	2.68272	2.62778	Non
FAM71E1	ENSG00000142530.10	639.69	469.81	1.5941	8.81529	7.22119	Non
FAM76B	ENSG00000077458.12	1212.67	1042.72	-4.15189	-1.86713	2.28477	Non
FAM83D	ENSG00000101447.14	2361	2190.99	-0.917903	-1.33404	-0.416136	5+
FAM83G	ENSG00000188522.14	5242.15	5072.14	-0.577446	-3.63953	-3.06209	5+
FAM83H	ENSG00000180921.6	5654	5483.99	0.0439012	1.16026	1.11636	5+
FAM8A1	ENSG00000137414.5	4677	4506.99	-2.51501	-0.349879	2.16513	Non
FANCA	ENSG00000187741.14	2094.85	1924.9	1.97903	3.15948	1.18046	2-4
FANCB	ENSG00000181544.14	2308.87	2138.88	-0.0797221	-0.1617	-0.0819782	2-4
FANCC	ENSG00000158169.13	2657.48	2487.51	0.285266	1.65545	1.37018	1
FANCD2	ENSG00000144554.10	3138.71	2968.75	0.175447	2.32215	2.1467	2-4
FANCG	ENSG00000221829.9	1199.49	1029.56	-0.511227	-2.69808	-2.18685	1
FANCI	ENSG00000140525.17	2725.22	2555.45	-0.822472	-1.61648	-0.794006	5+
FANCM	ENSG00000187790.10	4486.31	4316.31	1.41134	3.07539	1.66405	5+
FARP2	ENSG00000006607.13	3129.05	2959.07	0.737617	3.00032	2.2627	Non
FARS2	ENSG00000145982.12	1603.93	1433.92	0.516355	1.74241	1.22605	2-4
FASN	ENSG00000169710.8	4438.41	4268.42	1.22215	0.290335	-0.931813	Non
FASTK	ENSG00000164896.19	2059.24	1889.25	0.207648	1.62828	1.42064	Non
FASTKD1	ENSG00000138399.17	1743.72	1573.75	-3.09847	-0.130061	2.96841	5+
FASTKD2	ENSG00000118246.13	2817.06	2647.04	-0.18983	-2.89749	-2.70765	5+
FASTKD5	ENSG00000215251.3	2874	2703.99	-0.626184	-0.762595	-0.136411	5+
FAT1	ENSG00000083857.13	6887.66	6717.69	1.07882	0.250529	-0.828296	5+
FAT3	ENSG00000165323.15	10959.5	10789.5	1.25286	8.10805	6.85519	Non
FBL	ENSG00000105202.8	735.02	565.03	-0.774332	-0.603987	0.170344	Non
FBLN1	ENSG00000077942.18	1945.55	1775.65	2.11728	0.167298	-1.94998	Non
FBLN5	ENSG00000140092.14	2295.11	2125.1	-2.94421	-0.367874	2.57634	Non
FBRS	ENSG00000156860.15	2386.52	2216.6	1.35758	1.39352	0.0359468	2-4
FBXL14	ENSG00000171823.6	1312.58	1143.3	1.17259	2.67413	1.50153	5+
FBXL15	ENSG00000107872.12	2080.98	1910.97	2.30503	2.20891	-0.0961156	5+
FBXL18	ENSG00000155034.18	2078.87	1908.86	2.4898	2.20104	-0.28876	1
FBXL19	ENSG00000099364.16	3207.55	3037.54	1.84319	3.04838	1.2052	5+
FBXL3	ENSG00000005812.10	3121.7	2951.7	0.79335	1.27137	0.478018	5+
FBXL4	ENSG00000112234.8	3923.36	3753.35	-0.753991	-1.62803	-0.87404	5+
FBXO11	ENSG00000138081.20	3101.96	2931.95	1.28234	3.08351	1.80117	5+
FBXO17	ENSG00000269190.5	1845.4	1675.42	0.683976	1.33139	0.647416	Non
FBXO21	ENSG00000135108.14	3879.51	3709.5	3.46499	2.21761	-1.24738	5+
FBXO22	ENSG00000167196.13	2410.08	2240.08	0.616527	0.787195	0.170668	2-4
FBXO3	ENSG00000110429.13	2336.68	2166.68	1.77968	2.59161	0.811927	1
FBXO30	ENSG00000118496.4	9009	8838.99	-0.362183	-0.700061	-0.337877	5+
FBXO33	ENSG00000165355.7	3853	3682.99	-1.69471	-0.028759	1.66595	5+
FBXO38	ENSG00000145868.16	2535.87	2365.87	0.419497	0.843433	0.423936	2-4
FBXO42	ENSG00000037637.10	3419.62	3249.61	-0.361176	-1.69118	-1.33	5+
FBXW2	ENSG00000119402.16	3261.45	3091.44	-3.40978	-3.95057	-0.540788	5+
FBXW5	ENSG00000159069.13	2105.95	1935.94	-1.14141	-1.82156	-0.680152	2-4
FBXW8	ENSG00000174989.12	3948.62	3778.61	0.821636	0.520612	-0.301024	Non
FBXW9	ENSG00000132004.12	1728.73	1558.72	0.640258	1.44923	0.80897	Non
FDFT1	ENSG00000079459.12	1668.23	1498.24	0.968448	0.302195	-0.666252	5+
FDPS	ENSG00000160752.14	921.64	751.66	-0.981347	-0.786434	0.194913	2-4
FDX1	ENSG00000137714.2	3206	3035.99	-0.599088	-0.076889	0.522199	1
FDXR	ENSG00000161513.11	1794.57	1624.57	0.880651	1.91279	1.03214	2-4
FEM1A	ENSG00000141965.4	9593	9422.99	4.71125	2.8365	-1.87475	2-4
FEN1	ENSG00000168496.3	2048.89	1878.88	-1.00031	-1.2401	-0.239791	5+
FER	ENSG00000151422.12	4633.66	4463.68	2.00244	0.697888	-1.30455	Non
FERMT2	ENSG00000073712.14	2732.61	2562.6	1.63869	0.613698	-1.02499	Non
FEZ2	ENSG00000171055.14	1673.07	1503.06	0.183448	3.57878	3.39533	2-4
FGD5-AS1	ENSG00000225733.5	3053.13	2883.12	-3.00268	-5.80824	-2.80556	Non
FGD6	ENSG00000180263.13	6523.02	6353.01	0.411938	3.99174	3.5798	5+
FGF2	ENSG00000138685.15	5084.98	4914.97	1.1604	1.15534	-0.00505397	2-4
FGFR1	ENSG00000077782.20	2310.59	2140.61	-0.533748	-0.877699	-0.34395	Non
FGFR1OP	ENSG00000213066.12	2339	2168.99	-0.438323	-2.09245	-1.65412	Non
FGFR1OP2	ENSG00000111790.13	1712.04	1542.03	1.22573	1.51126	0.285533	1
FGFR3	ENSG00000068078.18	4011.37	3841.36	0.0621221	7.57376	7.51164	2-4
FGFR4	ENSG00000160867.14	2111.94	1941.95	0.431338	3.34418	2.91284	Non
FH	ENSG00000091483.6	1689.64	1519.67	1.4552	1.69394	0.238739	Non
FHL1	ENSG00000022267.16	2291.85	2121.84	1.1813	1.47978	0.298478	Non
FHOD3	ENSG00000134775.15	3446.01	3275.99	0.304974	0.533714	0.22874	Non
FIG4	ENSG00000112367.10	2799.7	2629.69	0.603432	1.69141	1.08798	Non
FIGNL1	ENSG00000132436.11	3305.63	3135.62	-0.58634	-0.34478	0.24156	5+
FIS1	ENSG00000214253.8	745.65	575.65	-0.33183	-1.82503	-1.4932	Non
FITM2	ENSG00000197296.5	4597	4426.99	-0.0576706	-0.358855	-0.301184	1
FKBP10	ENSG00000141756.18	1845.71	1675.7	-0.142755	-0.864744	-0.721989	5+
FKBP15	ENSG00000119321.8	4630.44	4460.43	0.640979	0.58759	-0.0533895	5+
FKBP3	ENSG00000100442.10	1298.54	1128.53	-0.717203	-1.08943	-0.372226	2-4
FKBP8	ENSG00000105701.15	1559.68	1389.68	2.43319	1.14978	-1.28341	1
FKBP9	ENSG00000122642.10	1868	1698	0.775559	0.312059	-0.463499	2-4
FKBPL	ENSG00000204315.3	1345	1174.99	-2.83877	-0.524716	2.31405	5+
FKTN	ENSG00000106692.14	2941.56	2772.03	1.57248	3.54248	1.97	1
FLCN	ENSG00000154803.12	3025.07	2855.1	0.0980279	0.0423369	-0.0556909	5+
FLNB	ENSG00000136068.14	6270.2	6100.19	0.273463	0.328216	0.0547532	5+
FLNC	ENSG00000128591.15	9066.57	8896.56	1.93088	1.71349	-0.217391	Non
FLOT1	ENSG00000137312.14	1602.51	1432.51	-0.924317	-1.33382	-0.4095	Non
FLOT2	ENSG00000132589.15	1880.5	1711.28	1.10409	0.684374	-0.419719	Non
FLYWCH1	ENSG00000059122.16	3060.78	2890.78	2.10057	3.97378	1.8732	5+
FMNL2	ENSG00000157827.19	5143.66	4973.65	-0.75485	-0.491111	0.26374	2-4
FMR1	ENSG00000102081.14	2540.3	2370.3	0.376969	2.9667	2.58973	Non
FN3KRP	ENSG00000141560.14	1790.27	1620.28	2.13452	1.53031	-0.604215	1
FNBP1L	ENSG00000137942.16	4519.99	4349.98	0.831739	0.515668	-0.316071	5+
FNBP4	ENSG00000109920.12	2480.83	2310.91	-0.0446549	-1.65139	-1.60674	1
FNDC3B	ENSG00000075420.12	3300.03	3130.03	-0.449009	-1.86817	-1.41916	2-4
FOPNL	ENSG00000133393.12	1798.65	1628.66	0.901314	0.852165	-0.049149	Non
FOXC1	ENSG00000054598.7	3833.5	3663.49	-0.485338	-1.11979	-0.634453	Non
FOXD1	ENSG00000251493.4	1913.13	1743.17	0.887441	1.95042	1.06298	Non
FOXD2-AS1	ENSG00000237424.1	2509	2338.99	0.146916	2.35637	2.20945	Non
FOXE1	ENSG00000178919.8	3462	3291.99	-0.104469	-2.11548	-2.01101	Non
FOXF2	ENSG00000137273.5	2193	2022.99	-1.07881	-1.32084	-0.242033	5+
FOXJ3	ENSG00000198815.8	3975.07	3805.06	-1.64662	-0.961703	0.684921	2-4
FOXK1	ENSG00000164916.10	10311.8	10141.8	2.8766	0.402207	-2.4744	1
FOXK2	ENSG00000141568.20	2934.61	2764.6	0.659948	1.84207	1.18212	5+
FOXM1	ENSG00000111206.12	3174.1	3004.08	-1.01922	-2.21578	-1.19656	5+
FOXO1	ENSG00000150907.7	5730.63	5560.61	-0.0156843	-0.532495	-0.516811	Non
FOXO3	ENSG00000118689.14	7308	7137.99	-0.604837	-1.12184	-0.517005	Non
FOXP1	ENSG00000114861.20	2881.46	2711.46	1.03536	2.18887	1.15351	1
FOXP4	ENSG00000137166.14	4811.45	4641.44	0.0112767	0.579243	0.567967	1
FOXRED2	ENSG00000100350.14	4403.93	4233.92	1.17434	1.61167	0.437326	5+
FRAT1	ENSG00000165879.8	2649	2478.99	2.60473	3.72893	1.1242	1
FRAT2	ENSG00000181274.6	2213	2042.99	-0.88342	-1.8675	-0.984083	5+
FRG1	ENSG00000109536.11	1068.46	898.44	0.841297	1.09081	0.249511	Non
FRMD6	ENSG00000139926.15	2902.72	2732.74	1.29927	4.09316	2.79389	Non
FRMD8	ENSG00000126391.13	3514	3343.99	0.315995	3.89212	3.57612	2-4
FRRS1	ENSG00000156869.13	2304	2133.99	-0.133378	-0.412178	-0.2788	Non
FSTL1	ENSG00000163430.11	3453.62	3283.7	0.372915	0.921004	0.548089	Non
FTH1	ENSG00000167996.15	834.32	664.32	-1.63018	-4.10855	-2.47836	5+
FTL	ENSG00000087086.14	878	707.99	-2.95291	-4.45276	-1.49985	Non
FTO	ENSG00000140718.20	1931.44	1761.43	1.10299	1.89615	0.793164	2-4
FUBP1	ENSG00000162613.16	1667.06	1497.13	-2.01888	-0.278322	1.74056	1
FUK	ENSG00000157353.16	2254.21	2084.21	1.10574	0.159328	-0.946414	Non
FUNDC2	ENSG00000165775.17	910.25	740.25	-2.57425	-0.389875	2.18437	Non
FUS	ENSG00000089280.18	1626.79	1456.81	-0.263405	-0.836612	-0.573207	Non
FUZ	ENSG00000010361.13	902.77	732.8	1.59295	3.93826	2.34531	Non
FXYD5	ENSG00000089327.14	862.45	692.45	-0.405503	-0.274705	0.130798	Non
FYCO1	ENSG00000163820.14	6860.17	6690.15	0.515464	0.122873	-0.392591	5+
FYTTD1	ENSG00000122068.12	2601.91	2431.91	0.890799	0.646239	-0.24456	2-4
FZD7	ENSG00000155760.2	3859	3688.99	0.251712	1.54247	1.29076	2-4
FZD8	ENSG00000177283.7	4030	3859.99	0.0587981	0.235209	0.17641	2-4
FZD9	ENSG00000188763.4	2338	2167.99	2.4929	2.65951	0.166614	1
FZR1	ENSG00000105325.13	1660.35	1490.36	1.62112	0.604782	-1.01634	2-4
G0S2	ENSG00000123689.5	866	695.99	0.696503	3.13224	2.43574	Non
G3BP1	ENSG00000145907.14	2872.99	2703	1.31857	0.975322	-0.343248	2-4
G3BP2	ENSG00000138757.14	2996.81	2826.8	2.23816	1.57101	-0.667151	5+
GAA	ENSG00000171298.12	2400.27	2230.26	1.6023	3.06488	1.46258	2-4
GABARAP	ENSG00000170296.9	682.74	512.79	-2.6755	-4.08445	-1.40894	2-4
GABPB1	ENSG00000104064.17	1799.96	1629.95	-0.038684	-1.09514	-1.05646	5+
GABRA3	ENSG00000011677.12	1697	1526.99	14.7136	9.56531	-5.14831	Non
GADD45B	ENSG00000099860.8	1477.15	1307.14	0.649363	1.70835	1.05899	5+
GAK	ENSG00000178950.16	2639.72	2469.97	0.541018	0.015976	-0.525042	Non
GAL	ENSG00000069482.6	818	647.99	0.292273	0.886938	0.594666	Non
GALK1	ENSG00000108479.11	1060.5	890.5	0.253345	2.02273	1.76938	Non
GALNT16	ENSG00000100626.16	4668.8	4498.78	0.348533	6.06895	5.72042	Non
GALNT3	ENSG00000115339.13	1645.09	1475.1	0.413942	2.90315	2.48921	Non
GALNT7	ENSG00000109586.11	2822.35	2652.36	1.80313	0.456253	-1.34687	5+
GANC	ENSG00000214013.9	1872.27	1702.28	1.23214	0.0664249	-1.16572	Non
GAPDH	ENSG00000111640.14	1231.78	1061.77	-1.94759	-2.18415	-0.236568	Non
GAPVD1	ENSG00000165219.21	4887.75	4717.76	0.40439	0.556853	0.152463	5+
GARS	ENSG00000106105.13	1607.12	1437.16	0.63447	1.02039	0.385919	5+
GAS5	ENSG00000234741.7	677.54	507.58	3.16524	5.5893	2.42406	Non
GAS6	ENSG00000183087.14	2507.19	2337.18	0.578304	2.37773	1.79943	Non
GATA2	ENSG00000179348.11	2120.24	1950.24	-0.462131	-1.21452	-0.752384	5+
GATA2-AS1	ENSG00000244300.2	1377.38	1207.37	2.06518	3.59495	1.52977	Non
GATAD2A	ENSG00000167491.17	3371.51	3201.52	2.10594	0.97634	-1.1296	5+
GATAD2B	ENSG00000143614.9	4961.21	4791.21	1.58039	3.27466	1.69428	5+
GATB	ENSG00000059691.11	1784.33	1614.32	0.526893	1.15829	0.631399	Non
GBA	ENSG00000177628.15	1150.98	980.97	-0.0297634	-0.91315	-0.883387	Non
GBA2	ENSG00000070610.14	1834.66	1664.65	-1.56095	-0.677722	0.883225	2-4
GBF1	ENSG00000107862.4	6067.62	5897.61	0.494094	0.658442	0.164348	Non
GCA	ENSG00000115271.10	1068.25	898.27	1.33574	3.40963	2.07389	Non
GCC1	ENSG00000179562.2	4149	3978.99	-5.44677	-3.29391	2.15285	5+
GCC2	ENSG00000135968.20	3346.84	3176.85	0.28	1.6384	1.3584	Non
GCFC2	ENSG00000005436.13	1859.14	1689.17	0.649308	0.235552	-0.413756	Non
GCH1	ENSG00000131979.18	2802.99	2632.98	1.44315	0.54773	-0.895422	Non
GCN1	ENSG00000089154.10	5927.64	5757.95	1.2785	0.927247	-0.351254	Non
GDAP2	ENSG00000196505.10	2729.94	2559.92	0.649458	1.51127	0.861816	2-4
GDF11	ENSG00000135414.9	5661.02	5491.01	-0.848021	-0.953423	-0.105402	2-4
GEMIN2	ENSG00000092208.17	989.26	819.26	-0.401239	-1.87557	-1.47433	Non
GEMIN4	ENSG00000179409.10	2765.83	2595.83	1.07244	0.0152611	-1.05718	5+
GEMIN5	ENSG00000082516.8	5275.85	5105.83	-0.434695	-4.52305	-4.08836	5+
GEMIN6	ENSG00000152147.10	1250.85	1080.84	-2.74396	-2.00779	0.736171	5+
GEMIN7	ENSG00000142252.10	997.59	827.59	-1.74318	-1.09145	0.651736	2-4
GFM1	ENSG00000168827.14	2928.23	2758.21	0.367473	1.55439	1.18692	5+
GFM2	ENSG00000164347.17	2713.99	2543.98	0.0162796	0.17484	0.158561	2-4
GFOD2	ENSG00000141098.12	3366.49	3196.48	0.555325	0.988261	0.432936	5+
GFPT1	ENSG00000198380.12	4783.21	4613.25	0.596503	0.288682	-0.307821	1
GFPT2	ENSG00000131459.12	2913.88	2743.87	0.949362	1.74564	0.796279	Non
GGA2	ENSG00000103365.15	2562.51	2392.53	-0.331382	-0.747854	-0.416472	5+
GGCT	ENSG00000006625.17	1106.02	936.01	-1.07901	-0.0422444	1.03677	Non
GGCX	ENSG00000115486.11	2158.04	1988.04	0.696075	1.21265	0.516571	2-4
GGNBP2	ENSG00000278311.4	2025.77	1855.77	0.117353	1.98616	1.8688	1
GHDC	ENSG00000167925.15	1689.22	1519.21	-0.504489	-0.621488	-0.116999	Non
GID8	ENSG00000101193.7	4241.2	4071.23	-1.21757	-2.87752	-1.65994	5+
GIGYF2	ENSG00000204120.14	4558.41	4388.42	1.44942	1.45611	0.00668727	5+
GIN1	ENSG00000145723.16	1512.96	1342.98	0.726275	0.0204641	-0.705811	1
GINM1	ENSG00000055211.13	1998.46	1828.45	-0.46893	-1.65753	-1.1886	5+
GINS1	ENSG00000101003.9	3047.85	2877.84	1.59118	0.636614	-0.954564	1
GINS4	ENSG00000147536.11	2419.01	2249.03	2.09016	1.47242	-0.617741	Non
GIT2	ENSG00000139436.20	2798.35	2628.35	-0.563067	-2.99291	-2.42984	2-4
GJA1	ENSG00000152661.8	3115.07	2945.06	-0.395164	-1.02749	-0.632327	Non
GK5	ENSG00000175066.15	3981.78	3811.78	1.14418	0.974726	-0.169454	1
GLA	ENSG00000102393.10	1042.94	872.95	-0.582155	-0.918091	-0.335936	1
GLB1	ENSG00000170266.15	1937.65	1767.72	1.97824	1.91226	-0.0659838	5+
GLB1L	ENSG00000163521.15	2103.05	1933.05	-0.974237	-1.11304	-0.138803	Non
GLB1L2	ENSG00000149328.14	2995.51	2825.49	0.704573	0.569088	-0.135485	Non
GLE1	ENSG00000119392.14	3311.76	3141.74	-0.462901	-1.91726	-1.45436	2-4
GLG1	ENSG00000090863.11	4206.12	4036.12	1.42369	1.39819	-0.025499	2-4
GLI4	ENSG00000250571.6	891.41	721.51	-4.46104	-0.93477	3.52627	Non
GLIPR2	ENSG00000122694.15	1536.76	1366.75	0.186206	1.41896	1.23275	Non
GLMN	ENSG00000174842.16	1758.54	1588.53	0.57369	1.70544	1.13175	Non
GLO1	ENSG00000124767.6	2011.94	1841.93	-1.29652	-0.853843	0.442677	2-4
GLOD4	ENSG00000167699.13	1645.46	1475.48	1.0842	1.52527	0.441072	2-4
GLRX5	ENSG00000182512.4	1056.53	886.52	0.840005	1.64016	0.80016	2-4
GLS	ENSG00000115419.12	2509.32	2339.33	1.29238	1.56725	0.274866	2-4
GLT8D1	ENSG00000016864.18	1453.63	1283.62	-2.49161	-1.44008	1.05153	5+
GLYCTK	ENSG00000168237.17	1754.39	1584.38	-0.210988	-0.940253	-0.729265	Non
GLYR1	ENSG00000140632.16	2203.56	2033.63	-0.112135	-2.40623	-2.29409	2-4
GM2A	ENSG00000196743.8	3858.26	3688.25	-0.112355	-2.6335	-2.52114	1
GMCL1	ENSG00000087338.4	3922.57	3752.56	1.30266	1.27631	-0.026357	1
GMDS	ENSG00000112699.10	1243.74	1073.77	0.53916	0.537828	-0.00133116	Non
GMEB2	ENSG00000101216.10	4285.46	4115.44	-1.91843	-0.652543	1.26588	1
GMFB	ENSG00000197045.12	3702.87	3532.86	1.832	4.80489	2.97289	Non
GMIP	ENSG00000089639.10	2343.17	2173.16	1.90037	1.94251	0.0421438	Non
GMPPB	ENSG00000173540.12	3068	2897.99	-0.0128916	-2.00239	-1.9895	5+
GMPS	ENSG00000163655.15	2217.4	2047.4	0.583082	0.293295	-0.289787	1
GNA11	ENSG00000088256.8	1670.16	1500.4	1.95315	2.28824	0.33509	5+
GNA12	ENSG00000146535.13	3743.31	3573.3	-0.904828	-2.12146	-1.21663	5+
GNA13	ENSG00000120063.9	4922	4751.99	-0.113294	-3.29377	-3.18047	5+
GNAI2	ENSG00000114353.16	2049.97	1879.96	-0.41505	-0.501071	-0.0860201	2-4
GNAI3	ENSG00000065135.10	27174	27004	-0.737761	-0.872544	-0.134783	5+
GNAS	ENSG00000087460.24	1605.27	1435.26	2.11483	1.71621	-0.39862	5+
GNB1	ENSG00000078369.17	2535.94	2365.98	-0.298297	-0.689311	-0.391015	Non
GNB1L	ENSG00000185838.13	1651.16	1481.15	3.87443	4.70044	0.826006	1
GNB2	ENSG00000172354.9	1129.58	959.57	1.04115	1.25095	0.209807	Non
GNB4	ENSG00000114450.9	3351.46	3181.47	2.28755	2.62063	0.33308	2-4
GNB5	ENSG00000069966.18	2205.19	2035.18	1.13121	0.231111	-0.900099	2-4
GNE	ENSG00000159921.15	4723.37	4553.36	0.673257	0.0440552	-0.629201	5+
GNG5	ENSG00000174021.10	666.44	496.47	-3.84584	-3.69399	0.151849	Non
GNG7	ENSG00000176533.12	4208	4037.99	0.730427	7.29921	6.56878	Non
GNL1	ENSG00000204590.12	1835.87	1665.89	0.0133591	1.08686	1.0735	2-4
GNL2	ENSG00000134697.12	1747.55	1577.6	-0.797751	-0.43274	0.36501	2-4
GNL3	ENSG00000163938.16	1568.8	1398.85	0.360014	1.18363	0.823619	2-4
GNL3L	ENSG00000130119.15	2205.22	2035.21	0.932533	1.68331	0.75078	Non
GNPNAT1	ENSG00000100522.9	2692.08	2522.75	2.05686	0.0681691	-1.98869	2-4
GNS	ENSG00000135677.10	4313.35	4143.34	1.72848	0.938571	-0.789908	2-4
GOLGA2	ENSG00000167110.17	1716.22	1546.25	0.354339	0.0453098	-0.309029	Non
GOLGA3	ENSG00000090615.14	7326.17	7156.35	3.17749	1.88786	-1.28962	5+
GOLGA5	ENSG00000066455.12	2969	2798.99	-0.539174	-2.61576	-2.07659	5+
GOLIM4	ENSG00000173905.8	3347	3176.99	0.854373	0.197477	-0.656895	5+
GOLM1	ENSG00000135052.16	2939.29	2769.28	-0.175344	-0.264405	-0.0890604	5+
GOLPH3	ENSG00000113384.13	2721	2550.99	1.00874	0.508204	-0.500534	5+
GOLPH3L	ENSG00000143457.10	1985.83	1815.83	0.273744	1.29227	1.01852	5+
GOLT1B	ENSG00000111711.9	2011.25	1841.3	2.24604	0.991465	-1.25458	5+
GOPC	ENSG00000047932.13	4586.28	4416.26	-1.14265	-1.47074	-0.328095	5+
GORAB	ENSG00000120370.12	2014.43	1844.42	0.931702	3.44015	2.50845	1
GORASP2	ENSG00000115806.12	2343.05	2173.04	0.464775	0.106026	-0.358749	5+
GOSR1	ENSG00000108587.15	1755.09	1585.08	-0.296527	-0.480755	-0.184228	5+
GOSR2	ENSG00000108433.16	2257.52	2087.51	-1.68891	-1.83523	-0.146316	2-4
GOT1	ENSG00000120053.11	1955.74	1785.75	-0.878246	-2.30671	-1.42847	2-4
GOT2	ENSG00000125166.12	2416.19	2246.17	0.468259	0.528329	0.0600695	1
GPAA1	ENSG00000197858.10	1471.4	1301.39	2.16829	0.808835	-1.35946	Non
GPANK1	ENSG00000204438.10	1398.83	1228.82	-1.52447	-0.634351	0.890118	5+
GPATCH11	ENSG00000152133.14	3473.83	3303.83	-0.58421	-0.408654	0.175556	Non
GPATCH2	ENSG00000092978.10	3101.98	2932.06	-0.116773	-0.156303	-0.0395307	5+
GPATCH2L	ENSG00000089916.17	4648.76	4478.76	1.41667	0.997831	-0.418843	5+
GPATCH4	ENSG00000160818.16	1582.18	1412.19	-0.640123	-1.41815	-0.778028	5+
GPATCH8	ENSG00000186566.12	5081.14	4911.14	-0.174502	-4.48693	-4.31243	5+
GPBP1	ENSG00000062194.15	2775.57	2605.57	-1.57293	-0.174375	1.39856	5+
GPC1	ENSG00000063660.8	2935.23	2765.22	3.07409	2.29712	-0.776976	5+
GPC2	ENSG00000213420.7	2295.58	2125.56	3.21447	0.607683	-2.60679	Non
GPC3	ENSG00000147257.13	2135.85	1965.83	0.503923	9.45087	8.94694	Non
GPC4	ENSG00000076716.8	4960	4789.99	0.563787	7.0607	6.49691	Non
GPC5	ENSG00000179399.14	1156.77	986.76	0.922694	0.773311	-0.149384	Non
GPD1L	ENSG00000152642.10	3604.16	3434.15	2.01579	3.35073	1.33494	2-4
GPI	ENSG00000105220.15	2176.26	2006.25	1.81279	0.415373	-1.39742	Non
GPKOW	ENSG00000068394.10	1742	1571.99	-0.409018	-2.3208	-1.91179	2-4
GPM6A	ENSG00000150625.16	1615.34	1445.36	2.66929	4.62386	1.95456	Non
GPN1	ENSG00000198522.13	1936.37	1766.36	-0.608865	-3.24972	-2.64086	5+
GPN3	ENSG00000111231.8	1219.18	1049.19	2.01934	2.17634	0.156999	Non
GPR137	ENSG00000173264.14	1294.51	1124.52	0.350642	0.0414678	-0.309175	Non
GPR180	ENSG00000152749.7	8822	8651.99	-1.71258	-2.01919	-0.30661	2-4
GPRIN1	ENSG00000169258.6	4211	4040.99	-0.724603	-1.3155	-0.590899	5+
GPS1	ENSG00000169727.12	1674	1503.99	1.27718	1.84466	0.567485	2-4
GPT2	ENSG00000166123.13	2791.5	2621.51	1.3135	2.51557	1.20207	1
GPX3	ENSG00000211445.11	1592.64	1422.63	-0.666655	-0.412412	0.254243	Non
GPX4	ENSG00000167468.16	627.81	457.92	-0.339855	-0.646054	-0.306199	Non
GPX8	ENSG00000164294.13	1884.6	1714.6	-0.178266	-0.90184	-0.723574	2-4
GRAMD1A	ENSG00000089351.14	1136.66	966.7	-0.223809	-0.507088	-0.28328	1
GRAMD1B	ENSG00000023171.17	3990.75	3820.75	-1.78818	-2.95936	-1.17118	1
GRB10	ENSG00000106070.18	4007.37	3837.36	0.0130189	0.491967	0.478948	5+
GRB2	ENSG00000177885.14	1986.03	1816.05	0.581111	0.0578265	-0.523285	2-4
GRHPR	ENSG00000137106.17	1295.08	1125.09	0.709241	1.02948	0.320236	Non
GRIN2D	ENSG00000105464.3	5093	4922.99	1.58609	1.77444	0.18835	Non
GRINA	ENSG00000178719.16	1510.75	1340.74	1.05683	0.730525	-0.326301	1
GRK6	ENSG00000198055.10	2216.49	2046.5	0.129618	2.71733	2.58771	Non
GRN	ENSG00000030582.17	876.66	706.71	2.09519	0.999676	-1.09551	2-4
GRPEL1	ENSG00000109519.12	1374.29	1204.28	1.25228	2.08366	0.831375	5+
GSE1	ENSG00000131149.18	4657.77	4487.77	0.600118	0.959987	0.35987	2-4
GSK3B	ENSG00000082701.15	3026.26	2856.29	0.629971	1.45199	0.822018	5+
GSN	ENSG00000148180.19	2221.57	2051.56	1.6674	0.487644	-1.17975	Non
GSR	ENSG00000104687.13	2608.06	2438.06	1.37483	0.197849	-1.17698	2-4
GSTCD	ENSG00000138780.14	2771.85	2601.85	-0.721035	-0.223838	0.497198	1
GSTK1	ENSG00000197448.13	1114.14	944.13	-0.394456	-1.83892	-1.44446	2-4
GSTM3	ENSG00000134202.10	853.94	683.95	-0.22226	-2.34832	-2.12606	2-4
GSTO1	ENSG00000148834.12	950.77	780.76	-0.333206	-0.743399	-0.410193	Non
GTF2A1	ENSG00000165417.11	3348.01	3177.99	0.508245	1.37037	0.862123	5+
GTF2B	ENSG00000137947.11	1253.8	1083.8	0.641293	0.750422	0.109128	Non
GTF2F2	ENSG00000188342.11	2192.05	2022.04	1.40687	3.34558	1.93871	Non
GTF2H3	ENSG00000111358.13	1793.05	1623.06	0.390329	0.452976	0.0626468	2-4
GTF2I	ENSG00000263001.5	1077.02	907.08	0.817306	0.368505	-0.448801	Non
GTF3A	ENSG00000122034.14	999.93	829.92	-3.87639	-3.32621	0.550175	1
GTF3C1	ENSG00000077235.17	4554.27	4384.3	1.21258	1.25117	0.0385919	5+
GTF3C2	ENSG00000115207.13	2410.41	2240.42	-0.444734	-0.0173811	0.427353	5+
GTF3C5	ENSG00000148308.17	1939.26	1769.25	0.0423417	0.937015	0.894673	5+
GTF3C6	ENSG00000155115.6	853.19	683.18	-1.14618	-0.141389	1.00479	1
GTPBP1	ENSG00000100226.15	3177.35	3007.38	1.49893	1.30558	-0.193341	2-4
GTPBP2	ENSG00000172432.18	1878.97	1708.97	-2.56583	-0.869068	1.69676	5+
GTPBP3	ENSG00000130299.16	1416.03	1246.06	1.76529	2.14276	0.377472	2-4
GTPBP6	ENSG00000178605.13	1960.63	1790.62	0.792076	1.43543	0.643354	Non
GTSE1	ENSG00000075218.18	2789.12	2619.11	-0.204698	-0.473526	-0.268828	2-4
GXYLT2	ENSG00000172986.12	2326.8	2156.83	1.08289	3.49579	2.4129	Non
GYG1	ENSG00000163754.17	1854.51	1684.5	0.313426	3.7967	3.48327	Non
GYS1	ENSG00000104812.14	2659.02	2489.04	0.0515144	2.9908	2.93929	1
H1FX	ENSG00000184897.5	1507	1336.99	2.48386	1.35703	-1.12682	2-4
H1FX-AS1	ENSG00000206417.8	917.08	747.08	-3.80058	-0.249451	3.55113	Non
H2AFV	ENSG00000105968.18	878.48	708.49	-0.563298	-0.496892	0.0664063	2-4
H2AFX	ENSG00000188486.3	1464.6	1294.58	1.67344	1.41636	-0.257079	5+
H2AFZ	ENSG00000164032.11	999.9	829.89	0.416028	0.334155	-0.0818735	2-4
H3F3B	ENSG00000132475.10	1339.59	1169.59	-0.986872	-1.92671	-0.939841	Non
H6PD	ENSG00000049239.12	7980.77	7810.76	0.0422398	2.3973	2.35506	5+
HACE1	ENSG00000085382.11	2949.47	2779.46	0.90648	3.70912	2.80264	1
HACL1	ENSG00000131373.14	1666.51	1496.5	0.626146	1.60202	0.975872	Non
HADH	ENSG00000138796.16	1926.65	1756.64	0.543763	0.528314	-0.0154491	1
HAGH	ENSG00000063854.12	1186.16	1016.15	0.411687	0.502021	0.0903338	2-4
HAND1	ENSG00000113196.2	1738	1567.99	0.578596	5.27816	4.69956	Non
HARBI1	ENSG00000180423.4	1746.62	1576.62	2.27495	2.46599	0.191039	2-4
HARS	ENSG00000170445.13	1879.43	1709.42	-0.0765304	-1.22661	-1.15008	5+
HARS2	ENSG00000112855.15	2207.64	2037.63	-0.872001	-0.861111	0.0108898	5+
[truncated: 3,049 more rows]
