# Supplementary material for: O-GlcNAcylation determines the biological function of YTHDF proteins
Source: Nat Cell Biol. Author manuscript; Available in PMC 2025 May 8. (PMC12060179; doi:10.1038/s41556-023-01258-x)
Supplement: SI 6 [file NIHMS2063183-supplement-SI_6.xlsx]

## Sheet: X. Wang el al., 2015
Group	GeneName	S	M	RNA_fd	RPF_fd	TE_fd
Non-target	AAGAB	80	77.5	-0.070542	0.517209	0.587751
CLIP only target	AAK1	80.5	69	0.402135	-0.0342544	-0.436389
CLIP+IP target	AARS	95	95	-1.52549	-2.63492	-1.10943
Non-target	AASDHPPT	68.5	78	0.0295562	0.534477	0.50492
Non-target	AATF	73	67.5	0.887232	0.147976	-0.739256
CLIP+IP target	ABCC1	90	95	0.425201	-0.669155	-1.09436
Non-target	ABCE1	78	83	0.306114	0.46413	0.158016
CLIP only target	ABCF2	78	70	0.425057	0.402883	-0.0221737
Non-target	ABHD10	78	65	-0.238393	-0.247362	-0.00896843
CLIP only target	ABHD13	64	71	-0.296967	-0.344544	-0.0475771
Non-target	ABHD3	90.5	101.5	-0.942739	-0.13647	0.806269
Non-target	ABHD5	87	83	-0.277911	0.974708	1.25262
Non-target	ABI1	65	73	0.15077	-0.225583	-0.376353
CLIP+IP target	ABL1	53	54	0.732984	-0.526795	-1.25978
CLIP+IP target	ABL2	68	41	1.50327	0.115222	-1.38805
CLIP only target	ABLIM1	75	65	-0.512573	-1.00889	-0.496316
Non-target	ABRACL	75	74	0.321727	1.24672	0.924989
CLIP+IP target	ACACA	94	90	-0.0579802	-0.0992878	-0.0413076
Non-target	ACADM	86	86	-0.699594	-0.529441	0.170152
CLIP only target	ACADVL	101	106	-0.216756	0.0216303	0.238386
Non-target	ACAT1	81	79	-0.305997	-0.0154961	0.290501
Non-target	ACAT2	75	68	-0.606263	-0.376905	0.229358
CLIP only target	ACBD3	55	55	0.514494	0.315165	-0.199329
CLIP only target	ACBD6	67	72	0.0811219	0.144474	0.0633523
CLIP only target	ACIN1	78	82	0.0196699	-0.335727	-0.355397
Non-target	ACN9	68	55.5	-1.31882	-0.286439	1.03238
Non-target	ACOT13	76	57	-0.481083	-0.199699	0.281385
Non-target	ACOT9	102	101	0.380503	1.06678	0.686277
Non-target	ACP1	72	79	-0.0324129	0.530148	0.562561
CLIP only target	ACSL3	82	81	0.179734	0.220819	0.0410847
Non-target	ACTA2	82	61	0.263336	0.905132	0.641796
CLIP only target	ACTB	63	63	0.153854	0.78482	0.630966
CLIP only target	ACTG1	78	79	0.34709	1.11906	0.771969
Non-target	ACTL6A	79	84	-0.281187	-0.759938	-0.478751
CLIP only target	ACTN1	87	86.5	1.44312	0.797001	-0.64612
CLIP only target	ACTN4	60	68	0.905492	-0.026122	-0.931614
Non-target	ACTR10	85	78	-0.781493	0.303919	1.08541
CLIP only target	ACTR1A	95	79	-0.382216	0.351806	0.734022
Non-target	ACTR2	79	102	0.0412264	-0.570915	-0.612141
Non-target	ACTR3	85	96	0.172722	0.337982	0.16526
Non-target	ACTR6	79.5	81.5	-0.124234	0.158617	0.282851
CLIP+IP target	ACVR1	99	89	-0.642371	-0.127988	0.514383
CLIP+IP target	ADAR	97	96	0.0197062	-1.20076	-1.22047
CLIP+IP target	ADARB1	103	109	1.02171	-0.110706	-1.13241
CLIP+IP target	ADCY7	98.5	131.5	-0.0434709	-1.29368	-1.25021
CLIP+IP target	ADCY9	101	83	0.653157	-1.22044	-1.8736
CLIP only target	ADD1	79.5	91	0.125338	-0.516653	-0.641991
CLIP only target	ADH5	83	73	-0.471107	0.055928	0.527035
Non-target	ADI1	75	80	-0.149758	0.318903	0.468661
CLIP only target	ADIPOR1	44	54	-0.18201	-1.41169	-1.22968
CLIP only target	ADIPOR2	72.5	81	0.144723	0.631698	0.486975
Non-target	ADK	58	72	0.011995	0.553357	0.541362
CLIP only target	ADM	93.5	53.5	0.820084	2.04995	1.22987
CLIP+IP target	ADNP	61	61.5	0.0678241	-1.18081	-1.24863
CLIP only target	ADO	97	87	-0.428151	-0.100182	0.327969
CLIP only target	ADPGK	98	94.5	0.0496799	0.306751	0.257071
CLIP only target	ADPRHL2	102	101	0.0226107	0.85033	0.82772
CLIP only target	ADRM1	92	89	0.591343	0.162312	-0.429031
Non-target	ADSL	57	70	-0.0561413	0.719171	0.775313
Non-target	ADSS	79	75	0.230279	0.409969	0.17969
Non-target	AEBP2	85	73	0.24939	-0.39821	-0.6476
CLIP only target	AEN	103	90	1.38652	2.06109	0.674566
CLIP+IP target	AFAP1	103	99	0.92498	0.517704	-0.407277
CLIP+IP target	AFF1	97	94	-0.130398	-1.14296	-1.01256
CLIP+IP target	AFF4	71	78	0.318465	-1.40973	-1.72819
CLIP only target	AGFG1	85.5	73	0.407498	0.620416	0.212918
CLIP only target	AGPAT3	96	90	0.433426	-1.10569	-1.53912
CLIP only target	AGPAT5	81	89	0.403227	0.685317	0.28209
CLIP only target	AGPAT6	89.5	87	0.50872	-1.07329	-1.58201
CLIP only target	AGRN	114	123	-0.150361	-0.732431	-0.58207
Non-target	AGTRAP	75	83.5	0.22734	0.33639	0.10905
CLIP only target	AHCY	78	83	-0.363992	0.325643	0.689635
CLIP+IP target	AHNAK	106	106.5	0.579279	1.12053	0.541256
CLIP only target	AHSA1	82	87.5	0.875141	0.830305	-0.0448359
Non-target	AIG1	88.5	75.5	-1.06511	0.246574	1.31168
Non-target	AIMP1	73	73	0.364707	0.608903	0.244196
CLIP only target	AJUBA	84	62	-0.460214	-1.28072	-0.820503
Non-target	AK1	74	75	-0.270837	-0.570493	-0.299656
Non-target	AK2	81	75	0.264726	0.756602	0.491876
Non-target	AK3	84	82	-0.692957	-1.06511	-0.372153
CLIP+IP target	AKAP1	94.5	78	-0.27368	-0.605982	-0.332302
CLIP only target	AKAP10	84	75.5	0.145718	-0.852849	-0.998567
CLIP+IP target	AKAP11	75	68	-0.375379	-1.41432	-1.03894
CLIP only target	AKAP2	79	77	1.53077	0.428875	-1.1019
CLIP only target	AKAP8	98.5	86	0.588542	0.102345	-0.486196
Non-target	AKIP1	74.5	79	-1.13698	-0.221888	0.915095
CLIP only target	AKIRIN1	86	68.5	0.617569	0.744532	0.126963
CLIP only target	AKIRIN2	50.5	42	0.0425419	0.637814	0.595272
Non-target	AKR1A1	98	106	-0.461692	0.14441	0.606102
Non-target	AKR1B1	76	76	-0.391132	-0.245204	0.145928
Non-target	AKR1C3	68	56	-1.32614	-2.14931	-0.823169
CLIP only target	AKT1	77.5	79	0.155414	-0.593702	-0.749117
CLIP only target	ALAS1	75	82	0.267211	0.108587	-0.158624
CLIP only target	ALDH18A1	80	77	-0.171244	-0.217248	-0.0460046
CLIP+IP target	ALDH1B1	72.5	76	0.0767493	0.487722	0.410973
CLIP only target	ALDH3A2	87	84	-1.06474	-0.67825	0.386492
CLIP only target	ALDH3B1	88	78	-1.34453	-1.16809	0.176442
CLIP only target	ALDH9A1	88	70.5	-0.267231	-0.113999	0.153232
CLIP only target	ALDOA	81	85	-0.186091	-0.035685	0.150406
CLIP only target	ALG1	78	76.5	-0.121392	0.501543	0.622935
Non-target	ALG14	83	70.5	0.316132	0.476418	0.160286
CLIP+IP target	ALG2	90	79	0.0589978	0.650213	0.591215
Non-target	ALG3	63	69.5	0.0308479	0.124799	0.0939511
Non-target	ALG5	56	72	0.0264888	0.897108	0.870619
Non-target	ALG8	86	90	0.130142	0.400395	0.270253
CLIP only target	ALKBH1	84.5	72	0.517605	0.455201	-0.0624037
CLIP only target	ALKBH2	52	64	-0.0464505	-0.135355	-0.0889046
CLIP only target	ALKBH5	71	66.5	0.0139154	-1.33529	-1.34921
Non-target	ALYREF	37	35	0.0496419	0.699489	0.649847
Non-target	AMD1	90	79	0.38598	0.810032	0.424052
CLIP only target	AMFR	66.5	64	-0.238127	-2.12461	-1.88648
CLIP+IP target	AMOTL2	96	72	0.78393	1.0972	0.313267
Non-target	ANAPC11	73	72	-1.24096	-0.147198	1.09376
CLIP only target	ANAPC13	79	60	0.0825675	0.20157	0.119002
Non-target	ANAPC16	83	77	-0.799333	-0.720504	0.0788294
CLIP only target	ANAPC7	88	80	0.179235	0.581259	0.402024
CLIP+IP target	ANKFY1	73	99	0.112258	-0.0943839	-0.206642
CLIP only target	ANKH	84	79	0.144743	-0.959384	-1.10413
CLIP+IP target	ANKLE2	86	89	0.873549	0.366398	-0.507151
Non-target	ANKRD13C	77	71	0.523968	0.383434	-0.140535
CLIP+IP target	ANKRD17	63	63	0.216244	-0.437954	-0.654198
CLIP+IP target	ANKRD28	83	81	0.203035	-1.93341	-2.13645
CLIP only target	ANKRD32	78	80	-0.873039	-1.29609	-0.423048
CLIP only target	ANKRD40	99	84	0.437228	-1.33419	-1.77142
CLIP only target	ANLN	87	75	1.49065	1.5391	0.0484462
CLIP+IP target	ANO6	105	105.5	-0.291669	-0.0482303	0.243439
Non-target	ANP32A	68	66	0.358958	0.182241	-0.176717
CLIP only target	ANP32B	68	87	0.464299	0.169756	-0.294543
Non-target	ANP32E	82	96	0.193484	-1.08608	-1.27956
CLIP only target	ANTXR1	85	92	0.815014	0.330657	-0.484356
Non-target	ANXA1	88	93	-0.0581718	-0.664999	-0.606827
CLIP only target	ANXA11	71	72	-0.266177	-0.368394	-0.102217
Non-target	ANXA2	87	95	0.573445	0.419968	-0.153477
Non-target	ANXA3	71	70	0.995783	1.4722	0.47642
Non-target	ANXA4	80	82	-0.361851	0.0722475	0.434098
CLIP only target	ANXA5	80	84	0.223614	0.52279	0.299176
CLIP only target	ANXA6	93	83	-0.265525	-0.0155997	0.249925
Non-target	ANXA7	74	79	0.0942012	0.418503	0.324302
CLIP+IP target	AP1G1	90	79	0.059786	0.152562	0.0927758
Non-target	AP1M2	68.5	72	0.205508	0.584777	0.379269
CLIP+IP target	AP2B1	83	85	0.0596645	-1.10804	-1.1677
CLIP only target	AP2M1	78	73	-0.113472	-1.33701	-1.22354
CLIP only target	AP3D1	111	123	0.463629	-1.6563	-2.11993
Non-target	AP3M1	83	74	-0.188706	-0.0247466	0.163959
Non-target	AP3S1	66	74	-0.182692	0.77424	0.956932
CLIP+IP target	APC	84.5	84	-0.0567832	-0.86951	-0.812726
CLIP only target	APEX1	66	67	-0.317617	-0.12088	0.196738
CLIP only target	APH1A	65	63	-0.244178	-0.483906	-0.239728
CLIP only target	API5	78	79	0.0741055	-0.317947	-0.392053
CLIP only target	APLP2	102	86	-0.184071	-0.656386	-0.472316
Non-target	APOA1BP	79	78	-0.521053	-0.415202	0.105851
Non-target	APOO	92	89	-0.207255	-0.0661121	0.141143
Non-target	APOPT1	58.5	69	0.269336	0.118076	-0.15126
CLIP only target	APP	112	117	-0.0590424	-0.649519	-0.590477
Non-target	APRT	66	85.5	-0.419483	0.186923	0.606406
Non-target	APTX	88	88	0.191355	0.663866	0.47251
CLIP only target	AQP3	78	58	-1.75721	-1.16925	0.587957
CLIP+IP target	AQR	82	72	0.19421	-0.536301	-0.73051
CLIP only target	ARCN1	81	74.5	0.348381	0.318945	-0.0294364
CLIP only target	ARF1	97	96	0.496757	0.794787	0.29803
CLIP only target	ARF3	76	62.5	0.0636499	-1.59823	-1.66188
Non-target	ARF4	83	76.5	0.0633799	0.618317	0.554937
Non-target	ARF5	58	59	-0.239638	0.417687	0.657325
CLIP only target	ARF6	78.5	61.5	0.342059	-0.463193	-0.805251
Non-target	ARFGAP3	81	80	-0.0480634	0.113422	0.161485
CLIP+IP target	ARFGEF2	87.5	64.5	-0.0024908	-1.69976	-1.69727
Non-target	ARFIP1	66	67	0.145655	0.402861	0.257206
CLIP only target	ARFIP2	88	85	-0.807486	-0.352537	0.454949
CLIP only target	ARGLU1	119	86	-1.1023	0.615973	1.71827
CLIP only target	ARHGAP17	38	41	-0.122084	-0.995395	-0.873311
CLIP+IP target	ARHGAP29	78	69	0.580145	-1.61028	-2.19042
CLIP only target	ARHGEF18	98.5	103	1.42869	0.278088	-1.15061
CLIP+IP target	ARID1A	63	31	0.287704	-0.46053	-0.748234
CLIP+IP target	ARID1B	89	90	0.305308	-1.08175	-1.38706
CLIP+IP target	ARID2	70	68	0.00378454	-1.59496	-1.59875
CLIP only target	ARID4B	70	56	0.091355	0.363996	0.272641
CLIP only target	ARIH1	86.5	81.5	0.395957	0.0453833	-0.350574
CLIP only target	ARIH2	94	95	0.380174	-0.132497	-0.512672
Non-target	ARL1	85	82	0.0889861	-0.0566577	-0.145644
Non-target	ARL2	71.5	66	-0.160385	-0.243459	-0.0830736
CLIP only target	ARL2BP	70.5	60.5	-0.263286	-0.113251	0.150035
Non-target	ARL3	66	61.5	-0.671996	-0.443201	0.228795
CLIP only target	ARL6IP1	72	9	1.01732	0.854553	-0.162768
CLIP only target	ARL6IP5	89	77	-0.781548	-0.165333	0.616216
Non-target	ARL6IP6	88	87	-0.288082	0.0307502	0.318832
Non-target	ARL8B	81	67	0.156555	0.351282	0.194726
Non-target	ARMC10	101.5	81	0.16913	0.0826657	-0.086464
CLIP only target	ARMC8	64	77	0.281702	0.26783	-0.0138724
Non-target	ARMCX3	87	84.5	-0.82689	-0.602395	0.224495
CLIP only target	ARNT	69	76	-0.197387	-0.780081	-0.582695
CLIP only target	ARPC1A	56	73	-0.0730167	0.135955	0.208971
Non-target	ARPC1B	71	83	-0.0821836	0.291567	0.373751
Non-target	ARPC2	70	76	0.838234	0.104357	-0.733877
Non-target	ARPC3	69.5	88	-0.104053	1.06723	1.17128
CLIP only target	ARPC5	80	78	-0.140252	-0.0748734	0.0653782
CLIP only target	ARPC5L	72	69	0.601962	0.834126	0.232165
CLIP only target	ARPP19	68	65	-0.220335	-0.589867	-0.369533
CLIP only target	ARSB	112	108	-0.277691	-1.31656	-1.03887
CLIP only target	ASAH1	101	75	-0.335136	-0.0382749	0.296861
CLIP only target	ASAP1	85	76	1.37192	-0.0722899	-1.44421
CLIP+IP target	ASB1	75.5	73	0.423862	1.03176	0.607894
Non-target	ASCC1	75	66	-0.173527	-0.0514066	0.12212
Non-target	ASF1A	81	70	-0.445771	-0.543718	-0.0979469
CLIP+IP target	ASH1L	78	76	0.512204	-0.489998	-1.0022
CLIP only target	ASNS	71	70	-1.13195	-1.02811	0.103838
CLIP only target	ASNSD1	87	81	-0.110638	-0.448038	-0.3374
Non-target	ASPH	96.5	91.5	0.340421	-0.598594	-0.939015
CLIP only target	ASPM	88	86.5	0.929209	1.44986	0.520648
Non-target	ASUN	58	72	0.0227889	-0.71624	-0.739029
CLIP+IP target	ASXL1	88.5	83	0.416094	-0.332948	-0.749042
Non-target	ATAD1	83	81	0.282658	0.518766	0.236108
CLIP only target	ATF1	83	71	0.271267	-0.393066	-0.664333
Non-target	ATF2	89	80	0.0628726	-0.977946	-1.04082
CLIP only target	ATF6	79	67	0.121767	-0.78576	-0.907527
CLIP only target	ATG12	92	83	-0.0380265	0.727775	0.765801
Non-target	ATG3	58	75	0.316066	0.329603	0.0135368
CLIP only target	ATG5	83	100.5	0.432118	0.863495	0.431376
CLIP only target	ATIC	77	80	0.134045	0.10039	-0.0336553
CLIP only target	ATL2	90	84	0.522059	0.100391	-0.421668
CLIP only target	ATL3	77	77	0.08478	0.232715	0.147935
Non-target	ATOX1	76	74	-0.128098	0.764723	0.892821
CLIP+IP target	ATP1A1	84	97.5	0.0231508	-0.441266	-0.464417
CLIP only target	ATP1B1	93.5	69	0.193575	-0.381573	-0.575148
CLIP only target	ATP1B3	68	79	0.359349	0.695281	0.335932
CLIP+IP target	ATP2A2	100	95	0.260245	-0.906095	-1.16634
CLIP+IP target	ATP2B1	84	87.5	1.06847	-0.650354	-1.71882
CLIP only target	ATP5A1	76	78.5	-0.478678	0.162565	0.641243
CLIP only target	ATP5B	99	100	-0.169122	0.183222	0.352345
Non-target	ATP5C1	83	86	-0.0164094	0.389364	0.405773
CLIP only target	ATP5F1	69	75	0.0964703	0.360782	0.264311
Non-target	ATP5G1	72	81	-0.724186	-0.0279808	0.696206
Non-target	ATP5G2	79	81	-0.619405	0.544597	1.164
Non-target	ATP5G3	63	64	-0.404996	0.29281	0.697805
Non-target	ATP5H	81	84	-0.195193	-0.0553188	0.139874
Non-target	ATP5J	81	77	-0.698977	-0.117439	0.581538
Non-target	ATP5L	83	86	-0.220184	0.884786	1.10497
Non-target	ATP5O	77	72	-0.373056	-0.29093	0.0821257
CLIP only target	ATP6AP2	104	99	-0.575447	0.221116	0.796563
CLIP only target	ATP6V0B	50	73	0.0883202	0.719937	0.631617
CLIP only target	ATP6V0E1	78	67	0.232538	1.05335	0.820815
CLIP only target	ATP6V1A	77	68	-0.846579	-0.430073	0.416506
Non-target	ATP6V1C1	87	78	0.46473	-0.938138	-1.40287
Non-target	ATP6V1D	59	44	0.116285	0.177785	0.0615001
Non-target	ATP6V1E1	75	64.5	0.129661	0.289482	0.159821
Non-target	ATP6V1G1	88	88	0.00442015	0.331812	0.327391
CLIP+IP target	ATP9A	90	74	-0.307301	-1.64323	-1.33593
Non-target	ATPAF1	69	68	-0.255008	-0.391971	-0.136963
Non-target	ATPIF1	88	83	-0.315223	0.159543	0.474766
CLIP+IP target	ATRX	79	99.5	0.0614722	-0.515443	-0.576915
Non-target	ATXN10	99	77	-0.0616374	0.314641	0.376278
CLIP only target	ATXN2	112	82	0.291725	0.162945	-0.12878
Non-target	ATXN3	57.5	60	-0.660302	-0.509842	0.15046
CLIP only target	AUP1	125.5	113	0.158117	0.702329	0.544212
CLIP only target	AURKA	65	59	2.51939	2.62007	0.100683
CLIP only target	AURKAIP1	97	92.5	0.139624	-0.265684	-0.405308
Non-target	AURKB	74	38	0.571618	0.525767	-0.0458507
Non-target	AVEN	63	65.5	0.604923	-0.210033	-0.814957
CLIP only target	AVPI1	81	74	-0.215024	-0.0610783	0.153946
CLIP only target	AXL	83	86	0.286074	-0.127518	-0.413591
CLIP only target	AZIN1	83	88	0.159744	-0.369607	-0.529351
CLIP only target	B2M	89	97	-0.500027	0.729523	1.22955
CLIP only target	B3GALNT2	82	91	0.310464	0.219521	-0.0909426
CLIP only target	B4GALT1	88	78	-0.0168041	0.607116	0.62392
CLIP only target	B4GALT3	82	84	0.410662	-0.487305	-0.897967
CLIP only target	B4GALT4	84	90	-0.435991	-0.758511	-0.32252
CLIP only target	B4GALT5	93	41.5	0.12032	-1.90458	-2.0249
CLIP only target	BABAM1	80	72	-0.37422	-0.188859	0.185361
CLIP only target	BACE2	86	80.5	-0.426479	-0.832466	-0.405987
CLIP only target	BACH1	75	56.5	0.35739	-0.277013	-0.634402
CLIP only target	BAG1	83	72	-0.548804	-0.990492	-0.441689
Non-target	BAG2	81.5	76	0.0739674	0.617632	0.543664
CLIP only target	BAG3	76	92	1.7039	1.13469	-0.569213
CLIP only target	BAG5	84.5	73	0.0421368	-0.934366	-0.976502
CLIP only target	BAMBI	79.5	64	0.542936	0.140428	-0.402508
Non-target	BANF1	74	75	0.00537245	-0.254433	-0.259805
CLIP only target	BAP1	109	83	0.124525	-2.0492	-2.17372
CLIP only target	BASP1	68	60	-0.241212	-0.886601	-0.645389
CLIP only target	BAZ1A	93	71	0.557142	0.420904	-0.136239
CLIP only target	BBS2	94.5	94	-1.35121	-0.551576	0.799634
Non-target	BBS7	90.5	84	0.417965	0.0502886	-0.367677
CLIP only target	BBX	85	86	-0.668996	-1.21023	-0.541239
Non-target	BCAP29	70	71	0.260256	-0.538445	-0.798702
CLIP only target	BCAP31	79	77	0.174196	0.336244	0.162048
Non-target	BCAS2	76	73	0.481434	0.534548	0.0531143
Non-target	BCCIP	66.5	66	0.22542	0.504623	0.279203
Non-target	BCKDHB	71	61.5	-0.866646	-0.514806	0.351839
Non-target	BCL2L12	100	92	-0.233504	0.01346	0.246964
CLIP only target	BCL2L13	70	80.5	-0.105145	-1.90455	-1.79941
CLIP only target	BCLAF1	83	81	-0.440288	-1.16266	-0.722373
CLIP+IP target	BCOR	73	57	-0.479968	-0.549001	-0.0690325
Non-target	BCS1L	91	107.5	0.111666	-0.294437	-0.406103
CLIP+IP target	BDNF	71	27	1.05239	1.30202	0.249628
Non-target	BECN1	94	93.5	-0.113431	-1.09827	-0.984842
Non-target	BET1	95	89	-0.935849	0.558389	1.49424
CLIP only target	BFAR	80.5	85	0.447194	-0.138898	-0.586092
CLIP only target	BHLHE40	36	32	-1.28073	-0.554811	0.725918
CLIP only target	BICD2	91.5	88	0.752389	-0.246721	-0.99911
Non-target	BID	92	84.5	0.0374627	0.523139	0.485676
CLIP only target	BIRC5	77	76.5	1.00579	1.58205	0.576259
CLIP+IP target	BIRC6	71	78	0.384632	-0.248822	-0.633453
CLIP only target	BLOC1S2	72	69.5	0.0697679	0.975767	0.905999
Non-target	BLVRA	76	82	-0.0642617	0.152437	0.216699
Non-target	BLVRB	79	68	-0.847314	-0.33417	0.513143
CLIP only target	BMP6	95	83	0.857017	0.407772	-0.449245
CLIP+IP target	BMPR2	67	79	0.961536	-1.19511	-2.15665
CLIP only target	BMS1	75	81	0.946028	0.278173	-0.667855
Non-target	BNIP2	78.5	78	0.565582	0.178912	-0.38667
Non-target	BNIP3	78	80	-0.215749	-0.60829	-0.39254
Non-target	BNIP3L	91.5	87.5	-1.04554	-0.605798	0.439737
Non-target	BPGM	82	65.5	0.829752	1.8077	0.977952
CLIP+IP target	BPTF	63	87	0.742165	-0.96445	-1.70661
CLIP+IP target	BRCA1	91	76	-1.05146	-1.59348	-0.542018
CLIP only target	BRD9	88.5	72.5	0.680746	-0.00300548	-0.683751
CLIP only target	BRI3	67	52	-0.307405	-0.594144	-0.286738
Non-target	BRIX1	88	89	0.705086	0.459737	-0.245349
Non-target	BRK1	72.5	55.5	-0.940658	-0.0375351	0.903123
CLIP only target	BRMS1	81	77	-0.0470222	-0.188724	-0.141702
CLIP only target	BSG	90	98	-0.141985	-0.0946784	0.0473062
CLIP only target	BST2	92	92	-0.339445	0.613576	0.953021
CLIP+IP target	BTAF1	108	101	-0.0967676	0.289274	0.386042
CLIP only target	BTBD1	69	81	0.0657007	-0.700785	-0.766486
CLIP+IP target	BTBD3	56	66	-0.719675	-0.964804	-0.245129
CLIP only target	BTD	65.5	61.5	-0.350819	0.183918	0.534737
CLIP only target	BTF3	52	57	0.252067	1.39084	1.13878
Non-target	BTG3	93	87	0.872203	0.975309	0.103107
Non-target	BUB3	84	14	-0.0632949	0.157006	0.220301
Non-target	BUD31	59	56	0.112995	-0.257283	-0.370278
CLIP only target	BYSL	88.5	83	0.406707	0.738919	0.332212
Non-target	BZW1	92	91	0.281423	1.11351	0.832087
CLIP only target	BZW2	54	55	-0.0424539	0.15786	0.200314
CLIP only target	C10orf2	76	73	0.458946	-0.762159	-1.2211
Non-target	C11orf31	92.5	106.5	0.00922415	0.794778	0.785554
Non-target	C11orf48	79	76	0.574541	0.125963	-0.448578
Non-target	C11orf58	73	79	0.136801	0.418391	0.28159
Non-target	C11orf73	77	81	-0.393569	-0.509835	-0.116265
Non-target	C12orf29	81	72	0.32364	0.797944	0.474304
CLIP only target	C12orf4	99.5	81.5	0.40822	0.11732	-0.2909
Non-target	C12orf5	78.5	76.5	0.040292	0.203072	0.16278
Non-target	C12orf73	67.5	68.5	-1.20994	0.527561	1.7375
Non-target	C12orf75	64	76.5	1.20877	1.16648	-0.0422887
Non-target	C14orf1	81	58.5	-0.741664	-0.750659	-0.00899533
CLIP+IP target	C14orf119	70	66	-0.510435	0.163595	0.67403
Non-target	C14orf142	81	78	-0.913681	-0.810909	0.102771
CLIP only target	C14orf166	68	72.5	0.266154	0.792606	0.526452
CLIP only target	C14orf2	76	74	-0.302108	0.465099	0.767207
Non-target	C15orf40	85	71	-0.435821	-0.305127	0.130694
Non-target	C15orf57	51	13	-0.11169	-0.145755	-0.0340646
Non-target	C16orf13	90	91.5	-0.166875	0.372437	0.539312
CLIP only target	C16orf58	79.5	75	-0.631838	-0.185194	0.446644
CLIP only target	C16orf72	62	67	0.407333	-1.6901	-2.09744
CLIP only target	C16orf87	46	41	-0.127781	0.559233	0.687014
CLIP+IP target	C17orf51	88	89.5	-0.106184	0.73569	0.841874
Non-target	C17orf75	94	95	-0.372439	0.496667	0.869106
CLIP+IP target	C17orf80	98.5	96	-0.253429	-0.566089	-0.312661
CLIP only target	C17orf85	92.5	77	0.200487	-0.353284	-0.553771
CLIP only target	C18orf25	88.5	79	0.500296	0.0450451	-0.455251
CLIP only target	C19orf10	69	77	0.139688	0.870077	0.730389
CLIP only target	C19orf43	84	51	-0.919454	-0.914162	0.00529182
CLIP only target	C19orf53	71	69	0.00345122	0.585723	0.582272
CLIP only target	C1GALT1C1	81	83	-0.598052	0.442951	1.041
CLIP only target	C1QBP	82	86	0.341739	0.783504	0.441765
Non-target	C1orf112	78	69	-0.859927	-0.702279	0.157648
CLIP only target	C1orf122	93	89	-0.36372	-0.0975985	0.266121
Non-target	C1orf123	97	84	-0.704574	-0.0684432	0.636131
Non-target	C1orf131	51	59.5	0.374115	0.402763	0.0286474
Non-target	C1orf174	111.5	111.5	0.74583	1.06757	0.321739
CLIP only target	C1orf198	78.5	69	-0.513047	-0.254504	0.258543
CLIP only target	C1orf27	92	89	0.450532	0.533339	0.0828074
CLIP only target	C1orf43	74	73.5	0.102171	-1.38257	-1.48474
Non-target	C1orf52	81	69	0.815047	1.70622	0.891173
Non-target	C21orf59	67	76	0.301019	0.272409	-0.0286106
Non-target	C2orf47	69	73	0.429999	0.86764	0.437641
CLIP only target	C3orf38	73.5	50.5	-0.48364	-0.417715	0.0659242
Non-target	C4orf27	70	78	-0.485656	-0.29469	0.190967
Non-target	C4orf3	81	74.5	-1.15621	0.409474	1.56568
CLIP only target	C5orf15	91	75	-0.00121115	0.472779	0.47399
CLIP only target	C5orf22	78	69	-0.322298	0.0326062	0.354904
CLIP only target	C5orf24	101	85	-0.886464	-1.4241	-0.537634
CLIP only target	C5orf28	86	69	-0.584212	0.0918577	0.67607
CLIP only target	C5orf34	89	83	-1.01526	-0.0536181	0.961644
CLIP+IP target	C5orf42	87	55.5	-1.21169	-2.19374	-0.982054
Non-target	C6orf211	84	83	-0.14849	0.487309	0.635799
CLIP+IP target	C7orf49	109	93.5	0.0105811	0.606728	0.596147
CLIP only target	C7orf73	81	74	-0.0199239	0.497362	0.517286
CLIP only target	C8orf33	81	78	0.422172	0.681294	0.259121
CLIP only target	C8orf4	84	67	-1.62171	-0.314765	1.30695
Non-target	C8orf59	63	72	0.544463	1.29722	0.752754
CLIP only target	C9orf114	87	85	0.40656	0.0263107	-0.380249
Non-target	C9orf40	72	80	-0.0271226	-0.00492555	0.0221971
Non-target	C9orf78	90	91	0.462163	-0.101701	-0.563863
Non-target	CAB39	80	79	1.11183	-0.434503	-1.54634
CLIP only target	CACYBP	74	84.5	0.515542	0.295382	-0.22016
Non-target	CALCOCO2	80.5	75	-0.121934	-0.597929	-0.475995
CLIP only target	CALD1	99	102	0.708123	0.341379	-0.366744
Non-target	CALM1	46	48	0.405521	0.659528	0.254007
Non-target	CALM2	83	31	0.784936	0.635366	-0.14957
CLIP only target	CALM3	72	80	0.17681	-0.111183	-0.287993
CLIP only target	CALR	90	86	0.0111086	-0.527719	-0.538828
CLIP only target	CALU	96	102	0.199468	0.0997884	-0.09968
Non-target	CAMLG	62	74	-1.01618	-0.537678	0.478499
CLIP+IP target	CAMSAP1	69	87	0.68267	-0.532154	-1.21482
CLIP+IP target	CAMSAP2	66.5	66	0.591272	-1.03219	-1.62346
CLIP only target	CAMTA1	46	51	-0.40767	0.459442	0.867111
CLIP+IP target	CAND1	90	85.5	-0.66317	-0.780312	-0.117141
CLIP+IP target	CANT1	82	65	0.526099	-0.222513	-0.748612
CLIP only target	CANX	84	86	-0.0373984	-0.356892	-0.319494
CLIP only target	CAP1	95	94	0.354939	-0.0148812	-0.36982
Non-target	CAP2	85	96.5	0.218581	-0.650045	-0.868626
Non-target	CAPG	71	86	-0.411142	-0.203658	0.207484
CLIP only target	CAPN2	74	90	0.631709	0.292923	-0.338786
CLIP only target	CAPN7	86	85.5	-0.0960356	-1.4349	-1.33887
CLIP only target	CAPNS1	76	74	0.239907	0.0615025	-0.178405
CLIP only target	CAPRIN1	69	74	0.2827	0.438929	0.156229
CLIP only target	CAPZA1	71	55	0.19537	0.71532	0.51995
Non-target	CAPZA2	60	56	0.343102	-0.0546917	-0.397794
Non-target	CARS2	129	111	0.0134476	-0.55421	-0.567658
CLIP only target	CASC3	77	72	0.032337	0.0803609	0.0480239
Non-target	CASC4	86	95	0.180641	0.335053	0.154412
CLIP+IP target	CASK	81	82.5	-0.212481	-0.781896	-0.569416
Non-target	CASP3	82	59	-0.156755	-0.196734	-0.0399788
CLIP only target	CAST	64	72	0.642062	-0.636232	-1.27829
CLIP only target	CAT	62	53.5	-1.07453	-0.865657	0.208873
CLIP only target	CAV1	82	75	0.196514	0.486437	0.289923
Non-target	CAV2	81	79	0.231522	0.170732	-0.0607895
Non-target	CBFB	82	75	1.11464	-1.67647	-2.7911
CLIP only target	CBLL1	61	68	0.33763	1.48664	1.14901
Non-target	CBR1	69	62	0.251123	0.469945	0.218822
Non-target	CBR4	76.5	74	-0.50524	-0.287479	0.21776
CLIP only target	CBS	116	115	-0.472567	-0.405453	0.0671145
Non-target	CBX1	85	87	0.468486	0.791156	0.32267
Non-target	CBX3	89	83	0.217199	0.832555	0.615356
CLIP only target	CBX5	72	52	-0.542343	-1.26295	-0.720611
Non-target	CCAR1	71	84	0.626591	-0.196225	-0.822816
Non-target	CCDC117	75	85	0.180618	-0.539819	-0.720437
CLIP+IP target	CCDC127	66	64	0.324903	-0.216263	-0.541166
Non-target	CCDC25	77	73	-0.19393	0.488902	0.682832
Non-target	CCDC43	82	81	0.0907252	0.419702	0.328976
CLIP only target	CCDC47	67	66	0.328116	0.264246	-0.06387
Non-target	CCDC50	72	69	0.447471	-0.0044127	-0.451884
Non-target	CCDC58	48	45	0.755471	1.12069	0.365216
Non-target	CCDC59	67.5	81	1.2051	1.04213	-0.162972
Non-target	CCDC77	98.5	91	-0.1944	-0.253243	-0.058843
CLIP only target	CCDC85C	94	89	1.32373	-0.0158727	-1.3396
CLIP only target	CCDC86	64	74	0.893564	0.655934	-0.23763
Non-target	CCDC90B	68	67	0.0886996	0.485377	0.396677
Non-target	CCNA2	73	64.5	1.05238	1.39472	0.342341
CLIP only target	CCNB1	78	74	2.10305	2.46312	0.360077
Non-target	CCNB2	70	76	1.1604	1.19007	0.0296716
Non-target	CCNC	65	67	0.145866	0.809349	0.663483
CLIP only target	CCND1	122	82	1.68071	0.820019	-0.860694
CLIP only target	CCND3	72	62	0.318534	-0.149535	-0.46807
Non-target	CCNDBP1	72	74	-0.341809	0.51076	0.852569
CLIP only target	CCNG1	61	63.5	-0.9554	-0.592025	0.363376
Non-target	CCNH	92	85	0.83602	0.415565	-0.420455
CLIP only target	CCNK	63	48	0.471783	-0.309454	-0.781237
CLIP only target	CCNL2	116	119	-1.88735	1.17038	3.05773
CLIP+IP target	CCNT1	85	62	0.119216	0.987828	0.868613
CLIP+IP target	CCNT2	103.5	76	-0.302953	1.27956	1.58251
CLIP only target	CCT2	72	77	0.700077	0.515333	-0.184745
CLIP only target	CCT3	69	80	0.0212224	-0.0377761	-0.0589985
CLIP only target	CCT4	82	91	0.287097	0.520446	0.233348
CLIP only target	CCT5	85	89	0.635695	0.664713	0.0290183
CLIP only target	CCT6A	84	91	0.243574	0.455404	0.21183
CLIP only target	CCT7	74	82	-0.0456247	0.0100945	0.0557192
CLIP only target	CD151	97	102	0.117267	0.161606	0.0443382
CLIP only target	CD164	71	70	-0.112428	0.728882	0.841309
Non-target	CD2AP	88	94	0.887551	-0.0340094	-0.921561
CLIP only target	CD2BP2	93.5	90.5	-0.00215879	0.570432	0.572591
CLIP only target	CD44	66	86	1.33368	1.41745	0.083764
Non-target	CD46	108	106	-0.417494	0.431783	0.849276
CLIP only target	CD47	64.5	46.5	-0.499193	0.211049	0.710242
CLIP only target	CD55	77	80	0.483362	0.392331	-0.0910307
CLIP only target	CD58	53.5	54	0.153938	0.484271	0.330333
Non-target	CD59	88	95	0.373186	1.22311	0.849921
CLIP only target	CD63	56	68	-0.38319	-0.189703	0.193487
Non-target	CD81	90	98	-0.156656	0.420437	0.577094
CLIP only target	CD9	68.5	66	0.819329	1.17396	0.354634
CLIP only target	CD97	106	97	1.04295	0.768033	-0.274913
CLIP only target	CDC123	61	65	0.31029	0.155664	-0.154626
Non-target	CDC20	62	62	2.03612	2.53688	0.50076
CLIP only target	CDC25A	118.5	117.5	0.367365	0.536345	0.168979
CLIP only target	CDC25B	83.5	59	0.416518	0.250177	-0.166341
Non-target	CDC25C	75.5	53	0.0263739	0.536022	0.509648
CLIP only target	CDC27	83	84	0.792899	0.305461	-0.487438
CLIP only target	CDC37	106	106.5	0.390403	0.187173	-0.20323
CLIP only target	CDC42	84.5	94	0.596277	0.355332	-0.240945
CLIP+IP target	CDC42EP3	76	59	0.471042	0.344986	-0.126055
CLIP only target	CDC42SE1	94.5	91	0.876728	1.27734	0.400608
CLIP only target	CDC45	92	74	-1.26626	-0.457092	0.809167
Non-target	CDC5L	75	75	-0.038682	0.163192	0.201874
CLIP only target	CDC6	100	101	-0.663011	-0.275427	0.387585
Non-target	CDC73	80	78	0.431517	-0.534552	-0.966069
Non-target	CDCA3	73	56	1.10797	1.50382	0.39585
CLIP only target	CDCA4	91	78	0.0397824	0.591232	0.551449
CLIP only target	CDCA5	93	78	-0.00997309	0.128217	0.13819
Non-target	CDCA7	93	91.5	-0.0852909	1.37223	1.45752
CLIP only target	CDCA7L	77	83	-0.989147	-1.08718	-0.0980348
CLIP only target	CDCA8	59.5	57.5	1.1992	1.78712	0.587916
CLIP only target	CDIPT	74	67	-0.372584	-0.656743	-0.284159
Non-target	CDK1	77	2	0.202862	-1.18255	-1.38541
CLIP+IP target	CDK12	77	54	0.658909	-0.667441	-1.32635
CLIP+IP target	CDK13	67.5	61.5	0.628864	0.181117	-0.447747
CLIP only target	CDK2	57	61	-0.480761	-0.0789564	0.401805
CLIP only target	CDK2AP1	81	82	0.439571	-0.985788	-1.42536
CLIP only target	CDK4	67.5	57	-0.598819	-0.354059	0.24476
CLIP only target	CDK6	79	77	1.17516	0.938601	-0.236558
Non-target	CDK7	90	88	0.838084	1.39599	0.557905
CLIP only target	CDK9	54	51	-0.325297	-0.461301	-0.136004
Non-target	CDKN1A	70	36.5	-0.693774	-0.2792	0.414574
CLIP only target	CDKN1B	73	64	-0.489197	-0.283956	0.20524
Non-target	CDKN1C	84	60	0.0561044	0.372219	0.316114
CLIP only target	CDKN2A	95	99	0.383063	0.329258	-0.0538052
CLIP only target	CDKN2B	93.5	78	-1.5641	-1.29864	0.265456
Non-target	CDKN3	60.5	76.5	1.60822	2.30675	0.698535
CLIP only target	CDR2	95	58	0.591411	0.131346	-0.460065
CLIP only target	CDR2L	73	80	0.419723	-0.402009	-0.821732
CLIP only target	CDV3	94	90	1.14677	1.22579	0.0790184
CLIP+IP target	CDYL	81.5	101	0.851907	0.346664	-0.505242
CLIP only target	CEBPB	73.5	60	-1.40112	-0.9906	0.410516
CLIP only target	CEBPG	81	60	-0.0139852	-0.906038	-0.892052
CLIP+IP target	CEBPZ	80	82	0.415643	-0.222772	-0.638415
CLIP only target	CECR5	78.5	75	-0.094653	0.105893	0.200546
CLIP only target	CELF1	62	48	0.453931	-0.247987	-0.701918
CLIP only target	CENPA	91	70	1.64405	3.13641	1.49235
CLIP+IP target	CENPF	58	49	1.01263	-0.220838	-1.23347
Non-target	CENPH	60	55	-0.146011	-0.0151657	0.130845
Non-target	CENPK	95	95	-0.51759	0.0128585	0.530449
CLIP only target	CENPN	70	76.5	0.431842	0.609162	0.177321
CLIP+IP target	CENPO	80	84	-0.123336	0.0857399	0.209076
Non-target	CENPQ	50	55	-0.707897	-0.234019	0.473878
CLIP only target	CENPV	53.5	57	-0.0823838	0.20799	0.290374
Non-target	CENPW	65	85.5	-0.16341	0.758463	0.921873
CLIP+IP target	CEP350	84.5	42.5	0.234103	-0.0294	-0.263503
Non-target	CEP55	76	81	1.59784	1.01049	-0.587354
Non-target	CEP57	77	84	-0.722995	-1.09581	-0.372815
CLIP only target	CEP72	102.5	81	-0.020075	0.667578	0.687653
CLIP only target	CEPT1	79	75	-0.269321	0.426846	0.696167
CLIP only target	CERK	89	93	0.174538	-0.364042	-0.53858
CLIP only target	CERS2	80	75	0.739107	-0.467049	-1.20616
CLIP only target	CERS5	109	98	0.483319	1.01793	0.53461
CLIP only target	CETN2	77	71	-0.21391	-0.212569	0.00134078
Non-target	CETN3	65	82	-0.247951	-0.0784469	0.169504
CLIP only target	CFL1	91	88	0.37996	0.407197	0.0272364
Non-target	CFL2	64.5	65.5	0.165323	0.414784	0.249461
CLIP only target	CGA	66	87	0.376433	1.81672	1.44028
CLIP only target	CHAC2	78	75.5	-0.0902569	0.282912	0.373169
CLIP+IP target	CHAF1A	85.5	103.5	-0.412646	-1.77294	-1.36029
Non-target	CHAF1B	76	88	-1.56969	-1.57098	-0.00129029
Non-target	CHCHD1	83	77	0.124267	0.417216	0.292949
Non-target	CHCHD10	93	102	-0.777494	0.395593	1.17309
Non-target	CHCHD2	71	72	-0.146333	0.325732	0.472065
CLIP only target	CHCHD3	59	71	0.20013	0.039749	-0.160381
Non-target	CHCHD4	77	81	0.0594044	-0.476297	-0.535701
Non-target	CHCHD7	93	75	-0.275249	0.761719	1.03697
CLIP only target	CHD1	77	55.5	0.22277	-0.608142	-0.830912
Non-target	CHD1L	81	82.5	-0.284506	-0.585389	-0.300882
CLIP+IP target	CHD4	68	70	-0.207738	-0.686137	-0.478399
Non-target	CHEK1	71	79	0.0705139	0.149231	0.0787167
Non-target	CHEK2	89	88	-0.271297	0.318357	0.589654
CLIP only target	CHKA	101	70	0.566483	0.688351	0.121868
CLIP only target	CHM	89.5	94.5	-0.467251	-0.125652	0.341599
CLIP only target	CHMP1B	32	45	-1.99072	-1.68385	0.306876
Non-target	CHMP2A	78	75.5	-0.417844	-0.401112	0.016732
Non-target	CHMP2B	67	81	0.445663	0.548438	0.102775
Non-target	CHMP3	80.5	82	-0.244745	-0.31699	-0.0722453
Non-target	CHMP4A	80	77	-0.0150694	-1.2868	-1.27173
Non-target	CHMP4B	76.5	88.5	1.01681	-0.444558	-1.46137
Non-target	CHMP5	80	82	-0.0753914	-0.0221053	0.0532861
CLIP+IP target	CHMP7	99	77	0.321622	-0.308355	-0.629977
Non-target	CHORDC1	82	90.5	1.14483	1.11082	-0.0340158
CLIP only target	CHPF	101	102	-0.524303	-0.214159	0.310144
Non-target	CHPT1	73	76	0.0547114	-0.665913	-0.720624
CLIP only target	CHRAC1	94	56	-0.178109	-0.656417	-0.478308
CLIP only target	CHRNA5	84	72	-0.175623	0.171721	0.347344
CLIP+IP target	CHST14	80	83	-0.171346	0.143373	0.314719
CLIP+IP target	CHST3	106.5	92.5	1.17349	0.42854	-0.744953
CLIP+IP target	CHSY1	63.5	61.5	0.897901	-0.628392	-1.52629
CLIP only target	CHTOP	95	89	-0.543952	-0.485853	0.0580995
CLIP only target	CIAPIN1	85	74	0.0257494	0.287203	0.261454
Non-target	CIRBP	80	87	-1.15787	-0.496169	0.661701
CLIP only target	CIRH1A	99	89	0.538417	-0.270042	-0.808459
Non-target	CISD1	73	72	-0.683657	0.118607	0.802264
Non-target	CISD2	66	61	-0.119012	0.664036	0.783048
CLIP only target	CKAP2	71	64	1.13621	1.4209	0.28469
CLIP only target	CKAP4	66.5	78	0.255433	-0.227416	-0.482848
CLIP+IP target	CKAP5	79	68	1.21464	0.532085	-0.682556
CLIP only target	CKB	85	84	0.0305872	-0.576775	-0.607362
Non-target	CKLF	75	69	-1.1246	-0.672521	0.452076
Non-target	CKS2	59	51	1.47176	2.85516	1.3834
CLIP+IP target	CLASP2	90.5	89.5	0.458026	-0.961047	-1.41907
CLIP only target	CLDN12	69.5	68.5	0.203164	1.02294	0.819778
Non-target	CLDND1	92	79.5	-0.0172643	-0.363751	-0.346487
CLIP only target	CLIC4	89	87	0.096651	-0.871831	-0.968482
CLIP only target	CLINT1	68	69	0.683858	0.574809	-0.109049
Non-target	CLK1	99	91	-0.238799	0.890579	1.12938
Non-target	CLNS1A	71	71.5	0.152359	0.730945	0.578586
CLIP+IP target	CLP1	84	71	0.0238383	0.238483	0.214645
Non-target	CLPP	85.5	82	0.373813	-0.164303	-0.538116
CLIP only target	CLPTM1L	83	93	0.290685	-0.334158	-0.624843
CLIP only target	CLSTN1	98	102	0.0469344	-1.09623	-1.14316
CLIP only target	CLTA	77	80	0.647164	0.611778	-0.0353865
Non-target	CLTB	61	68.5	0.586386	-0.174352	-0.760737
CLIP+IP target	CLTC	80	83	-0.112473	-0.0565592	0.0559134
CLIP only target	CLU	97	97	-0.629161	-1.05243	-0.423268
CLIP only target	CLUAP1	68	86	-0.0931448	-0.21086	-0.117715
Non-target	CMC1	78	74	-0.532528	0.298868	0.831396
Non-target	CMC2	81.5	83	0.597225	1.64857	1.05135
CLIP only target	CMIP	67	47	1.07076	0.515107	-0.555653
Non-target	CMPK1	70	76	-0.0392315	0.259348	0.29858
Non-target	CMTM6	49	55	-0.167547	0.510153	0.677701
CLIP only target	CNBP	94	87	0.535941	1.27817	0.74223
Non-target	CNIH4	66	84	0.337949	1.41581	1.07786
CLIP only target	CNN2	103	45.5	0.306696	0.327135	0.0204387
CLIP+IP target	CNOT1	80	70	-0.0623503	-1.98461	-1.92226
CLIP only target	CNOT10	89	87	-0.140413	-0.724926	-0.584513
CLIP only target	CNOT2	82	78	0.385448	0.367087	-0.0183616
Non-target	CNOT7	72	67	0.261301	0.253413	-0.00788858
Non-target	CNOT8	81	46	-0.805315	-1.51797	-0.712655
CLIP only target	COL5A1	110	98	0.708288	-1.05885	-1.76714
CLIP+IP target	COL7A1	109	119	0.00651268	0.0792353	0.0727227
Non-target	COMMD10	68	79.5	-0.357864	-0.126691	0.231173
Non-target	COMMD2	89.5	83	0.485233	0.692884	0.20765
CLIP only target	COMMD4	97.5	93	-0.672576	0.287212	0.959788
CLIP only target	COMMD5	86	76.5	-0.591696	-0.11059	0.481106
Non-target	COMMD6	81	71	-0.313542	0.617631	0.931173
CLIP only target	COMMD7	73	75	0.357202	0.0155702	-0.341632
Non-target	COMMD8	92.5	93.5	-0.0477154	0.300612	0.348328
Non-target	COMMD9	58.5	56.5	-0.462793	-0.0402513	0.422542
Non-target	COMT	105	112.5	0.299231	0.605439	0.306209
CLIP only target	COPB1	75.5	82	-0.0539611	0.0401946	0.0941557
CLIP only target	COPB2	71	77	-0.299991	-0.396207	-0.0962156
CLIP only target	COPG1	41	34	-0.0825316	-0.359657	-0.277125
CLIP only target	COPS2	79	76.5	0.744052	1.04811	0.304054
Non-target	COPS3	73	75	0.0381707	0.0745425	0.0363718
Non-target	COPS4	75.5	73.5	0.192973	0.151507	-0.0414666
CLIP only target	COPS5	81.5	87.5	-0.142153	-0.936079	-0.793926
Non-target	COPS6	86	90	-0.0316245	-0.125347	-0.0937225
Non-target	COPS7A	80	58	-0.316564	-0.00367483	0.31289
Non-target	COPS7B	55	69	0.306967	-0.881955	-1.18892
Non-target	COPS8	94	91	0.0411307	-0.305796	-0.346927
Non-target	COPZ1	72	66	-0.186358	0.430354	0.616713
Non-target	COQ10B	49	52	0.236397	1.24262	1.00622
Non-target	COQ2	69.5	79	-0.492486	-0.205263	0.287223
CLIP only target	COQ5	81.5	81	-0.418444	-0.0395338	0.37891
Non-target	COQ7	43	34	0.144164	0.601064	0.4569
CLIP only target	CORO1C	80	74	1.30838	1.64	0.331618
Non-target	COTL1	55	74	0.455654	0.0491021	-0.406552
CLIP only target	COX11	72	76	-0.263111	-0.480007	-0.216896
Non-target	COX14	93	90	-0.941029	0.123195	1.06422
CLIP only target	COX15	85.5	73	-0.737443	-0.257419	0.480025
Non-target	COX20	60	63	-0.00912018	0.562354	0.571475
CLIP only target	COX4I1	80	87	-0.0710913	0.310018	0.38111
Non-target	COX5A	71	73	-0.834434	0.46151	1.29594
Non-target	COX5B	76	81	-0.436265	0.142859	0.579125
CLIP only target	COX6B1	72	76	-0.31456	0.267662	0.582222
Non-target	COX6C	94	98	-0.454121	0.555885	1.01001
Non-target	COX7A2	69	70.5	-0.592094	0.51445	1.10654
CLIP only target	COX7A2L	62	71	-0.539364	0.642718	1.18208
Non-target	COX7B	91	98	-0.98495	0.354274	1.33922
Non-target	COX8A	68	69	-0.999056	0.406818	1.40587
CLIP+IP target	CPD	109	104.5	-0.34414	-0.586088	-0.241948
CLIP only target	CPNE3	93	76	-0.545261	-0.69765	-0.152388
CLIP+IP target	CPS1	90	72	-0.873651	-0.712365	0.161285
CLIP only target	CPSF4	85	89.5	-0.141965	0.0600616	0.202027
Non-target	CPSF6	75	85	-0.36124	-0.704346	-0.343106
CLIP only target	CPSF7	96	85	-0.0112954	0.561486	0.572782
CLIP only target	CPT1A	80.5	73	0.566164	0.0183521	-0.547812
Non-target	CPVL	84	75	-0.844112	0.079492	0.923604
Non-target	CRBN	52.5	68.5	-0.671608	0.125452	0.797061
CLIP only target	CREB3L2	72	76	-0.163186	0.582755	0.745942
CLIP+IP target	CREBBP	73	90	0.766127	-0.870062	-1.63619
CLIP only target	CREBZF	106	78	-1.78265	-0.304425	1.47822
CLIP only target	CREG1	91	82	-0.244448	0.0854652	0.329913
CLIP only target	CREM	81.5	62	0.680924	1.14777	0.466848
CLIP+IP target	CRIM1	92	93	0.873145	0.062411	-0.810734
Non-target	CRIP2	88	81	-0.697309	0.147711	0.84502
Non-target	CRIPT	67.5	64	-0.70415	0.45147	1.15562
Non-target	CRNKL1	79	83	-0.0792647	-0.258895	-0.17963
CLIP only target	CRTAP	90	55	-0.567949	-0.610615	-0.0426663
CLIP+IP target	CRTC3	81	62	-0.743374	-1.3449	-0.601521
Non-target	CRYZ	87	71	-0.0237905	0.227344	0.251135
Non-target	CS	81	79	-0.157612	0.286463	0.444075
CLIP only target	CSDE1	73	80	0.0628399	-1.30469	-1.36753
CLIP+IP target	CSGALNACT1	93	83.5	0.739947	-0.14767	-0.887618
CLIP only target	CSNK1A1	81	82.5	0.251007	-0.325729	-0.576736
CLIP only target	CSNK1D	87	95.5	0.46699	-1.10784	-1.57483
CLIP only target	CSNK1E	74	29	0.644507	-0.62379	-1.2683
CLIP only target	CSNK1G1	55	51	1.05639	0.473895	-0.5825
CLIP only target	CSRP1	95	86	1.24088	1.53241	0.291534
Non-target	CSRP2	69	54	-0.125031	0.0852201	0.210251
CLIP only target	CSTB	85	81	0.387816	0.0391523	-0.348663
CLIP+IP target	CSTF1	80	54.5	-0.289327	-0.365769	-0.0764415
Non-target	CSTF2	101	105	0.127859	0.560309	0.43245
CLIP+IP target	CSTF2T	81	65	-0.659003	0.320892	0.979894
Non-target	CSTF3	72	74	0.481854	-0.475429	-0.957283
CLIP only target	CTBP1	71	74	-0.094336	-0.704113	-0.609777
CLIP only target	CTDNEP1	79	55.5	-0.98665	-0.258416	0.728234
CLIP only target	CTDSP2	79	81.5	-0.858716	-2.3231	-1.46438
CLIP only target	CTDSPL2	57	47	-0.0820007	-0.890773	-0.808773
CLIP only target	CTGF	49	8	-0.955803	0.621238	1.57704
CLIP+IP target	CTNNA1	80	102	0.374585	0.232802	-0.141783
Non-target	CTNNAL1	81	94	0.120959	0.145217	0.024258
CLIP+IP target	CTNNB1	75	79	-0.027654	0.327594	0.355248
CLIP+IP target	CTNND1	82	61	0.115413	-0.642007	-0.75742
CLIP only target	CTSA	108	100.5	-0.709544	0.00291003	0.712454
CLIP only target	CTSB	99	99	-0.593369	0.068151	0.66152
CLIP only target	CTSC	75	62.5	-0.695479	-0.0886292	0.60685
CLIP only target	CTTN	100	113	0.464795	0.252008	-0.212786
CLIP+IP target	CTTNBP2NL	50.5	49.5	-0.430011	-1.52761	-1.0976
CLIP only target	CUL1	94	95	0.501203	-0.445913	-0.947115
CLIP only target	CUL4A	84.5	82	0.6233	-0.242169	-0.865469
CLIP+IP target	CUX1	60	70	1.10561	0.645598	-0.460013
Non-target	CWC15	54	57	0.339121	-0.118499	-0.45762
Non-target	CWC27	50	78	0.676747	-0.452147	-1.12889
CLIP only target	CXCR4	68	45.5	-0.69249	0.0641066	0.756597
CLIP only target	CYB561	97	82	0.0274332	0.270515	0.243082
Non-target	CYB5A	67.5	52	-1.43804	-0.288486	1.14956
Non-target	CYB5B	68	67	-0.130434	0.0637647	0.194199
CLIP only target	CYB5D1	95	73.5	-0.374861	0.109227	0.484088
CLIP only target	CYB5R3	89	81	-0.265087	0.194537	0.459624
Non-target	CYBRD1	89	91	-1.11149	-0.382675	0.728819
CLIP only target	CYC1	70	83	-0.47451	0.167073	0.641584
Non-target	CYCS	86	86	0.152024	0.17094	0.0189167
CLIP+IP target	CYFIP1	86.5	74	-0.270765	-1.13058	-0.859818
CLIP only target	CYP1B1	91	83.5	-0.63164	-0.880991	-0.249351
CLIP only target	CYP51A1	93	84	-0.266357	-0.241804	0.0245525
CLIP only target	CYR61	66	56	0.831522	1.94675	1.11523
Non-target	CYSTM1	92	100	0.837115	0.570213	-0.266902
CLIP only target	CYTH1	126	125	-0.111471	0.799142	0.910613
CLIP only target	CYTH3	98.5	94	0.84856	0.0865175	-0.762043
CLIP only target	DAB2	89	53	-0.781959	-1.79724	-1.01528
CLIP only target	DAD1	81	76	-0.74346	0.494377	1.23784
CLIP+IP target	DAG1	101.5	106	-0.373528	-0.707059	-0.333532
CLIP only target	DAP	86	102	0.141854	0.794824	0.65297
CLIP only target	DAP3	82	94.5	0.303457	0.289438	-0.014019
Non-target	DARS	49	69.5	0.181573	-0.374762	-0.556335
CLIP only target	DAZAP1	71	90	0.884927	0.287293	-0.597634
CLIP only target	DAZAP2	86	79	0.0868458	0.112559	0.0257132
Non-target	DBI	78	81	0.323531	0.693363	0.369832
CLIP only target	DBN1	86	76	-0.0772174	0.920652	0.99787
CLIP only target	DBNL	76	81	-0.286164	-0.148116	0.138048
Non-target	DCAF12	87	74	-0.22504	0.134785	0.359825
Non-target	DCAF13	81	86	0.380523	0.592944	0.212421
CLIP only target	DCAF7	85	24	0.259355	0.241147	-0.0182077
CLIP only target	DCAF8	91	88.5	-0.442412	-0.725389	-0.282977
CLIP only target	DCBLD2	81	81	1.01513	0.728279	-0.286851
Non-target	DCK	81	81	-0.386322	0.0898659	0.476188
CLIP only target	DCTD	77	106	0.545659	0.503295	-0.0423639
CLIP only target	DCTN2	78	86	-0.270083	0.0603827	0.330466
Non-target	DCTN3	89	95	-0.411524	0.348255	0.759778
CLIP only target	DCTN4	88	78	-0.0657952	0.0557644	0.12156
CLIP only target	DCTN5	66	66.5	-0.0799268	0.693889	0.773816
Non-target	DCTN6	64.5	58	0.262041	1.12364	0.861603
CLIP only target	DCTPP1	94	94	0.27245	0.840921	0.56847
CLIP only target	DCUN1D1	53	54	0.0765892	-0.35063	-0.427219
Non-target	DCUN1D4	58	61.5	-0.738182	0.0405415	0.778724
Non-target	DCUN1D5	72	70	0.137253	1.3419	1.20464
Non-target	DDAH1	80.5	62	1.15866	-0.139106	-1.29776
CLIP only target	DDB2	80	74	-0.793666	-0.156025	0.637641
CLIP+IP target	DDHD1	82	81	0.864061	0.792372	-0.0716897
CLIP only target	DDHD2	102.5	91	-0.132886	-0.995558	-0.862672
CLIP only target	DDOST	84.5	86	-0.260182	0.118731	0.378913
CLIP only target	DDX1	85.5	97	0.0791827	-0.224048	-0.303231
CLIP only target	DDX17	88	74	-1.10566	-0.285949	0.81971
Non-target	DDX18	69	76.5	0.553516	0.447658	-0.105858
CLIP only target	DDX21	71.5	73	1.30453	0.651804	-0.65273
CLIP only target	DDX23	87	89	-0.0145232	-1.83141	-1.81689
CLIP only target	DDX24	76	93	0.240391	0.300833	0.060442
Non-target	DDX27	64	81	0.280923	-0.407241	-0.688164
CLIP only target	DDX31	90	83.5	0.677481	0.830511	0.153029
CLIP only target	DDX39A	90	87	0.370146	0.0250163	-0.34513
CLIP only target	DDX3X	106	100	0.760577	0.566202	-0.194376
Non-target	DDX41	96	83.5	0.0572696	-0.164993	-0.222263
CLIP only target	DDX42	82	88.5	0.329153	-0.595007	-0.92416
Non-target	DDX46	96	83	-0.0117834	-0.700355	-0.688572
CLIP only target	DDX47	76	74	0.720374	0.636758	-0.0836159
CLIP only target	DDX5	97	102	0.248776	0.55141	0.302633
Non-target	DDX50	73	94	-0.348273	-0.58547	-0.237197
Non-target	DDX52	80.5	72	0.238841	0.232818	-0.0060233
CLIP+IP target	DDX54	86	95.5	0.304673	0.125455	-0.179219
Non-target	DDX56	98	94.5	0.371393	0.587244	0.215852
CLIP only target	DEDD	64	77	-0.0575	-0.421609	-0.364108
CLIP only target	DEF8	76	84	0.366502	0.471041	0.104539
CLIP only target	DEGS1	112	111	-0.0114323	0.312234	0.323666
CLIP only target	DEK	51	66	-0.0949439	-0.604684	-0.50974
CLIP+IP target	DENND5A	75.5	78	0.731475	-0.958693	-1.69017
Non-target	DENR	82	76	0.389382	0.391103	0.00172009
CLIP only target	DERL1	87	80	-0.102069	0.139499	0.241568
CLIP only target	DERL2	90	85	0.165278	0.619924	0.454646
CLIP only target	DFFA	84	68.5	0.19304	0.141702	-0.0513381
Non-target	DGUOK	80	87	0.0463874	0.82752	0.781133
CLIP only target	DHCR24	90	83	-0.235775	-0.767124	-0.531349
CLIP only target	DHCR7	90	77	-0.730585	-1.3228	-0.592212
Non-target	DHRS7	83.5	86	-0.13734	0.188798	0.326138
CLIP+IP target	DHX30	97.5	84	0.415379	0.506192	0.0908128
CLIP+IP target	DHX33	67	47	0.427108	0.10026	-0.326848
CLIP only target	DHX36	80	80	0.209861	0.499845	0.289984
CLIP+IP target	DHX57	59.5	45.5	0.110394	-0.650511	-0.760906
CLIP+IP target	DHX9	86	98	0.0542321	0.105222	0.0509898
CLIP+IP target	DIAPH1	79	74	0.474908	-0.217285	-0.692193
CLIP+IP target	DIDO1	79.5	74	0.249945	-0.337348	-0.587293
Non-target	DIMT1	87.5	78	-0.158284	0.712832	0.871116
CLIP only target	DIO2	89.5	90	-0.495546	-1.04039	-0.544848
CLIP+IP target	DIP2B	91.5	83	0.734734	-0.146708	-0.881441
CLIP only target	DIS3	91	93	0.336429	-0.417887	-0.754316
Non-target	DKC1	73	68.5	0.922941	0.702743	-0.220198
Non-target	DKK3	85	90	0.308221	0.20064	-0.107581
CLIP only target	DLAT	81	80	-0.080733	-1.07038	-0.989643
CLIP+IP target	DLG5	91	87.5	0.255197	-1.24425	-1.49945
Non-target	DLGAP5	81	84	1.47311	1.29931	-0.173799
Non-target	DMD	79.5	83	0.886091	0.796921	-0.0891699
CLIP+IP target	DMXL1	91	72	-0.535773	-1.51246	-0.976688
CLIP only target	DNAAF2	56	48.5	0.389711	0.397242	0.0075308
CLIP only target	DNAJA1	75	82	0.959647	0.753222	-0.206426
CLIP only target	DNAJA2	38	36	0.594409	0.377229	-0.21718
CLIP only target	DNAJA3	88	80.5	0.148403	0.195071	0.0466677
CLIP only target	DNAJB1	75	43	1.01552	-0.582278	-1.5978
CLIP only target	DNAJB11	71	78	0.414454	0.316798	-0.0976553
Non-target	DNAJB4	54	45	0.00445307	-0.519975	-0.524428
Non-target	DNAJC1	76	104	0.469538	0.597977	0.128439
CLIP only target	DNAJC11	101	105	0.601295	0.429913	-0.171382
Non-target	DNAJC12	73	45	-1.14345	-0.784393	0.359055
Non-target	DNAJC15	59	64	0.0120221	0.270209	0.258187
Non-target	DNAJC2	95	94	0.858322	0.320012	-0.538309
Non-target	DNAJC21	68	65	-0.0882551	-0.778594	-0.690339
CLIP+IP target	DNAJC5	94	80	0.41706	-0.132274	-0.549334
CLIP only target	DNAJC8	72	70	0.308317	-0.351676	-0.659993
Non-target	DNAJC9	73.5	65	0.0691833	-0.657589	-0.726772
CLIP only target	DNMT1	107	100	0.284252	-0.596719	-0.880971
CLIP only target	DNPEP	81	75	-0.331206	-1.0753	-0.744091
CLIP only target	DNTTIP1	80.5	81.5	0.211778	0.183999	-0.0277792
Non-target	DNTTIP2	54	73	0.734238	0.447194	-0.287044
CLIP only target	DOLK	55	56	-0.255957	-0.318856	-0.0628984
CLIP only target	DOLPP1	90	99	0.0335927	1.27676	1.24316
CLIP only target	DONSON	93	82.5	-1.11172	-1.26593	-0.154214
Non-target	DPCD	80	75	0.148765	-0.451686	-0.600451
CLIP only target	DPH1	102	77	0.0597466	0.520331	0.460584
CLIP only target	DPH2	84	84	0.255531	-0.39084	-0.646371
Non-target	DPH3	79	60.5	-0.194862	1.19387	1.38873
Non-target	DPH5	62.5	74	0.0477776	0.923692	0.875914
Non-target	DPM1	60	69	0.124964	1.13127	1.0063
CLIP only target	DPY19L1	84	87	-0.773725	-1.65152	-0.877797
Non-target	DPY30	90	87	-0.468442	0.878892	1.34733
CLIP only target	DPYSL2	74	55	-1.42811	-1.63474	-0.206631
CLIP only target	DR1	47	42	0.829619	0.0593629	-0.770256
CLIP only target	DRAM1	85	81	1.20997	1.92631	0.71634
Non-target	DRAM2	76	78	-0.51741	-0.199024	0.318386
Non-target	DRAP1	79	83	0.712313	0.203431	-0.508882
CLIP only target	DRG1	79	85	-0.0252055	0.314889	0.340095
CLIP only target	DROSHA	93	102.5	-0.00902682	-0.546257	-0.53723
CLIP only target	DSCC1	79	83	-0.857173	-0.288628	0.568544
CLIP+IP target	DSE	76	77.5	-0.261977	-0.969112	-0.707136
CLIP+IP target	DSEL	79	66	-0.514046	-2.09745	-1.5834
CLIP only target	DSG2	70	85	-0.116784	-0.563482	-0.446698
CLIP+IP target	DSP	77	82.5	1.35701	0.944134	-0.412877
CLIP+IP target	DST	75	87.5	0.150261	-0.520618	-0.670879
Non-target	DSTN	73	75.5	-0.0538651	0.245728	0.299593
Non-target	DTD1	49	73.5	-0.0950392	0.143971	0.23901
CLIP only target	DTYMK	86	88.5	-0.204734	0.0359053	0.240639
CLIP only target	DUS1L	90	98	-0.205926	-0.988988	-0.783062
CLIP only target	DUSP1	27	28	0.137552	1.56327	1.42572
CLIP only target	DUSP10	53	59	0.846923	0.578377	-0.268546
CLIP only target	DUSP11	68	15	-0.24367	-0.630276	-0.386606
CLIP only target	DUSP14	69.5	65	0.144775	0.358797	0.214022
Non-target	DUSP23	79.5	89	0.989084	0.725974	-0.26311
CLIP only target	DUSP3	104	98	0.419887	0.812834	0.392947
Non-target	DUT	78	70	-1.3056	-0.790487	0.51511
CLIP only target	DVL1	90	94	0.776739	-0.453947	-1.23069
CLIP+IP target	DYNC1H1	102	116.5	-0.138436	0.216465	0.354901
Non-target	DYNC1LI1	81	79	0.319371	0.434132	0.114762
CLIP only target	DYNLL1	73	75	0.45968	0.448147	-0.0115334
CLIP only target	DYNLRB1	69	72	-0.376326	-0.267895	0.108431
Non-target	DYNLT1	82	83	-0.362085	-0.410208	-0.0481232
Non-target	DYNLT3	61	65	-0.313032	0.29434	0.607372
CLIP only target	DYRK1A	78	38	0.336551	-0.0277187	-0.36427
Non-target	DYRK4	52	58.5	-0.381163	-0.174815	0.206348
CLIP only target	E2F3	78	57	1.00084	0.415233	-0.585605
CLIP only target	E2F7	69	58	0.227433	-1.09113	-1.31856
Non-target	EAPP	69	65.5	-0.858133	-1.72417	-0.866039
Non-target	EBNA1BP2	84	99.5	1.31972	0.648192	-0.671523
CLIP only target	EBP	78	79.5	-0.221871	-0.879461	-0.65759
Non-target	EBPL	58	76	-0.378394	0.4854	0.863795
Non-target	ECD	79	85	0.015555	0.181038	0.165483
CLIP+IP target	ECE1	91	100	0.187055	-0.605559	-0.792614
CLIP only target	ECH1	96	116	-0.449997	-0.330211	0.119786
Non-target	ECHDC1	83	80	0.0275857	0.160798	0.133213
Non-target	ECHS1	74	78	-0.407462	0.427762	0.835224
CLIP only target	ECI1	85.5	96	-0.959943	-0.415406	0.544538
Non-target	ECI2	69	77.5	-0.0564259	-0.130449	-0.0740228
CLIP only target	EDEM3	112	75	-0.246195	-1.46731	-1.22111
CLIP only target	EDF1	80	80	0.00365583	0.217355	0.2137
CLIP only target	EED	64	44.5	0.0240467	-0.00917566	-0.0332223
CLIP only target	EEF1A1	71	68	-0.311631	1.42381	1.73544
Non-target	EEF1B2	83	83	-0.0443187	0.569334	0.613653
CLIP only target	EEF1D	73	80	-0.138443	0.626133	0.764575
CLIP only target	EEF1E1	83	82	-0.202158	0.798798	1.00096
CLIP only target	EEF1G	104.5	101	-0.00811866	0.780646	0.788765
CLIP only target	EEF2	84	83	-0.433048	0.920061	1.35311
CLIP only target	EFEMP1	82	87	0.196408	-0.167295	-0.363702
CLIP only target	EFHD2	79	69	1.45715	1.04464	-0.412511
CLIP only target	EFTUD2	82	82	-0.00771774	0.0785246	0.0862423
CLIP only target	EGLN1	72.5	65	1.16108	0.314293	-0.84679
CLIP only target	EHD4	38	31	0.833146	0.479912	-0.353235
CLIP+IP target	EHMT1	90	85	0.815094	0.1305	-0.684594
Non-target	EI24	83.5	81	-0.189275	-2.23767	-2.0484
CLIP only target	EID1	79	71	-0.362258	0.189096	0.551353
CLIP only target	EIF1	68	67	-0.0492186	0.567297	0.616516
CLIP only target	EIF1AD	78	18	-0.354795	-0.0652137	0.289582
Non-target	EIF1AX	84	76	0.205999	0.17532	-0.0306791
CLIP only target	EIF2A	54	57	0.172541	0.679856	0.507315
CLIP only target	EIF2B1	120	89	-0.00316714	0.279676	0.282843
Non-target	EIF2B2	78.5	75	0.236321	0.625973	0.389652
Non-target	EIF2B3	81	87	0.392341	0.299309	-0.0930324
Non-target	EIF2D	92	93.5	-0.19701	-0.236434	-0.0394234
Non-target	EIF2S1	80	74	0.453246	0.305256	-0.147989
CLIP only target	EIF2S2	73	93	0.155686	-0.345658	-0.501344
CLIP only target	EIF2S3	89	91	-0.186387	0.177224	0.363611
CLIP only target	EIF3A	68	76	0.479799	-0.0774581	-0.557257
CLIP+IP target	EIF3B	77	75.5	0.347129	-0.363756	-0.710885
Non-target	EIF3D	80	83	0.0931903	0.420617	0.327427
Non-target	EIF3E	92	99	-0.277055	0.941654	1.21871
Non-target	EIF3F	51	50.5	-0.639952	0.976332	1.61628
CLIP only target	EIF3G	92	80	0.0598766	0.158165	0.0982884
Non-target	EIF3H	73	81	0.182382	0.79306	0.610678
Non-target	EIF3I	42	49	-0.133706	0.460742	0.594448
Non-target	EIF3J	73	74	1.06437	1.11322	0.0488439
Non-target	EIF3K	69.5	78.5	-0.0863994	0.25784	0.344239
Non-target	EIF3L	86	88	-0.508145	0.78798	1.29613
Non-target	EIF3M	82	92	0.339234	0.846333	0.507099
CLIP only target	EIF4A1	86	82	0.422773	0.763483	0.34071
CLIP only target	EIF4A2	88	86	-0.250972	0.755288	1.00626
Non-target	EIF4A3	77	78	-0.169618	0.108577	0.278195
CLIP only target	EIF4B	69	63	-0.677802	1.04348	1.72128
Non-target	EIF4E	83.5	77	1.39425	1.76037	0.366116
Non-target	EIF4EBP1	88	62	-0.285857	-0.753452	-0.467595
CLIP+IP target	EIF4G1	67.5	69	0.442526	-0.195701	-0.638227
Non-target	EIF4G2	66	76	0.525734	0.619676	0.093942
CLIP only target	EIF4H	107	99	0.222032	0.973949	0.751917
CLIP only target	EIF5	89	89	0.404903	0.316386	-0.0885175
CLIP only target	EIF5A	84	82	0.322023	0.373732	0.0517094
CLIP only target	EIF5B	69.5	76	0.573095	0.256341	-0.316754
CLIP only target	EIF6	76.5	78	0.0401502	1.15089	1.11074
CLIP only target	ELAVL1	68	69	0.079601	0.0718708	-0.00773017
CLIP+IP target	ELF2	72	56	-0.33657	-0.167422	0.169149
CLIP only target	ELL2	88	78	1.01128	-0.135352	-1.14663
CLIP only target	ELOVL1	84	81.5	0.711097	1.19853	0.487436
CLIP only target	ELOVL5	51	57	-0.00978499	0.89324	0.903025
CLIP only target	ELOVL6	87	88	-0.627643	-0.707598	-0.0799553
CLIP only target	ELP2	96	90.5	-0.295299	0.528789	0.824088
CLIP only target	ELP3	103	91.5	0.0198872	0.0901643	0.0702771
Non-target	ELP4	61	69	-1.25814	-0.4978	0.760339
CLIP only target	EMG1	78	69	0.583468	0.563936	-0.0195319
CLIP+IP target	EML4	93	103	0.394123	0.614623	0.220501
CLIP only target	EMP2	80	73	-0.63508	-0.462337	0.172743
CLIP only target	ENAH	81	76	1.27173	-0.25736	-1.52909
Non-target	ENDOG	61	75	-0.015144	0.189437	0.204581
CLIP only target	ENO1	79	92	-0.0473311	-0.0250331	0.022298
Non-target	ENOPH1	94	83	0.399047	0.755436	0.356389
CLIP only target	ENOSF1	94	95.5	-0.164664	0.46261	0.627274
Non-target	ENY2	65	69	0.239946	-0.206424	-0.44637
CLIP+IP target	EP300	55.5	65	0.0348311	-0.894238	-0.929069
CLIP only target	EPAS1	88	81	1.11989	0.721328	-0.398559
Non-target	EPB41L2	82	108	0.242405	-1.27168	-1.51409
CLIP only target	EPDR1	94	84	-0.248033	-0.282047	-0.0340144
CLIP+IP target	EPHA2	94	74	2.59455	1.66991	-0.924636
CLIP only target	EPHB4	60	49.5	-0.488983	-1.32107	-0.832089
CLIP+IP target	EPN2	82	72	0.484052	-0.107438	-0.59149
CLIP+IP target	EPRS	79	89	-0.410615	-0.281994	0.12862
CLIP only target	EPT1	87.5	73	0.165515	0.3271	0.161584
Non-target	ERAL1	81	78	-0.155685	0.655412	0.811097
CLIP+IP target	ERBB2IP	82	78	0.273136	-1.42454	-1.69768
Non-target	ERCC1	88	66	0.228106	0.389204	0.161098
CLIP only target	ERGIC1	82.5	84.5	0.452662	0.310297	-0.142365
Non-target	ERGIC2	71	87.5	-0.0887972	-0.952466	-0.863669
CLIP only target	ERGIC3	75	74	-0.268544	0.26572	0.534264
Non-target	ERH	43.5	41	-0.15088	0.309795	0.460674
CLIP only target	ERI1	83.5	83	0.0124703	-0.164197	-0.176667
Non-target	ERLEC1	82	67.5	-0.207171	-0.153484	0.0536875
CLIP only target	ERLIN1	77	81	0.20478	0.0345131	-0.170267
CLIP only target	ERLIN2	70.5	82.5	-0.330432	-0.102485	0.227947
CLIP only target	ERMP1	95	100	-0.876398	-2.21844	-1.34204
Non-target	ERO1L	93.5	101	0.127092	-0.700848	-0.827941
CLIP only target	ERP29	70	74	-0.425283	0.177129	0.602412
Non-target	ERP44	41	55	0.217702	0.255806	0.0381038
CLIP+IP target	ERRFI1	70	81	0.827939	0.00873461	-0.819204
Non-target	ESD	81	81	-1.10535	-0.164711	0.940641
CLIP+IP target	ESPL1	87	86	0.3759	0.165443	-0.210457
CLIP+IP target	ESYT1	62	86	0.0217505	-0.154399	-0.176149
CLIP only target	ESYT2	76	88	-0.261862	-1.49869	-1.23682
CLIP only target	ETF1	61	63	0.734724	-0.398439	-1.13316
Non-target	ETFA	83	85	-0.118792	0.277927	0.396719
Non-target	ETFB	85	65	-0.896723	-1.21014	-0.313417
CLIP only target	ETS2	67	47	-1.21815	-0.655099	0.563048
Non-target	EWSR1	78	87	0.547235	0.589171	0.0419358
CLIP+IP target	EXOC2	87	96.5	0.0266982	-0.25031	-0.277008
CLIP+IP target	EXOC7	112	95.5	-0.023987	-0.681067	-0.65708
Non-target	EXOSC1	82	83.5	-0.337407	0.331342	0.668749
CLIP only target	EXOSC2	81	91	0.177552	0.64125	0.463698
Non-target	EXOSC3	83	87	0.332937	1.20238	0.869438
Non-target	EXOSC7	72	74	0.182703	0.971253	0.78855
Non-target	EXOSC8	64.5	75	-0.10183	0.0876406	0.189471
Non-target	EXOSC9	88	86	0.0155345	0.10312	0.0875856
CLIP only target	EXT1	78.5	81	0.940059	-0.479431	-1.41949
CLIP+IP target	EXT2	78	81	-0.173158	-0.358463	-0.185304
CLIP only target	EYA3	64.5	39.5	0.286106	0.231994	-0.0541119
CLIP only target	EYA4	105	102	-0.24225	-0.37305	-0.1308
Non-target	EZH2	104	84	-0.0964634	-0.641496	-0.545033
CLIP only target	EZR	60	66	1.12118	0.498438	-0.622743
CLIP only target	FADS1	86	75	-0.716552	-0.509819	0.206733
Non-target	FAF1	80	86	0.2224	-0.0391738	-0.261574
CLIP+IP target	FAF2	84	88	0.455059	-0.0646052	-0.519665
Non-target	FAH	83	76	-0.440808	-0.172659	0.268149
Non-target	FAIM	60	69	0.113276	0.173675	0.0603984
CLIP only target	FAM104A	81	53	-0.32594	0.09102	0.41696
CLIP only target	FAM107B	85	83	1.57177	0.371573	-1.2002
Non-target	FAM114A1	81	77	-0.110404	-0.213165	-0.102761
Non-target	FAM118B	81	89	0.340029	0.981307	0.641278
CLIP only target	FAM120A	88.5	89	0.0495889	-1.59896	-1.64855
CLIP only target	FAM129B	110.5	90	1.13274	-0.453378	-1.58612
CLIP only target	FAM134A	92	77.5	-0.476748	-1.2454	-0.768655
CLIP only target	FAM13A	42	77	-0.153684	-1.1561	-1.00242
Non-target	FAM162A	82	83	0.276021	-0.118555	-0.394576
CLIP only target	FAM168B	87	91	0.341313	-0.0336478	-0.37496
Non-target	FAM174A	61	72.5	-0.549689	0.932841	1.48253
CLIP only target	FAM175B	35.5	67	0.619243	0.540123	-0.0791199
Non-target	FAM177A1	68.5	66.5	0.486316	-0.353702	-0.840018
Non-target	FAM192A	79.5	82.5	-0.135698	-0.333583	-0.197884
Non-target	FAM199X	63	62	-0.165407	-0.876274	-0.710867
Non-target	FAM204A	81	81.5	0.222309	0.400527	0.178218
Non-target	FAM206A	93.5	84	0.24909	0.634418	0.385328
CLIP+IP target	FAM208A	79	71.5	0.135416	-0.524381	-0.659797
CLIP+IP target	FAM208B	79.5	70.5	0.922184	-0.743083	-1.66527
Non-target	FAM216A	92	84	0.98869	1.18182	0.193129
CLIP only target	FAM32A	73	80	-0.0789937	-0.154341	-0.0753472
CLIP only target	FAM46A	25	44.5	-0.974345	-0.402603	0.571742
Non-target	FAM49B	64.5	55.5	0.802221	-0.0458228	-0.848044
CLIP only target	FAM57A	80	76	0.643701	0.144363	-0.499337
CLIP+IP target	FAM83D	75	40	1.64471	1.77232	0.12762
Non-target	FAM96A	65	67	-0.406541	-0.134214	0.272327
Non-target	FAM96B	75	74	0.266173	0.978484	0.712311
Non-target	FANCG	71.5	77	-1.68956	-0.910361	0.779195
CLIP+IP target	FANCI	93	87	-0.775897	-1.05775	-0.281857
Non-target	FANCL	102	93	-0.818672	0.124139	0.942811
CLIP only target	FARP1	78.5	69	0.0959932	-0.845991	-0.941984
Non-target	FARSB	64	79	0.181575	0.258991	0.0774162
CLIP only target	FASTKD3	89	90	-0.0252974	0.638214	0.663511
CLIP+IP target	FAT1	89	104	-0.216563	-1.01573	-0.799164
Non-target	FAU	57	71	-0.0684608	0.521923	0.590384
Non-target	FBL	68.5	69	-0.29595	0.366979	0.662929
CLIP only target	FBLN1	103	106	-0.458211	-0.157411	0.3008
CLIP only target	FBLN5	100.5	86	-0.347798	0.00232089	0.350119
CLIP only target	FBXL3	85	79	-0.00278561	0.322408	0.325193
CLIP only target	FBXO21	86	69	-0.647523	-0.759545	-0.112022
Non-target	FBXO22	88	78	-0.691587	0.227692	0.919279
CLIP only target	FBXO28	81.5	73	0.68773	0.129968	-0.557763
CLIP+IP target	FBXO30	55	77	-0.829175	-1.76487	-0.935698
CLIP only target	FBXO7	59	62.5	0.0056679	-0.0733717	-0.0790396
CLIP only target	FBXW11	79	80	0.312352	0.200038	-0.112313
CLIP+IP target	FBXW2	88	96	0.0666717	-0.972108	-1.03878
CLIP only target	FDFT1	80	78	-0.678482	-0.341924	0.336558
Non-target	FDPS	98.5	83	-0.687971	-0.135629	0.552342
Non-target	FDX1	81	74	-0.10956	0.0156403	0.1252
CLIP only target	FECH	95	88	-0.949673	-1.55518	-0.605507
CLIP only target	FEN1	82	84.5	-1.14173	-0.600418	0.541316
CLIP only target	FERMT2	89	89	0.97746	0.589323	-0.388137
Non-target	FEZ2	84	70	0.409785	0.309684	-0.100101
Non-target	FGFR1OP	62	72	0.0685184	0.872592	0.804073
Non-target	FGFR1OP2	48	56	0.787568	-0.302647	-1.09021
Non-target	FH	86	91	-0.203714	-0.0769854	0.126728
Non-target	FHL2	78	48	0.480874	0.970001	0.489126
CLIP only target	FIBP	68	64.5	-0.360898	-0.317418	0.04348
CLIP+IP target	FIGNL1	89	74	-0.785119	-0.293005	0.492114
Non-target	FIP1L1	80	80	0.622121	0.945664	0.323543
CLIP only target	FIS1	73	63	-0.287684	0.320392	0.608076
Non-target	FKBP14	90	78	-0.298322	0.0431735	0.341496
CLIP only target	FKBP15	88.5	69.5	0.0803256	-0.171607	-0.251933
Non-target	FKBP1A	75	55.5	-0.394919	0.91415	1.30907
Non-target	FKBP3	86	82	-0.340311	-0.546946	-0.206636
CLIP only target	FKBP4	76	83	0.79326	0.488446	-0.304814
CLIP only target	FKBP9	110.5	123	-0.348861	-0.597779	-0.248918
CLIP only target	FLAD1	80	82	-0.349968	-0.549833	-0.199865
CLIP+IP target	FLNA	114	109	0.17524	-0.0234984	-0.198738
CLIP+IP target	FLNB	95	90	0.853621	1.33341	0.47979
CLIP only target	FLVCR1	83	37	-0.0998856	-1.00157	-0.901686
Non-target	FMR1	80.5	86	-0.577827	-0.698528	-0.120701
CLIP only target	FN3KRP	83	74.5	-1.23292	-0.596123	0.636802
Non-target	FNBP1L	81.5	65	0.889671	0.606176	-0.283496
CLIP only target	FNBP4	89	80	0.076491	-0.109825	-0.186316
CLIP+IP target	FNDC3A	89	77	0.33716	0.126368	-0.210792
CLIP+IP target	FNDC3B	81	80	1.68177	0.439645	-1.24213
CLIP only target	FNIP1	93.5	85.5	0.277312	-0.513368	-0.79068
Non-target	FNTA	97.5	83	-0.0500032	-0.334329	-0.284326
Non-target	FOPNL	91	92	0.0200314	0.905056	0.885024
CLIP only target	FOXC1	57	26	0.215018	0.405766	0.190748
CLIP+IP target	FOXK2	81.5	46	0.384253	-1.73856	-2.12281
CLIP only target	FOXM1	93	98	0.0238088	-0.72686	-0.750668
CLIP only target	FOXP1	51	45.5	0.320563	-0.22154	-0.542102
CLIP only target	FSTL1	93	92	0.285129	0.87114	0.58601
CLIP only target	FSTL3	100	100.5	0.984365	1.80134	0.816975
CLIP only target	FTH1	82	80	-0.758251	0.701881	1.46013
CLIP only target	FTL	65	58	-0.451898	0.558539	1.01044
CLIP only target	FTO	92	81	-0.466288	-0.475414	-0.00912529
CLIP only target	FTSJ1	82	68	0.405591	0.694842	0.289251
CLIP only target	FTSJ2	97	77	-0.0123297	0.408918	0.421248
CLIP only target	FUBP1	68.5	60	0.447153	0.268786	-0.178366
CLIP only target	FUBP3	80	78	0.483441	-0.892856	-1.3763
CLIP only target	FUCA2	82	83.5	-0.253337	-0.185076	0.0682612
CLIP only target	FUNDC1	71	72	0.28143	0.49683	0.2154
Non-target	FUNDC2	84.5	85.5	0.0583249	0.404266	0.345941
CLIP only target	FUS	94.5	99	0.447737	0.108048	-0.33969
CLIP only target	FXN	85	55	0.667123	0.478972	-0.188151
Non-target	FXR1	55	62.5	0.356154	0.6123	0.256146
CLIP only target	FXYD5	69	67	0.426907	0.802662	0.375755
Non-target	FYTTD1	74	72	0.423494	0.600713	0.17722
CLIP only target	FZD6	90	79	-0.159339	-1.48698	-1.32764
CLIP only target	G3BP1	50	47	0.458404	0.432735	-0.0256683
CLIP only target	G3BP2	77	68	0.0227144	0.0616588	0.0389444
CLIP only target	GABARAP	73	28	-1.32525	-0.898792	0.426456
Non-target	GABPB1	48	43.5	0.87843	0.616783	-0.261647
Non-target	GADD45A	79	67	0.631337	1.34769	0.716357
CLIP only target	GADD45B	117	98	-0.685015	0.0972543	0.782269
CLIP+IP target	GAK	100.5	97	0.590625	0.0237872	-0.566838
CLIP only target	GAL	54	66	0.592705	0.569306	-0.0233982
CLIP only target	GALK2	82	84	-0.0872343	0.10307	0.190304
CLIP only target	GALNT1	85	90	0.198015	-1.351	-1.54902
CLIP+IP target	GALNT2	90	86	0.0772508	0.0656924	-0.0115584
CLIP only target	GANAB	92	92	-0.525685	-0.407299	0.118386
CLIP only target	GAPDH	69	74	-0.178496	-0.218366	-0.0398697
CLIP+IP target	GAPVD1	87	78	0.322982	-0.240202	-0.563184
Non-target	GAR1	84.5	79	0.248069	1.21797	0.9699
CLIP only target	GAS1	29	27	-2.00963	-1.60307	0.406561
Non-target	GATAD1	98	89	-0.826065	-0.171974	0.654091
CLIP only target	GATAD2A	55	68	0.956075	-0.183103	-1.13918
Non-target	GATC	94.5	86	-0.0621234	0.147919	0.210042
Non-target	GBAS	89.5	86	-0.52658	-0.496503	0.0300769
Non-target	GCFC2	89	81	-0.191915	-0.713349	-0.521434
Non-target	GCLM	85	67.5	-0.81671	-0.65209	0.16462
CLIP+IP target	GCN1L1	80	84	0.0576719	-0.701681	-0.759353
Non-target	GDAP1	96.5	93	-0.435132	-0.878398	-0.443266
CLIP only target	GDE1	78	80	-0.0813413	0.674525	0.755867
CLIP only target	GDI1	130	130	0.0488362	0.635922	0.587085
Non-target	GDI2	84	90	0.0488623	0.462082	0.41322
Non-target	GEMIN2	76	63	0.223923	0.777815	0.553892
CLIP+IP target	GEMIN5	80.5	85	0.42351	0.132414	-0.291096
CLIP only target	GEMIN7	86	82	-0.120845	0.894725	1.01557
Non-target	GGCT	76	74	-0.344686	0.118127	0.462814
Non-target	GGH	105.5	100	-0.593805	0.0533003	0.647106
CLIP only target	GGPS1	72	66	0.100958	-0.493339	-0.594297
Non-target	GHITM	74	69	-0.289028	0.132629	0.421658
CLIP only target	GIGYF2	76.5	67	0.356057	0.437706	0.0816488
CLIP only target	GINS2	82	79.5	-0.845335	-0.0782932	0.767042
CLIP only target	GINS3	90	73.5	-0.454548	0.608056	1.0626
Non-target	GINS4	78.5	66	-0.698436	-0.0805666	0.617869
CLIP only target	GIPC1	84	80	0.262312	0.0215393	-0.240773
CLIP only target	GIT2	82	51	0.780159	-0.190739	-0.970898
Non-target	GLA	63	63	-0.850022	0.22535	1.07537
CLIP only target	GLB1	89.5	89.5	-0.503616	-0.186538	0.317078
CLIP only target	GLCCI1	79	56	-0.44558	-0.127554	0.318026
CLIP only target	GLE1	59	73.5	-0.334398	-0.526428	-0.19203
CLIP+IP target	GLG1	94.5	85	-0.219227	-0.277839	-0.058612
Non-target	GLO1	93	79	-0.317164	-0.365138	-0.0479736
Non-target	GLOD4	75	77	-0.10128	0.162917	0.264197
Non-target	GLRX	75	70	-0.305091	0.626239	0.931331
Non-target	GLRX2	75.5	78	-0.269878	0.370372	0.64025
Non-target	GLRX3	54	73	0.354335	0.440753	0.0864184
CLIP only target	GLRX5	81	74	-0.221607	0.241065	0.462672
CLIP only target	GLS	80	63.5	0.790433	1.20728	0.416851
CLIP only target	GLT8D1	97	92.5	-0.469113	-0.558007	-0.0888948
Non-target	GLT8D2	92	95	-0.546952	-0.555962	-0.00901042
CLIP only target	GLTP	77.5	83	0.450311	0.0286969	-0.421615
CLIP only target	GLUL	72	75	-0.357827	-0.286182	0.0716448
Non-target	GM2A	101	104	-0.437267	-0.21222	0.225047
Non-target	GMNN	79	81	0.051717	0.381653	0.329936
Non-target	GMPR2	102.5	104	-0.616803	0.304236	0.921039
CLIP+IP target	GNA12	88	84	0.780853	0.50274	-0.278113
Non-target	GNAI1	79	81	0.0188548	0.540971	0.522116
CLIP only target	GNAI2	76	81	0.40588	-1.49575	-1.90163
Non-target	GNAI3	82	80	0.356804	0.310774	-0.0460302
CLIP only target	GNAS	75	74	-0.0782322	-0.788546	-0.710314
CLIP only target	GNB1	94	102	0.521075	-1.68161	-2.20269
CLIP only target	GNB2L1	77.5	86	-0.397958	0.956653	1.35461
Non-target	GNB5	77.5	79	-0.369116	0.380307	0.749424
CLIP only target	GNE	87	75	-0.433672	-0.744728	-0.311056
Non-target	GNG11	72	77	0.127675	0.560792	0.433117
CLIP only target	GNG12	79	80	0.653439	1.126	0.472563
Non-target	GNL2	89.5	97	0.592395	-0.0363351	-0.62873
Non-target	GNL3	57.5	60	0.781826	0.314102	-0.467724
CLIP only target	GNL3L	109	100	0.242939	-0.0103924	-0.253332
CLIP only target	GNPAT	76	76	-0.537191	-1.85958	-1.32239
Non-target	GNPDA1	81	70	-0.246016	-0.173169	0.0728476
Non-target	GNPDA2	82	91	-1.32967	-0.821026	0.508641
CLIP only target	GNPNAT1	78.5	70	0.947413	1.24332	0.295907
Non-target	GNPTG	107.5	121	-0.945495	0.217849	1.16334
CLIP only target	GNS	101	97	-0.343157	-0.0499318	0.293225
CLIP+IP target	GOLGA3	90	91.5	0.498456	-1.45586	-1.95432
CLIP only target	GOLGA5	50.5	59	0.0428786	-1.51211	-1.55499
Non-target	GOLGA7	80.5	89	-0.301512	-0.444306	-0.142795
CLIP+IP target	GOLGB1	84	80	-0.733962	-1.61548	-0.881521
CLIP only target	GOLM1	94	89	-0.071112	-0.579641	-0.508529
CLIP only target	GOLPH3	60	65	0.2457	0.536261	0.29056
Non-target	GOLT1B	84	84	-0.444954	0.516462	0.961416
CLIP only target	GOPC	78	70	-0.1406	0.794401	0.935002
CLIP only target	GORASP1	94	81.5	-0.228645	0.026263	0.254908
CLIP only target	GORASP2	75	74	0.412651	0.0450096	-0.367642
Non-target	GOSR2	84.5	86	0.164111	0.333742	0.169631
CLIP only target	GOT1	78	79	0.105004	0.234427	0.129423
CLIP only target	GOT2	80	80	-0.291346	0.0607725	0.352118
CLIP+IP target	GPAM	101	96	-0.193056	-0.072135	0.120921
Non-target	GPATCH4	73	75.5	1.04067	-0.184934	-1.2256
CLIP only target	GPATCH8	94	103	0.49705	-0.452841	-0.949892
CLIP only target	GPI	88	84	0.0213797	-0.185119	-0.206498
Non-target	GPN1	71.5	72	0.313679	-0.19863	-0.51231
Non-target	GPN3	80	81	-0.385195	0.0614763	0.446671
CLIP+IP target	GPR176	101	81	0.549719	0.717653	0.167934
CLIP only target	GPR180	95	80	0.037738	0.181852	0.144114
CLIP only target	GPRC5A	93	74	1.06268	1.27256	0.209882
CLIP only target	GPX1	50.5	70	0.000584519	0.95241	0.951825
CLIP only target	GPX8	87	84	-0.463087	-0.432423	0.0306642
CLIP only target	GRB2	92	86	0.29917	0.278571	-0.0205991
CLIP only target	GRHPR	92	95	-0.736627	-0.0135001	0.723127
Non-target	GRPEL1	68.5	70	1.06302	1.25709	0.194066
CLIP only target	GRPEL2	69	58	-0.101048	0.623416	0.724464
CLIP only target	GRSF1	82	80	0.736616	0.667171	-0.0694446
CLIP only target	GSK3B	80.5	64.5	0.547271	-1.29907	-1.84634
Non-target	GSN	47	53	-0.400603	-0.204593	0.19601
CLIP only target	GSPT1	68	71	1.03618	-0.749837	-1.78602
CLIP only target	GSR	89	92	0.221261	-1.25969	-1.48095
Non-target	GSS	82	82	-0.401243	-0.25433	0.146913
CLIP only target	GSTK1	84	76	-1.04679	0.000277826	1.04707
Non-target	GSTM3	58	71	-0.202139	0.429058	0.631198
Non-target	GSTO1	66	74	0.211064	0.310586	0.0995215
CLIP only target	GSTP1	75	84	-0.050772	0.485003	0.535775
CLIP only target	GTF2A2	80	77	0.520474	0.66675	0.146276
Non-target	GTF2B	113.5	87.5	-0.101802	0.375384	0.477187
CLIP only target	GTF2E1	89	85	-0.108102	-0.471671	-0.36357
Non-target	GTF2E2	78	78	0.421742	0.0495835	-0.372159
Non-target	GTF2F2	78	80	1.01036	0.963948	-0.046411
Non-target	GTF2H1	76.5	61	0.346983	-0.886496	-1.23348
Non-target	GTF2H3	85	77	0.126872	0.789226	0.662354
Non-target	GTF2H5	77	78.5	0.0499567	0.160122	0.110165
Non-target	GTF3A	71	75	0.265945	-0.106184	-0.372129
CLIP only target	GTF3C2	84	80	-0.15409	-0.516972	-0.362882
Non-target	GTF3C6	68	76.5	-0.0147142	0.0936198	0.108334
Non-target	GTPBP10	80.5	84	0.0902711	1.05158	0.961313
CLIP only target	GTPBP4	64	72.5	1.08522	1.07514	-0.0100842
CLIP only target	GTSE1	65	60	1.54168	1.43452	-0.107157
CLIP only target	GUK1	73	79	-0.0263209	-0.172032	-0.145712
CLIP only target	GYG1	68	71	-0.262465	0.492105	0.75457
CLIP only target	H2AFV	61	58	0.0753067	-0.229471	-0.304778
CLIP only target	H2AFX	57	66	-0.244529	-0.85774	-0.613211
CLIP only target	H2AFY	76	81	-0.067444	-0.536428	-0.468984
CLIP only target	H2AFZ	67	73	-0.116857	0.468899	0.585755
Non-target	H3F3B	72	64	0.355904	1.37947	1.02357
Non-target	HACL1	86.5	85	-0.32306	0.220999	0.544059
Non-target	HADH	76	52.5	-0.908713	-0.314016	0.594696
CLIP only target	HADHA	85	88	-0.354158	-0.176809	0.177349
Non-target	HADHB	75	69.5	-0.315677	0.167422	0.483099
CLIP only target	HARS2	92	91	-0.587163	-0.119352	0.467811
Non-target	HAT1	79	75	-0.109705	-0.0334463	0.0762584
Non-target	HAUS1	79	78.5	-0.773385	-0.594499	0.178886
Non-target	HAUS2	87	70	0.038602	0.33554	0.296938
Non-target	HAUS4	82	81	-0.957447	-0.49773	0.459717
CLIP only target	HAUS6	93	90	0.200139	-0.659955	-0.860094
CLIP only target	HAX1	48	63	-0.496025	0.173242	0.669267
Non-target	HCCS	84	83	0.560697	0.183317	-0.37738
CLIP+IP target	HCFC1	83	87.5	-0.00312901	-1.17112	-1.16799
CLIP only target	HCFC1R1	94	79.5	-1.1065	-0.929033	0.177467
Non-target	HDAC1	74	66	0.0104283	-1.49492	-1.50535
Non-target	HDAC2	75	74	0.0977909	0.271861	0.17407
Non-target	HDAC3	70	75	0.0906287	-0.568188	-0.658816
Non-target	HDAC8	73	67	0.224308	0.657938	0.43363
Non-target	HDDC2	69	58	0.413957	0.00530794	-0.408649
CLIP only target	HDGF	89	84	0.295555	-0.504328	-0.799883
Non-target	HDHD2	77	87.5	-0.404581	0.527015	0.931595
CLIP only target	HDLBP	69	77	-0.0762229	-0.845338	-0.769115
CLIP+IP target	HEATR1	76	79	0.198209	-0.649028	-0.847237
CLIP only target	HEATR2	58	63	0.634372	-0.106731	-0.741104
Non-target	HEBP2	57	67	-0.286204	-1.28972	-1.00352
CLIP+IP target	HECTD1	79	90	-0.00345887	-0.523935	-0.520476
CLIP+IP target	HEG1	94	83.5	-0.571002	-2.24103	-1.67003
CLIP only target	HELLS	88	82	-1.1526	-1.64847	-0.49587
CLIP only target	HELZ	27	50.5	0.434426	-1.86932	-2.30374
CLIP only target	HEXA	91	92	-0.555038	-0.172862	0.382176
CLIP only target	HEXB	79	91	-0.0990698	-0.204162	-0.105092
CLIP only target	HEXIM1	70	68.5	-1.16617	-2.47095	-1.30478
CLIP only target	HIAT1	71	46	0.0364478	-1.2133	-1.24975
CLIP only target	HIATL1	80.5	82	-0.00171721	-0.618825	-0.617108
CLIP only target	HIBADH	84	91	-0.550568	-0.61525	-0.0646822
Non-target	HIBCH	89	84	0.138294	0.102786	-0.0355084
CLIP only target	HIF1A	78	68	0.565411	0.646556	0.0811451
Non-target	HIGD1A	92	94	-0.0251824	0.169102	0.194284
CLIP only target	HIGD2A	85	84.5	-0.953713	0.317949	1.27166
Non-target	HINT1	61	59	-0.826474	0.720336	1.54681
Non-target	HINT2	84	78	-1.10453	-0.230704	0.873827
CLIP+IP target	HIPK1	81	79	0.292717	-1.6773	-1.97002
CLIP only target	HK1	69	76.5	0.468645	0.00460969	-0.464035
CLIP only target	HMG20A	76	71	-0.0479307	-0.522843	-0.474913
Non-target	HMG20B	94.5	103.5	0.533339	-0.359276	-0.892615
Non-target	HMGB2	70	75	0.207699	-0.239592	-0.447292
Non-target	HMGB3	54	60	0.526547	0.341227	-0.18532
CLIP only target	HMGCR	77	81	-0.337892	-0.207148	0.130744
CLIP only target	HMGCS1	95	95.5	-0.232661	-0.00387067	0.228791
Non-target	HMGN1	79	88	-0.467132	-0.43374	0.0333924
Non-target	HMGN3	82	83	-0.158697	0.335092	0.493789
CLIP only target	HMGN4	88	80	-0.475822	0.103353	0.579175
Non-target	HMMR	86	81	1.80897	2.16278	0.35381
CLIP only target	HMOX2	66	70	0.448083	0.136698	-0.311385
Non-target	HN1	83.5	54	1.00964	0.932823	-0.076815
CLIP only target	HN1L	89	86	0.387388	0.5662	0.178813
CLIP only target	HNRNPA0	89.5	84	0.154339	0.437323	0.282983
CLIP only target	HNRNPA1	49	61	-0.0426787	0.511451	0.55413
CLIP only target	HNRNPA2B1	79	92	0.513226	0.622002	0.108776
CLIP only target	HNRNPAB	79.5	81	0.379518	0.848166	0.468648
Non-target	HNRNPC	81	90	0.119145	0.178846	0.0597008
Non-target	HNRNPD	74	78	0.716177	-0.327587	-1.04376
CLIP only target	HNRNPF	62	59	0.102049	0.592031	0.489981
CLIP only target	HNRNPH1	67	52	0.30715	0.60863	0.30148
Non-target	HNRNPH3	90	89	0.427554	1.1108	0.683251
CLIP only target	HNRNPK	81	82	0.0653762	0.298081	0.232705
CLIP only target	HNRNPL	56	56	0.0470948	-0.0190254	-0.0661202
CLIP only target	HNRNPM	79	87	0.242746	-0.799283	-1.04203
CLIP only target	HNRNPU	69	74	0.328022	-0.0237666	-0.351789
CLIP only target	HNRNPUL1	65	76	0.0413413	-1.05164	-1.09298
Non-target	HP1BP3	93	86	0.191302	-0.563488	-0.75479
CLIP only target	HPCAL1	97.5	92	0.239027	0.142216	-0.0968113
Non-target	HPRT1	71	56	-0.261637	0.576426	0.838063
CLIP+IP target	HPS5	104	89.5	-0.345665	-1.4014	-1.05573
Non-target	HRSP12	80	91	-0.769682	-0.970189	-0.200506
CLIP only target	HS6ST2	108	110	0.201861	0.493949	0.292088
CLIP only target	HSBP1	80	83	-0.161949	0.554034	0.715983
CLIP only target	HSBP1L1	109	111.5	-0.358426	1.23545	1.59388
CLIP only target	HSD17B10	73.5	83	-0.251281	-0.0115354	0.239746
Non-target	HSD17B11	61	76	-0.316963	0.773574	1.09054
Non-target	HSD17B12	71	81	0.185815	-0.207082	-0.392897
CLIP only target	HSDL2	82	78	-0.480699	-0.582369	-0.10167
CLIP only target	HSP90AA1	68	80	0.684579	-0.0311471	-0.715726
CLIP only target	HSP90AB1	73	82	0.712546	0.57535	-0.137196
CLIP only target	HSP90B1	67	128	0.352703	-1.08429	-1.43699
CLIP only target	HSPA13	62	73	0.238381	0.490963	0.252582
CLIP only target	HSPA14	80	82	0.386967	0.588214	0.201247
CLIP only target	HSPA4	70	79	0.689365	0.529022	-0.160343
CLIP only target	HSPA5	80	81	0.475486	0.674363	0.198877
CLIP only target	HSPA8	38	56	1.38005	0.921428	-0.458627
CLIP only target	HSPA9	63	64	0.477773	0.221347	-0.256426
Non-target	HSPB11	61	75	-0.505834	-0.437213	0.0686212
CLIP only target	HSPB8	85.5	74	-0.625713	-0.229877	0.395836
CLIP only target	HSPD1	87	109	0.847127	0.878258	0.0311312
CLIP only target	HSPH1	78	90	1.29929	0.521666	-0.777624
Non-target	HTATIP2	85.5	76	-0.6809	-0.270745	0.410155
CLIP only target	HTATSF1	88	121	-0.182798	-1.34835	-1.16555
Non-target	HTRA2	84	80.5	-0.638417	-0.444938	0.193479
CLIP only target	HUS1	62	58	0.125906	0.181412	0.0555059
CLIP+IP target	HUWE1	82.5	82.5	-0.284253	-1.38845	-1.1042
CLIP only target	HYOU1	61	83	-0.0872343	-0.715939	-0.628705
Non-target	IAH1	64	67	-0.20706	0.0243473	0.231407
CLIP+IP target	IARS	81	87	-0.26124	-1.18104	-0.9198
CLIP only target	ICMT	84	81	-0.429901	-1.34567	-0.915768
CLIP only target	ICT1	55	60	0.377653	0.688934	0.311281
CLIP only target	ID1	89	75.5	0.153806	0.487752	0.333946
CLIP only target	ID3	77	79	-0.432959	0.423986	0.856944
Non-target	IDH1	84	68	-1.13798	-1.4402	-0.30222
CLIP only target	IDH3A	72	63	0.374931	0.0532385	-0.321693
Non-target	IDH3B	83.5	95	0.165719	0.607903	0.442183
Non-target	IDH3G	74	91.5	-0.214416	0.377386	0.591802
Non-target	IDI1	92	88.5	-0.918202	-0.345383	0.572819
Non-target	IDS	86	85	0.156061	-0.365828	-0.521889
CLIP only target	IER3IP1	75	75	-0.0429765	0.390272	0.433248
CLIP+IP target	IFFO2	93	68.5	1.51117	1.95251	0.441347
Non-target	IFI30	73	80.5	-0.874336	-0.413813	0.460523
Non-target	IFI6	104	86	0.230013	-0.579631	-0.809643
CLIP only target	IFITM3	89	93	-0.20074	0.48462	0.685361
CLIP only target	IFNAR1	84	82.5	0.0279901	-1.39377	-1.42176
Non-target	IFNGR2	72	76	-0.0595167	0.00573143	0.0652482
CLIP only target	IFRD2	73	81.5	0.11959	0.842638	0.723048
Non-target	IFT20	59	55.5	-0.149793	-0.593814	-0.444021
Non-target	IFT52	75	71	-0.403674	-0.631469	-0.227795
Non-target	IFT57	57.5	82	0.233985	-0.402541	-0.636526
CLIP only target	IGBP1	75	93	-0.254691	0.287756	0.542447
CLIP+IP target	IGF1R	98	86	0.34605	-0.984271	-1.33032
CLIP only target	IGF2BP1	57	32.5	-0.16041	0.14691	0.30732
CLIP+IP target	IGF2R	110	108	0.291455	-1.23389	-1.52535
CLIP only target	IGFBP4	96	95	0.306799	-0.092204	-0.399003
CLIP only target	IGFBP7	91	112	0.377092	0.729024	0.351932
Non-target	IK	62	81	0.466923	-0.131701	-0.598623
Non-target	IKBIP	85	87	1.03287	0.503853	-0.529018
CLIP+IP target	IKBKAP	79	81	-0.170779	-0.682548	-0.511769
CLIP only target	IL13RA1	77	82	-0.249144	-0.683809	-0.434664
Non-target	IL18	60	54	0.613483	1.59743	0.983945
CLIP only target	IL6ST	76	86	0.294753	-1.19897	-1.49372
CLIP only target	ILF2	79	81	0.222123	0.460283	0.23816
CLIP only target	ILF3	102	94	0.326741	-1.18494	-1.51168
Non-target	ILK	74.5	83	0.320689	0.78103	0.460341
Non-target	IMMP2L	77.5	86	-0.819149	0.553389	1.37254
CLIP only target	IMMT	79	81	0.0129262	-0.083668	-0.0965943
CLIP only target	IMP3	86	73	-0.294602	0.466746	0.761348
CLIP only target	IMP4	80	81	0.815644	0.7911	-0.0245433
Non-target	IMPA1	80	81.5	0.943755	1.00325	0.059499
CLIP only target	IMPAD1	82	86	0.117149	-0.958323	-1.07547
Non-target	IMPDH2	61	70.5	-0.498439	0.389197	0.887636
Non-target	INO80C	36.5	41	0.940117	1.35265	0.412535
CLIP only target	INPP1	82	75	0.606713	0.730643	0.12393
CLIP only target	INPP5E	86	79	-0.248686	-0.0179373	0.230749
Non-target	INSIG1	79.5	79	-1.04368	-0.495408	0.548269
CLIP only target	INTS10	73	70	0.195357	-0.309452	-0.504808
CLIP only target	INTS12	80	77	-0.237249	0.340774	0.578023
CLIP only target	INTS7	50	60.5	-0.193504	-2.62493	-2.43142
CLIP only target	IPO4	90	94	0.277709	0.120094	-0.157615
CLIP+IP target	IPO5	77	88	0.124384	0.219365	0.0949807
CLIP+IP target	IPO7	79	84	0.169543	0.434612	0.26507
CLIP+IP target	IPO8	85	82	0.0465758	-1.77354	-1.82012
CLIP+IP target	IPO9	98.5	108	-0.377456	-1.28536	-0.907905
CLIP+IP target	IQGAP1	86	82	0.300069	0.937854	0.637785
CLIP only target	IQGAP3	113	109	0.396387	0.606404	0.210017
CLIP only target	IRAK1	97	95.5	0.174588	-0.632182	-0.80677
CLIP+IP target	IRF2BP2	39	47	-0.917254	-1.46603	-0.548775
CLIP+IP target	IRS2	97	77	1.23584	1.67932	0.443483
Non-target	ISCA2	63	51	-0.428764	0.582811	1.01157
Non-target	ISCU	87	80.5	-0.271825	-0.119735	0.15209
Non-target	ISOC1	81	79	-0.168693	0.11676	0.285453
CLIP only target	IST1	88	86	0.222187	0.432682	0.210495
CLIP only target	ITFG1	76.5	82.5	-0.958176	-0.490724	0.467452
CLIP+IP target	ITGA3	93.5	85	0.735879	-0.716518	-1.4524
CLIP+IP target	ITGA5	85	99	0.485659	0.231474	-0.254186
Non-target	ITGAE	86	83	-0.0954678	1.23644	1.33191
CLIP only target	ITGAV	100	107	-0.129177	-0.0266641	0.102513
CLIP only target	ITGB1	88	84	0.0222532	-0.392384	-0.414637
Non-target	ITGB1BP1	71	75	0.248218	-0.463203	-0.711421
Non-target	ITGB3BP	80	74	-0.675363	0.309067	0.98443
CLIP only target	ITGB5	90.5	99	0.12286	-0.738152	-0.861012
Non-target	ITM2B	76	81	-0.44242	0.325923	0.768343
Non-target	ITM2C	94	88	-0.496887	-0.173361	0.323526
Non-target	ITPA	77	83	0.0345858	0.532725	0.49814
CLIP+IP target	ITPR1	80	79	0.721965	-0.887755	-1.60972
CLIP+IP target	ITPR3	110	103	0.259338	-0.973311	-1.23265
CLIP+IP target	ITPRIP	80	70	0.488786	0.994043	0.505257
CLIP only target	ITPRIPL2	57	74	0.204281	0.414105	0.209824
CLIP only target	JAGN1	92.5	90	0.0133165	0.757246	0.74393
Non-target	JAZF1	100.5	103.5	0.597936	1.47236	0.874427
Non-target	JKAMP	83	77	-0.276193	0.524934	0.801128
CLIP+IP target	JMJD1C	72	75.5	0.392762	0.176302	-0.21646
CLIP only target	JTB	72	70.5	-0.666299	-1.06409	-0.397795
CLIP only target	KANSL2	81	60	-0.0739489	0.821707	0.895656
CLIP+IP target	KANSL3	133	125.5	-0.295327	-0.197957	0.09737
CLIP only target	KARS	79	90	0.206955	-0.147397	-0.354352
CLIP+IP target	KBTBD2	99	79.5	0.782423	-0.581148	-1.36357
Non-target	KCMF1	75	72	0.757173	0.0382538	-0.71892
CLIP only target	KCNK1	90.5	81	0.43478	0.193988	-0.240792
Non-target	KCTD10	81	75	0.244275	0.669617	0.425343
CLIP only target	KCTD3	75.5	85	-0.449232	-0.910376	-0.461144
CLIP only target	KCTD5	85	80.5	0.881046	1.2101	0.32905
Non-target	KDELC1	84	83	-0.509913	-0.242369	0.267544
CLIP only target	KDELC2	94	87.5	-0.196052	-1.2517	-1.05565
CLIP only target	KDELR2	68	75	-0.0245007	0.164854	0.189355
CLIP only target	KDM1A	51.5	52	0.186495	-0.182768	-0.369264
CLIP+IP target	KDM2A	93	103	0.252714	0.118208	-0.134506
CLIP+IP target	KDM3B	32	35	0.0954531	-2.3141	-2.40955
CLIP+IP target	KDM5A	72.5	66	-0.376926	-0.71797	-0.341044
CLIP+IP target	KDM5B	57	39	0.264761	0.267096	0.00233491
CLIP only target	KHSRP	62	54	0.25402	-0.974799	-1.22882
Non-target	KIAA0020	58.5	54	1.14854	0.950435	-0.198105
CLIP+IP target	KIAA0100	71	72	-0.036581	-1.93785	-1.90127
CLIP only target	KIAA0101	69	57	-1.40355	-0.421944	0.981609
Non-target	KIAA0141	104.5	110	-0.243991	0.903238	1.14723
CLIP only target	KIAA0391	80	69	0.140124	0.0452809	-0.0948429
CLIP only target	KIAA0753	92	85	-0.12191	-0.214727	-0.0928166
CLIP only target	KIAA0907	120	96	-0.843639	-0.101581	0.742058
CLIP only target	KIAA0930	89	83	-0.57631	-0.0771954	0.499115
Non-target	KIAA1279	80	83	-0.0222993	0.299548	0.321847
CLIP+IP target	KIAA1429	69	77	-0.153763	-0.15489	-0.0011265
CLIP only target	KIAA1522	86	75	-0.288002	-2.07448	-1.78647
Non-target	KIAA1524	85.5	81	0.214686	0.521249	0.306563
Non-target	KIAA1598	107	92	-0.537673	-0.206721	0.330952
Non-target	KIAA1715	69.5	60.5	-0.906605	-1.26845	-0.361842
CLIP+IP target	KIAA1731	84	90	-0.479673	-0.138792	0.340881
CLIP only target	KIAA2013	90	71.5	0.0293871	-1.46331	-1.49269
CLIP+IP target	KIF13A	90	68	-0.125844	-1.69633	-1.57048
CLIP only target	KIF14	81	75	1.73777	0.396102	-1.34167
CLIP only target	KIF15	78	80	0.0105902	-0.631262	-0.641852
CLIP only target	KIF1C	89	82.5	0.0726408	-0.927771	-1.00041
CLIP only target	KIF20A	73	78	2.35462	1.56994	-0.784678
Non-target	KIF22	79	84	0.0712263	0.293612	0.222385
CLIP only target	KIF23	102	91	1.43796	1.68937	0.251415
CLIP only target	KIF2C	96	68	1.29747	1.12057	-0.176893
CLIP+IP target	KIF3B	72	74.5	0.618129	-0.861464	-1.47959
CLIP+IP target	KIF4A	72	80	1.01653	-0.924977	-1.94151
CLIP only target	KIF5B	74	74	0.884731	-1.42773	-2.31246
CLIP only target	KIFC3	119	132.5	0.841193	-0.0693587	-0.910552
CLIP only target	KLF10	63	64	-0.325588	0.296857	0.622446
CLIP+IP target	KLF13	73.5	85	0.0271129	0.196513	0.1694
CLIP only target	KLF5	85	59	0.936758	0.26135	-0.675408
CLIP only target	KLF6	49	45.5	0.0517621	1.64125	1.58948
CLIP only target	KLHDC10	86	59.5	0.136752	-0.682151	-0.818903
CLIP+IP target	KLHL18	101.5	96	0.83553	0.863856	0.0283259
CLIP+IP target	KLHL21	114	97	0.545052	1.23787	0.69282
CLIP only target	KLHL5	87	83	0.219972	-1.13021	-1.35018
CLIP+IP target	KLHL9	90	53	-1.48706	-1.15595	0.331115
CLIP only target	KPNA1	87.5	87.5	0.352119	0.330832	-0.0212865
CLIP only target	KPNA2	85	6	0.566404	0.131579	-0.434825
CLIP only target	KPNA3	56	83	0.411173	-0.0397664	-0.450939
CLIP only target	KPNA4	63	59	1.01539	0.0749911	-0.9404
CLIP only target	KPNA6	82	76	0.0538666	0.0115161	-0.0423506
CLIP+IP target	KPNB1	84	84	0.0966878	-0.0394184	-0.136106
Non-target	KRAS	88	78.5	0.589202	0.268472	-0.320729
CLIP only target	KRR1	78	70	0.329768	0.408811	0.0790422
CLIP only target	KRT10	76	58.5	-0.335491	-0.915177	-0.579687
Non-target	KRT17	76	79	1.48669	1.9701	0.483408
CLIP only target	KRT7	96	92	0.56468	0.3295	-0.235179
CLIP only target	KRT80	68.5	53.5	0.895321	1.14024	0.244916
Non-target	KRTCAP2	69	64	-0.0442108	0.40488	0.449091
Non-target	KXD1	92.5	88	0.237663	0.47875	0.241087
Non-target	KYNU	70	63.5	0.250783	0.465182	0.214398
CLIP only target	L1CAM	122.5	117	0.0898269	-0.388114	-0.477941
CLIP+IP target	L3MBTL2	80.5	83	-0.251617	-0.477423	-0.225806
Non-target	LACTB2	62.5	72	-0.684208	-0.446052	0.238157
Non-target	LAGE3	72	73.5	-0.441909	-0.223636	0.218274
CLIP+IP target	LAMB1	90	97	0.805933	0.0224291	-0.783504
CLIP only target	LAMB3	136	132	-0.683393	0.1136	0.796994
CLIP+IP target	LAMC1	94	86	0.662081	-0.873944	-1.53602
CLIP only target	LAMP1	92	93	0.18181	0.135624	-0.0461863
Non-target	LAMP2	81	89	-0.480177	0.0202894	0.500467
CLIP only target	LAMTOR1	67	66	-0.099439	0.294502	0.393941
Non-target	LAMTOR2	71	79	-0.00609994	0.0292498	0.0353497
Non-target	LAMTOR3	94.5	81	-0.466847	0.587156	1.054
Non-target	LANCL1	93	80	-1.08642	-1.27995	-0.193525
Non-target	LAP3	80	81	-0.232712	-0.279738	-0.0470261
CLIP only target	LAPTM4A	81	80	-0.147598	-0.390093	-0.242495
CLIP only target	LAPTM4B	82	93	-0.0880304	0.121407	0.209437
CLIP+IP target	LARP1	85.5	71	0.777596	-0.551518	-1.32911
CLIP only target	LARP4	82.5	82	0.90626	-0.179775	-1.08604
CLIP+IP target	LARP4B	74	81	0.843586	0.743003	-0.100582
CLIP only target	LAS1L	56.5	70	-0.111022	-0.161245	-0.0502224
CLIP only target	LASP1	90	76.5	1.09977	0.262481	-0.837287
CLIP only target	LBR	87	81	1.12201	0.62354	-0.498471
CLIP only target	LCLAT1	65	60	0.846172	0.151851	-0.694321
Non-target	LCMT1	69	56	-0.0123953	0.492311	0.504707
CLIP only target	LDHA	53	62	0.203666	0.334837	0.131171
CLIP only target	LDHB	78	85	-0.31328	-0.0291287	0.284151
CLIP only target	LDLR	90	70.5	0.158516	0.672669	0.514153
CLIP+IP target	LDOC1L	73	72	-0.444358	0.377256	0.821614
CLIP+IP target	LEMD3	81	68	0.355998	1.12312	0.767124
Non-target	LEO1	90.5	80	0.671353	0.22739	-0.443963
CLIP only target	LEPRE1	77	80	0.038054	-0.156137	-0.194191
CLIP only target	LEPROTL1	80	71	0.255031	1.07917	0.824137
CLIP only target	LETM1	84	82	0.567161	0.0337623	-0.533399
CLIP only target	LETMD1	104	109	-1.45918	0.510901	1.97008
Non-target	LGALS1	68	85	0.513785	1.03377	0.519982
Non-target	LGALS3	68	74	0.0225167	0.519857	0.49734
CLIP only target	LGR4	83	75	-0.617671	-2.21653	-1.59886
CLIP+IP target	LIFR	90	93	0.967705	-1.12596	-2.09366
CLIP only target	LIMA1	81.5	86	0.580784	0.614419	0.0336349
CLIP only target	LIMCH1	77	77	0.624005	1.08946	0.46546
Non-target	LIMS1	82	77	0.485909	0.304586	-0.181324
CLIP only target	LIN54	59	72	-0.0848138	-1.20997	-1.12516
CLIP only target	LIN7C	82	83	0.651219	-1.82064	-2.47185
Non-target	LIN9	90.5	80	0.362912	0.864554	0.501642
Non-target	LIPA	96	81.5	-0.795046	-0.384818	0.410228
CLIP only target	LITAF	78	76	-0.357135	0.0875253	0.444661
CLIP only target	LMAN1	66	72.5	-0.238157	-0.562573	-0.324416
CLIP only target	LMAN2	80	82	-0.350437	-0.718404	-0.367967
CLIP only target	LMAN2L	87	93	-0.118288	0.230974	0.349261
CLIP only target	LMBR1	82	69	-0.0702858	-1.05525	-0.984967
CLIP only target	LMNA	84	91	0.11966	0.504439	0.38478
CLIP only target	LMNB2	56.5	54	0.242255	-0.708636	-0.950891
CLIP only target	LMO4	79	65	-0.0213303	-0.187817	-0.166487
Non-target	LMO7	81	80	0.778906	2.33127	1.55236
Non-target	LOX	84	90	0.570261	0.455083	-0.115178
CLIP only target	LOXL2	118	109	0.0248923	0.350609	0.325717
Non-target	LPCAT4	98	59.5	0.0978585	-0.503821	-0.601679
CLIP only target	LPGAT1	85	67.5	-0.467934	-2.35815	-1.89022
CLIP only target	LPL	93	79	-0.553718	-1.26631	-0.712596
CLIP only target	LPP	59	64	0.194231	-0.268249	-0.462479
CLIP only target	LRP11	84	75	-0.615647	-1.59295	-0.977302
CLIP only target	LRP5	96.5	103	0.235387	-0.792809	-1.0282
CLIP only target	LRP8	106.5	78.5	0.443803	-0.0592596	-0.503062
CLIP only target	LRPAP1	95	98.5	0.0543927	-0.37364	-0.428032
CLIP only target	LRR1	54	57	-0.271714	0.683793	0.955507
Non-target	LRRC40	71	79	0.104306	-0.305564	-0.409871
CLIP only target	LRRC41	67.5	60	-0.282025	-0.400257	-0.118232
CLIP only target	LRRC47	101	87	0.299814	0.195088	-0.104726
CLIP only target	LRRC59	61	62	0.810416	0.522622	-0.287794
CLIP+IP target	LRRC8A	93	89	0.455422	-1.13187	-1.58729
CLIP+IP target	LRRC8D	65	64	0.351809	-1.01978	-1.37159
CLIP only target	LRRFIP1	76	82	1.41808	0.285563	-1.13252
Non-target	LRRFIP2	74	79	1.50601	0.469019	-1.03699
Non-target	LSM1	62	57	-0.0238404	0.192546	0.216387
Non-target	LSM14A	97.5	81.5	0.148847	0.33824	0.189393
CLIP only target	LSM14B	102	130	0.395248	-0.188071	-0.583319
Non-target	LSM3	58	55	-0.0354089	1.30635	1.34175
CLIP only target	LSM4	84	73	-0.687501	0.0143445	0.701846
Non-target	LSM5	59	74.5	0.253348	0.962625	0.709276
Non-target	LSM6	57	65	-0.07515	0.701342	0.776492
CLIP only target	LSS	95	95	-0.503277	-0.203564	0.299714
CLIP+IP target	LTBP1	82	81	-0.238259	-0.46883	-0.230572
Non-target	LTV1	78	72	0.917229	0.867581	-0.0496479
Non-target	LUC7L	103	106	-0.189335	0.295505	0.48484
Non-target	LUC7L3	88	85	-1.21824	0.143604	1.36184
CLIP+IP target	LUZP1	66	62	0.989542	-0.0816161	-1.07116
CLIP only target	LY6K	71	73	0.753417	1.16317	0.409749
Non-target	LYAR	80	83	1.63802	1.37454	-0.26348
Non-target	LYRM4	71	71.5	0.128561	0.781484	0.652923
Non-target	LZTFL1	67	45.5	-0.187187	0.247362	0.434549
CLIP+IP target	MACF1	91	103	0.68039	-1.08255	-1.76294
Non-target	MAD2L1	74	75.5	0.064958	0.770454	0.705496
CLIP only target	MAD2L1BP	76	77.5	-0.0542324	0.380721	0.434954
CLIP only target	MAD2L2	74	77.5	-0.408443	-0.0707632	0.337679
CLIP only target	MAEA	96	93	0.661122	0.922082	0.26096
Non-target	MAGEA6	129	118	0.0742958	0.539183	0.464887
Non-target	MAGED2	65	70	-0.621175	-0.738911	-0.117736
CLIP only target	MAGEF1	82.5	76	-1.48778	-0.596357	0.891423
Non-target	MAGOH	52	79	0.683855	1.0119	0.328046
Non-target	MAGOHB	86	95	0.15848	0.579988	0.421508
CLIP only target	MAGT1	87	88.5	-0.369436	0.234388	0.603824
CLIP only target	MAK16	93	85	0.976852	1.27242	0.295571
Non-target	MALSU1	75	77	0.032892	0.190551	0.157659
CLIP+IP target	MAML1	106.5	90.5	0.283146	-0.883831	-1.16698
CLIP only target	MANF	61	66	0.0593266	0.0740557	0.0147291
CLIP only target	MAP2K1	89	94	0.540914	0.579661	0.0387473
CLIP only target	MAP2K3	75	66	1.03749	0.747801	-0.289688
CLIP+IP target	MAP2K4	89.5	83	0.690016	0.195967	-0.494049
CLIP+IP target	MAP3K4	75	89.5	0.545408	-0.631217	-1.17663
CLIP only target	MAP4	90	100.5	0.753102	0.304104	-0.448998
Non-target	MAP4K5	84	88	0.0396938	-0.939238	-0.978932
Non-target	MAP7	70.5	65	-0.115254	-0.894221	-0.778967
CLIP only target	MAP7D1	91	85	-0.0955349	-0.235659	-0.140124
CLIP only target	MAP7D3	42	47	0.692244	-0.382622	-1.07487
CLIP only target	MAPK1	80	81	0.306478	0.281422	-0.0250556
CLIP only target	MAPK14	91	82	0.191654	0.678209	0.486555
CLIP only target	MAPK1IP1L	81	62	0.0856732	0.600046	0.514372
CLIP only target	MAPKAP1	104.5	102	0.416177	-2.42382	-2.83999
CLIP only target	MAPKAPK2	91	82.5	0.754095	0.0426032	-0.711491
CLIP only target	MAPRE1	84	80	0.720092	-0.769143	-1.48924
Non-target	MAPRE2	85	75.5	-0.302641	-0.084241	0.2184
CLIP only target	2022-03-01	91	85	-0.875459	-0.370894	0.504565
Non-target	2022-03-05	81	81	0.0567353	0.620706	0.56397
CLIP+IP target	2022-03-06	86	79	-0.407773	-0.949994	-0.542222
CLIP only target	MARCKS	72	71	0.397854	-0.15588	-0.553734
CLIP only target	MARCKSL1	37	36	-0.455438	-0.52385	-0.068412
CLIP only target	MARK3	93	93	0.605829	-1.13628	-1.74211
CLIP+IP target	MAT2A	77	76	-0.681268	1.01926	1.70053
Non-target	MAT2B	72	76	-0.655098	-0.954996	-0.299898
CLIP only target	MATR3	82	88	-0.261046	-0.721816	-0.46077
CLIP only target	MAU2	120	97	0.0563403	0.557218	0.500878
CLIP only target	MAX	73	16.5	-0.529511	-1.62379	-1.09428
CLIP only target	MAZ	116	100	-0.228959	0.228351	0.45731
Non-target	MBD2	52	72	0.0374361	-0.464298	-0.501734
CLIP only target	MBD4	88	78	-0.100715	0.358445	0.45916
Non-target	MBIP	58	57	0.103416	0.317047	0.213631
CLIP+IP target	MBTPS1	92	80	-0.390418	-1.46954	-1.07912
CLIP only target	MBTPS2	80	73	-0.103068	-0.100961	0.0021075
CLIP+IP target	MCAM	95	40	-0.13527	-0.182197	-0.046927
Non-target	MCCC2	89	91	-0.0825114	-0.467097	-0.384585
CLIP only target	MCFD2	110	110	0.493136	0.746077	0.252941
CLIP+IP target	MCL1	88	66	0.818903	1.10845	0.289542
CLIP+IP target	MCM10	80	96	-0.390818	-1.31421	-0.923397
CLIP+IP target	MCM2	71.5	85	-0.943746	-0.832645	0.111101
CLIP only target	MCM3	85	88.5	-0.697451	-0.599986	0.0974646
CLIP+IP target	MCM3AP	96	99	0.0410621	-0.992773	-1.03384
CLIP only target	MCM4	80	83	-0.982731	-0.847132	0.135599
CLIP+IP target	MCM6	86	94	-0.791699	-0.358372	0.433327
CLIP only target	MCM7	82	88	-0.853825	-0.807951	0.0458737
CLIP only target	MCRS1	75	67.5	-0.0397631	0.616271	0.656034
Non-target	MCTS1	81	78.5	-0.729458	0.186188	0.915646
Non-target	MCU	82	80	0.463052	0.454708	-0.00834419
Non-target	MDFIC	78.5	78	0.638458	-0.881797	-1.52025
Non-target	MDH1	89	85	-0.579683	0.1504	0.730083
Non-target	MDH2	69	71	-0.121307	0.381944	0.503251
CLIP only target	MDM2	68.5	57	0.366559	-0.887844	-1.2544
Non-target	ME2	79	89	-0.196211	-1.21974	-1.02353
CLIP only target	MEA1	65	60	-0.154869	-0.445785	-0.290916
Non-target	MEAF6	80	56	-0.0681141	-0.227373	-0.159259
CLIP only target	MED1	70	73	0.470942	-2.22073	-2.69167
CLIP only target	MED10	90	93	0.697088	1.12222	0.425127
CLIP+IP target	MED13L	88.5	79	0.832453	-1.00889	-1.84134
CLIP only target	MED14	109	110.5	-0.031167	0.010787	0.041954
Non-target	MED19	78	66	0.706983	0.276214	-0.430769
Non-target	MED20	74	74.5	-1.20746	-0.912627	0.294836
CLIP only target	MED21	76	60	-0.0689269	0.717427	0.786354
Non-target	MED27	100	91.5	0.13481	1.20055	1.06574
CLIP only target	MED28	73	72.5	0.331715	1.24731	0.915599
Non-target	MED31	87	59	-0.692429	-0.252944	0.439485
Non-target	MED4	75	54	0.168551	0.258103	0.0895521
CLIP only target	MED8	91	77	0.197163	0.697489	0.500326
Non-target	MELK	81	48	0.207707	-0.303288	-0.510995
CLIP only target	MESDC2	88	91	0.0719484	0.272595	0.200646
CLIP+IP target	MET	96	95	0.624101	-0.490712	-1.11481
CLIP only target	METAP2	79	89	0.511807	0.335329	-0.176478
Non-target	METTL10	86.5	90	0.579844	0.733143	0.153299
CLIP+IP target	METTL13	97	82	0.216243	-0.437871	-0.654115
Non-target	METTL17	100	92	-0.534109	0.175319	0.709427
CLIP only target	METTL21A	82	79	0.00451169	-0.383577	-0.388089
CLIP only target	METTL23	88	82	-0.28394	0.746038	1.02998
Non-target	METTL2A	80	91.5	0.343301	1.34846	1.00516
Non-target	METTL3	91	78	-0.124485	0.303365	0.427849
Non-target	METTL5	50	66.5	0.256842	-0.142712	-0.399554
CLIP only target	METTL9	77	70	-0.521623	-1.0322	-0.51058
CLIP+IP target	MEX3C	53	74.5	-0.108219	-1.3497	-1.24148
CLIP only target	MFAP1	89.5	80	-0.15892	-1.04078	-0.881859
CLIP only target	MFAP3	84	86	0.260576	0.733907	0.473331
Non-target	MFF	80	64	-0.714705	-1.23302	-0.518316
CLIP only target	MFN2	89.5	89	0.116123	-0.888651	-1.00477
Non-target	MFSD1	85	81	-0.289848	-0.242744	0.0471033
CLIP only target	MFSD12	170	156	0.987038	-0.0103218	-0.99736
CLIP+IP target	MGA	75.5	68	0.210424	-0.343179	-0.553603
CLIP+IP target	MGAT2	48	49	0.25362	-1.78647	-2.04009
CLIP only target	MGAT4B	117.5	137	-0.577987	-0.539512	0.0384744
CLIP+IP target	MGEA5	94	78	-0.0956887	-2.09334	-1.99765
Non-target	MGST2	71	66	-0.984361	-0.386851	0.59751
Non-target	MGST3	84	83	-0.89588	-0.0408041	0.855076
CLIP only target	MIA3	67	78.5	-0.182147	-0.400592	-0.218445
CLIP only target	MICALL1	90	80.5	0.788318	-0.431754	-1.22007
CLIP+IP target	MID1	88	72	0.433693	0.619258	0.185564
Non-target	MIER1	60	58	-0.247698	-0.756138	-0.50844
Non-target	MINOS1	56	67	-0.311808	0.342156	0.653964
CLIP only target	MINPP1	63	37	-0.133112	0.102763	0.235875
Non-target	MIS18A	89	85.5	-0.468453	0.0446484	0.513102
Non-target	MIS18BP1	66	75	0.498935	-0.283914	-0.782849
Non-target	MITD1	74.5	70	-0.071531	0.297236	0.368767
CLIP only target	MITF	81	79	0.579435	-0.522896	-1.10233
CLIP+IP target	MKI67	59.5	66	1.58911	0.281626	-1.30748
CLIP+IP target	MKL2	79.5	60	-0.130793	-1.70998	-1.57919
CLIP only target	MKLN1	74	71	0.331926	0.72368	0.391755
Non-target	MKNK1	81	76	-0.109161	-0.199784	-0.0906232
CLIP only target	MKNK2	104	82	-1.07231	-1.91714	-0.84483
Non-target	MKRN1	84.5	87	-0.338432	-0.384812	-0.0463802
CLIP only target	MKRN2	85	78	0.0812902	0.619634	0.538344
CLIP only target	MLEC	88	85	-0.206076	-0.265364	-0.0592881
Non-target	MLF1	65.5	59	-0.190804	-0.65081	-0.460006
CLIP only target	MLF2	90.5	74	0.408463	0.469841	0.0613787
Non-target	MLH1	84	80	-0.608182	-0.0872243	0.520958
Non-target	MLKL	61	64	0.967349	0.236776	-0.730573
CLIP+IP target	MLLT1	133.5	107	-0.128841	-1.53316	-1.40432
CLIP only target	MLLT11	95	53	-0.998232	-0.829243	0.168989
CLIP only target	MLX	79	85	0.769095	1.08511	0.316012
Non-target	MMADHC	69	77.5	-0.314459	0.226572	0.541031
CLIP only target	MMS19	84	84.5	-0.353164	-0.276143	0.0770209
CLIP+IP target	MN1	76	46	-1.14779	-1.28265	-0.13486
Non-target	MNAT1	60	77	1.071	1.39958	0.32858
Non-target	MND1	74	38.5	0.00664293	0.760025	0.753382
CLIP only target	MOB1A	72.5	68	0.0697352	0.102562	0.0328269
CLIP only target	MOCOS	72	73	-0.807783	-0.800457	0.00732693
Non-target	MOCS2	53	60	-0.393617	0.38023	0.773847
Non-target	MORF4L1	71	73	-0.14847	-1.45769	-1.30922
CLIP only target	MORF4L2	73	60	0.057883	0.131506	0.0736235
Non-target	MOSPD1	81	78	0.493047	0.601151	0.108104
Non-target	MPHOSPH10	59	58	1.06495	0.787718	-0.277234
Non-target	MPHOSPH6	74	77.5	0.891821	0.574325	-0.317496
Non-target	MPHOSPH8	78	76	-0.524598	-0.869503	-0.344905
CLIP only target	MPLKIP	76	69.5	-0.610443	-0.200664	0.409778
CLIP only target	MPP5	89.5	82	0.203737	-1.12446	-1.3282
CLIP+IP target	MPRIP	94	95	1.31107	-0.425505	-1.73657
Non-target	MPV17	94	93	-0.0196853	0.558958	0.578644
CLIP only target	MPZL1	77	73	0.318092	-0.148921	-0.467013
CLIP only target	MRFAP1	81	73	0.234566	0.164273	-0.0702939
Non-target	MRI1	98	89.5	-0.290151	0.746323	1.03647
Non-target	MRPL1	47.5	70	0.356659	0.282604	-0.0740543
Non-target	MRPL10	78	78	-0.130802	0.690507	0.821309
Non-target	MRPL11	58	67	-0.0242494	0.171629	0.195878
Non-target	MRPL13	63	68.5	0.230792	0.228871	-0.00192036
CLIP only target	MRPL14	85	86.5	-0.291198	0.12392	0.415118
Non-target	MRPL15	76.5	76	0.201302	0.298356	0.0970547
Non-target	MRPL16	85	84	0.215675	0.19313	-0.0225454
Non-target	MRPL17	74	88	-0.355164	0.350854	0.706018
Non-target	MRPL18	76	77	-0.0429189	0.511816	0.554735
Non-target	MRPL19	72	79	0.233662	0.283127	0.0494652
Non-target	MRPL20	79	83	0.459195	0.752715	0.29352
Non-target	MRPL21	80	83	0.607828	-0.026395	-0.634223
Non-target	MRPL22	71	78	-0.0112686	-0.208365	-0.197097
Non-target	MRPL24	61	64	-0.323313	-0.0338396	0.289473
CLIP only target	MRPL27	80	76.5	0.0390359	0.887355	0.848319
CLIP only target	MRPL3	67	77	0.30151	0.582253	0.280743
Non-target	MRPL30	79.5	81	-0.23248	0.355632	0.588112
Non-target	MRPL32	61	62.5	0.649124	0.665727	0.0166036
Non-target	MRPL33	94	91	-0.228023	0.703264	0.931286
CLIP only target	MRPL35	82	80	0.268766	0.483092	0.214326
CLIP only target	MRPL36	58	50	0.110461	0.728559	0.618097
CLIP only target	MRPL37	68	75	-0.199638	-0.640918	-0.44128
Non-target	MRPL39	69.5	74	0.57199	0.683131	0.111141
Non-target	MRPL41	87	81	-0.140738	0.00181915	0.142558
Non-target	MRPL42	84	84	-0.05246	-1.19684	-1.14438
CLIP only target	MRPL44	43.5	48	0.024156	0.546896	0.52274
CLIP only target	MRPL45	88	88	-0.188422	0.82731	1.01573
Non-target	MRPL47	61	70.5	0.759033	0.49696	-0.262073
Non-target	MRPL48	80	77	0.0200715	0.482153	0.462081
Non-target	MRPL49	91	82.5	-0.247312	0.722754	0.970066
CLIP only target	MRPL50	70	60	-0.0281307	0.430843	0.458974
Non-target	MRPL51	81.5	84	0.111941	-0.130624	-0.242565
Non-target	MRPL52	112	111	-0.465857	0.437255	0.903112
CLIP only target	MRPL9	74	76	0.223774	0.879028	0.655254
Non-target	MRPS10	88.5	87	0.288611	0.35498	0.0663685
CLIP only target	MRPS11	73	72.5	-0.602303	0.00541001	0.607713
CLIP only target	MRPS12	71	74	-0.110732	0.684119	0.794851
Non-target	MRPS14	67	71	-0.855561	0.226838	1.0824
Non-target	MRPS15	67	75	0.298805	-0.765974	-1.06478
CLIP only target	MRPS16	91.5	91	-0.228653	0.336979	0.565632
Non-target	MRPS17	88	90	-0.280969	1.59349	1.87446
Non-target	MRPS18C	72	72	0.121294	1.01789	0.896596
CLIP only target	MRPS21	82	78	-0.516014	-0.00851526	0.507499
Non-target	MRPS22	62	68	0.316291	0.352054	0.0357634
Non-target	MRPS23	80	78	0.695516	0.561972	-0.133544
CLIP only target	MRPS25	97	98	-0.24446	0.658147	0.902606
CLIP only target	MRPS27	77	88.5	-0.0763268	0.697044	0.773371
Non-target	MRPS28	67	75	0.309939	0.543425	0.233487
CLIP only target	MRPS30	76	77	0.183639	0.683466	0.499827
CLIP only target	MRPS34	63.5	68	0.276423	0.453848	0.177425
Non-target	MRPS35	88	89.5	0.336597	0.883836	0.547239
Non-target	MRPS36	82	95.5	-0.438432	-0.0423852	0.396047
CLIP only target	MRPS5	101.5	100	0.272618	0.313922	0.0413032
CLIP only target	MRPS7	77	76	0.00959532	0.359576	0.349981
Non-target	MRPS9	90	105.5	0.314848	0.777873	0.463025
CLIP only target	MRRF	80	84.5	0.363439	0.970863	0.607424
Non-target	MRS2	91	94	-0.343637	0.821729	1.16537
CLIP only target	MRTO4	81	78	1.00268	1.29755	0.294869
CLIP+IP target	MSANTD3	71	72.5	0.779903	-0.332095	-1.112
CLIP+IP target	MSH6	87	102	-0.663068	-0.262668	0.4004
Non-target	MSMO1	71	75	-1.22927	-0.581133	0.648141
CLIP only target	MSN	87	94.5	0.360639	0.329124	-0.0315148
CLIP only target	MSRB2	75	64	-0.679173	-0.59003	0.089143
CLIP only target	MSRB3	85	87	0.737164	-0.192223	-0.929387
Non-target	MT1E	58	57	0.77654	2.89187	2.11533
CLIP only target	MTA2	112	105.5	0.0826472	-0.361848	-0.444495
CLIP only target	MTCH1	89	88	-0.58603	-0.18694	0.39909
CLIP only target	MTCH2	80	89	-0.117547	0.325981	0.443528
CLIP only target	MTDH	68	89	0.438283	-0.461267	-0.89955
Non-target	MTFR1	73	80	-0.00270313	-0.0135765	-0.0108734
Non-target	MTHFD2	77	70	-0.223521	0.397152	0.620673
Non-target	MTIF2	86	101	0.144526	-0.745266	-0.889792
CLIP only target	MTMR12	88	94	0.457528	-0.263313	-0.720841
Non-target	MTMR2	72.5	70.5	0.365824	0.0414496	-0.324374
CLIP only target	MTO1	103	97	-0.191856	-0.578496	-0.38664
CLIP+IP target	MTOR	81	95	-0.12848	-2.15394	-2.02546
CLIP only target	MTPN	91	80	-0.00932736	0.646286	0.655614
CLIP+IP target	MTR	96.5	98	-0.48926	-0.81714	-0.32788
CLIP only target	MTRR	91	88	0.367242	0.816416	0.449174
Non-target	MTX2	85	86	0.305821	0.836831	0.53101
CLIP only target	MUL1	89	78	-0.123511	-0.330346	-0.206835
CLIP only target	MYADM	69.5	17	0.537444	0.917819	0.380375
Non-target	MYCBP	84	88	0.0527951	0.349622	0.296826
Non-target	MYEOV2	70	70	-0.152573	0.934095	1.08667
CLIP only target	MYH9	84	86	0.933175	-0.201607	-1.13478
Non-target	MYL12A	58	66	0.932507	1.08594	0.153432
Non-target	MYL12B	81	80	0.884539	1.37198	0.48744
Non-target	MYL6	84	82	0.119372	0.122397	0.00302459
Non-target	MYL6B	83	74.5	-0.0319248	0.139229	0.171154
Non-target	MYL9	108	95	0.610362	0.418067	-0.192295
CLIP+IP target	MYO10	88	83	2.3738	0.26254	-2.11126
CLIP only target	MYO19	112	131	-0.707738	-0.615592	0.0921457
CLIP+IP target	MYO1B	90	87	0.778906	0.668059	-0.110847
CLIP+IP target	MYO1E	103	91	1.19871	0.245059	-0.953655
Non-target	MZT1	87	81.5	0.531198	2.03815	1.50695
CLIP only target	NAA15	40	47	0.858867	0.277993	-0.580874
CLIP only target	NAA20	81	85	0.463535	0.576662	0.113127
CLIP only target	NAA38	79	68	-0.930814	-0.205253	0.725561
CLIP only target	NAA50	71	66	0.495594	0.692491	0.196897
Non-target	NACA	71	92	0.534095	1.03971	0.505613
CLIP only target	NACC1	62	54	0.720633	-0.310139	-1.03077
CLIP+IP target	NACC2	102	82	0.170546	-0.654965	-0.825511
Non-target	NAE1	66	72	0.112828	-0.111082	-0.223909
Non-target	NAMPT	78	78	0.615122	1.20786	0.592741
CLIP only target	NANS	81.5	93.5	-0.286003	0.239767	0.52577
Non-target	NAP1L1	78	89	0.0187647	0.946277	0.927513
CLIP only target	NAP1L4	93	91	0.107263	-0.751502	-0.858765
Non-target	NAPG	88	80	0.538508	0.349942	-0.188567
CLIP only target	NARS	87	84	0.0733584	-0.255909	-0.329267
Non-target	NARS2	83	83	-0.168204	-0.0868522	0.0813515
Non-target	NASP	103	118	-0.132278	-0.021304	0.110974
CLIP+IP target	NAT10	76	82	0.213859	-0.0404661	-0.254325
CLIP+IP target	NAV1	85	82	0.487527	0.474794	-0.0127331
Non-target	NBN	72	74.5	0.360325	-0.110014	-0.470338
CLIP+IP target	NCAPD2	73	56	0.22162	0.250424	0.028804
Non-target	NCAPG	84	87	0.347069	-0.118256	-0.465325
Non-target	NCAPH	87	49	0.396796	-0.172354	-0.56915
CLIP only target	NCBP1	85	82	-0.0242897	0.0989155	0.123205
Non-target	NCBP2	94	92	-0.293273	0.447308	0.740581
CLIP only target	NCL	77	77	1.06849	0.259289	-0.8092
CLIP only target	NCOA5	37	48	0.420078	0.524854	0.104776
CLIP+IP target	NCOR1	65	61	0.542864	-1.01494	-1.55781
CLIP+IP target	NCOR2	75	87	-0.0491976	-0.774467	-0.72527
CLIP only target	NCS1	63.5	73	0.709012	-0.445639	-1.15465
CLIP only target	NCSTN	87	63	-0.574301	-1.48996	-0.915661
Non-target	NDC80	78	78	1.08285	1.16849	0.0856372
CLIP only target	NDEL1	117	108	0.40802	0.0566456	-0.351374
Non-target	NDFIP1	94.5	91.5	-0.241733	-0.301951	-0.0602182
Non-target	NDFIP2	69	69	-0.407152	-0.279099	0.128052
Non-target	NDUFA1	96	87	-0.41441	0.741256	1.15567
Non-target	NDUFA10	84	89	0.181751	0.736382	0.554631
Non-target	NDUFA11	64	74	-0.257176	0.489221	0.746397
Non-target	NDUFA12	62	74	0.338023	0.0600943	-0.277929
CLIP only target	NDUFA13	72	78	-0.249617	-0.275301	-0.0256838
Non-target	NDUFA2	87	90	-0.41201	0.140417	0.552427
Non-target	NDUFA4	82	78	-0.668836	0.0827563	0.751592
Non-target	NDUFA5	71	71	-0.619398	0.457479	1.07688
Non-target	NDUFA6	90	95	-0.246356	0.300875	0.547231
CLIP only target	NDUFA7	89	99	-0.364247	0.291257	0.655505
Non-target	NDUFA8	54	52	-0.417205	-0.71745	-0.300245
Non-target	NDUFA9	63	80	-0.427957	0.12648	0.554437
CLIP only target	NDUFAB1	92	94	0.127821	0.718026	0.590205
Non-target	NDUFAF2	50	64	0.264676	-0.16217	-0.426846
CLIP only target	NDUFAF3	90	100	-0.376997	0.585028	0.962025
Non-target	NDUFAF4	91	78	0.984552	0.685444	-0.299107
Non-target	NDUFB10	74	80	0.067177	-0.307337	-0.374514
CLIP only target	NDUFB11	64	59	-0.713526	0.128292	0.841818
Non-target	NDUFB2	79	82	-0.644325	-0.168552	0.475774
Non-target	NDUFB3	79	84	-0.199855	0.8501	1.04996
CLIP only target	NDUFB4	76	82.5	-0.617515	0.613595	1.23111
Non-target	NDUFB5	79	74	-0.701575	0.226962	0.928537
Non-target	NDUFB6	91	89	-0.409741	0.310186	0.719927
Non-target	NDUFB8	74	80	-0.476224	-0.649223	-0.172999
Non-target	NDUFB9	53	68	-0.312095	0.0768837	0.388978
Non-target	NDUFC1	92	91	0.161173	0.811435	0.650262
Non-target	NDUFS2	81	81	-0.715462	-0.489312	0.22615
Non-target	NDUFS3	79	87	-0.435821	0.0473387	0.483159
Non-target	NDUFS4	71	90	0.190925	0.614631	0.423706
Non-target	NDUFS5	74	75	-0.15133	-0.0863216	0.0650082
Non-target	NDUFS6	64	75.5	0.0297358	0.409748	0.380012
Non-target	NDUFS8	87	88	-0.514672	-0.00729954	0.507373
Non-target	NDUFV1	92.5	81	-0.249133	0.118286	0.367419
Non-target	NDUFV2	83	83	-0.0292201	0.0921538	0.121374
Non-target	NDUFV3	85	94	-0.351917	-0.335258	0.0166583
Non-target	NECAP1	103.5	101.5	-0.322183	0.244169	0.566353
CLIP only target	NECAP2	89.5	91	0.364751	0.763822	0.399071
Non-target	NEK2	39	37	1.13185	1.45887	0.32702
CLIP only target	NEK6	87.5	85	0.726628	0.511997	-0.214631
CLIP only target	NEMF	99	79.5	0.408811	-0.293835	-0.702645
CLIP only target	NENF	82	83	-0.140279	-0.057935	0.0823438
Non-target	NEXN	71	64	0.770605	0.537341	-0.233264
CLIP+IP target	NF1	75.5	78	0.73005	-0.657132	-1.38718
CLIP only target	NFAT5	94	75	0.735648	0.691093	-0.0445556
CLIP only target	NFATC3	64.5	76	0.205162	-0.166757	-0.371919
CLIP only target	NFE2L2	73	64	-0.367669	-0.64117	-0.2735
CLIP only target	NFIA	77.5	65.5	0.487692	0.370823	-0.116869
CLIP only target	NFIB	79	81	-0.193365	-0.46663	-0.273266
CLIP+IP target	NFKB1	74	60	1.17578	0.329374	-0.846407
Non-target	NFU1	61	52	-0.15539	-0.505282	-0.349892
Non-target	NFYB	84	81	-0.582889	0.0389329	0.621821
CLIP only target	NFYC	75	73	0.587181	0.814393	0.227212
Non-target	NGDN	85.5	73	0.932892	1.06767	0.13478
Non-target	NGFRAP1	74	37	-0.114168	-0.0767824	0.0373858
Non-target	NGLY1	90.5	92	-0.322918	-0.287944	0.0349741
CLIP only target	NGRN	72	65	0.199407	0.734951	0.535544
Non-target	NHP2	59	58	-0.0785565	0.501715	0.580271
CLIP only target	NHP2L1	79	76	0.125103	0.761669	0.636566
CLIP only target	NIF3L1	88	81.5	-0.0404106	0.328174	0.368585
CLIP only target	NIP7	82	69	0.894367	0.887668	-0.00669904
CLIP only target	NIPA2	74	77	0.172754	-0.577392	-0.750146
CLIP+IP target	NIPBL	65	79	0.151207	-0.358529	-0.509736
Non-target	NIT2	83	86	-0.76406	0.0504534	0.814514
CLIP+IP target	NKRF	85	84	0.185414	-0.245834	-0.431248
CLIP only target	NLE1	80.5	81	-0.100272	1.06241	1.16268
Non-target	NMD3	66	60	0.42814	0.494449	0.0663088
Non-target	NME4	99	96	-0.0601408	-0.495424	-0.435283
Non-target	NME7	65	81.5	0.218259	0.767378	0.54912
Non-target	NMI	62	73	-0.403079	-0.790234	-0.387156
CLIP only target	NMRAL1	100	106	-0.763603	-0.687595	0.0760079
CLIP only target	NMT1	83	82.5	0.0147563	0.0611803	0.046424
CLIP only target	NOA1	69	74	-0.581192	0.671439	1.25263
CLIP only target	NOB1	107	99	0.443788	0.831627	0.387839
CLIP only target	NOC2L	97	98	0.292495	0.13138	-0.161115
Non-target	NOL10	48.5	57	0.774129	-0.163082	-0.937212
CLIP only target	NOL11	80	80	0.254881	0.601725	0.346844
CLIP+IP target	NOL6	94	91	0.614531	0.506668	-0.107864
Non-target	NOL7	51	72	0.674151	0.683087	0.00893593
CLIP only target	NOL8	81	88	0.313796	-0.714248	-1.02804
CLIP only target	NOL9	89	83.5	0.475772	0.454666	-0.0211066
CLIP only target	NOLC1	81.5	74	0.837927	0.533526	-0.304401
CLIP only target	NONO	57	60	-0.315481	-0.464204	-0.148723
CLIP only target	NOP10	69	72	0.0494145	1.10372	1.05431
Non-target	NOP14	113	108	0.583656	-0.450684	-1.03434
Non-target	NOP16	70	51	0.801149	1.43817	0.637025
CLIP only target	NOP2	115	103.5	0.687451	0.264264	-0.423188
CLIP only target	NOP56	106	105.5	0.623731	0.971369	0.347639
Non-target	NOP58	82	91	0.742885	0.00768473	-0.735201
Non-target	NOSIP	83	75	0.0102676	-0.899356	-0.909624
CLIP+IP target	NOTCH2	76	82	0.499715	0.38543	-0.114285
Non-target	NOV	76	78	0.170924	0.193496	0.0225717
CLIP+IP target	NPC1	79.5	88	0.295936	-0.186665	-0.482601
CLIP only target	NPC2	61	64.5	-0.15553	0.951016	1.10655
CLIP only target	NPLOC4	96	75	0.129357	-0.758153	-0.88751
Non-target	NPM1	53	67	0.538911	1.6256	1.08669
CLIP only target	NPR3	79	62	-0.0488782	-0.407542	-0.358664
CLIP only target	NPTN	83	83	0.432267	0.5154	0.083133
CLIP only target	NPTX1	96	70	0.862954	-0.100729	-0.963683
CLIP only target	NQO1	79	78	-0.218343	0.349503	0.567846
CLIP only target	NR2F2	56	62.5	0.183957	0.427473	0.243516
CLIP only target	NR2F6	87	82	-0.424621	0.161163	0.585784
CLIP+IP target	NR3C1	81	81	-0.320406	-1.24976	-0.929351
Non-target	NRAS	72	71	0.549296	0.0783116	-0.470985
CLIP+IP target	NRIP1	54	56	0.862046	-1.51822	-2.38027
CLIP only target	NRP1	79	68	-0.216207	-0.660245	-0.444037
Non-target	NSA2	73	80	0.447805	0.487382	0.0395778
CLIP+IP target	NSD1	78.5	67	0.213272	-1.55728	-1.77055
CLIP only target	NSL1	69	74.5	-0.0749647	0.0647555	0.13972
Non-target	NSMCE4A	88	79.5	-0.0725901	0.217201	0.289792
CLIP+IP target	NSUN2	93	95	0.965409	0.271699	-0.69371
CLIP only target	NT5C2	97	106	0.395637	0.549676	0.154039
CLIP only target	NT5DC2	78	79	0.17681	-1.33186	-1.50867
Non-target	NTAN1	54	66	-0.0561177	-0.010501	0.0456166
CLIP+IP target	NUAK1	78	77	1.34112	0.220914	-1.12021
Non-target	NUCB2	64	62.5	-0.323907	-0.800116	-0.476209
CLIP only target	NUCKS1	71	74	0.202271	-0.973358	-1.17563
[truncated: 5,951 more rows]

## Sheet: S. Zaccara et al., 2020
Group	GeneName	S	M	RNA_fd	RPF_fd	TE_fd
5+	AAR2	85	77	0.346493	0.580154	0.233661
5+	AARS	95	95	-1.52549	-2.63492	-1.10943
2-4	AATF	73	67.5	0.887232	0.147976	-0.739256
5+	ABCC1	90	95	0.425201	-0.669155	-1.09436
1	ABCE1	78	83	0.306114	0.46413	0.158016
5+	ABCF2	78	70	0.425057	0.402883	-0.0221737
2-4	ABHD10	78	65	-0.238393	-0.247362	-0.00896843
5+	ABHD13	64	71	-0.296967	-0.344544	-0.0475771
5+	ABHD17B	94	80	-0.110024	0.177212	0.287236
2-4	ABHD3	90.5	101.5	-0.942739	-0.13647	0.806269
2-4	ABHD5	87	83	-0.277911	0.974708	1.25262
1	ABI2	75.5	72	-0.678365	-0.310302	0.368063
5+	ABL1	53	54	0.732984	-0.526795	-1.25978
5+	ABLIM1	75	65	-0.512573	-1.00889	-0.496316
2-4	ACACA	94	90	-0.0579802	-0.0992878	-0.0413076
2-4	ACAD8	82	84	-1.6768	-0.730182	0.946618
2-4	ACAD9	120.5	110.5	-0.341892	-0.276908	0.0649843
2-4	ACADM	86	86	-0.699594	-0.529441	0.170152
1	ACADVL	101	106	-0.216756	0.0216303	0.238386
5+	ACBD3	55	55	0.514494	0.315165	-0.199329
5+	ACBD6	67	72	0.0811219	0.144474	0.0633523
5+	ACIN1	78	82	0.0196699	-0.335727	-0.355397
2-4	ACLY	102	91	0.425708	0.400726	-0.0249818
2-4	ACN9	68	55.5	-1.31882	-0.286439	1.03238
5+	ACOT13	76	57	-0.481083	-0.199699	0.281385
5+	ACSL3	82	81	0.179734	0.220819	0.0410847
2-4	ACTB	63	63	0.153854	0.78482	0.630966
2-4	ACTG1	78	79	0.34709	1.11906	0.771969
5+	ACTN1	87	86.5	1.44312	0.797001	-0.64612
1	ACTN4	60	68	0.905492	-0.026122	-0.931614
2-4	ACTR1A	95	79	-0.382216	0.351806	0.734022
1	ADAM9	104	117	0.173496	-1.12255	-1.29605
2-4	ADAMTS1	15	53	0.759732	1.71255	0.95282
5+	ADAR	97	96	0.0197062	-1.20076	-1.22047
5+	ADARB1	103	109	1.02171	-0.110706	-1.13241
5+	ADCY7	98.5	131.5	-0.0434709	-1.29368	-1.25021
5+	ADCY9	101	83	0.653157	-1.22044	-1.8736
2-4	ADD1	79.5	91	0.125338	-0.516653	-0.641991
2-4	ADD3	83	91	-0.588407	-1.72095	-1.13254
2-4	ADI1	75	80	-0.149758	0.318903	0.468661
5+	ADIPOR1	44	54	-0.18201	-1.41169	-1.22968
5+	ADIPOR2	72.5	81	0.144723	0.631698	0.486975
1	ADK	58	72	0.011995	0.553357	0.541362
5+	ADM	93.5	53.5	0.820084	2.04995	1.22987
5+	ADNP	61	61.5	0.0678241	-1.18081	-1.24863
5+	ADNP2	57	65.5	0.702486	-1.32807	-2.03055
5+	ADO	97	87	-0.428151	-0.100182	0.327969
5+	ADPGK	98	94.5	0.0496799	0.306751	0.257071
1	ADPRHL2	102	101	0.0226107	0.85033	0.82772
2-4	ADRM1	92	89	0.591343	0.162312	-0.429031
2-4	ADSS	79	75	0.230279	0.409969	0.17969
5+	AEBP2	85	73	0.24939	-0.39821	-0.6476
5+	AEN	103	90	1.38652	2.06109	0.674566
5+	AFAP1	103	99	0.92498	0.517704	-0.407277
5+	AFF1	97	94	-0.130398	-1.14296	-1.01256
5+	AFF4	71	78	0.318465	-1.40973	-1.72819
5+	AFG3L2	91	81.5	0.103066	-0.408726	-0.511792
2-4	AGFG1	85.5	73	0.407498	0.620416	0.212918
2-4	AGL	86	88	-0.841138	-0.959941	-0.118802
5+	AGPAT3	96	90	0.433426	-1.10569	-1.53912
5+	AGPAT5	81	89	0.403227	0.685317	0.28209
5+	AGPAT6	89.5	87	0.50872	-1.07329	-1.58201
1	AGPS	76	79	0.252402	-0.118911	-0.371313
5+	AGRN	114	123	-0.150361	-0.732431	-0.58207
1	AGTRAP	75	83.5	0.22734	0.33639	0.10905
2-4	AHCY	78	83	-0.363992	0.325643	0.689635
2-4	AHCYL1	96	84	-0.397944	-0.263513	0.134431
5+	AHNAK	106	106.5	0.579279	1.12053	0.541256
2-4	AHSA1	82	87.5	0.875141	0.830305	-0.0448359
1	AIG1	88.5	75.5	-1.06511	0.246574	1.31168
2-4	AIMP1	73	73	0.364707	0.608903	0.244196
1	AIMP2	65	76	0.344517	0.604538	0.260021
5+	AJUBA	84	62	-0.460214	-1.28072	-0.820503
2-4	AK1	74	75	-0.270837	-0.570493	-0.299656
2-4	AK2	81	75	0.264726	0.756602	0.491876
5+	AKAP1	94.5	78	-0.27368	-0.605982	-0.332302
5+	AKAP10	84	75.5	0.145718	-0.852849	-0.998567
5+	AKAP11	75	68	-0.375379	-1.41432	-1.03894
5+	AKAP12	80	76	1.45746	0.902894	-0.55457
2-4	AKAP8	98.5	86	0.588542	0.102345	-0.486196
2-4	AKIP1	74.5	79	-1.13698	-0.221888	0.915095
1	AKIRIN1	86	68.5	0.617569	0.744532	0.126963
2-4	AKT1	77.5	79	0.155414	-0.593702	-0.749117
5+	ALDH18A1	80	77	-0.171244	-0.217248	-0.0460046
5+	ALDH1B1	72.5	76	0.0767493	0.487722	0.410973
5+	ALDH3A2	87	84	-1.06474	-0.67825	0.386492
5+	ALDH3B1	88	78	-1.34453	-1.16809	0.176442
1	ALDOA	81	85	-0.186091	-0.035685	0.150406
1	ALG14	83	70.5	0.316132	0.476418	0.160286
5+	ALG2	90	79	0.0589978	0.650213	0.591215
5+	ALKBH1	84.5	72	0.517605	0.455201	-0.0624037
1	ALKBH2	52	64	-0.0464505	-0.135355	-0.0889046
5+	ALKBH5	71	66.5	0.0139154	-1.33529	-1.34921
5+	ALS2	92	98	0.330904	-0.328915	-0.659819
2-4	AMACR	86	77.5	-1.40539	-0.660696	0.74469
5+	AMD1	90	79	0.38598	0.810032	0.424052
2-4	AMFR	66.5	64	-0.238127	-2.12461	-1.88648
2-4	AMOTL2	96	72	0.78393	1.0972	0.313267
1	ANAPC13	79	60	0.0825675	0.20157	0.119002
5+	ANAPC15	55.5	70.5	0.599455	-0.23295	-0.832405
1	ANAPC16	83	77	-0.799333	-0.720504	0.0788294
1	ANAPC4	61.5	84	-1.13891	-1.23153	-0.0926218
2-4	ANAPC5	83	82	-0.328468	-0.465928	-0.137459
5+	ANAPC7	88	80	0.179235	0.581259	0.402024
5+	ANKFY1	73	99	0.112258	-0.0943839	-0.206642
5+	ANKH	84	79	0.144743	-0.959384	-1.10413
5+	ANKLE2	86	89	0.873549	0.366398	-0.507151
5+	ANKRD10	104	106	-1.06161	0.747293	1.80891
2-4	ANKRD13C	77	71	0.523968	0.383434	-0.140535
5+	ANKRD17	63	63	0.216244	-0.437954	-0.654198
5+	ANKRD27	81	84	0.398625	-0.693473	-1.0921
5+	ANKRD28	83	81	0.203035	-1.93341	-2.13645
5+	ANKRD32	78	80	-0.873039	-1.29609	-0.423048
5+	ANKRD40	99	84	0.437228	-1.33419	-1.77142
5+	ANKRD50	74	58	0.649802	-0.554006	-1.20381
2-4	ANKS1A	121	94	0.717586	-1.25185	-1.96943
5+	ANLN	87	75	1.49065	1.5391	0.0484462
2-4	ANP32A	68	66	0.358958	0.182241	-0.176717
5+	ANP32B	68	87	0.464299	0.169756	-0.294543
2-4	ANP32E	82	96	0.193484	-1.08608	-1.27956
5+	ANTXR1	85	92	0.815014	0.330657	-0.484356
1	ANXA6	93	83	-0.265525	-0.0155997	0.249925
5+	AP1G1	90	79	0.059786	0.152562	0.0927758
1	AP1M2	68.5	72	0.205508	0.584777	0.379269
2-4	AP2B1	83	85	0.0596645	-1.10804	-1.1677
2-4	AP3B1	68	62	-0.168251	-1.01199	-0.843736
5+	AP3D1	111	123	0.463629	-1.6563	-2.11993
5+	APC	84.5	84	-0.0567832	-0.86951	-0.812726
1	APEH	81	84	-0.406573	-0.00275432	0.403819
5+	APEX1	66	67	-0.317617	-0.12088	0.196738
2-4	APH1A	65	63	-0.244178	-0.483906	-0.239728
5+	APLP2	102	86	-0.184071	-0.656386	-0.472316
1	APMAP	104	98	-0.233419	0.250385	0.483804
1	APOA1BP	79	78	-0.521053	-0.415202	0.105851
2-4	APOPT1	58.5	69	0.269336	0.118076	-0.15126
5+	APP	112	117	-0.0590424	-0.649519	-0.590477
2-4	APPBP2	78.5	79	-0.552222	-0.142296	0.409926
1	APTX	88	88	0.191355	0.663866	0.47251
2-4	AQP3	78	58	-1.75721	-1.16925	0.587957
2-4	AQR	82	72	0.19421	-0.536301	-0.73051
2-4	ARCN1	81	74.5	0.348381	0.318945	-0.0294364
2-4	ARF1	97	96	0.496757	0.794787	0.29803
2-4	ARF3	76	62.5	0.0636499	-1.59823	-1.66188
5+	ARF6	78.5	61.5	0.342059	-0.463193	-0.805251
5+	ARFGEF1	84	90.5	-0.171187	-2.26142	-2.09023
2-4	ARFIP2	88	85	-0.807486	-0.352537	0.454949
5+	ARGLU1	119	86	-1.1023	0.615973	1.71827
5+	ARHGAP17	38	41	-0.122084	-0.995395	-0.873311
2-4	ARHGEF10	95.5	122	0.754683	-1.5899	-2.34458
5+	ARHGEF18	98.5	103	1.42869	0.278088	-1.15061
2-4	ARHGEF2	85.5	67	-0.010048	-0.175075	-0.165027
5+	ARID1A	63	31	0.287704	-0.46053	-0.748234
5+	ARID1B	89	90	0.305308	-1.08175	-1.38706
5+	ARID2	70	68	0.00378454	-1.59496	-1.59875
5+	ARID4B	70	56	0.091355	0.363996	0.272641
5+	ARIH1	86.5	81.5	0.395957	0.0453833	-0.350574
5+	ARIH2	94	95	0.380174	-0.132497	-0.512672
2-4	ARL2	71.5	66	-0.160385	-0.243459	-0.0830736
2-4	ARL2BP	70.5	60.5	-0.263286	-0.113251	0.150035
2-4	ARL4A	55	39	-0.739048	-0.68208	0.0569674
5+	ARL6IP5	89	77	-0.781548	-0.165333	0.616216
1	ARMC1	83	78	-0.169993	0.10331	0.273304
2-4	ARMC8	64	77	0.281702	0.26783	-0.0138724
1	ARNT	69	76	-0.197387	-0.780081	-0.582695
2-4	ARPC2	70	76	0.838234	0.104357	-0.733877
2-4	ARPC5	80	78	-0.140252	-0.0748734	0.0653782
5+	ARPC5L	72	69	0.601962	0.834126	0.232165
1	ARPP19	68	65	-0.220335	-0.589867	-0.369533
1	ASAH1	101	75	-0.335136	-0.0382749	0.296861
1	ASAP1	85	76	1.37192	-0.0722899	-1.44421
1	ASB1	75.5	73	0.423862	1.03176	0.607894
2-4	ASB3	85	84	0.046552	0.605982	0.55943
5+	ASCC3	106	101.5	-0.0560596	-0.31953	-0.263471
5+	ASF1A	81	70	-0.445771	-0.543718	-0.0979469
5+	ASH1L	78	76	0.512204	-0.489998	-1.0022
1	ASH2L	73	76	-0.786109	-1.51163	-0.725525
5+	ASNSD1	87	81	-0.110638	-0.448038	-0.3374
2-4	ASPH	96.5	91.5	0.340421	-0.598594	-0.939015
5+	ASPM	88	86.5	0.929209	1.44986	0.520648
2-4	ASUN	58	72	0.0227889	-0.71624	-0.739029
5+	ASXL1	88.5	83	0.416094	-0.332948	-0.749042
1	ATAD2	68	84	-0.190653	-0.117888	0.0727651
5+	ATF1	83	71	0.271267	-0.393066	-0.664333
2-4	ATF2	89	80	0.0628726	-0.977946	-1.04082
5+	ATF6	79	67	0.121767	-0.78576	-0.907527
2-4	ATG12	92	83	-0.0380265	0.727775	0.765801
5+	ATG5	83	100.5	0.432118	0.863495	0.431376
5+	ATL2	90	84	0.522059	0.100391	-0.421668
2-4	ATL3	77	77	0.08478	0.232715	0.147935
1	ATP1A1	84	97.5	0.0231508	-0.441266	-0.464417
2-4	ATP1B1	93.5	69	0.193575	-0.381573	-0.575148
5+	ATP2A2	100	95	0.260245	-0.906095	-1.16634
5+	ATP2B1	84	87.5	1.06847	-0.650354	-1.71882
5+	ATP2C1	79	81	0.661692	-0.164448	-0.82614
1	ATP5A1	76	78.5	-0.478678	0.162565	0.641243
2-4	ATP5F1	69	75	0.0964703	0.360782	0.264311
2-4	ATP5G1	72	81	-0.724186	-0.0279808	0.696206
1	ATP5J	81	77	-0.698977	-0.117439	0.581538
5+	ATP5J2-PTCD1	61	61	-0.184094	0.58057	0.764664
1	ATP6V0A2	94	86.5	0.385009	-0.262156	-0.647166
1	ATP6V0B	50	73	0.0883202	0.719937	0.631617
5+	ATP6V0E1	78	67	0.232538	1.05335	0.820815
1	ATP6V1B2	94	72	0.145541	0.221025	0.0754836
2-4	ATP6V1C1	87	78	0.46473	-0.938138	-1.40287
1	ATP6V1D	59	44	0.116285	0.177785	0.0615001
5+	ATP9A	90	74	-0.307301	-1.64323	-1.33593
2-4	ATPAF1	69	68	-0.255008	-0.391971	-0.136963
1	ATPIF1	88	83	-0.315223	0.159543	0.474766
2-4	ATR	104	108	-0.0619133	-0.205894	-0.143981
5+	ATRAID	58	60	-0.182569	0.0615363	0.244105
5+	ATRX	79	99.5	0.0614722	-0.515443	-0.576915
1	ATXN10	99	77	-0.0616374	0.314641	0.376278
1	ATXN2	112	82	0.291725	0.162945	-0.12878
1	ATXN3	57.5	60	-0.660302	-0.509842	0.15046
2-4	ATXN7	90	79.5	0.111045	-0.157837	-0.268882
5+	AUNIP	90	81	-0.0550339	0.26633	0.321363
2-4	AUP1	125.5	113	0.158117	0.702329	0.544212
5+	AURKA	65	59	2.51939	2.62007	0.100683
2-4	AURKAIP1	97	92.5	0.139624	-0.265684	-0.405308
2-4	AVEN	63	65.5	0.604923	-0.210033	-0.814957
5+	AVPI1	81	74	-0.215024	-0.0610783	0.153946
1	AZIN1	83	88	0.159744	-0.369607	-0.529351
2-4	B2M	89	97	-0.500027	0.729523	1.22955
2-4	B3GALNT2	82	91	0.310464	0.219521	-0.0909426
5+	B4GALT1	88	78	-0.0168041	0.607116	0.62392
2-4	B4GALT3	82	84	0.410662	-0.487305	-0.897967
5+	B4GALT4	84	90	-0.435991	-0.758511	-0.32252
5+	B4GALT5	93	41.5	0.12032	-1.90458	-2.0249
1	BABAM1	80	72	-0.37422	-0.188859	0.185361
5+	BACE2	86	80.5	-0.426479	-0.832466	-0.405987
5+	BACH1	75	56.5	0.35739	-0.277013	-0.634402
2-4	BAG1	83	72	-0.548804	-0.990492	-0.441689
2-4	BAG2	81.5	76	0.0739674	0.617632	0.543664
5+	BAG3	76	92	1.7039	1.13469	-0.569213
5+	BAG5	84.5	73	0.0421368	-0.934366	-0.976502
5+	BAMBI	79.5	64	0.542936	0.140428	-0.402508
1	BANF1	74	75	0.00537245	-0.254433	-0.259805
1	BAP1	109	83	0.124525	-2.0492	-2.17372
5+	BASP1	68	60	-0.241212	-0.886601	-0.645389
5+	BAZ1A	93	71	0.557142	0.420904	-0.136239
5+	BAZ1B	27	41	0.49237	-0.927918	-1.42029
5+	BBX	85	86	-0.668996	-1.21023	-0.541239
2-4	BCAP29	70	71	0.260256	-0.538445	-0.798702
5+	BCAR3	80	77	1.74801	0.504673	-1.24334
5+	BCAS2	76	73	0.481434	0.534548	0.0531143
5+	BCCIP	66.5	66	0.22542	0.504623	0.279203
5+	BCL10	72	65	0.667983	0.849015	0.181032
5+	BCL2L13	70	80.5	-0.105145	-1.90455	-1.79941
1	BCLAF1	83	81	-0.440288	-1.16266	-0.722373
5+	BCOR	73	57	-0.479968	-0.549001	-0.0690325
2-4	BCS1L	91	107.5	0.111666	-0.294437	-0.406103
2-4	BDP1	64	71.5	0.682321	-0.907881	-1.5902
1	BECN1	94	93.5	-0.113431	-1.09827	-0.984842
1	BET1	95	89	-0.935849	0.558389	1.49424
5+	BFAR	80.5	85	0.447194	-0.138898	-0.586092
5+	BHLHE40	36	32	-1.28073	-0.554811	0.725918
5+	BICD2	91.5	88	0.752389	-0.246721	-0.99911
2-4	BID	92	84.5	0.0374627	0.523139	0.485676
5+	BIRC2	99.5	93	1.22303	-0.292084	-1.51511
5+	BIRC5	77	76.5	1.00579	1.58205	0.576259
5+	BIRC6	71	78	0.384632	-0.248822	-0.633453
2-4	BLMH	91	82	-0.263474	-0.100902	0.162572
5+	BLOC1S2	72	69.5	0.0697679	0.975767	0.905999
2-4	BLVRA	76	82	-0.0642617	0.152437	0.216699
2-4	BLVRB	79	68	-0.847314	-0.33417	0.513143
5+	BMI1	68	67.5	0.0992471	-0.880413	-0.97966
5+	BMP6	95	83	0.857017	0.407772	-0.449245
5+	BMPR2	67	79	0.961536	-1.19511	-2.15665
2-4	BMS1	75	81	0.946028	0.278173	-0.667855
2-4	BNIP2	78.5	78	0.565582	0.178912	-0.38667
5+	BPGM	82	65.5	0.829752	1.8077	0.977952
5+	BPTF	63	87	0.742165	-0.96445	-1.70661
5+	BRCA1	91	76	-1.05146	-1.59348	-0.542018
2-4	BRD9	88.5	72.5	0.680746	-0.00300548	-0.683751
5+	BRIP1	85	87	0.00577801	-0.994634	-1.00041
5+	BRIX1	88	89	0.705086	0.459737	-0.245349
2-4	BSDC1	100	84	-0.741582	-0.0730627	0.668519
5+	BSG	90	98	-0.141985	-0.0946784	0.0473062
1	BST2	92	92	-0.339445	0.613576	0.953021
1	BTAF1	108	101	-0.0967676	0.289274	0.386042
5+	BTBD1	69	81	0.0657007	-0.700785	-0.766486
5+	BTBD3	56	66	-0.719675	-0.964804	-0.245129
2-4	BTD	65.5	61.5	-0.350819	0.183918	0.534737
1	BTF3	52	57	0.252067	1.39084	1.13878
5+	BTG1	68	45.5	-0.492978	-0.410618	0.0823603
5+	BYSL	88.5	83	0.406707	0.738919	0.332212
1	BZW1	92	91	0.281423	1.11351	0.832087
1	BZW2	54	55	-0.0424539	0.15786	0.200314
2-4	C10orf2	76	73	0.458946	-0.762159	-1.2211
2-4	C11orf48	79	76	0.574541	0.125963	-0.448578
1	C11orf58	73	79	0.136801	0.418391	0.28159
1	C11orf73	77	81	-0.393569	-0.509835	-0.116265
5+	C12orf5	78.5	76.5	0.040292	0.203072	0.16278
2-4	C12orf73	67.5	68.5	-1.20994	0.527561	1.7375
5+	C14orf119	70	66	-0.510435	0.163595	0.67403
5+	C14orf142	81	78	-0.913681	-0.810909	0.102771
2-4	C14orf2	76	74	-0.302108	0.465099	0.767207
2-4	C15orf40	85	71	-0.435821	-0.305127	0.130694
2-4	C16orf58	79.5	75	-0.631838	-0.185194	0.446644
5+	C16orf72	62	67	0.407333	-1.6901	-2.09744
2-4	C16orf87	46	41	-0.127781	0.559233	0.687014
2-4	C17orf49	81	91	0.287344	0.114869	-0.172475
1	C17orf51	88	89.5	-0.106184	0.73569	0.841874
1	C17orf75	94	95	-0.372439	0.496667	0.869106
5+	C17orf80	98.5	96	-0.253429	-0.566089	-0.312661
2-4	C17orf85	92.5	77	0.200487	-0.353284	-0.553771
2-4	C18orf25	88.5	79	0.500296	0.0450451	-0.455251
5+	C19orf10	69	77	0.139688	0.870077	0.730389
5+	C19orf43	84	51	-0.919454	-0.914162	0.00529182
2-4	C19orf53	71	69	0.00345122	0.585723	0.582272
5+	C1GALT1C1	81	83	-0.598052	0.442951	1.041
2-4	C1orf122	93	89	-0.36372	-0.0975985	0.266121
5+	C1orf123	97	84	-0.704574	-0.0684432	0.636131
2-4	C1orf131	51	59.5	0.374115	0.402763	0.0286474
2-4	C1orf174	111.5	111.5	0.74583	1.06757	0.321739
2-4	C1orf198	78.5	69	-0.513047	-0.254504	0.258543
2-4	C1orf27	92	89	0.450532	0.533339	0.0828074
2-4	C1orf43	74	73.5	0.102171	-1.38257	-1.48474
2-4	C1orf52	81	69	0.815047	1.70622	0.891173
5+	C20orf24	76	72	-0.389029	0.177238	0.566267
2-4	C21orf59	67	76	0.301019	0.272409	-0.0286106
1	C2orf47	69	73	0.429999	0.86764	0.437641
5+	C3orf38	73.5	50.5	-0.48364	-0.417715	0.0659242
2-4	C4orf3	81	74.5	-1.15621	0.409474	1.56568
2-4	C4orf32	82	77	-0.377221	-0.0661676	0.311054
5+	C5orf15	91	75	-0.00121115	0.472779	0.47399
5+	C5orf22	78	69	-0.322298	0.0326062	0.354904
5+	C5orf24	101	85	-0.886464	-1.4241	-0.537634
2-4	C5orf28	86	69	-0.584212	0.0918577	0.67607
5+	C5orf30	87	75	-0.302295	0.343256	0.645551
5+	C5orf34	89	83	-1.01526	-0.0536181	0.961644
5+	C5orf42	87	55.5	-1.21169	-2.19374	-0.982054
1	C6orf211	84	83	-0.14849	0.487309	0.635799
5+	C7orf49	109	93.5	0.0105811	0.606728	0.596147
5+	C8orf4	84	67	-1.62171	-0.314765	1.30695
1	C8orf59	63	72	0.544463	1.29722	0.752754
5+	C8orf76	81.5	84	-0.151971	0.316696	0.468667
5+	C9orf114	87	85	0.40656	0.0263107	-0.380249
2-4	C9orf40	72	80	-0.0271226	-0.00492555	0.0221971
2-4	C9orf64	45	50	-0.608994	-0.373918	0.235076
2-4	C9orf78	90	91	0.462163	-0.101701	-0.563863
5+	CAAP1	81	67	-0.162396	0.0708727	0.233269
1	CAB39	80	79	1.11183	-0.434503	-1.54634
5+	CACUL1	91	92	0.447437	0.544666	0.0972298
2-4	CACYBP	74	84.5	0.515542	0.295382	-0.22016
5+	CALD1	99	102	0.708123	0.341379	-0.366744
2-4	CALM1	46	48	0.405521	0.659528	0.254007
5+	CALM3	72	80	0.17681	-0.111183	-0.287993
5+	CALR	90	86	0.0111086	-0.527719	-0.538828
5+	CALU	96	102	0.199468	0.0997884	-0.09968
5+	CAMLG	62	74	-1.01618	-0.537678	0.478499
5+	CAMSAP1	69	87	0.68267	-0.532154	-1.21482
5+	CAMSAP2	66.5	66	0.591272	-1.03219	-1.62346
2-4	CAMTA1	46	51	-0.40767	0.459442	0.867111
5+	CAND1	90	85.5	-0.66317	-0.780312	-0.117141
5+	CANT1	82	65	0.526099	-0.222513	-0.748612
5+	CANX	84	86	-0.0373984	-0.356892	-0.319494
1	CAP1	95	94	0.354939	-0.0148812	-0.36982
1	CAPG	71	86	-0.411142	-0.203658	0.207484
2-4	CAPN15	112	111	0.538539	-1.17089	-1.70943
5+	CAPN2	74	90	0.631709	0.292923	-0.338786
5+	CAPN7	86	85.5	-0.0960356	-1.4349	-1.33887
1	CAPNS1	76	74	0.239907	0.0615025	-0.178405
2-4	CAPRIN1	69	74	0.2827	0.438929	0.156229
2-4	CAPZA1	71	55	0.19537	0.71532	0.51995
1	CAPZA2	60	56	0.343102	-0.0546917	-0.397794
2-4	CARS	81.5	86	-0.579048	-1.1234	-0.544355
5+	CASC3	77	72	0.032337	0.0803609	0.0480239
5+	CAST	64	72	0.642062	-0.636232	-1.27829
2-4	CAV1	82	75	0.196514	0.486437	0.289923
5+	CBLL1	61	68	0.33763	1.48664	1.14901
5+	CBR1	69	62	0.251123	0.469945	0.218822
5+	CBS	116	115	-0.472567	-0.405453	0.0671145
1	CBX1	85	87	0.468486	0.791156	0.32267
1	CBX5	72	52	-0.542343	-1.26295	-0.720611
1	CCAR1	71	84	0.626591	-0.196225	-0.822816
5+	CCDC117	75	85	0.180618	-0.539819	-0.720437
5+	CCDC127	66	64	0.324903	-0.216263	-0.541166
5+	CCDC14	95	89	-0.892774	0.933766	1.82654
2-4	CCDC25	77	73	-0.19393	0.488902	0.682832
5+	CCDC43	82	81	0.0907252	0.419702	0.328976
5+	CCDC47	67	66	0.328116	0.264246	-0.06387
2-4	CCDC50	72	69	0.447471	-0.0044127	-0.451884
2-4	CCDC51	83	80	-0.145774	-0.426251	-0.280477
2-4	CCDC59	67.5	81	1.2051	1.04213	-0.162972
2-4	CCDC6	52	77	0.106644	-0.149477	-0.256121
2-4	CCDC77	98.5	91	-0.1944	-0.253243	-0.058843
5+	CCDC85C	94	89	1.32373	-0.0158727	-1.3396
1	CCDC90B	68	67	0.0886996	0.485377	0.396677
1	CCDC93	83	84	0.426682	-0.239599	-0.666281
2-4	CCNA2	73	64.5	1.05238	1.39472	0.342341
2-4	CCNB1	78	74	2.10305	2.46312	0.360077
1	CCNC	65	67	0.145866	0.809349	0.663483
2-4	CCND1	122	82	1.68071	0.820019	-0.860694
1	CCNDBP1	72	74	-0.341809	0.51076	0.852569
2-4	CCNG1	61	63.5	-0.9554	-0.592025	0.363376
2-4	CCNK	63	48	0.471783	-0.309454	-0.781237
5+	CCNL2	116	119	-1.88735	1.17038	3.05773
5+	CCNT1	85	62	0.119216	0.987828	0.868613
5+	CCNT2	103.5	76	-0.302953	1.27956	1.58251
5+	CCPG1	82	75	-0.148922	-0.669844	-0.520922
2-4	CCT4	82	91	0.287097	0.520446	0.233348
1	CCT5	85	89	0.635695	0.664713	0.0290183
2-4	CCT6A	84	91	0.243574	0.455404	0.21183
5+	CD164	71	70	-0.112428	0.728882	0.841309
2-4	CD2BP2	93.5	90.5	-0.00215879	0.570432	0.572591
5+	CD44	66	86	1.33368	1.41745	0.083764
2-4	CD47	64.5	46.5	-0.499193	0.211049	0.710242
2-4	CD55	77	80	0.483362	0.392331	-0.0910307
1	CD58	53.5	54	0.153938	0.484271	0.330333
5+	CD59	88	95	0.373186	1.22311	0.849921
1	CD63	56	68	-0.38319	-0.189703	0.193487
5+	CD97	106	97	1.04295	0.768033	-0.274913
2-4	CDC123	61	65	0.31029	0.155664	-0.154626
2-4	CDC16	113.5	96.5	0.138185	-1.14739	-1.28558
2-4	CDC25A	118.5	117.5	0.367365	0.536345	0.168979
2-4	CDC25B	83.5	59	0.416518	0.250177	-0.166341
2-4	CDC25C	75.5	53	0.0263739	0.536022	0.509648
5+	CDC27	83	84	0.792899	0.305461	-0.487438
2-4	CDC42SE1	94.5	91	0.876728	1.27734	0.400608
5+	CDC5L	75	75	-0.038682	0.163192	0.201874
2-4	CDC6	100	101	-0.663011	-0.275427	0.387585
2-4	CDC73	80	78	0.431517	-0.534552	-0.966069
5+	CDCA2	80.5	54	0.766518	0.705515	-0.0610028
1	CDCA3	73	56	1.10797	1.50382	0.39585
5+	CDCA4	91	78	0.0397824	0.591232	0.551449
5+	CDCA5	93	78	-0.00997309	0.128217	0.13819
2-4	CDCA7L	77	83	-0.989147	-1.08718	-0.0980348
2-4	CDCA8	59.5	57.5	1.1992	1.78712	0.587916
1	CDIPT	74	67	-0.372584	-0.656743	-0.284159
5+	CDK12	77	54	0.658909	-0.667441	-1.32635
5+	CDK13	67.5	61.5	0.628864	0.181117	-0.447747
2-4	CDK2	57	61	-0.480761	-0.0789564	0.401805
1	CDK2AP1	81	82	0.439571	-0.985788	-1.42536
5+	CDK5RAP2	88	89	0.769584	-0.637349	-1.40693
5+	CDK9	54	51	-0.325297	-0.461301	-0.136004
5+	CDKN1B	73	64	-0.489197	-0.283956	0.20524
5+	CDKN2AIP	76	78	-1.12042	-1.18798	-0.0675689
2-4	CDKN2B	93.5	78	-1.5641	-1.29864	0.265456
1	CDKN3	60.5	76.5	1.60822	2.30675	0.698535
5+	CDR2	95	58	0.591411	0.131346	-0.460065
2-4	CDR2L	73	80	0.419723	-0.402009	-0.821732
5+	CDV3	94	90	1.14677	1.22579	0.0790184
5+	CDYL	81.5	101	0.851907	0.346664	-0.505242
5+	CEBPB	73.5	60	-1.40112	-0.9906	0.410516
5+	CEBPG	81	60	-0.0139852	-0.906038	-0.892052
5+	CEBPZ	80	82	0.415643	-0.222772	-0.638415
1	CECR5	78.5	75	-0.094653	0.105893	0.200546
2-4	CELF1	62	48	0.453931	-0.247987	-0.701918
5+	CENPA	91	70	1.64405	3.13641	1.49235
2-4	CENPE	99	94	2.1889	0.85116	-1.33774
5+	CENPF	58	49	1.01263	-0.220838	-1.23347
2-4	CENPK	95	95	-0.51759	0.0128585	0.530449
1	CENPN	70	76.5	0.431842	0.609162	0.177321
5+	CENPO	80	84	-0.123336	0.0857399	0.209076
5+	CENPV	53.5	57	-0.0823838	0.20799	0.290374
5+	CEP152	65.5	83	-0.305759	-0.84674	-0.540981
5+	CEP350	84.5	42.5	0.234103	-0.0294	-0.263503
5+	CEP55	76	81	1.59784	1.01049	-0.587354
2-4	CEP57	77	84	-0.722995	-1.09581	-0.372815
1	CEP72	102.5	81	-0.020075	0.667578	0.687653
2-4	CEP78	88	80	-0.662095	-1.20795	-0.545853
5+	CEPT1	79	75	-0.269321	0.426846	0.696167
1	CERK	89	93	0.174538	-0.364042	-0.53858
2-4	CERS2	80	75	0.739107	-0.467049	-1.20616
1	CERS5	109	98	0.483319	1.01793	0.53461
1	CERS6	78.5	86	-0.314656	-0.774662	-0.460006
5+	CETN2	77	71	-0.21391	-0.212569	0.00134078
5+	CFL1	91	88	0.37996	0.407197	0.0272364
1	CFL2	64.5	65.5	0.165323	0.414784	0.249461
2-4	CGA	66	87	0.376433	1.81672	1.44028
5+	CGGBP1	86	83.5	-0.417429	-0.690002	-0.272573
2-4	CHAC2	78	75.5	-0.0902569	0.282912	0.373169
5+	CHAF1A	85.5	103.5	-0.412646	-1.77294	-1.36029
5+	CHAF1B	76	88	-1.56969	-1.57098	-0.00129029
5+	CHCHD1	83	77	0.124267	0.417216	0.292949
2-4	CHCHD3	59	71	0.20013	0.039749	-0.160381
1	CHCHD4	77	81	0.0594044	-0.476297	-0.535701
2-4	CHCHD7	93	75	-0.275249	0.761719	1.03697
5+	CHD1	77	55.5	0.22277	-0.608142	-0.830912
5+	CHD3	86	74	-0.487842	-1.46653	-0.978687
5+	CHD4	68	70	-0.207738	-0.686137	-0.478399
1	CHEK1	71	79	0.0705139	0.149231	0.0787167
2-4	CHKA	101	70	0.566483	0.688351	0.121868
2-4	CHM	89.5	94.5	-0.467251	-0.125652	0.341599
5+	CHMP1B	32	45	-1.99072	-1.68385	0.306876
1	CHMP2A	78	75.5	-0.417844	-0.401112	0.016732
1	CHMP3	80.5	82	-0.244745	-0.31699	-0.0722453
2-4	CHMP4A	80	77	-0.0150694	-1.2868	-1.27173
2-4	CHMP4B	76.5	88.5	1.01681	-0.444558	-1.46137
5+	CHMP7	99	77	0.321622	-0.308355	-0.629977
5+	CHPF	101	102	-0.524303	-0.214159	0.310144
5+	CHRAC1	94	56	-0.178109	-0.656417	-0.478308
2-4	CHRNA5	84	72	-0.175623	0.171721	0.347344
2-4	CHST14	80	83	-0.171346	0.143373	0.314719
5+	CHST3	106.5	92.5	1.17349	0.42854	-0.744953
5+	CHSY1	63.5	61.5	0.897901	-0.628392	-1.52629
5+	CHTOP	95	89	-0.543952	-0.485853	0.0580995
1	CHURC1	89.5	89	-0.189618	0.968035	1.15765
5+	CIAO1	91	81	-0.039641	0.334056	0.373697
1	CIAPIN1	85	74	0.0257494	0.287203	0.261454
2-4	CISD1	73	72	-0.683657	0.118607	0.802264
5+	CKAP2	71	64	1.13621	1.4209	0.28469
5+	CKAP4	66.5	78	0.255433	-0.227416	-0.482848
5+	CKAP5	79	68	1.21464	0.532085	-0.682556
5+	CLASP1	74	75	0.404286	0.0523997	-0.351886
5+	CLDN12	69.5	68.5	0.203164	1.02294	0.819778
1	CLDND1	92	79.5	-0.0172643	-0.363751	-0.346487
2-4	CLIC4	89	87	0.096651	-0.871831	-0.968482
5+	CLINT1	68	69	0.683858	0.574809	-0.109049
5+	CLIP1	70	86	0.397357	-0.569688	-0.967045
5+	CLP1	84	71	0.0238383	0.238483	0.214645
2-4	CLPP	85.5	82	0.373813	-0.164303	-0.538116
5+	CLPTM1L	83	93	0.290685	-0.334158	-0.624843
2-4	CLPX	98	93	0.0168283	-0.713018	-0.729846
1	CLSTN1	98	102	0.0469344	-1.09623	-1.14316
2-4	CLTA	77	80	0.647164	0.611778	-0.0353865
2-4	CLTB	61	68.5	0.586386	-0.174352	-0.760737
2-4	CLTC	80	83	-0.112473	-0.0565592	0.0559134
5+	CLU	97	97	-0.629161	-1.05243	-0.423268
1	CLUAP1	68	86	-0.0931448	-0.21086	-0.117715
2-4	CMC1	78	74	-0.532528	0.298868	0.831396
5+	CMC2	81.5	83	0.597225	1.64857	1.05135
5+	CMIP	67	47	1.07076	0.515107	-0.555653
1	CMSS1	62	77.5	0.56525	0.740012	0.174762
1	CMTM6	49	55	-0.167547	0.510153	0.677701
1	CNIH1	79	76	-0.110292	0.826063	0.936355
1	CNIH4	66	84	0.337949	1.41581	1.07786
2-4	CNOT1	80	70	-0.0623503	-1.98461	-1.92226
2-4	CNOT11	60	49	-0.110301	-1.37157	-1.26127
5+	CNOT2	82	78	0.385448	0.367087	-0.0183616
1	CNOT7	72	67	0.261301	0.253413	-0.00788858
5+	CNOT8	81	46	-0.805315	-1.51797	-0.712655
5+	COA3	74	79	-0.515313	0.470107	0.98542
5+	COA4	63	69.5	-0.0999583	0.888919	0.988877
5+	COA6	84	78	-0.569646	-0.014698	0.554948
5+	COG8	93.5	83	-0.282008	-0.0593615	0.222647
2-4	COL1A1	130	123.5	-0.270845	-0.477432	-0.206587
5+	COL4A1	98	102	0.227331	-0.636318	-0.863649
5+	COL4A2	106	113	0.269554	-0.362659	-0.632213
5+	COL5A1	110	98	0.708288	-1.05885	-1.76714
5+	COLGALT1	96	93	0.0376402	-0.180435	-0.218075
1	COMMD10	68	79.5	-0.357864	-0.126691	0.231173
2-4	COMMD2	89.5	83	0.485233	0.692884	0.20765
2-4	COMMD3	80	78	-0.351722	0.490162	0.841884
2-4	COMMD5	86	76.5	-0.591696	-0.11059	0.481106
2-4	COMMD6	81	71	-0.313542	0.617631	0.931173
1	COMMD9	58.5	56.5	-0.462793	-0.0402513	0.422542
2-4	COMT	105	112.5	0.299231	0.605439	0.306209
2-4	COPA	75	71.5	-0.259922	-0.731635	-0.471714
1	COPB1	75.5	82	-0.0539611	0.0401946	0.0941557
5+	COPB2	71	77	-0.299991	-0.396207	-0.0962156
2-4	COPRS	75	71	0.322007	0.243707	-0.0783005
5+	COPS2	79	76.5	0.744052	1.04811	0.304054
1	COPS4	75.5	73.5	0.192973	0.151507	-0.0414666
2-4	COPS6	86	90	-0.0316245	-0.125347	-0.0937225
2-4	COPS7B	55	69	0.306967	-0.881955	-1.18892
2-4	COQ10B	49	52	0.236397	1.24262	1.00622
2-4	COQ5	81.5	81	-0.418444	-0.0395338	0.37891
1	COQ7	43	34	0.144164	0.601064	0.4569
5+	CORO1C	80	74	1.30838	1.64	0.331618
5+	CORO2A	80.5	94	0.546803	0.209506	-0.337297
1	COX11	72	76	-0.263111	-0.480007	-0.216896
5+	COX14	93	90	-0.941029	0.123195	1.06422
5+	COX15	85.5	73	-0.737443	-0.257419	0.480025
2-4	COX16	51	54	0.299456	0.813619	0.514163
2-4	COX19	122	106	0.446124	1.15393	0.707809
5+	COX7A2L	62	71	-0.539364	0.642718	1.18208
5+	CPD	109	104.5	-0.34414	-0.586088	-0.241948
5+	CPS1	90	72	-0.873651	-0.712365	0.161285
1	CPSF1	101	102	-0.263693	-1.15716	-0.893463
5+	CPSF2	72	84.5	-0.161757	-0.621234	-0.459477
2-4	CPSF3	81	82	-0.221096	0.0781896	0.299286
1	CPSF4	85	89.5	-0.141965	0.0600616	0.202027
2-4	CPSF6	75	85	-0.36124	-0.704346	-0.343106
5+	CPSF7	96	85	-0.0112954	0.561486	0.572782
5+	CREB1	69	57	0.021903	-0.41215	-0.434053
1	CREB3L2	72	76	-0.163186	0.582755	0.745942
5+	CREBBP	73	90	0.766127	-0.870062	-1.63619
5+	CREBZF	106	78	-1.78265	-0.304425	1.47822
5+	CREG1	91	82	-0.244448	0.0854652	0.329913
5+	CREM	81.5	62	0.680924	1.14777	0.466848
5+	CRIM1	92	93	0.873145	0.062411	-0.810734
5+	CRKL	62	60	0.232839	0.255932	0.0230929
2-4	CRTAP	90	55	-0.567949	-0.610615	-0.0426663
5+	CRTC3	81	62	-0.743374	-1.3449	-0.601521
1	CRYZ	87	71	-0.0237905	0.227344	0.251135
5+	CSGALNACT1	93	83.5	0.739947	-0.14767	-0.887618
5+	CSNK1A1	81	82.5	0.251007	-0.325729	-0.576736
5+	CSNK1D	87	95.5	0.46699	-1.10784	-1.57483
5+	CSNK1E	74	29	0.644507	-0.62379	-1.2683
2-4	CSNK1G1	55	51	1.05639	0.473895	-0.5825
5+	CSNK1G3	59	77	0.392942	-0.233613	-0.626555
5+	CSRP1	95	86	1.24088	1.53241	0.291534
2-4	CSTB	85	81	0.387816	0.0391523	-0.348663
5+	CSTF1	80	54.5	-0.289327	-0.365769	-0.0764415
5+	CSTF2T	81	65	-0.659003	0.320892	0.979894
5+	CTBP1	71	74	-0.094336	-0.704113	-0.609777
1	CTBP2	86	87.5	0.721144	-0.524006	-1.24515
5+	CTCF	61.5	71.5	0.193437	-0.443893	-0.63733
5+	CTDSP2	79	81.5	-0.858716	-2.3231	-1.46438
5+	CTDSPL2	57	47	-0.0820007	-0.890773	-0.808773
2-4	CTNNA1	80	102	0.374585	0.232802	-0.141783
5+	CTNNB1	75	79	-0.027654	0.327594	0.355248
5+	CTNND1	82	61	0.115413	-0.642007	-0.75742
2-4	CTPS1	103	90	0.533401	0.746224	0.212823
5+	CTR9	85	81	-0.128916	-0.488744	-0.359828
5+	CTSA	108	100.5	-0.709544	0.00291003	0.712454
2-4	CTSB	99	99	-0.593369	0.068151	0.66152
5+	CTSC	75	62.5	-0.695479	-0.0886292	0.60685
2-4	CTSL	81	90	0.619459	0.706966	0.0875071
5+	CTTN	100	113	0.464795	0.252008	-0.212786
2-4	CTTNBP2NL	50.5	49.5	-0.430011	-1.52761	-1.0976
5+	CUL1	94	95	0.501203	-0.445913	-0.947115
2-4	CUL2	39.5	39	0.290956	0.176817	-0.114138
5+	CUL3	58.5	77	0.521166	0.0794494	-0.441716
5+	CUL4A	84.5	82	0.6233	-0.242169	-0.865469
2-4	CUL4B	77	79	-0.203331	-0.477667	-0.274336
5+	CUL5	75.5	73.5	0.221964	0.123031	-0.0989325
5+	CUX1	60	70	1.10561	0.645598	-0.460013
1	CWC15	54	57	0.339121	-0.118499	-0.45762
5+	CXCR4	68	45.5	-0.69249	0.0641066	0.756597
2-4	CYB561	97	82	0.0274332	0.270515	0.243082
1	CYB5A	67.5	52	-1.43804	-0.288486	1.14956
2-4	CYB5B	68	67	-0.130434	0.0637647	0.194199
5+	CYB5D1	95	73.5	-0.374861	0.109227	0.484088
2-4	CYB5R3	89	81	-0.265087	0.194537	0.459624
2-4	CYBRD1	89	91	-1.11149	-0.382675	0.728819
2-4	CYCS	86	86	0.152024	0.17094	0.0189167
1	CYFIP1	86.5	74	-0.270765	-1.13058	-0.859818
2-4	CYP1B1	91	83.5	-0.63164	-0.880991	-0.249351
2-4	CYR61	66	56	0.831522	1.94675	1.11523
5+	CYTH3	98.5	94	0.84856	0.0865175	-0.762043
2-4	DAAM1	87	47.5	-0.00599731	-0.761545	-0.755547
5+	DAB2	89	53	-0.781959	-1.79724	-1.01528
5+	DAG1	101.5	106	-0.373528	-0.707059	-0.333532
5+	DAP	86	102	0.141854	0.794824	0.65297
2-4	DAP3	82	94.5	0.303457	0.289438	-0.014019
5+	DARS2	100	95	-0.267425	-0.114153	0.153272
5+	DAZAP1	71	90	0.884927	0.287293	-0.597634
5+	DAZAP2	86	79	0.0868458	0.112559	0.0257132
1	DBF4	69	60	0.915975	1.49089	0.574912
2-4	DBI	78	81	0.323531	0.693363	0.369832
2-4	DBN1	86	76	-0.0772174	0.920652	0.99787
2-4	DBNL	76	81	-0.286164	-0.148116	0.138048
5+	DBR1	85	64.5	0.0157255	0.348956	0.33323
2-4	DCAF7	85	24	0.259355	0.241147	-0.0182077
5+	DCAF8	91	88.5	-0.442412	-0.725389	-0.282977
2-4	DCBLD2	81	81	1.01513	0.728279	-0.286851
2-4	DCTD	77	106	0.545659	0.503295	-0.0423639
1	DCTN4	88	78	-0.0657952	0.0557644	0.12156
5+	DCTN5	66	66.5	-0.0799268	0.693889	0.773816
5+	DCTPP1	94	94	0.27245	0.840921	0.56847
5+	DCUN1D1	53	54	0.0765892	-0.35063	-0.427219
1	DDB1	89	83	-0.236865	-0.131933	0.104932
2-4	DDB2	80	74	-0.793666	-0.156025	0.637641
2-4	DDHD1	82	81	0.864061	0.792372	-0.0716897
5+	DDX17	88	74	-1.10566	-0.285949	0.81971
2-4	DDX18	69	76.5	0.553516	0.447658	-0.105858
5+	DDX20	78	72	0.0719909	0.353109	0.281118
5+	DDX21	71.5	73	1.30453	0.651804	-0.65273
5+	DDX23	87	89	-0.0145232	-1.83141	-1.81689
5+	DDX24	76	93	0.240391	0.300833	0.060442
5+	DDX31	90	83.5	0.677481	0.830511	0.153029
2-4	DDX39A	90	87	0.370146	0.0250163	-0.34513
5+	DDX3X	106	100	0.760577	0.566202	-0.194376
2-4	DDX41	96	83.5	0.0572696	-0.164993	-0.222263
5+	DDX42	82	88.5	0.329153	-0.595007	-0.92416
2-4	DDX46	96	83	-0.0117834	-0.700355	-0.688572
5+	DDX47	76	74	0.720374	0.636758	-0.0836159
5+	DDX5	97	102	0.248776	0.55141	0.302633
2-4	DDX52	80.5	72	0.238841	0.232818	-0.0060233
5+	DDX54	86	95.5	0.304673	0.125455	-0.179219
2-4	DDX56	98	94.5	0.371393	0.587244	0.215852
5+	DEDD	64	77	-0.0575	-0.421609	-0.364108
1	DEF8	76	84	0.366502	0.471041	0.104539
5+	DEGS1	112	111	-0.0114323	0.312234	0.323666
5+	DEK	51	66	-0.0949439	-0.604684	-0.50974
5+	DENND5A	75.5	78	0.731475	-0.958693	-1.69017
2-4	DENND6A	60	63	0.0815657	-0.265831	-0.347397
2-4	DEPDC1	81	83	2.16986	1.45457	-0.715288
2-4	DEPDC1B	105	85	0.892173	1.20523	0.313053
5+	DERL1	87	80	-0.102069	0.139499	0.241568
5+	DERL2	90	85	0.165278	0.619924	0.454646
5+	DESI1	68	73	0.244348	0.132568	-0.111779
2-4	DESI2	77	67.5	0.0757335	-0.790668	-0.866401
5+	DFFA	84	68.5	0.19304	0.141702	-0.0513381
2-4	DFNA5	91	84	-0.699066	-0.265097	0.433969
5+	DHCR24	90	83	-0.235775	-0.767124	-0.531349
5+	DHCR7	90	77	-0.730585	-1.3228	-0.592212
5+	DHX15	85	87	0.463688	-0.260048	-0.723736
5+	DHX29	88.5	86.5	-0.122117	-0.285016	-0.162899
5+	DHX30	97.5	84	0.415379	0.506192	0.0908128
5+	DHX32	80.5	84	-0.607776	-0.974872	-0.367096
5+	DHX33	67	47	0.427108	0.10026	-0.326848
5+	DHX36	80	80	0.209861	0.499845	0.289984
5+	DHX40	90	54	-0.431591	-0.546421	-0.11483
5+	DHX57	59.5	45.5	0.110394	-0.650511	-0.760906
2-4	DIAPH1	79	74	0.474908	-0.217285	-0.692193
1	DIAPH3	87	99	0.34926	-0.135902	-0.485161
5+	DIDO1	79.5	74	0.249945	-0.337348	-0.587293
5+	DIEXF	87.5	73	0.102729	0.574137	0.471407
5+	DIO2	89.5	90	-0.495546	-1.04039	-0.544848
2-4	DIP2B	91.5	83	0.734734	-0.146708	-0.881441
2-4	DIS3	91	93	0.336429	-0.417887	-0.754316
1	DKC1	73	68.5	0.922941	0.702743	-0.220198
2-4	DLD	88	86	-0.447726	-0.1554	0.292326
5+	DLG5	91	87.5	0.255197	-1.24425	-1.49945
5+	DMXL1	91	72	-0.535773	-1.51246	-0.976688
5+	DNAAF2	56	48.5	0.389711	0.397242	0.0075308
5+	DNAJA1	75	82	0.959647	0.753222	-0.206426
2-4	DNAJA2	38	36	0.594409	0.377229	-0.21718
5+	DNAJA3	88	80.5	0.148403	0.195071	0.0466677
2-4	DNAJB1	75	43	1.01552	-0.582278	-1.5978
5+	DNAJB11	71	78	0.414454	0.316798	-0.0976553
2-4	DNAJB12	93	87	-0.240034	0.152744	0.392779
5+	DNAJB4	54	45	0.00445307	-0.519975	-0.524428
2-4	DNAJC1	76	104	0.469538	0.597977	0.128439
5+	DNAJC10	90	89	-0.0237198	-1.90686	-1.88314
5+	DNAJC11	101	105	0.601295	0.429913	-0.171382
2-4	DNAJC12	73	45	-1.14345	-0.784393	0.359055
1	DNAJC13	90	84.5	-0.498206	-2.88416	-2.38595
5+	DNAJC21	68	65	-0.0882551	-0.778594	-0.690339
2-4	DNAJC5	94	80	0.41706	-0.132274	-0.549334
1	DNM1L	92	92	-0.0508928	-0.168662	-0.117769
2-4	DNMT1	107	100	0.284252	-0.596719	-0.880971
5+	DNTTIP2	54	73	0.734238	0.447194	-0.287044
5+	DOLK	55	56	-0.255957	-0.318856	-0.0628984
2-4	DOLPP1	90	99	0.0335927	1.27676	1.24316
1	DONSON	93	82.5	-1.11172	-1.26593	-0.154214
2-4	DPCD	80	75	0.148765	-0.451686	-0.600451
5+	DPH1	102	77	0.0597466	0.520331	0.460584
2-4	DPH2	84	84	0.255531	-0.39084	-0.646371
1	DPH3	79	60.5	-0.194862	1.19387	1.38873
2-4	DPH5	62.5	74	0.0477776	0.923692	0.875914
1	DPM1	60	69	0.124964	1.13127	1.0063
5+	DR1	47	42	0.829619	0.0593629	-0.770256
5+	DRAM1	85	81	1.20997	1.92631	0.71634
2-4	DRAM2	76	78	-0.51741	-0.199024	0.318386
1	DRAP1	79	83	0.712313	0.203431	-0.508882
1	DRG1	79	85	-0.0252055	0.314889	0.340095
1	DROSHA	93	102.5	-0.00902682	-0.546257	-0.53723
1	DSE	76	77.5	-0.261977	-0.969112	-0.707136
2-4	DSG2	70	85	-0.116784	-0.563482	-0.446698
5+	DSP	77	82.5	1.35701	0.944134	-0.412877
5+	DST	75	87.5	0.150261	-0.520618	-0.670879
2-4	DTD1	49	73.5	-0.0950392	0.143971	0.23901
5+	DTL	72	77.5	-0.821012	-0.282328	0.538685
2-4	DTYMK	86	88.5	-0.204734	0.0359053	0.240639
5+	DUS1L	90	98	-0.205926	-0.988988	-0.783062
5+	DUSP1	27	28	0.137552	1.56327	1.42572
2-4	DUSP11	68	15	-0.24367	-0.630276	-0.386606
5+	DUSP14	69.5	65	0.144775	0.358797	0.214022
5+	DUSP3	104	98	0.419887	0.812834	0.392947
1	DUT	78	70	-1.3056	-0.790487	0.51511
2-4	DVL1	90	94	0.776739	-0.453947	-1.23069
5+	DYNC1H1	102	116.5	-0.138436	0.216465	0.354901
2-4	DYNLL1	73	75	0.45968	0.448147	-0.0115334
2-4	DYNLRB1	69	72	-0.376326	-0.267895	0.108431
2-4	DYNLT1	82	83	-0.362085	-0.410208	-0.0481232
1	DYNLT3	61	65	-0.313032	0.29434	0.607372
5+	DYRK1A	78	38	0.336551	-0.0277187	-0.36427
2-4	E2F3	78	57	1.00084	0.415233	-0.585605
1	E2F7	69	58	0.227433	-1.09113	-1.31856
2-4	EAF1	82	71	0.509514	0.971651	0.462137
2-4	EAPP	69	65.5	-0.858133	-1.72417	-0.866039
2-4	EBNA1BP2	84	99.5	1.31972	0.648192	-0.671523
5+	EBP	78	79.5	-0.221871	-0.879461	-0.65759
2-4	ECD	79	85	0.015555	0.181038	0.165483
5+	ECE1	91	100	0.187055	-0.605559	-0.792614
1	ECH1	96	116	-0.449997	-0.330211	0.119786
5+	ECHDC1	83	80	0.0275857	0.160798	0.133213
1	ECI1	85.5	96	-0.959943	-0.415406	0.544538
2-4	ECT2	90	84	1.37605	0.2279	-1.14815
5+	EDEM3	112	75	-0.246195	-1.46731	-1.22111
2-4	EDF1	80	80	0.00365583	0.217355	0.2137
2-4	EED	64	44.5	0.0240467	-0.00917566	-0.0332223
1	EEF1B2	83	83	-0.0443187	0.569334	0.613653
5+	EEF1D	73	80	-0.138443	0.626133	0.764575
2-4	EEF1E1	83	82	-0.202158	0.798798	1.00096
5+	EEF2	84	83	-0.433048	0.920061	1.35311
5+	EFEMP1	82	87	0.196408	-0.167295	-0.363702
2-4	EFHD2	79	69	1.45715	1.04464	-0.412511
5+	EFTUD1	82	86.5	0.324959	-0.109648	-0.434607
2-4	EFTUD2	82	82	-0.00771774	0.0785246	0.0862423
5+	EGLN1	72.5	65	1.16108	0.314293	-0.84679
5+	EHD4	38	31	0.833146	0.479912	-0.353235
5+	EHMT1	90	85	0.815094	0.1305	-0.684594
5+	EID1	79	71	-0.362258	0.189096	0.551353
2-4	EIF1AD	78	18	-0.354795	-0.0652137	0.289582
1	EIF1AX	84	76	0.205999	0.17532	-0.0306791
5+	EIF2A	54	57	0.172541	0.679856	0.507315
5+	EIF2AK1	88	80	-0.308078	-0.497141	-0.189063
5+	EIF2B1	120	89	-0.00316714	0.279676	0.282843
2-4	EIF2B2	78.5	75	0.236321	0.625973	0.389652
2-4	EIF2D	92	93.5	-0.19701	-0.236434	-0.0394234
1	EIF2S1	80	74	0.453246	0.305256	-0.147989
2-4	EIF2S3	89	91	-0.186387	0.177224	0.363611
5+	EIF3A	68	76	0.479799	-0.0774581	-0.557257
2-4	EIF3B	77	75.5	0.347129	-0.363756	-0.710885
1	EIF3D	80	83	0.0931903	0.420617	0.327427
1	EIF3G	92	80	0.0598766	0.158165	0.0982884
2-4	EIF3H	73	81	0.182382	0.79306	0.610678
2-4	EIF3I	42	49	-0.133706	0.460742	0.594448
2-4	EIF3J	73	74	1.06437	1.11322	0.0488439
1	EIF3L	86	88	-0.508145	0.78798	1.29613
2-4	EIF4A2	88	86	-0.250972	0.755288	1.00626
1	EIF4A3	77	78	-0.169618	0.108577	0.278195
1	EIF4B	69	63	-0.677802	1.04348	1.72128
2-4	EIF4EBP1	88	62	-0.285857	-0.753452	-0.467595
5+	EIF4G1	67.5	69	0.442526	-0.195701	-0.638227
1	EIF4G2	66	76	0.525734	0.619676	0.093942
5+	EIF4G3	86	96	0.839671	0.265984	-0.573688
5+	EIF5B	69.5	76	0.573095	0.256341	-0.316754
1	EIF6	76.5	78	0.0401502	1.15089	1.11074
5+	ELAC2	93	92	-0.0423455	0.583623	0.625968
5+	ELAVL1	68	69	0.079601	0.0718708	-0.00773017
2-4	ELF2	72	56	-0.33657	-0.167422	0.169149
2-4	ELL2	88	78	1.01128	-0.135352	-1.14663
2-4	ELOVL1	84	81.5	0.711097	1.19853	0.487436
2-4	ELOVL5	51	57	-0.00978499	0.89324	0.903025
2-4	ELOVL6	87	88	-0.627643	-0.707598	-0.0799553
1	ELP2	96	90.5	-0.295299	0.528789	0.824088
5+	ELP3	103	91.5	0.0198872	0.0901643	0.0702771
2-4	ELP6	77	62	-0.68455	0.461726	1.14628
5+	EMC1	94	95	-0.019137	-0.296028	-0.276891
5+	EMC4	87	94	0.0901006	0.882593	0.792492
5+	EME1	104.5	106	-0.437929	-0.095538	0.342391
5+	EMG1	78	69	0.583468	0.563936	-0.0195319
5+	EML4	93	103	0.394123	0.614623	0.220501
2-4	EMP2	80	73	-0.63508	-0.462337	0.172743
5+	ENAH	81	76	1.27173	-0.25736	-1.52909
1	ENDOG	61	75	-0.015144	0.189437	0.204581
1	ENO1	79	92	-0.0473311	-0.0250331	0.022298
1	ENOPH1	94	83	0.399047	0.755436	0.356389
1	ENOSF1	94	95.5	-0.164664	0.46261	0.627274
5+	EP300	55.5	65	0.0348311	-0.894238	-0.929069
2-4	EPAS1	88	81	1.11989	0.721328	-0.398559
2-4	EPB41L2	82	108	0.242405	-1.27168	-1.51409
5+	EPDR1	94	84	-0.248033	-0.282047	-0.0340144
5+	EPG5	83	73	-0.168693	-0.202289	-0.0335966
5+	EPHA2	94	74	2.59455	1.66991	-0.924636
1	EPHB4	60	49.5	-0.488983	-1.32107	-0.832089
2-4	EPN2	82	72	0.484052	-0.107438	-0.59149
2-4	EPRS	79	89	-0.410615	-0.281994	0.12862
5+	EPS15	93	89	0.364105	-0.889367	-1.25347
5+	EPT1	87.5	73	0.165515	0.3271	0.161584
2-4	ERAL1	81	78	-0.155685	0.655412	0.811097
5+	ERBB2IP	82	78	0.273136	-1.42454	-1.69768
1	ERGIC1	82.5	84.5	0.452662	0.310297	-0.142365
5+	ERGIC2	71	87.5	-0.0887972	-0.952466	-0.863669
5+	ERI1	83.5	83	0.0124703	-0.164197	-0.176667
2-4	ERI2	112.5	118.5	-0.185876	-0.108918	0.0769581
1	ERLEC1	82	67.5	-0.207171	-0.153484	0.0536875
5+	ERLIN1	77	81	0.20478	0.0345131	-0.170267
5+	ERLIN2	70.5	82.5	-0.330432	-0.102485	0.227947
2-4	ERMP1	95	100	-0.876398	-2.21844	-1.34204
1	ERO1L	93.5	101	0.127092	-0.700848	-0.827941
5+	ERP29	70	74	-0.425283	0.177129	0.602412
5+	ERRFI1	70	81	0.827939	0.00873461	-0.819204
5+	ESCO2	71	72	-1.11298	-1.48352	-0.370538
5+	ESPL1	87	86	0.3759	0.165443	-0.210457
2-4	ESYT1	62	86	0.0217505	-0.154399	-0.176149
2-4	ETF1	61	63	0.734724	-0.398439	-1.13316
2-4	ETNK1	93	86	-0.16468	0.843665	1.00834
5+	ETS2	67	47	-1.21815	-0.655099	0.563048
1	EWSR1	78	87	0.547235	0.589171	0.0419358
2-4	EXOC2	87	96.5	0.0266982	-0.25031	-0.277008
5+	EXOC7	112	95.5	-0.023987	-0.681067	-0.65708
2-4	EXOSC10	68	80	0.485532	-0.174015	-0.659547
5+	EXOSC2	81	91	0.177552	0.64125	0.463698
2-4	EXOSC3	83	87	0.332937	1.20238	0.869438
5+	EXT1	78.5	81	0.940059	-0.479431	-1.41949
5+	EXT2	78	81	-0.173158	-0.358463	-0.185304
5+	EXTL2	81	76	-0.70832	-1.20986	-0.501544
5+	EYA4	105	102	-0.24225	-0.37305	-0.1308
2-4	EZH2	104	84	-0.0964634	-0.641496	-0.545033
5+	EZR	60	66	1.12118	0.498438	-0.622743
2-4	FADS1	86	75	-0.716552	-0.509819	0.206733
5+	FAF2	84	88	0.455059	-0.0646052	-0.519665
1	FAIM	60	69	0.113276	0.173675	0.0603984
5+	FAM104A	81	53	-0.32594	0.09102	0.41696
5+	FAM105A	70	59	-0.57229	-1.3308	-0.758506
5+	FAM107B	85	83	1.57177	0.371573	-1.2002
2-4	FAM114A1	81	77	-0.110404	-0.213165	-0.102761
2-4	FAM118B	81	89	0.340029	0.981307	0.641278
2-4	FAM120A	88.5	89	0.0495889	-1.59896	-1.64855
2-4	FAM126A	83	78	0.969201	-1.91317	-2.88237
5+	FAM129B	110.5	90	1.13274	-0.453378	-1.58612
5+	FAM134A	92	77.5	-0.476748	-1.2454	-0.768655
5+	FAM13A	42	77	-0.153684	-1.1561	-1.00242
2-4	FAM168B	87	91	0.341313	-0.0336478	-0.37496
1	FAM173B	101	87	-0.0614529	0.180673	0.242126
5+	FAM175B	35.5	67	0.619243	0.540123	-0.0791199
2-4	FAM177A1	68.5	66.5	0.486316	-0.353702	-0.840018
2-4	FAM192A	79.5	82.5	-0.135698	-0.333583	-0.197884
1	FAM199X	63	62	-0.165407	-0.876274	-0.710867
2-4	FAM204A	81	81.5	0.222309	0.400527	0.178218
1	FAM206A	93.5	84	0.24909	0.634418	0.385328
5+	FAM208A	79	71.5	0.135416	-0.524381	-0.659797
5+	FAM208B	79.5	70.5	0.922184	-0.743083	-1.66527
5+	FAM210A	84	60	0.909454	1.13867	0.229216
5+	FAM32A	73	80	-0.0789937	-0.154341	-0.0753472
5+	FAM46A	25	44.5	-0.974345	-0.402603	0.571742
1	FAM49B	64.5	55.5	0.802221	-0.0458228	-0.848044
5+	FAM57A	80	76	0.643701	0.144363	-0.499337
1	FAM73A	83	76.5	0.00848715	-0.259303	-0.26779
5+	FAM83D	75	40	1.64471	1.77232	0.12762
2-4	FAM96A	65	67	-0.406541	-0.134214	0.272327
1	FANCG	71.5	77	-1.68956	-0.910361	0.779195
5+	FANCI	93	87	-0.775897	-1.05775	-0.281857
5+	FANCL	102	93	-0.818672	0.124139	0.942811
2-4	FAR1	90	96	0.303735	-0.0114544	-0.315189
5+	FASTKD1	93	91	-0.300661	-0.393374	-0.0927126
5+	FASTKD2	99	87	0.108629	0.452317	0.343688
5+	FASTKD3	89	90	-0.0252974	0.638214	0.663511
5+	FAT1	89	104	-0.216563	-1.01573	-0.799164
1	FAU	57	71	-0.0684608	0.521923	0.590384
5+	FBXL3	85	79	-0.00278561	0.322408	0.325193
5+	FBXL5	82	56	-0.192703	-0.147689	0.0450134
5+	FBXO11	56.5	73.5	0.305672	-0.338921	-0.644593
5+	FBXO21	86	69	-0.647523	-0.759545	-0.112022
2-4	FBXO22	88	78	-0.691587	0.227692	0.919279
5+	FBXO28	81.5	73	0.68773	0.129968	-0.557763
1	FBXO3	75	73	-0.232683	0.281032	0.513715
5+	FBXO30	55	77	-0.829175	-1.76487	-0.935698
1	FBXO7	59	62.5	0.0056679	-0.0733717	-0.0790396
2-4	FBXW11	79	80	0.312352	0.200038	-0.112313
5+	FBXW2	88	96	0.0666717	-0.972108	-1.03878
5+	FDFT1	80	78	-0.678482	-0.341924	0.336558
2-4	FDPS	98.5	83	-0.687971	-0.135629	0.552342
1	FDX1	81	74	-0.10956	0.0156403	0.1252
1	FECH	95	88	-0.949673	-1.55518	-0.605507
5+	FEN1	82	84.5	-1.14173	-0.600418	0.541316
2-4	FEZ2	84	70	0.409785	0.309684	-0.100101
2-4	FGF2	83	85	1.51367	1.13344	-0.380234
1	FGFR1OP2	48	56	0.787568	-0.302647	-1.09021
5+	FIGNL1	89	74	-0.785119	-0.293005	0.492114
1	FIP1L1	80	80	0.622121	0.945664	0.323543
5+	FKBP15	88.5	69.5	0.0803256	-0.171607	-0.251933
2-4	FKBP3	86	82	-0.340311	-0.546946	-0.206636
2-4	FKBP9	110.5	123	-0.348861	-0.597779	-0.248918
1	FKTN	88	95	-0.0868086	0.478586	0.565394
5+	FLAD1	80	82	-0.349968	-0.549833	-0.199865
5+	FLNA	114	109	0.17524	-0.0234984	-0.198738
5+	FLNB	95	90	0.853621	1.33341	0.47979
1	FLVCR1	83	37	-0.0998856	-1.00157	-0.901686
2-4	FMNL2	93	104	1.38232	-0.149377	-1.53169
1	FN3KRP	83	74.5	-1.23292	-0.596123	0.636802
5+	FNBP1L	81.5	65	0.889671	0.606176	-0.283496
1	FNBP4	89	80	0.076491	-0.109825	-0.186316
5+	FNDC3A	89	77	0.33716	0.126368	-0.210792
2-4	FNDC3B	81	80	1.68177	0.439645	-1.24213
5+	FNIP1	93.5	85.5	0.277312	-0.513368	-0.79068
2-4	FNTA	97.5	83	-0.0500032	-0.334329	-0.284326
1	FOCAD	72	81	-0.32767	-0.855829	-0.528158
2-4	FOXJ3	84	46.5	0.414207	0.342382	-0.0718245
5+	FOXK2	81.5	46	0.384253	-1.73856	-2.12281
5+	FOXM1	93	98	0.0238088	-0.72686	-0.750668
1	FOXP1	51	45.5	0.320563	-0.22154	-0.542102
5+	FRYL	68	68	-0.0208518	-0.862382	-0.84153
5+	FSTL3	100	100.5	0.984365	1.80134	0.816975
5+	FTH1	82	80	-0.758251	0.701881	1.46013
2-4	FTO	92	81	-0.466288	-0.475414	-0.00912529
5+	FTSJ1	82	68	0.405591	0.694842	0.289251
5+	FTSJ2	97	77	-0.0123297	0.408918	0.421248
5+	FTSJ3	90	99	0.424911	-0.175944	-0.600855
1	FUBP1	68.5	60	0.447153	0.268786	-0.178366
5+	FUCA2	82	83.5	-0.253337	-0.185076	0.0682612
5+	FUNDC1	71	72	0.28143	0.49683	0.2154
5+	FYN	101	102	0.544544	-0.629944	-1.17449
2-4	FYTTD1	74	72	0.423494	0.600713	0.17722
2-4	FZD6	90	79	-0.159339	-1.48698	-1.32764
2-4	G3BP1	50	47	0.458404	0.432735	-0.0256683
5+	G3BP2	77	68	0.0227144	0.0616588	0.0389444
2-4	GABARAP	73	28	-1.32525	-0.898792	0.426456
5+	GABPB1	48	43.5	0.87843	0.616783	-0.261647
5+	GADD45B	117	98	-0.685015	0.0972543	0.782269
2-4	GALK2	82	84	-0.0872343	0.10307	0.190304
5+	GALNT1	85	90	0.198015	-1.351	-1.54902
2-4	GALNT10	89.5	80	0.382615	-1.00379	-1.3864
5+	GALNT2	90	86	0.0772508	0.0656924	-0.0115584
5+	GALNT7	85	85	-0.410615	-0.76771	-0.357095
2-4	GANAB	92	92	-0.525685	-0.407299	0.118386
5+	GAPVD1	87	78	0.322982	-0.240202	-0.563184
5+	GARS	94	100	-0.252078	-0.446347	-0.194268
5+	GART	93	99	-0.291258	-0.213676	0.0775822
5+	GAS1	29	27	-2.00963	-1.60307	0.406561
2-4	GATAD1	98	89	-0.826065	-0.171974	0.654091
5+	GATAD2A	55	68	0.956075	-0.183103	-1.13918
5+	GATC	94.5	86	-0.0621234	0.147919	0.210042
1	GBAS	89.5	86	-0.52658	-0.496503	0.0300769
2-4	GCLC	72	77	-0.809936	-1.30032	-0.490386
2-4	GCN1L1	80	84	0.0576719	-0.701681	-0.759353
2-4	GDA	87	77	0.867207	0.110045	-0.757162
2-4	GDAP2	85	82	-0.106449	-0.431016	-0.324567
5+	GDE1	78	80	-0.0813413	0.674525	0.755867
5+	GDI2	84	90	0.0488623	0.462082	0.41322
5+	GEMIN5	80.5	85	0.42351	0.132414	-0.291096
5+	GEMIN6	81	77.5	0.295613	0.450229	0.154616
2-4	GEMIN7	86	82	-0.120845	0.894725	1.01557
5+	GFM1	84	77	0.291938	0.366781	0.074843
2-4	GFM2	97.5	109	-0.393124	-0.148435	0.244689
1	GFPT1	81	73	0.273665	0.536506	0.26284
5+	GGA2	80	76.5	-0.580264	-1.07898	-0.498719
2-4	GGCX	94	81	-0.439168	-0.0823963	0.356772
1	GGNBP2	115.5	93	-0.08252	-0.157038	-0.0745181
2-4	GGPS1	72	66	0.100958	-0.493339	-0.594297
5+	GID8	88	76	-0.237129	-0.497252	-0.260122
5+	GIGYF2	76.5	67	0.356057	0.437706	0.0816488
2-4	GINS2	82	79.5	-0.845335	-0.0782932	0.767042
2-4	GINS3	90	73.5	-0.454548	0.608056	1.0626
2-4	GIPC1	84	80	0.262312	0.0215393	-0.240773
2-4	GIT2	82	51	0.780159	-0.190739	-0.970898
1	GLA	63	63	-0.850022	0.22535	1.07537
5+	GLB1	89.5	89.5	-0.503616	-0.186538	0.317078
5+	GLCCI1	79	56	-0.44558	-0.127554	0.318026
5+	GLCE	104	73	-0.930746	-0.280586	0.65016
2-4	GLE1	59	73.5	-0.334398	-0.526428	-0.19203
2-4	GLG1	94.5	85	-0.219227	-0.277839	-0.058612
2-4	GLO1	93	79	-0.317164	-0.365138	-0.0479736
2-4	GLOD4	75	77	-0.10128	0.162917	0.264197
1	GLRX	75	70	-0.305091	0.626239	0.931331
2-4	GLRX5	81	74	-0.221607	0.241065	0.462672
2-4	GLS	80	63.5	0.790433	1.20728	0.416851
5+	GLT8D1	97	92.5	-0.469113	-0.558007	-0.0888948
2-4	GLT8D2	92	95	-0.546952	-0.555962	-0.00901042
1	GLTP	77.5	83	0.450311	0.0286969	-0.421615
2-4	GLYR1	109	111	0.155877	-0.347359	-0.503236
1	GM2A	101	104	-0.437267	-0.21222	0.225047
2-4	GMNN	79	81	0.051717	0.381653	0.329936
1	GMPR2	102.5	104	-0.616803	0.304236	0.921039
1	GMPS	82	90	-0.284166	0.0022371	0.286404
5+	GNA12	88	84	0.780853	0.50274	-0.278113
2-4	GNAI1	79	81	0.0188548	0.540971	0.522116
2-4	GNAI2	76	81	0.40588	-1.49575	-1.90163
5+	GNAI3	82	80	0.356804	0.310774	-0.0460302
5+	GNAS	75	74	-0.0782322	-0.788546	-0.710314
2-4	GNB4	81	86	-0.114932	0.121218	0.23615
2-4	GNB5	77.5	79	-0.369116	0.380307	0.749424
5+	GNE	87	75	-0.433672	-0.744728	-0.311056
2-4	GNG11	72	77	0.127675	0.560792	0.433117
5+	GNG12	79	80	0.653439	1.126	0.472563
2-4	GNL2	89.5	97	0.592395	-0.0363351	-0.62873
2-4	GNL3	57.5	60	0.781826	0.314102	-0.467724
2-4	GNPAT	76	76	-0.537191	-1.85958	-1.32239
2-4	GNPNAT1	78.5	70	0.947413	1.24332	0.295907
5+	GNPTAB	110	96	0.487677	-0.989144	-1.47682
2-4	GNS	101	97	-0.343157	-0.0499318	0.293225
5+	GOLGA3	90	91.5	0.498456	-1.45586	-1.95432
5+	GOLGA4	84	95	0.828891	-0.265494	-1.09438
5+	GOLGA5	50.5	59	0.0428786	-1.51211	-1.55499
2-4	GOLGA7	80.5	89	-0.301512	-0.444306	-0.142795
5+	GOLGB1	84	80	-0.733962	-1.61548	-0.881521
5+	GOLM1	94	89	-0.071112	-0.579641	-0.508529
5+	GOLPH3	60	65	0.2457	0.536261	0.29056
5+	GOLT1B	84	84	-0.444954	0.516462	0.961416
5+	GOPC	78	70	-0.1406	0.794401	0.935002
2-4	GORASP1	94	81.5	-0.228645	0.026263	0.254908
5+	GORASP2	75	74	0.412651	0.0450096	-0.367642
5+	GOSR1	82	75	0.684032	-0.198201	-0.882233
2-4	GOSR2	84.5	86	0.164111	0.333742	0.169631
2-4	GOT1	78	79	0.105004	0.234427	0.129423
1	GOT2	80	80	-0.291346	0.0607725	0.352118
1	GPAM	101	96	-0.193056	-0.072135	0.120921
5+	GPATCH4	73	75.5	1.04067	-0.184934	-1.2256
5+	GPATCH8	94	103	0.49705	-0.452841	-0.949892
5+	GPD2	85	80	-0.521732	-1.55612	-1.03439
5+	GPN1	71.5	72	0.313679	-0.19863	-0.51231
2-4	GPR180	95	80	0.037738	0.181852	0.144114
5+	GPRC5A	93	74	1.06268	1.27256	0.209882
5+	GPSM2	65.5	71.5	2.05292	1.12971	-0.923203
2-4	GPX8	87	84	-0.463087	-0.432423	0.0306642
5+	GRB10	74	92.5	0.496781	-1.36456	-1.86134
2-4	GRB2	92	86	0.29917	0.278571	-0.0205991
5+	GRPEL1	68.5	70	1.06302	1.25709	0.194066
2-4	GRPEL2	69	58	-0.101048	0.623416	0.724464
1	GRSF1	82	80	0.736616	0.667171	-0.0694446
5+	GSK3B	80.5	64.5	0.547271	-1.29907	-1.84634
5+	GSKIP	74	79	-0.289975	0.145178	0.435152
2-4	GSPT1	68	71	1.03618	-0.749837	-1.78602
2-4	GSR	89	92	0.221261	-1.25969	-1.48095
1	GSTCD	73.5	73	-0.295947	-0.261098	0.0348487
2-4	GSTK1	84	76	-1.04679	0.000277826	1.04707
2-4	GSTM3	58	71	-0.202139	0.429058	0.631198
5+	GTF2E1	89	85	-0.108102	-0.471671	-0.36357
2-4	GTF2E2	78	78	0.421742	0.0495835	-0.372159
5+	GTF2H1	76.5	61	0.346983	-0.886496	-1.23348
2-4	GTF2H3	85	77	0.126872	0.789226	0.662354
5+	GTF2H5	77	78.5	0.0499567	0.160122	0.110165
1	GTF3A	71	75	0.265945	-0.106184	-0.372129
5+	GTF3C2	84	80	-0.15409	-0.516972	-0.362882
1	GTF3C6	68	76.5	-0.0147142	0.0936198	0.108334
2-4	GTPBP10	80.5	84	0.0902711	1.05158	0.961313
2-4	GTPBP4	64	72.5	1.08522	1.07514	-0.0100842
2-4	GTSE1	65	60	1.54168	1.43452	-0.107157
2-4	GUK1	73	79	-0.0263209	-0.172032	-0.145712
2-4	H2AFV	61	58	0.0753067	-0.229471	-0.304778
5+	H2AFX	57	66	-0.244529	-0.85774	-0.613211
2-4	H2AFZ	67	73	-0.116857	0.468899	0.585755
1	HADH	76	52.5	-0.908713	-0.314016	0.594696
5+	HARS	87	89	0.46302	0.260785	-0.202235
5+	HARS2	92	91	-0.587163	-0.119352	0.467811
2-4	HAT1	79	75	-0.109705	-0.0334463	0.0762584
5+	HAUS3	102	95	-0.626622	-0.527205	0.0994173
2-4	HBS1L	59	58	0.0167427	-0.452943	-0.469686
1	HCCS	84	83	0.560697	0.183317	-0.37738
5+	HCFC1	83	87.5	-0.00312901	-1.17112	-1.16799
5+	HCFC1R1	94	79.5	-1.1065	-0.929033	0.177467
2-4	HDAC1	74	66	0.0104283	-1.49492	-1.50535
5+	HDAC2	75	74	0.0977909	0.271861	0.17407
5+	HDGF	89	84	0.295555	-0.504328	-0.799883
5+	HDLBP	69	77	-0.0762229	-0.845338	-0.769115
2-4	HEATR1	76	79	0.198209	-0.649028	-0.847237
5+	HEATR2	58	63	0.634372	-0.106731	-0.741104
5+	HEATR5A	85	76.5	-1.004	-1.25837	-0.254372
5+	HECTD1	79	90	-0.00345887	-0.523935	-0.520476
5+	HEG1	94	83.5	-0.571002	-2.24103	-1.67003
5+	HELZ	27	50.5	0.434426	-1.86932	-2.30374
5+	HENMT1	78	79	-0.264785	-1.07243	-0.807642
5+	HERC2	84	120	-0.868352	-2.25661	-1.38826
2-4	HERC4	90	84	0.501849	0.228268	-0.273581
5+	HEXIM1	70	68.5	-1.16617	-2.47095	-1.30478
2-4	HIAT1	71	46	0.0364478	-1.2133	-1.24975
5+	HIATL1	80.5	82	-0.00171721	-0.618825	-0.617108
2-4	HIBADH	84	91	-0.550568	-0.61525	-0.0646822
5+	HIF1A	78	68	0.565411	0.646556	0.0811451
1	HIGD2A	85	84.5	-0.953713	0.317949	1.27166
5+	HIPK1	81	79	0.292717	-1.6773	-1.97002
5+	HJURP	87	74	1.03755	0.880547	-0.156999
2-4	HMCES	62.5	56	0.0282137	-0.371139	-0.399352
2-4	HMG20A	76	71	-0.0479307	-0.522843	-0.474913
5+	HMG20B	94.5	103.5	0.533339	-0.359276	-0.892615
2-4	HMGB2	70	75	0.207699	-0.239592	-0.447292
5+	HMGCR	77	81	-0.337892	-0.207148	0.130744
2-4	HMGCS1	95	95.5	-0.232661	-0.00387067	0.228791
2-4	HMGN3	82	83	-0.158697	0.335092	0.493789
5+	HMGN4	88	80	-0.475822	0.103353	0.579175
2-4	HMMR	86	81	1.80897	2.16278	0.35381
5+	HMOX2	66	70	0.448083	0.136698	-0.311385
1	HN1	83.5	54	1.00964	0.932823	-0.076815
5+	HN1L	89	86	0.387388	0.5662	0.178813
5+	HNRNPA0	89.5	84	0.154339	0.437323	0.282983
2-4	HNRNPA1	49	61	-0.0426787	0.511451	0.55413
5+	HNRNPA2B1	79	92	0.513226	0.622002	0.108776
2-4	HNRNPAB	79.5	81	0.379518	0.848166	0.468648
5+	HNRNPC	81	90	0.119145	0.178846	0.0597008
5+	HNRNPDL	83	36	0.0166798	-0.221125	-0.237805
5+	HNRNPF	62	59	0.102049	0.592031	0.489981
2-4	HNRNPLL	93.5	84	-0.209419	-0.099709	0.10971
2-4	HNRNPR	77	87.5	0.203558	-0.477914	-0.681471
5+	HNRNPU	69	74	0.328022	-0.0237666	-0.351789
5+	HNRNPUL1	65	76	0.0413413	-1.05164	-1.09298
2-4	HP1BP3	93	86	0.191302	-0.563488	-0.75479
2-4	HPCAL1	97.5	92	0.239027	0.142216	-0.0968113
5+	HPS3	99	87	-0.348739	-0.654198	-0.305459
5+	HPS5	104	89.5	-0.345665	-1.4014	-1.05573
5+	HS2ST1	79	85	-0.262175	-2.28797	-2.02579
2-4	HSBP1	80	83	-0.161949	0.554034	0.715983
2-4	HSBP1L1	109	111.5	-0.358426	1.23545	1.59388
1	HSD17B10	73.5	83	-0.251281	-0.0115354	0.239746
1	HSD17B11	61	76	-0.316963	0.773574	1.09054
2-4	HSDL2	82	78	-0.480699	-0.582369	-0.10167
5+	HSP90AA1	68	80	0.684579	-0.0311471	-0.715726
1	HSP90AB1	73	82	0.712546	0.57535	-0.137196
5+	HSP90B1	67	128	0.352703	-1.08429	-1.43699
5+	HSPA13	62	73	0.238381	0.490963	0.252582
5+	HSPA14	80	82	0.386967	0.588214	0.201247
5+	HSPA4	70	79	0.689365	0.529022	-0.160343
5+	HSPA5	80	81	0.475486	0.674363	0.198877
2-4	HSPA8	38	56	1.38005	0.921428	-0.458627
1	HSPA9	63	64	0.477773	0.221347	-0.256426
2-4	HSPD1	87	109	0.847127	0.878258	0.0311312
2-4	HSPH1	78	90	1.29929	0.521666	-0.777624
1	HTATIP2	85.5	76	-0.6809	-0.270745	0.410155
2-4	HTATSF1	88	121	-0.182798	-1.34835	-1.16555
5+	HTRA1	99	100	-0.361056	-0.564241	-0.203185
5+	HTRA2	84	80.5	-0.638417	-0.444938	0.193479
5+	HUWE1	82.5	82.5	-0.284253	-1.38845	-1.1042
2-4	HYPK	63	89	0.478545	0.473945	-0.00460048
1	IAH1	64	67	-0.20706	0.0243473	0.231407
5+	ICMT	84	81	-0.429901	-1.34567	-0.915768
5+	ICT1	55	60	0.377653	0.688934	0.311281
1	ID1	89	75.5	0.153806	0.487752	0.333946
5+	ID3	77	79	-0.432959	0.423986	0.856944
1	IDH1	84	68	-1.13798	-1.4402	-0.30222
2-4	IDH3A	72	63	0.374931	0.0532385	-0.321693
2-4	IDH3B	83.5	95	0.165719	0.607903	0.442183
2-4	IDI1	92	88.5	-0.918202	-0.345383	0.572819
1	IFITM3	89	93	-0.20074	0.48462	0.685361
5+	IFNAR1	84	82.5	0.0279901	-1.39377	-1.42176
5+	IFNGR1	63	66	-0.230802	-0.230814	-1.2e-05
2-4	IFNGR2	72	76	-0.0595167	0.00573143	0.0652482
5+	IFRD2	73	81.5	0.11959	0.842638	0.723048
2-4	IFT20	59	55.5	-0.149793	-0.593814	-0.444021
5+	IGBP1	75	93	-0.254691	0.287756	0.542447
5+	IGF1R	98	86	0.34605	-0.984271	-1.33032
2-4	IGF2BP3	55	47	0.56166	0.518365	-0.0432955
5+	IGF2R	110	108	0.291455	-1.23389	-1.52535
5+	IKBIP	85	87	1.03287	0.503853	-0.529018
1	IKBKAP	79	81	-0.170779	-0.682548	-0.511769
5+	IL13RA1	77	82	-0.249144	-0.683809	-0.434664
2-4	IL18	60	54	0.613483	1.59743	0.983945
5+	IL6ST	76	86	0.294753	-1.19897	-1.49372
2-4	ILF2	79	81	0.222123	0.460283	0.23816
5+	ILF3	102	94	0.326741	-1.18494	-1.51168
2-4	ILK	74.5	83	0.320689	0.78103	0.460341
2-4	IMMT	79	81	0.0129262	-0.083668	-0.0965943
5+	IMP3	86	73	-0.294602	0.466746	0.761348
5+	IMP4	80	81	0.815644	0.7911	-0.0245433
5+	IMPAD1	82	86	0.117149	-0.958323	-1.07547
5+	INIP	72	66	-0.10563	0.265127	0.370758
2-4	INO80	80	71	0.593465	0.275396	-0.318069
1	INO80C	36.5	41	0.940117	1.35265	0.412535
2-4	INPP1	82	75	0.606713	0.730643	0.12393
5+	INPP5E	86	79	-0.248686	-0.0179373	0.230749
5+	INSIG1	79.5	79	-1.04368	-0.495408	0.548269
2-4	INTS10	73	70	0.195357	-0.309452	-0.504808
1	INTS12	80	77	-0.237249	0.340774	0.578023
2-4	INTS7	50	60.5	-0.193504	-2.62493	-2.43142
5+	IPO4	90	94	0.277709	0.120094	-0.157615
5+	IPO5	77	88	0.124384	0.219365	0.0949807
2-4	IPO7	79	84	0.169543	0.434612	0.26507
5+	IPO8	85	82	0.0465758	-1.77354	-1.82012
5+	IPO9	98.5	108	-0.377456	-1.28536	-0.907905
5+	IQGAP1	86	82	0.300069	0.937854	0.637785
1	IQGAP3	113	109	0.396387	0.606404	0.210017
2-4	IRAK1	97	95.5	0.174588	-0.632182	-0.80677
5+	IREB2	78	83	0.123	-0.413621	-0.536621
5+	IRF2BP2	39	47	-0.917254	-1.46603	-0.548775
5+	IRS2	97	77	1.23584	1.67932	0.443483
2-4	ISCU	87	80.5	-0.271825	-0.119735	0.15209
2-4	ISOC1	81	79	-0.168693	0.11676	0.285453
5+	IST1	88	86	0.222187	0.432682	0.210495
1	ITCH	47	35	0.665309	-0.421251	-1.08656
5+	ITGA3	93.5	85	0.735879	-0.716518	-1.4524
5+	ITGA5	85	99	0.485659	0.231474	-0.254186
2-4	ITGA6	95	114	1.48879	0.765139	-0.723653
1	ITGAE	86	83	-0.0954678	1.23644	1.33191
2-4	ITGB1	88	84	0.0222532	-0.392384	-0.414637
5+	ITGB5	90.5	99	0.12286	-0.738152	-0.861012
2-4	ITPR1	80	79	0.721965	-0.887755	-1.60972
5+	ITPR3	110	103	0.259338	-0.973311	-1.23265
5+	ITPRIP	80	70	0.488786	0.994043	0.505257
5+	ITPRIPL2	57	74	0.204281	0.414105	0.209824
2-4	IVNS1ABP	90	89	-0.744649	-0.292741	0.451908
5+	IWS1	80	74	0.188691	-0.107872	-0.296563
5+	JAGN1	92.5	90	0.0133165	0.757246	0.74393
5+	JAK1	81	89	0.114671	-0.652093	-0.766764
2-4	JKAMP	83	77	-0.276193	0.524934	0.801128
5+	JMJD1C	72	75.5	0.392762	0.176302	-0.21646
5+	JTB	72	70.5	-0.666299	-1.06409	-0.397795
5+	JUN	101	62.5	2.16345	2.3681	0.204642
2-4	KANSL2	81	60	-0.0739489	0.821707	0.895656
5+	KANSL3	133	125.5	-0.295327	-0.197957	0.09737
2-4	KARS	79	90	0.206955	-0.147397	-0.354352
5+	KBTBD2	99	79.5	0.782423	-0.581148	-1.36357
5+	KBTBD4	86	81	-0.823807	-0.290792	0.533015
5+	KCNK1	90.5	81	0.43478	0.193988	-0.240792
5+	KCTD3	75.5	85	-0.449232	-0.910376	-0.461144
1	KCTD5	85	80.5	0.881046	1.2101	0.32905
1	KDELC2	94	87.5	-0.196052	-1.2517	-1.05565
5+	KDELR2	68	75	-0.0245007	0.164854	0.189355
1	KDM1A	51.5	52	0.186495	-0.182768	-0.369264
5+	KDM2A	93	103	0.252714	0.118208	-0.134506
5+	KDM3B	32	35	0.0954531	-2.3141	-2.40955
5+	KDM5A	72.5	66	-0.376926	-0.71797	-0.341044
5+	KDM5B	57	39	0.264761	0.267096	0.00233491
5+	KDSR	101	75	0.123203	0.321915	0.198712
1	KHDRBS1	94	90	0.158131	0.373253	0.215123
2-4	KHSRP	62	54	0.25402	-0.974799	-1.22882
2-4	KIAA0020	58.5	54	1.14854	0.950435	-0.198105
5+	KIAA0100	71	72	-0.036581	-1.93785	-1.90127
2-4	KIAA0141	104.5	110	-0.243991	0.903238	1.14723
1	KIAA0196	87	86	-0.166656	-1.53041	-1.36375
5+	KIAA0391	80	69	0.140124	0.0452809	-0.0948429
2-4	KIAA0753	92	85	-0.12191	-0.214727	-0.0928166
5+	KIAA0907	120	96	-0.843639	-0.101581	0.742058
5+	KIAA0930	89	83	-0.57631	-0.0771954	0.499115
2-4	KIAA1033	87	88	0.0500432	-0.593986	-0.644029
2-4	KIAA1279	80	83	-0.0222993	0.299548	0.321847
5+	KIAA1429	69	77	-0.153763	-0.15489	-0.0011265
5+	KIAA1522	86	75	-0.288002	-2.07448	-1.78647
2-4	KIAA1524	85.5	81	0.214686	0.521249	0.306563
5+	KIAA1598	107	92	-0.537673	-0.206721	0.330952
5+	KIAA1715	69.5	60.5	-0.906605	-1.26845	-0.361842
5+	KIAA1731	84	90	-0.479673	-0.138792	0.340881
2-4	KIAA2013	90	71.5	0.0293871	-1.46331	-1.49269
2-4	KIF11	74	65	0.68987	-0.447323	-1.13719
5+	KIF13A	90	68	-0.125844	-1.69633	-1.57048
5+	KIF14	81	75	1.73777	0.396102	-1.34167
1	KIF15	78	80	0.0105902	-0.631262	-0.641852
2-4	KIF1C	89	82.5	0.0726408	-0.927771	-1.00041
5+	KIF20A	73	78	2.35462	1.56994	-0.784678
5+	KIF20B	81.5	81.5	1.28605	0.390934	-0.895118
1	KIF22	79	84	0.0712263	0.293612	0.222385
2-4	KIF23	102	91	1.43796	1.68937	0.251415
1	KIF2A	78	82.5	0.432962	-0.093371	-0.526333
1	KIF2C	96	68	1.29747	1.12057	-0.176893
5+	KIF3B	72	74.5	0.618129	-0.861464	-1.47959
2-4	KIF4A	72	80	1.01653	-0.924977	-1.94151
1	KIF5B	74	74	0.884731	-1.42773	-2.31246
1	KIFC3	119	132.5	0.841193	-0.0693587	-0.910552
1	KLC1	78	81	0.720223	-0.423986	-1.14421
5+	KLF10	63	64	-0.325588	0.296857	0.622446
5+	KLF13	73.5	85	0.0271129	0.196513	0.1694
5+	KLF5	85	59	0.936758	0.26135	-0.675408
5+	KLF6	49	45.5	0.0517621	1.64125	1.58948
2-4	KLHDC10	86	59.5	0.136752	-0.682151	-0.818903
2-4	KLHL13	103.5	99	-0.323192	0.0741447	0.397336
5+	KLHL18	101.5	96	0.83553	0.863856	0.0283259
5+	KLHL21	114	97	0.545052	1.23787	0.69282
2-4	KLHL42	102	82	-0.294652	-0.318627	-0.0239751
5+	KLHL5	87	83	0.219972	-1.13021	-1.35018
2-4	KLHL7	78	76	0.522524	0.601446	0.0789214
5+	KLHL9	90	53	-1.48706	-1.15595	0.331115
5+	KMT2E	49	21	-0.236371	-0.260683	-0.0243123
5+	KNSTRN	75.5	62	2.04258	1.87408	-0.168499
1	KNTC1	100	96	-0.634091	-1.91418	-1.28009
5+	KPNA1	87.5	87.5	0.352119	0.330832	-0.0212865
1	KPNA2	85	6	0.566404	0.131579	-0.434825
2-4	KPNA3	56	83	0.411173	-0.0397664	-0.450939
5+	KPNA6	82	76	0.0538666	0.0115161	-0.0423506
2-4	KPNB1	84	84	0.0966878	-0.0394184	-0.136106
1	KRR1	78	70	0.329768	0.408811	0.0790422
5+	KRT10	76	58.5	-0.335491	-0.915177	-0.579687
2-4	KRT17	76	79	1.48669	1.9701	0.483408
2-4	KRT7	96	92	0.56468	0.3295	-0.235179
5+	KRT80	68.5	53.5	0.895321	1.14024	0.244916
5+	KTI12	78	79	-0.307118	0.598906	0.906024
2-4	L1CAM	122.5	117	0.0898269	-0.388114	-0.477941
5+	L3MBTL2	80.5	83	-0.251617	-0.477423	-0.225806
2-4	LAMB1	90	97	0.805933	0.0224291	-0.783504
2-4	LAMB3	136	132	-0.683393	0.1136	0.796994
5+	LAMC1	94	86	0.662081	-0.873944	-1.53602
1	LAMTOR1	67	66	-0.099439	0.294502	0.393941
5+	LAMTOR2	71	79	-0.00609994	0.0292498	0.0353497
1	LAMTOR3	94.5	81	-0.466847	0.587156	1.054
2-4	LAMTOR4	86.5	75.5	-0.829562	-0.353809	0.475753
2-4	LANCL1	93	80	-1.08642	-1.27995	-0.193525
2-4	LAP3	80	81	-0.232712	-0.279738	-0.0470261
5+	LARP1	85.5	71	0.777596	-0.551518	-1.32911
5+	LARP4	82.5	82	0.90626	-0.179775	-1.08604
2-4	LARP4B	74	81	0.843586	0.743003	-0.100582
2-4	LARS	88.5	99	-0.291896	-1.16345	-0.871557
2-4	LAS1L	56.5	70	-0.111022	-0.161245	-0.0502224
2-4	LASP1	90	76.5	1.09977	0.262481	-0.837287
1	LBR	87	81	1.12201	0.62354	-0.498471
2-4	LCLAT1	65	60	0.846172	0.151851	-0.694321
2-4	LDHA	53	62	0.203666	0.334837	0.131171
5+	LDLR	90	70.5	0.158516	0.672669	0.514153
5+	LDOC1L	73	72	-0.444358	0.377256	0.821614
5+	LEMD3	81	68	0.355998	1.12312	0.767124
2-4	LEO1	90.5	80	0.671353	0.22739	-0.443963
5+	LEPRE1	77	80	0.038054	-0.156137	-0.194191
5+	LEPROTL1	80	71	0.255031	1.07917	0.824137
5+	LETM1	84	82	0.567161	0.0337623	-0.533399
2-4	LETMD1	104	109	-1.45918	0.510901	1.97008
5+	LGALS3BP	103	104	-0.521674	-0.243413	0.278261
5+	LGR4	83	75	-0.617671	-2.21653	-1.59886
5+	LIFR	90	93	0.967705	-1.12596	-2.09366
5+	LIG3	81	70.5	0.144038	0.20748	0.0634419
5+	LIMA1	81.5	86	0.580784	0.614419	0.0336349
1	LIMCH1	77	77	0.624005	1.08946	0.46546
5+	LIN54	59	72	-0.0848138	-1.20997	-1.12516
2-4	LIN7C	82	83	0.651219	-1.82064	-2.47185
5+	LIN9	90.5	80	0.362912	0.864554	0.501642
1	LIPA	96	81.5	-0.795046	-0.384818	0.410228
5+	LITAF	78	76	-0.357135	0.0875253	0.444661
2-4	LMAN1	66	72.5	-0.238157	-0.562573	-0.324416
2-4	LMAN2	80	82	-0.350437	-0.718404	-0.367967
5+	LMAN2L	87	93	-0.118288	0.230974	0.349261
5+	LMBR1	82	69	-0.0702858	-1.05525	-0.984967
1	LMNA	84	91	0.11966	0.504439	0.38478
2-4	LMNB2	56.5	54	0.242255	-0.708636	-0.950891
2-4	LMO4	79	65	-0.0213303	-0.187817	-0.166487
2-4	LMO7	81	80	0.778906	2.33127	1.55236
2-4	LOXL2	118	109	0.0248923	0.350609	0.325717
1	LPCAT4	98	59.5	0.0978585	-0.503821	-0.601679
5+	LPL	93	79	-0.553718	-1.26631	-0.712596
5+	LRBA	92	90	-0.782697	-0.533553	0.249144
5+	LRIF1	46	46	0.803012	0.496156	-0.306856
5+	LRP5	96.5	103	0.235387	-0.792809	-1.0282
5+	LRP8	106.5	78.5	0.443803	-0.0592596	-0.503062
5+	LRPAP1	95	98.5	0.0543927	-0.37364	-0.428032
5+	LRR1	54	57	-0.271714	0.683793	0.955507
1	LRRC40	71	79	0.104306	-0.305564	-0.409871
5+	LRRC41	67.5	60	-0.282025	-0.400257	-0.118232
5+	LRRC42	70.5	80.5	0.0982634	0.00873433	-0.089529
2-4	LRRC47	101	87	0.299814	0.195088	-0.104726
5+	LRRC59	61	62	0.810416	0.522622	-0.287794
5+	LRRC8A	93	89	0.455422	-1.13187	-1.58729
5+	LRRC8D	65	64	0.351809	-1.01978	-1.37159
5+	LRRFIP1	76	82	1.41808	0.285563	-1.13252
5+	LSG1	90.5	76	0.359743	0.0668129	-0.29293
2-4	LSM1	62	57	-0.0238404	0.192546	0.216387
1	LSM14A	97.5	81.5	0.148847	0.33824	0.189393
1	LSM14B	102	130	0.395248	-0.188071	-0.583319
5+	LSM4	84	73	-0.687501	0.0143445	0.701846
1	LSM5	59	74.5	0.253348	0.962625	0.709276
2-4	LSS	95	95	-0.503277	-0.203564	0.299714
2-4	LUC7L2	92	88	0.41338	-0.0278625	-0.441243
5+	LUC7L3	88	85	-1.21824	0.143604	1.36184
1	LUM	95.5	90	-0.781589	-0.256214	0.525375
5+	LUZP1	66	62	0.989542	-0.0816161	-1.07116
5+	LY6K	71	73	0.753417	1.16317	0.409749
2-4	LYAR	80	83	1.63802	1.37454	-0.26348
1	LYRM4	71	71.5	0.128561	0.781484	0.652923
1	LZTFL1	67	45.5	-0.187187	0.247362	0.434549
5+	MACF1	91	103	0.68039	-1.08255	-1.76294
1	MAD2L1	74	75.5	0.064958	0.770454	0.705496
5+	MAD2L1BP	76	77.5	-0.0542324	0.380721	0.434954
1	MAD2L2	74	77.5	-0.408443	-0.0707632	0.337679
5+	MAEA	96	93	0.661122	0.922082	0.26096
1	MAGED2	65	70	-0.621175	-0.738911	-0.117736
5+	MAGEF1	82.5	76	-1.48778	-0.596357	0.891423
2-4	MAK16	93	85	0.976852	1.27242	0.295571
1	MALSU1	75	77	0.032892	0.190551	0.157659
1	MALT1	84	77.5	0.950913	0.133292	-0.817621
5+	MAML1	106.5	90.5	0.283146	-0.883831	-1.16698
5+	MANF	61	66	0.0593266	0.0740557	0.0147291
1	MAP2K1	89	94	0.540914	0.579661	0.0387473
1	MAP2K3	75	66	1.03749	0.747801	-0.289688
2-4	MAP2K4	89.5	83	0.690016	0.195967	-0.494049
5+	MAP3K4	75	89.5	0.545408	-0.631217	-1.17663
5+	MAP3K7	91.5	80.5	0.419148	-0.373349	-0.792497
5+	MAP4	90	100.5	0.753102	0.304104	-0.448998
1	MAP4K4	51	60	0.737395	-0.666424	-1.40382
1	MAP4K5	84	88	0.0396938	-0.939238	-0.978932
5+	MAP7	70.5	65	-0.115254	-0.894221	-0.778967
1	MAP7D3	42	47	0.692244	-0.382622	-1.07487
2-4	MAPK14	91	82	0.191654	0.678209	0.486555
1	MAPK1IP1L	81	62	0.0856732	0.600046	0.514372
2-4	MAPKAP1	104.5	102	0.416177	-2.42382	-2.83999
5+	MAPKAPK2	91	82.5	0.754095	0.0426032	-0.711491
5+	2022-03-01	91	85	-0.875459	-0.370894	0.504565
5+	2022-03-06	86	79	-0.407773	-0.949994	-0.542222
5+	2022-03-07	81	77	0.315625	0.314805	-0.000819806
1	MARCKSL1	37	36	-0.455438	-0.52385	-0.068412
5+	MARK3	93	93	0.605829	-1.13628	-1.74211
5+	MASTL	84	76	-0.71558	-1.58243	-0.866848
1	MAT2A	77	76	-0.681268	1.01926	1.70053
2-4	MATR3	82	88	-0.261046	-0.721816	-0.46077
5+	MAX	73	16.5	-0.529511	-1.62379	-1.09428
2-4	MAZ	116	100	-0.228959	0.228351	0.45731
5+	MBD4	88	78	-0.100715	0.358445	0.45916
5+	MBNL1	63	70	0.997866	-0.474199	-1.47207
5+	MBTPS1	92	80	-0.390418	-1.46954	-1.07912
2-4	MBTPS2	80	73	-0.103068	-0.100961	0.0021075
5+	MCAM	95	40	-0.13527	-0.182197	-0.046927
2-4	MCFD2	110	110	0.493136	0.746077	0.252941
5+	MCL1	88	66	0.818903	1.10845	0.289542
5+	MCM10	80	96	-0.390818	-1.31421	-0.923397
5+	MCM2	71.5	85	-0.943746	-0.832645	0.111101
5+	MCM3	85	88.5	-0.697451	-0.599986	0.0974646
5+	MCM3AP	96	99	0.0410621	-0.992773	-1.03384
5+	MCM4	80	83	-0.982731	-0.847132	0.135599
1	MCM6	86	94	-0.791699	-0.358372	0.433327
2-4	MCMBP	89	92.5	0.31199	-0.00248001	-0.31447
1	MCU	82	80	0.463052	0.454708	-0.00834419
1	MDFIC	78.5	78	0.638458	-0.881797	-1.52025
2-4	MDH2	69	71	-0.121307	0.381944	0.503251
2-4	MDM2	68.5	57	0.366559	-0.887844	-1.2544
5+	MEA1	65	60	-0.154869	-0.445785	-0.290916
1	MED1	70	73	0.470942	-2.22073	-2.69167
5+	MED11	89.5	77	-0.893643	-0.011573	0.88207
5+	MED13	48	57	0.582258	-0.901979	-1.48424
5+	MED13L	88.5	79	0.832453	-1.00889	-1.84134
2-4	MED14	109	110.5	-0.031167	0.010787	0.041954
1	MED19	78	66	0.706983	0.276214	-0.430769
2-4	MED21	76	60	-0.0689269	0.717427	0.786354
2-4	MED27	100	91.5	0.13481	1.20055	1.06574
1	MED28	73	72.5	0.331715	1.24731	0.915599
5+	MED31	87	59	-0.692429	-0.252944	0.439485
5+	MED7	64	55	-0.427698	-0.561023	-0.133325
2-4	MEF2A	91	87.5	0.6035	0.111281	-0.492219
2-4	MELK	81	48	0.207707	-0.303288	-0.510995
5+	MESDC2	88	91	0.0719484	0.272595	0.200646
5+	MET	96	95	0.624101	-0.490712	-1.11481
5+	METAP1	103	82.5	0.294329	0.807185	0.512856
5+	METAP2	79	89	0.511807	0.335329	-0.176478
1	METTL1	89	84	0.46964	0.73716	0.26752
2-4	METTL10	86.5	90	0.579844	0.733143	0.153299
5+	METTL13	97	82	0.216243	-0.437871	-0.654115
2-4	METTL21A	82	79	0.00451169	-0.383577	-0.388089
5+	METTL23	88	82	-0.28394	0.746038	1.02998
1	METTL2A	80	91.5	0.343301	1.34846	1.00516
2-4	METTL3	91	78	-0.124485	0.303365	0.427849
1	METTL8	83.5	79.5	0.300934	-0.420174	-0.721108
5+	METTL9	77	70	-0.521623	-1.0322	-0.51058
5+	MFAP1	89.5	80	-0.15892	-1.04078	-0.881859
5+	MFAP3	84	86	0.260576	0.733907	0.473331
5+	MFN2	89.5	89	0.116123	-0.888651	-1.00477
1	MFSD1	85	81	-0.289848	-0.242744	0.0471033
1	MFSD12	170	156	0.987038	-0.0103218	-0.99736
5+	MGA	75.5	68	0.210424	-0.343179	-0.553603
5+	MGAT2	48	49	0.25362	-1.78647	-2.04009
5+	MGAT4B	117.5	137	-0.577987	-0.539512	0.0384744
5+	MGEA5	94	78	-0.0956887	-2.09334	-1.99765
1	MGST2	71	66	-0.984361	-0.386851	0.59751
5+	MIA3	67	78.5	-0.182147	-0.400592	-0.218445
2-4	MICALL1	90	80.5	0.788318	-0.431754	-1.22007
5+	MID1	88	72	0.433693	0.619258	0.185564
5+	MIEF1	83	55	0.413538	0.164421	-0.249117
5+	MIER1	60	58	-0.247698	-0.756138	-0.50844
5+	MINPP1	63	37	-0.133112	0.102763	0.235875
5+	MIOS	83	82	0.20112	-0.617457	-0.818578
5+	MIS12	82.5	81.5	-0.280006	-0.490413	-0.210407
5+	MIS18BP1	66	75	0.498935	-0.283914	-0.782849
2-4	MITF	81	79	0.579435	-0.522896	-1.10233
5+	MKI67	59.5	66	1.58911	0.281626	-1.30748
2-4	MKLN1	74	71	0.331926	0.72368	0.391755
1	MKNK1	81	76	-0.109161	-0.199784	-0.0906232
2-4	MKNK2	104	82	-1.07231	-1.91714	-0.84483
2-4	MKRN1	84.5	87	-0.338432	-0.384812	-0.0463802
5+	MLEC	88	85	-0.206076	-0.265364	-0.0592881
1	MLKL	61	64	0.967349	0.236776	-0.730573
5+	MLLT1	133.5	107	-0.128841	-1.53316	-1.40432
5+	MLX	79	85	0.769095	1.08511	0.316012
1	MMS19	84	84.5	-0.353164	-0.276143	0.0770209
5+	MN1	76	46	-1.14779	-1.28265	-0.13486
1	MNAT1	60	77	1.071	1.39958	0.32858
5+	MOCOS	72	73	-0.807783	-0.800457	0.00732693
1	MOCS2	53	60	-0.393617	0.38023	0.773847
2-4	MON2	88	79	-0.695083	-0.454869	0.240213
5+	MORF4L2	73	60	0.057883	0.131506	0.0736235
2-4	MOSPD1	81	78	0.493047	0.601151	0.108104
5+	MPLKIP	76	69.5	-0.610443	-0.200664	0.409778
5+	MPP5	89.5	82	0.203737	-1.12446	-1.3282
5+	MPP6	67	85.5	0.624455	-0.18839	-0.812845
5+	MPRIP	94	95	1.31107	-0.425505	-1.73657
2-4	MPV17	94	93	-0.0196853	0.558958	0.578644
2-4	MPZL1	77	73	0.318092	-0.148921	-0.467013
5+	MRC2	145	140	-0.268086	-0.89116	-0.623074
5+	MRFAP1	81	73	0.234566	0.164273	-0.0702939
5+	MRFAP1L1	97.5	72	-0.110685	0.17362	0.284305
5+	MRGBP	93	88	0.045235	-0.0787141	-0.123949
1	MRI1	98	89.5	-0.290151	0.746323	1.03647
1	MRPL10	78	78	-0.130802	0.690507	0.821309
1	MRPL13	63	68.5	0.230792	0.228871	-0.00192036
5+	MRPL14	85	86.5	-0.291198	0.12392	0.415118
2-4	MRPL15	76.5	76	0.201302	0.298356	0.0970547
5+	MRPL16	85	84	0.215675	0.19313	-0.0225454
2-4	MRPL17	74	88	-0.355164	0.350854	0.706018
2-4	MRPL18	76	77	-0.0429189	0.511816	0.554735
2-4	MRPL19	72	79	0.233662	0.283127	0.0494652
2-4	MRPL20	79	83	0.459195	0.752715	0.29352
1	MRPL24	61	64	-0.323313	-0.0338396	0.289473
5+	MRPL27	80	76.5	0.0390359	0.887355	0.848319
5+	MRPL32	61	62.5	0.649124	0.665727	0.0166036
2-4	MRPL33	94	91	-0.228023	0.703264	0.931286
5+	MRPL35	82	80	0.268766	0.483092	0.214326
2-4	MRPL36	58	50	0.110461	0.728559	0.618097
5+	MRPL41	87	81	-0.140738	0.00181915	0.142558
5+	MRPL44	43.5	48	0.024156	0.546896	0.52274
5+	MRPL45	88	88	-0.188422	0.82731	1.01573
5+	MRPL46	67	87	0.0838369	-0.364127	-0.447964
2-4	MRPL49	91	82.5	-0.247312	0.722754	0.970066
5+	MRPL50	70	60	-0.0281307	0.430843	0.458974
2-4	MRPL51	81.5	84	0.111941	-0.130624	-0.242565
2-4	MRPL9	74	76	0.223774	0.879028	0.655254
1	MRPS10	88.5	87	0.288611	0.35498	0.0663685
2-4	MRPS11	73	72.5	-0.602303	0.00541001	0.607713
5+	MRPS12	71	74	-0.110732	0.684119	0.794851
2-4	MRPS14	67	71	-0.855561	0.226838	1.0824
5+	MRPS15	67	75	0.298805	-0.765974	-1.06478
2-4	MRPS16	91.5	91	-0.228653	0.336979	0.565632
2-4	MRPS17	88	90	-0.280969	1.59349	1.87446
1	MRPS18C	72	72	0.121294	1.01789	0.896596
2-4	MRPS21	82	78	-0.516014	-0.00851526	0.507499
1	MRPS23	80	78	0.695516	0.561972	-0.133544
2-4	MRPS24	84	80	-0.384283	0.490916	0.875199
2-4	MRPS25	97	98	-0.24446	0.658147	0.902606
5+	MRPS27	77	88.5	-0.0763268	0.697044	0.773371
2-4	MRPS28	67	75	0.309939	0.543425	0.233487
2-4	MRPS30	76	77	0.183639	0.683466	0.499827
5+	MRPS34	63.5	68	0.276423	0.453848	0.177425
1	MRPS35	88	89.5	0.336597	0.883836	0.547239
2-4	MRPS5	101.5	100	0.272618	0.313922	0.0413032
2-4	MRPS7	77	76	0.00959532	0.359576	0.349981
2-4	MRRF	80	84.5	0.363439	0.970863	0.607424
1	MRS2	91	94	-0.343637	0.821729	1.16537
5+	MRTO4	81	78	1.00268	1.29755	0.294869
5+	MSANTD3	71	72.5	0.779903	-0.332095	-1.112
5+	MSH2	85	87	-0.563352	-0.860676	-0.297324
5+	MSH6	87	102	-0.663068	-0.262668	0.4004
5+	MSMO1	71	75	-1.22927	-0.581133	0.648141
1	MSN	87	94.5	0.360639	0.329124	-0.0315148
1	MSRB2	75	64	-0.679173	-0.59003	0.089143
2-4	MSRB3	85	87	0.737164	-0.192223	-0.929387
2-4	MTA1	134	140	0.377181	-0.770682	-1.14786
2-4	MTA2	112	105.5	0.0826472	-0.361848	-0.444495
5+	MTAP	87	81	0.360023	1.21272	0.852695
5+	MTDH	68	89	0.438283	-0.461267	-0.89955
5+	MTF2	74	71	0.577413	-0.0696185	-0.647032
2-4	MTFR1	73	80	-0.00270313	-0.0135765	-0.0108734
2-4	MTHFD1L	83.5	82	0.824979	0.290198	-0.534781
2-4	MTHFS	80	95	-0.250128	0.291989	0.542118
1	MTIF2	86	101	0.144526	-0.745266	-0.889792
2-4	MTMR12	88	94	0.457528	-0.263313	-0.720841
2-4	MTMR2	72.5	70.5	0.365824	0.0414496	-0.324374
2-4	MTO1	103	97	-0.191856	-0.578496	-0.38664
5+	MTOR	81	95	-0.12848	-2.15394	-2.02546
5+	MTPAP	76.5	76	0.415403	-0.654629	-1.07003
5+	MTR	96.5	98	-0.48926	-0.81714	-0.32788
5+	MTRR	91	88	0.367242	0.816416	0.449174
2-4	MTX2	85	86	0.305821	0.836831	0.53101
5+	MUL1	89	78	-0.123511	-0.330346	-0.206835
1	MUT	75	69	-1.18094	-1.69045	-0.509501
5+	MYC	52.5	60	-0.508021	-0.981224	-0.473202
5+	MYCBP2	77	77	-0.0694234	-2.09957	-2.03015
5+	MYEOV2	70	70	-0.152573	0.934095	1.08667
5+	MYH9	84	86	0.933175	-0.201607	-1.13478
5+	MYL12A	58	66	0.932507	1.08594	0.153432
2-4	MYL12B	81	80	0.884539	1.37198	0.48744
2-4	MYL6B	83	74.5	-0.0319248	0.139229	0.171154
5+	MYO10	88	83	2.3738	0.26254	-2.11126
2-4	MYO19	112	131	-0.707738	-0.615592	0.0921457
5+	MYO1E	103	91	1.19871	0.245059	-0.953655
5+	N4BP2L2	86	72	-0.605802	0.550075	1.15588
2-4	NBN	72	74.5	0.360325	-0.110014	-0.470338
5+	NBR1	96	90.5	-0.652339	-1.83426	-1.18193
2-4	NCAPD2	73	56	0.22162	0.250424	0.028804
5+	NCAPG	84	87	0.347069	-0.118256	-0.465325
2-4	NCAPG2	94	105	-0.329416	-0.593111	-0.263695
5+	NCBP2	94	92	-0.293273	0.447308	0.740581
5+	NCK1	68	59	0.257874	0.491609	0.233735
2-4	NCKAP1	82	86	0.211614	-2.71511	-2.92672
5+	NCL	77	77	1.06849	0.259289	-0.8092
2-4	NCOA4	79	77.5	-0.144967	-0.748	-0.603033
2-4	NCOA5	37	48	0.420078	0.524854	0.104776
5+	NCOR1	65	61	0.542864	-1.01494	-1.55781
5+	NCOR2	75	87	-0.0491976	-0.774467	-0.72527
5+	NCS1	63.5	73	0.709012	-0.445639	-1.15465
2-4	NCSTN	87	63	-0.574301	-1.48996	-0.915661
5+	NDC1	93	88	0.147302	-0.594288	-0.74159
1	NDEL1	117	108	0.40802	0.0566456	-0.351374
1	NDUFA1	96	87	-0.41441	0.741256	1.15567
1	NDUFA13	72	78	-0.249617	-0.275301	-0.0256838
2-4	NDUFA2	87	90	-0.41201	0.140417	0.552427
1	NDUFA4	82	78	-0.668836	0.0827563	0.751592
2-4	NDUFA6	90	95	-0.246356	0.300875	0.547231
1	NDUFA7	89	99	-0.364247	0.291257	0.655505
1	NDUFAF3	90	100	-0.376997	0.585028	0.962025
2-4	NDUFAF4	91	78	0.984552	0.685444	-0.299107
1	NDUFB10	74	80	0.067177	-0.307337	-0.374514
1	NDUFB8	74	80	-0.476224	-0.649223	-0.172999
1	NDUFC1	92	91	0.161173	0.811435	0.650262
1	NDUFS6	64	75.5	0.0297358	0.409748	0.380012
1	NDUFS8	87	88	-0.514672	-0.00729954	0.507373
5+	NDUFV3	85	94	-0.351917	-0.335258	0.0166583
5+	NECAP2	89.5	91	0.364751	0.763822	0.399071
1	NEDD4	89	86	0.61354	-0.331284	-0.944824
2-4	NEDD4L	87	83	1.43284	1.1304	-0.302433
1	NEDD8	86	83	0.0729444	0.571748	0.498804
2-4	NEIL3	61	53.5	-0.171131	0.680863	0.851994
2-4	NEK2	39	37	1.13185	1.45887	0.32702
2-4	NEK6	87.5	85	0.726628	0.511997	-0.214631
5+	NEK7	99.5	89	1.24087	0.0651415	-1.17572
1	NELFCD	83	98	0.176764	-0.252547	-0.429311
1	NEMF	99	79.5	0.408811	-0.293835	-0.702645
5+	NET1	77.5	68	0.614899	-0.34768	-0.962579
1	NF1	75.5	78	0.73005	-0.657132	-1.38718
2-4	NFAT5	94	75	0.735648	0.691093	-0.0445556
5+	NFATC3	64.5	76	0.205162	-0.166757	-0.371919
5+	NFE2L2	73	64	-0.367669	-0.64117	-0.2735
2-4	NFIA	77.5	65.5	0.487692	0.370823	-0.116869
2-4	NFIB	79	81	-0.193365	-0.46663	-0.273266
2-4	NFKB1	74	60	1.17578	0.329374	-0.846407
5+	NFS1	103	98	-0.228286	0.0928488	0.321135
1	NGFRAP1	74	37	-0.114168	-0.0767824	0.0373858
2-4	NGLY1	90.5	92	-0.322918	-0.287944	0.0349741
5+	NGRN	72	65	0.199407	0.734951	0.535544
2-4	NHP2	59	58	-0.0785565	0.501715	0.580271
2-4	NHP2L1	79	76	0.125103	0.761669	0.636566
5+	NIF3L1	88	81.5	-0.0404106	0.328174	0.368585
5+	NIP7	82	69	0.894367	0.887668	-0.00669904
2-4	NIPA2	74	77	0.172754	-0.577392	-0.750146
5+	NIPBL	65	79	0.151207	-0.358529	-0.509736
5+	NKRF	85	84	0.185414	-0.245834	-0.431248
1	NLE1	80.5	81	-0.100272	1.06241	1.16268
2-4	NLN	86	74.5	0.562831	-0.0482719	-0.611103
2-4	NMD3	66	60	0.42814	0.494449	0.0663088
1	NME1-NME2	70	82	0.178494	0.322257	0.143763
2-4	NME4	99	96	-0.0601408	-0.495424	-0.435283
5+	NMRAL1	100	106	-0.763603	-0.687595	0.0760079
5+	NMT1	83	82.5	0.0147563	0.0611803	0.046424
2-4	NNT	73	64	-1.12989	-1.36378	-0.233894
5+	NOA1	69	74	-0.581192	0.671439	1.25263
2-4	NOB1	107	99	0.443788	0.831627	0.387839
2-4	NOC2L	97	98	0.292495	0.13138	-0.161115
2-4	NOC3L	87	87	0.758434	-0.800204	-1.55864
1	NOL10	48.5	57	0.774129	-0.163082	-0.937212
1	NOL11	80	80	0.254881	0.601725	0.346844
2-4	NOL6	94	91	0.614531	0.506668	-0.107864
2-4	NOL7	51	72	0.674151	0.683087	0.00893593
1	NOL8	81	88	0.313796	-0.714248	-1.02804
5+	NOL9	89	83.5	0.475772	0.454666	-0.0211066
5+	NOLC1	81.5	74	0.837927	0.533526	-0.304401
5+	NOM1	98	92	0.72017	0.127585	-0.592584
5+	NONO	57	60	-0.315481	-0.464204	-0.148723
5+	NOP10	69	72	0.0494145	1.10372	1.05431
1	NOP14	113	108	0.583656	-0.450684	-1.03434
1	NOP16	70	51	0.801149	1.43817	0.637025
5+	NOP2	115	103.5	0.687451	0.264264	-0.423188
2-4	NOP56	106	105.5	0.623731	0.971369	0.347639
5+	NOTCH2	76	82	0.499715	0.38543	-0.114285
5+	NPC1	79.5	88	0.295936	-0.186665	-0.482601
1	NPEPPS	78	76	-0.301644	-0.490591	-0.188946
5+	NPLOC4	96	75	0.129357	-0.758153	-0.88751
5+	NPM1	53	67	0.538911	1.6256	1.08669
1	NPR3	79	62	-0.0488782	-0.407542	-0.358664
5+	NPTX1	96	70	0.862954	-0.100729	-0.963683
1	NQO1	79	78	-0.218343	0.349503	0.567846
5+	NR2F2	56	62.5	0.183957	0.427473	0.243516
5+	NR2F6	87	82	-0.424621	0.161163	0.585784
5+	NR3C1	81	81	-0.320406	-1.24976	-0.929351
2-4	NRD1	82	94.5	0.128383	-0.523458	-0.651841
5+	NRIP1	54	56	0.862046	-1.51822	-2.38027
1	NSA2	73	80	0.447805	0.487382	0.0395778
5+	NSD1	78.5	67	0.213272	-1.55728	-1.77055
5+	NSL1	69	74.5	-0.0749647	0.0647555	0.13972
1	NSMAF	68.5	67	0.171925	-0.585943	-0.757868
5+	NSUN2	93	95	0.965409	0.271699	-0.69371
1	NSUN4	100	82.5	-0.312679	0.739678	1.05236
2-4	NT5C2	97	106	0.395637	0.549676	0.154039
1	NTAN1	54	66	-0.0561177	-0.010501	0.0456166
1	NUAK1	78	77	1.34112	0.220914	-1.12021
5+	NUCKS1	71	74	0.202271	-0.973358	-1.17563
5+	NUDCD2	82	91	0.0268547	0.1592	0.132345
2-4	NUDT16	79	88.5	-0.71124	0.428765	1.14001
5+	NUFIP2	65	61	0.738469	0.785375	0.0469055
2-4	NUMB	79	78	0.653553	0.0310024	-0.62255
5+	NUP153	54.5	15	0.441946	-0.640913	-1.08286
2-4	NUP155	73	84	-0.147249	-0.405198	-0.25795
2-4	NUP160	77	80	-0.182521	-0.29806	-0.115538
1	NUP205	82	85	0.0979783	-1.14838	-1.24635
2-4	NUP50	98	87	0.74815	0.134664	-0.613486
5+	NUP62	96	83.5	0.0852646	-0.524402	-0.609667
2-4	NUP88	80.5	79	0.273776	0.327742	0.0539659
1	NUP93	73	73	0.49799	0.251676	-0.246314
5+	NUP98	81	79	0.751592	0.347375	-0.404217
2-4	NUPL1	88	65.5	0.670673	-0.312374	-0.983046
5+	NUPL2	103	101	-0.0151499	0.873267	0.888417
5+	NUSAP1	81	37	0.453069	0.209392	-0.243677
2-4	NVL	77.5	87	0.310639	0.181904	-0.128735
2-4	NXF1	83	84	0.544931	0.121808	-0.423123
5+	NXN	86	89.5	0.936646	0.139044	-0.797602
1	NXT1	82	62.5	-0.529789	-1.08455	-0.554765
1	OAZ1	77	89	0.0723759	0.743977	0.671601
1	OCIAD2	75	88	0.260834	-0.774094	-1.03493
1	ODF2	90	79	0.878809	0.231688	-0.647121
2-4	OGFOD1	78	72	0.444459	-0.0663097	-0.510768
5+	OGFR	94	92	-0.34012	-0.0265998	0.31352
5+	OGT	92	89	-0.4543	-1.51019	-1.05589
1	OLFM1	86.5	72.5	0.0287351	-0.47695	-0.505685
1	OPA1	82	85	0.270433	-0.506589	-0.777021
5+	OPN3	81	70	-0.409873	-2.00064	-1.59076
2-4	ORC4	76	61	0.217926	0.0154543	-0.202472
2-4	ORC5	91	91	0.173164	0.40457	0.231406
5+	ORC6	106	114	0.105437	0.322911	0.217474
2-4	ORMDL1	95	87	-0.439891	0.865773	1.30566
5+	ORMDL2	77	83	-0.0724357	1.02066	1.0931
5+	OS9	126	109	-0.223681	-0.621006	-0.397325
5+	OSBP	39	35	-0.0531792	-0.373634	-0.320454
2-4	OSBPL10	85	82	0.371425	-0.729512	-1.10094
2-4	OSBPL8	80	56	0.752111	-0.617193	-1.3693
2-4	OSBPL9	77	68	-0.290736	-0.185252	0.105484
5+	OSER1	90.5	71	-0.849374	-0.286328	0.563046
5+	OSGIN2	56	72	-0.0496269	-0.991137	-0.94151
2-4	OSMR	95.5	100	1.02401	0.878579	-0.145429
1	OST4	60	64.5	-0.134651	1.21833	1.35298
1	OSTC	68	70	-0.455463	1.3638	1.81926
2-4	OTUD5	89	83	-0.0982404	-0.243527	-0.145287
5+	OTUD7B	85	80	0.0645705	-0.761179	-0.825749
5+	OXA1L	97	93	-0.445493	0.511497	0.95699
5+	OXSR1	79	80	0.612573	-0.0777206	-0.690294
1	P2RX5	93	93	0.582734	0.956529	0.373795
5+	P4HB	100	89	-0.21892	-0.55424	-0.33532
5+	PA2G4	85	82	0.42069	0.705169	0.284479
2-4	PABPN1	44	53	0.321987	-0.348972	-0.67096
5+	PAF1	54.5	64	0.144104	0.212706	0.068602
2-4	PAFAH1B1	83	78	0.646074	0.0379564	-0.608118
5+	PAFAH1B2	85	81	0.408295	0.0158525	-0.392443
2-4	PAIP2	68	73	-0.24642	-0.357572	-0.111151
2-4	PAK1IP1	49	54	1.13319	1.30342	0.17023
2-4	PAK2	76	81	0.902951	0.145954	-0.756997
5+	PALB2	87	67	-0.485178	-0.691298	-0.20612
5+	PALLD	86	89	0.7685	0.0681649	-0.700335
5+	PANK2	84.5	65	-0.15168	0.11209	0.26377
5+	PANK3	66	69	0.325834	-0.989678	-1.31551
5+	PAPD5	51.5	76	0.411853	0.483575	0.071722
5+	PAPD7	71	86	0.614277	-0.883911	-1.49819
5+	PAPPA	79.5	88	0.694797	0.499857	-0.19494
1	PAPSS2	86	88	0.437657	0.314904	-0.122754
5+	PARD3	70	84	0.522231	-0.306287	-0.828519
2-4	PARK7	82	81	-0.0249787	0.16431	0.189288
2-4	PARL	73	77	0.451554	-0.134488	-0.586041
2-4	PARP1	88	88	-0.0991603	-0.607966	-0.508806
2-4	PARPBP	82.5	81	-0.380026	-0.103951	0.276075
2-4	PAXBP1	99	61	-0.00484637	0.128288	0.133134
2-4	PBK	89	92	-0.29849	-0.73948	-0.44099
5+	PBRM1	50	62.5	0.0236949	-0.73167	-0.755364
2-4	PBX1	77	56	-0.869484	-1.07209	-0.202606
5+	PCBP1	47	48	-0.248452	-0.568688	-0.320236
5+	PCF11	89.5	84	0.661631	1.38991	0.728277
1	PCID2	83	81	0.338483	0.443602	0.105119
1	PCNA	69.5	69	-1.06773	-0.396548	0.671179
1	PCNP	89.5	89	-0.112938	-0.178992	-0.0660544
5+	PCNX	78	75	0.234089	-1.19116	-1.42525
5+	PCSK9	94.5	94	-0.293949	0.393259	0.687208
5+	PCYOX1	93.5	83	-0.62048	-0.369102	0.251378
2-4	PDAP1	58	68.5	0.279211	0.241384	-0.0378268
2-4	PDCD10	57	61	0.70427	0.0799876	-0.624282
2-4	PDCD2	68	60.5	-0.252605	0.155477	0.408081
1	PDCD2L	69	83.5	0.602315	0.798648	0.196334
2-4	PDCD4	68	56	-1.1175	-3.68471	-2.56721
2-4	PDCD6IP	108	105	0.173002	0.172393	-0.000608729
5+	PDCL	62	71	-0.591878	-1.028	-0.436118
5+	PDE12	85	70	-0.0586031	0.51415	0.572753
5+	PDE3A	92	81	0.657294	0.619039	-0.0382556
2-4	PDE3B	94.5	88.5	-0.324746	-1.38711	-1.06236
2-4	PDE7B	80.5	44.5	-0.326587	-0.479298	-0.152711
5+	PDHB	91	78	-0.24494	0.0138053	0.258745
2-4	PDHX	97	87.5	0.011835	-0.156588	-0.168423
2-4	PDIA3	84	94	-0.0197922	0.39581	0.415603
5+	PDIA4	56	59	-0.123678	-0.23464	-0.110962
5+	PDIA6	98	99	-0.103624	-0.0296619	0.0739622
1	PDK1	102.5	88.5	-0.398187	-0.170303	0.227884
5+	PDK4	75	67.5	-3.90436	-2.6186	1.28577
1	PDLIM5	82	73	1.49405	0.456039	-1.03801
2-4	PDS5A	80	83	0.512888	-0.57494	-1.08783
2-4	PDS5B	72.5	81	0.430264	-1.02365	-1.45392
5+	PDXDC1	76	81	-0.0331854	-1.6471	-1.61391
5+	PDXK	80	74	0.244576	-0.058054	-0.30263
2-4	PEAK1	75	57.5	0.734914	-0.164921	-0.899834
2-4	PEF1	80	81	-0.134651	0.419996	0.554647
5+	PEG10	97	85	-0.666627	-2.03924	-1.37261
2-4	PERP	88	88	-0.350814	0.0852697	0.436083
2-4	PEX13	59.5	66	-0.690006	-0.854488	-0.164482
5+	PFAS	111.5	105.5	0.129967	0.181307	0.0513402
1	PFDN1	88	90	0.359961	0.701171	0.341209
1	PFDN2	67	80	1.10601	0.577767	-0.528246
2-4	PFDN5	67	69	0.0197326	0.620697	0.600964
5+	PFKFB3	113.5	90.5	0.933253	0.203387	-0.729866
1	PFKM	96	92	-0.421417	-0.308487	0.11293
2-4	PFKP	79.5	87	0.641588	0.515944	-0.125643
1	PFN1	50	57	0.29348	0.571831	0.278351
2-4	PFN2	92	77.5	-0.540695	0.0644135	0.605108
1	PGM2L1	82	76	-1.01004	-0.304948	0.705091
2-4	PGM3	76	87	-0.345418	-0.264083	0.0813347
2-4	PGP	99	96.5	-1.13465	0.106541	1.24119
1	PGRMC1	77	80	-0.330212	0.284966	0.615178
5+	PGRMC2	88	72	-0.865464	-1.11485	-0.249386
5+	PHAX	78	72	1.07447	1.09983	0.025363
5+	PHB	80	84	0.309817	0.134521	-0.175296
2-4	PHB2	73	79	0.0963973	0.235993	0.139596
2-4	PHC2	83.5	69	0.824413	-6.24e-05	-0.824476
2-4	PHC3	81.5	85	-0.210154	-0.49242	-0.282266
1	PHF14	28	84	0.237783	0.550331	0.312548
5+	PHF20	84	75	0.197136	-0.270088	-0.467224
5+	PHF23	73	57	-0.226611	-0.93536	-0.708749
5+	PHF3	34	56	-0.300338	-1.21503	-0.914689
1	PHF5A	62	61	0.555792	0.8721	0.316308
2-4	PHF6	77	75	-0.391914	-0.192923	0.198991
5+	PHIP	80	52	-0.652399	-0.384958	0.267441
2-4	PHLDA1	62.5	54	0.750499	2.02017	1.26967
2-4	PHLDB1	61	77	-0.193079	0.0397738	0.232853
5+	PHLDB2	96	96	1.29171	1.71322	0.42151
2-4	PHPT1	92	87	-0.211836	0.105714	0.31755
5+	PICALM	93	89.5	1.19377	1.78264	0.588862
2-4	PIEZO1	87.5	71.5	0.491196	-1.16485	-1.65604
2-4	PIGG	87.5	95.5	-0.295404	-0.478762	-0.183358
2-4	PIGK	88	77	-0.54353	0.249395	0.792925
1	PIGN	87	86	-0.899007	-2.29812	-1.39912
5+	PINK1	83	89	-0.303794	-1.31706	-1.01327
1	PINX1	94	81.5	0.423175	0.660777	0.237601
2-4	PIP4K2A	96	81	0.151948	-0.847471	-0.999419
2-4	PIP5K1A	91	75	0.508762	-0.395066	-0.903828
2-4	PITHD1	52.5	58.5	0.351013	0.995697	0.644684
1	PITPNC1	69	71	1.52284	0.407082	-1.11575
2-4	PITRM1	83.5	88	-0.0760647	-0.361341	-0.285276
2-4	PJA2	75	77	-0.804604	-1.10465	-0.300049
5+	PKM	78	88	0.0420786	-0.0368591	-0.0789377
2-4	PKN2	78	78	0.0279612	-0.656129	-0.684091
2-4	PLA2G4A	84	78	-0.530371	-0.831585	-0.301213
2-4	PLAA	88	71.5	0.301484	0.0154102	-0.286074
1	PLAUR	83	91.5	1.77469	1.62102	-0.153668
5+	PLEC	98	106	0.34246	-0.1674	-0.50986
2-4	PLEKHA2	76	68	-0.0812206	-0.241178	-0.159957
1	PLEKHG4	99	104	0.345442	0.555949	0.210507
2-4	PLIN3	110	100	0.380484	0.723334	0.34285
1	PLK1	79	69.5	2.14384	2.42048	0.276635
5+	PLK2	77	75	1.00124	0.70491	-0.296335
5+	PLOD1	107	105	0.061834	-0.256982	-0.318816
5+	PLOD2	98.5	81	0.107538	0.0824633	-0.0250743
2-4	PLP2	62	78	0.332027	0.951507	0.61948
2-4	PLS3	91	99	0.389047	0.352382	-0.0366648
5+	PLXNA1	94	92	0.790454	-0.835199	-1.62565
1	PMEPA1	65	12	0.509325	-1.08815	-1.59748
2-4	PMF1	85	82	-0.0124636	-0.304307	-0.291843
5+	PMM2	85	76.5	0.698991	1.48978	0.790791
2-4	PNISR	87	73	-0.984168	0.202878	1.18705
5+	PNMA1	70	79	-0.624456	-1.49362	-0.869165
5+	PNN	88	83	-0.406195	0.588382	0.994578
2-4	PNO1	73	68.5	0.888646	1.23375	0.3451
5+	PNP	88	76	0.467974	0.61442	0.146446
2-4	PNPO	86	82.5	-0.151841	0.00227059	0.154111
5+	PNRC1	16	11.5	-2.14736	-1.72535	0.422007
5+	PODXL	78	91	0.432173	-0.0453967	-0.47757
5+	POFUT1	91	100	-0.0539041	0.118686	0.17259
5+	POGK	101	68	0.0512455	-0.79904	-0.850285
2-4	POGLUT1	104	106	0.186575	0.537889	0.351314
5+	POGZ	20	55	-0.4361	-0.570994	-0.134894
5+	POLD3	47	47	-0.811112	-1.21669	-0.405577
5+	POLE3	77	53	0.27474	-0.32595	-0.60069
5+	POLG	119	103	-0.0770168	-0.581412	-0.504395
1	POLK	76	71	-0.314221	-1.20294	-0.888716
5+	POLR1B	81.5	83.5	0.22155	0.243842	0.022292
2-4	POLR1C	113	112	0.0727235	0.807475	0.734752
2-4	POLR2B	77	80	-0.349245	0.0926125	0.441858
5+	POLR2D	72	79	0.384946	0.939481	0.554535
5+	POLR2H	70	69	-0.569726	0.638351	1.20808
1	POLR2K	79	71	-0.086324	1.06781	1.15413
2-4	POLR2L	95	89	-0.423277	0.217548	0.640825
5+	POLR3B	74.5	73.5	0.44751	0.392447	-0.0550629
5+	POLR3E	81	83.5	0.386255	-1.20846	-1.59472
2-4	POMGNT1	106	113	0.199988	-0.630225	-0.830213
1	POMP	61	76	0.462978	0.312398	-0.15058
1	PON2	102	105	0.16154	0.20355	0.0420102
2-4	POP1	90	64	0.722492	0.188963	-0.533529
5+	POP4	73	81	0.0197829	0.537615	0.517832
5+	POP5	86	92	-0.150907	1.04384	1.19475
5+	POP7	95	83.5	0.00981193	0.548324	0.538512
1	PPAP2A	55	57	-0.890454	-0.856725	0.0337294
1	PPAT	84	79	0.104885	0.906281	0.801395
5+	PPFIA1	84	98	0.890683	-1.0412	-1.93188
1	PPHLN1	88	89	0.560014	0.714677	0.154663
5+	PPIB	50	53	0.31967	0.621011	0.30134
5+	PPIF	102	90	0.770865	1.54343	0.77257
1	PPIG	74.5	80	0.427849	-1.24952	-1.67736
1	PPIL1	81	79	0.0270446	0.500281	0.473236
2-4	PPIL3	59	62	-0.239348	0.595916	0.835265
1	PPIL4	80	64	0.0683445	-0.244446	-0.312791
5+	PPM1G	55.5	55.5	0.315685	0.265414	-0.0502707
2-4	PPP1CB	68	65	-0.152209	-0.729333	-0.577124
5+	PPP1CC	89.5	96	0.317851	-2.13569	-2.45354
1	PPP1R12A	79	99	0.760261	0.029021	-0.73124
5+	PPP1R15B	86.5	59	-0.122012	-0.564855	-0.442843
2-4	PPP1R35	91	84	0.0646577	0.296541	0.231883
5+	PPP1R8	90	76.5	0.567503	0.328076	-0.239428
5+	PPP2CA	82	79	0.556485	0.951909	0.395424
1	PPP2CB	74.5	70	0.754806	-0.149202	-0.904008
2-4	PPP2R1B	68.5	58	-0.216261	-0.642269	-0.426008
2-4	PPP2R2A	75	69	0.800169	0.902076	0.101908
1	PPP2R5C	80	76	0.4394	-0.603313	-1.04271
1	PPP3CA	77	77	-0.126081	-0.910047	-0.783967
1	PPP3CB	87	81	0.184368	-0.534912	-0.71928
1	PPP4C	53	63	-0.0856474	-0.170132	-0.0844843
5+	PPP4R1	72.5	71	0.491318	0.413602	-0.0777167
2-4	PPP6C	92	77	0.164406	0.256111	0.0917046
2-4	PPP6R3	90.5	95	0.461793	-0.332303	-0.794096
1	PPT1	68	72	-0.0714533	0.215823	0.287276
2-4	PPWD1	95	91	0.0174378	0.644881	0.627444
2-4	PRAF2	80.5	66.5	-0.61023	0.405587	1.01582
2-4	PRAME	116	117.5	-0.400814	-0.174033	0.226781
5+	PRC1	81	75	1.32574	1.53304	0.207299
5+	PRCC	60	60	-0.0824129	-0.0622605	0.0201525
1	PRCP	92	90	-0.469662	-0.197541	0.272121
1	PRDX4	75.5	82	-0.506597	0.268	0.774597
1	PREP	105	94.5	1.12319	1.25471	0.131523
2-4	PREPL	84	80.5	-0.633397	-0.811109	-0.177712
2-4	PRKAA1	94	87	0.213835	-0.0152935	-0.229129
2-4	PRKCDBP	93.5	100	-0.38937	-0.0479482	0.341422
5+	PRKD3	89	88	-0.327839	-1.15542	-0.827583
2-4	PRKDC	53	46	-0.506148	-0.979603	-0.473454
2-4	PRKRIP1	92	100.5	-0.0312733	0.39225	0.423523
5+	PRMT6	71	68	0.141429	-0.0102554	-0.151685
5+	PRNP	95	97	0.311683	0.862521	0.550838
5+	PROCR	68.5	94	0.0106967	0.617258	0.606562
2-4	PRPF18	65	51	0.293097	-0.0931318	-0.386229
1	PRPF3	39	55	0.467428	-0.0642348	-0.531663
1	PRPF38A	71	74	0.231407	-0.756059	-0.987466
5+	PRPF38B	80	70.5	-0.586193	0.481513	1.06771
5+	PRPF4	66	74	0.138676	0.470117	0.331441
2-4	PRPF40A	67	62	0.259898	-0.288892	-0.54879
5+	PRPF4B	106	95	0.227107	-1.0793	-1.30641
2-4	PRPF8	75	75	-0.0776009	-0.593659	-0.516058
2-4	PRPS2	79	79	-0.224373	0.360534	0.584907
5+	PRPSAP1	79	74.5	0.244721	0.873171	0.62845
2-4	PRPSAP2	91.5	109	-0.271485	-0.0053354	0.26615
2-4	PRRC1	76	31	-0.459723	-0.537999	-0.0782758
5+	PRRC2B	102	93.5	0.0694313	-0.755277	-0.824709
5+	PRRC2C	76	80	0.754578	1.10732	0.352746
5+	PRSS21	102.5	107.5	-0.140073	0.390238	0.530311
5+	PRSS23	84	79	-0.174892	-0.122125	0.0527678
5+	PRUNE	71	64.5	0.0707844	-0.331805	-0.402589
2-4	PSAT1	75	36.5	-0.869955	-1.26643	-0.396472
5+	PSEN1	86	79	0.306525	0.124458	-0.182067
[truncated: 5,481 more rows]
